# Supplementary material for: De novo assembly and transcriptome characterization of spruce dwarf mistletoe Arceuthobium sichuanense uncovers gene expression profiling associated with plant development
Source: BMC Genomics. 2016 Oct 1;17:771. doi: 10.1186/s12864-016-3127-y (PMC5045590; doi:10.1186/s12864-016-3127-y)
Supplement: Additional file 1: — Table S1. Primers used in RT-PCR analysis. (XLS 27 kb) [file 12864_2016_3127_MOESM1_ESM.xls]

## Sheet: Sheet1
Suppl. Table 8. Primers used in RT-PCR and qRT-PCR analysis.
Transcript number	Sequence (5’ to 3’)			expected size(bp)
c89665_g2	Forward	TGTTGGCTGAGAGGAGGAAG		581
	Reverse	AACCTCAACCATGACCCCAT
c128315_g1	Forward	TCCTCCACCATCACCTTCAC		586
	Reverse	TTTCACGACGATCCTCCACA
c139652_g1	Forward	TGGGGAAGCTGCCTGAAATA		581
	Reverse	TTTCGGCCAAGTATGTCCCT
c142396_g5	Forward	TACACACCATCCCAACTGCT		700
	Reverse	TCGTCCCGTTGTTTCCAGTA
c138012_g1	Forward	GCTCCCGCTAAGACTGGTAA		500
	Reverse	CCGCATTGATCGGAGGTTTT
c140166_g1	Forward	GGGGATCGCTACACCTTCAT		480
	Reverse	AAATCCATCCGCAGCAGAAG
c177485	Forward	CGATTCAGGCTCACTTGTGG		200	internal control
	Reverse	TAGACCAAGAGCCGCCAAAA
c149837_g1	Forward	ACACTCTCTCCCTCCCTCAT		106
	Reverse	GCAAGCGGATGTCAAGGTAG
c144939_g1	Forward	ATGAGGGGAAGGGGTTTGAG		102
	Reverse	GCTTCCGTCGCAAATAGAGG
c134228_g1	Forward	TCACAGGCCTTTCATAGCCA		140
	Reverse	ATTGCTACGAGTACTCCCGG
c101816_g1	Forward	CGCCGGTATAAACAGAAGCC		152
	Reverse	TCCAACCTCATTCCAGCCAT
c137821_g3	Forward	TTCTCCGGGAAGCAAGAACT
	Reverse	TAACCCACACCCACTAACCC
