# Supplementary material for: De novo assembly and transcriptome characterization of spruce dwarf mistletoe Arceuthobium sichuanense uncovers gene expression profiling associated with plant development
Source: BMC Genomics. 2016 Oct 1;17:771. doi: 10.1186/s12864-016-3127-y (PMC5045590; doi:10.1186/s12864-016-3127-y)
Supplement: Additional file 3: — Table S2. List of tissue-specific genes. (XLS 4063 kb) [file 12864_2016_3127_MOESM3_ESM.xls]

## Sheet: fruit specific
Suppl. Table 2. Tissue-specific genes
geneid	Sample_name	Read_count	FPKM	Gene Length
c100057_g1	Fruit	1	2.27	209
c100203_g2	Fruit	4	0.76	397
c100213_g1	Fruit	2	4.53	209
c100219_g1	Fruit	2	0.82	300
c100234_g1	Fruit	7	0.33	972
c100327_g1	Fruit	1	2.66	204
c100411_g1	Fruit	1	0.48	288
c10055_g1	Fruit	7	0.34	912
c100575_g1	Fruit	5	0.64	482
c100582_g1	Fruit	1	0.56	276
c100693_g1	Fruit	1	1.46	230
c10075_g1	Fruit	12	0.34	1408
c101051_g1	Fruit	1	0.92	246
c101124_g1	Fruit	1	1.32	229
c101124_g3	Fruit	1	0.88	248
c10113_g1	Fruit	1	1.23	232
c10123_g1	Fruit	1	1.85	216
c101260_g1	Fruit	8	0.36	961
c101286_g1	Fruit	2	0.45	368
c101302_g1	Fruit	2	0.52	350
c101400_g1	Fruit	5	2.81	509
c101541_g1	Fruit	7	0.31	964
c101654_g1	Fruit	6	0.31	855
c101717_g1	Fruit	2	5.14	205
c10174_g1	Fruit	2	0.94	289
c101780_g1	Fruit	1	0.58	273
c101786_g1	Fruit	1	0.55	277
c101824_g1	Fruit	3	0.39	475
c101845_g1	Fruit	1	1.75	218
c102000_g1	Fruit	8	1.47	408
c10201_g1	Fruit	1	1.32	229
c102157_g1	Fruit	2	0.38	395
c10248_g1	Fruit	1	0.51	282
c102786_g1	Fruit	5	0.45	591
c102793_g1	Fruit	1	2.13	211
c102822_g1	Fruit	5	0.52	544
c102886_g1	Fruit	2	0.5	354
c102888_g1	Fruit	5	0.52	542
c102892_g2	Fruit	7	0.36	874
c102916_g1	Fruit	1	2.34	208
c102943_g1	Fruit	3	1.02	318
c103074_g1	Fruit	1	0.85	250
c103075_g1	Fruit	3	0.31	540
c103101_g3	Fruit	1	0.92	271
c103165_g1	Fruit	4	0.51	531
c103198_g1	Fruit	4	0.45	519
c103305_g1	Fruit	1	1.95	214
c103384_g1	Fruit	4	0.35	605
c103385_g1	Fruit	4	0.48	501
c103419_g1	Fruit	1	0.9	247
c103502_g2	Fruit	1	1.9	215
c103539_g1	Fruit	4	0.44	526
c103720_g1	Fruit	7	0.63	592
c103763_g1	Fruit	3	0.58	394
c103782_g1	Fruit	4	0.35	601
c103876_g1	Fruit	1	0.61	270
c10395_g1	Fruit	3	3.04	241
c104115_g2	Fruit	2	0.43	375
c10422_g1	Fruit	1	2.49	206
c10426_g1	Fruit	1	0.51	282
c104390_g1	Fruit	1	1.53	223
c104525_g2	Fruit	1	0.73	259
c104577_g1	Fruit	1	2.41	207
c104597_g1	Fruit	7	0.55	642
c104619_g1	Fruit	9	0.31	1180
c104643_g1	Fruit	4	0.48	497
c104652_g1	Fruit	1	1.46	225
c104686_g1	Fruit	3	8.24	203
c104706_g1	Fruit	1	0.43	401
c104813_g2	Fruit	1	2.49	206
c104851_g1	Fruit	3	0.72	361
c10498_g1	Fruit	1	2.41	207
c104991_g1	Fruit	1	1.13	236
c105042_g1	Fruit	1	1.32	229
c105276_g1	Fruit	1	0.92	246
c10535_g1	Fruit	4	0.58	450
c105389_g1	Fruit	3	0.34	657
c105441_g1	Fruit	3	1.97	265
c105486_g1	Fruit	1	1.29	230
c105509_g2	Fruit	3	0.81	344
c10554_g1	Fruit	1	0.66	265
c105602_g1	Fruit	1	2.27	209
c105692_g1	Fruit	3	1.7	287
c105861_g1	Fruit	2	0.5	354
c105900_g1	Fruit	2	0.47	362
c105940_g1	Fruit	4	0.47	504
c106098_g1	Fruit	8	0.73	588
c106204_g1	Fruit	3	0.4	469
c106289_g1	Fruit	3	0.31	541
c106344_g1	Fruit	5	0.33	728
c106450_g1	Fruit	1	2.94	201
c106587_g1	Fruit	2	3.23	370
c106605_g1	Fruit	3	0.32	535
c106799_g1	Fruit	1	0.56	276
c106968_g1	Fruit	5	0.38	659
c107030_g1	Fruit	5	0.34	706
c107034_g1	Fruit	10	0.41	1037
c107128_g1	Fruit	1	2.07	212
c107267_g1	Fruit	2	0.45	483
c107286_g1	Fruit	20	0.92	944
c107300_g1	Fruit	5	0.37	670
c107344_g1	Fruit	3	0.44	451
c107347_g1	Fruit	1	1.7	219
c107429_g1	Fruit	3	0.31	546
c107433_g1	Fruit	2	0.45	368
c107619_g1	Fruit	1	0.99	242
c107706_g1	Fruit	1	0.57	274
c107712_g1	Fruit	5	0.96	396
c107811_g1	Fruit	4	1.04	350
c107874_g1	Fruit	16	0.35	1753
c107965_g1	Fruit	9	0.35	1079
c107988_g1	Fruit	1	2.2	210
c108001_g1	Fruit	2	0.4	390
c108001_g2	Fruit	2	0.31	438
c10801_g1	Fruit	2	5.68	202
c10824_g1	Fruit	2	4.83	207
c108470_g1	Fruit	1	2.34	208
c108560_g1	Fruit	1	0.58	273
c108643_g1	Fruit	1	0.73	259
c108653_g1	Fruit	1	0.92	246
c108694_g2	Fruit	1	1.04	240
c108736_g1	Fruit	2	0.32	429
c108874_g1	Fruit	4	0.39	560
c108886_g1	Fruit	5	0.44	597
c108912_g1	Fruit	1	0.35	316
c108921_g2	Fruit	5	0.96	395
c108944_g1	Fruit	3	0.58	395
c108960_g1	Fruit	4	0.35	605
c109048_g2	Fruit	1	1.23	232
c109123_g1	Fruit	2	2.16	238
c109151_g1	Fruit	2	0.43	377
c109164_g1	Fruit	1	1.9	215
c109210_g2	Fruit	3	0.37	495
c109313_g1	Fruit	2	3.31	220
c109398_g1	Fruit	2	1.73	249
c109444_g1	Fruit	1	1.66	220
c109478_g1	Fruit	3	0.43	454
c109489_g1	Fruit	2	1.09	278
c109504_g1	Fruit	4	0.34	614
c109653_g1	Fruit	2	1.4	261
c109897_g1	Fruit	15	0.4	1459
c109920_g1	Fruit	2	1.3	266
c109968_g2	Fruit	3	1.52	283
c110041_g1	Fruit	3	0.69	367
c110068_g1	Fruit	2	0.32	429
c110120_g1	Fruit	1	2.49	206
c11012_g1	Fruit	2	1.34	264
c110171_g1	Fruit	3	0.31	543
c110297_g1	Fruit	2	0.48	360
c110339_g1	Fruit	3	0.5	422
c110364_g3	Fruit	1	0.44	295
c110447_g1	Fruit	2	0.98	400
c110450_g2	Fruit	1	0.63	268
c11048_g1	Fruit	3	0.75	355
c11060_g1	Fruit	3	0.45	444
c110611_g1	Fruit	1	0.78	255
c110687_g1	Fruit	2	2.99	249
c110694_g1	Fruit	1	0.88	248
c110716_g1	Fruit	14	0.52	1121
c110747_g1	Fruit	1	1.01	241
c110846_g2	Fruit	3	0.36	498
c110906_g1	Fruit	4	0.35	600
c110993_g1	Fruit	1	1.85	216
c111182_g2	Fruit	8	1.46	404
c111245_g1	Fruit	1	1.1	237
c111341_g3	Fruit	5	0.33	718
c111433_g1	Fruit	1	1.01	241
c111555_g1	Fruit	1	1.06	239
c111592_g2	Fruit	1	2.41	207
c111675_g1	Fruit	7	0.6	609
c111771_g1	Fruit	1	1.7	219
c111783_g2	Fruit	4	0.46	509
c111810_g1	Fruit	4	0.45	516
c112007_g1	Fruit	7	0.47	715
c11200_g1	Fruit	2	0.42	381
c112079_g1	Fruit	2	0.49	358
c112330_g1	Fruit	2	0.63	416
c112455_g1	Fruit	6	0.39	732
c11259_g1	Fruit	2	0.43	376
c112659_g1	Fruit	1	1.18	234
c112753_g1	Fruit	3	0.32	537
c11279_g1	Fruit	2	0.4	389
c113125_g1	Fruit	3	0.36	500
c113313_g1	Fruit	1	0.57	275
c113320_g1	Fruit	2	1.34	264
c113345_g4	Fruit	1	1.42	226
c11359_g1	Fruit	3	0.42	457
c113670_g1	Fruit	1	2.2	210
c113707_g2	Fruit	4	3.22	253
c113842_g1	Fruit	1	0.45	311
c113862_g1	Fruit	1	1.7	219
c11390_g1	Fruit	3	0.34	518
c113926_g1	Fruit	2	2.47	232
c114183_g1	Fruit	1	0.31	328
c114282_g1	Fruit	1	0.95	244
c114547_g1	Fruit	5	0.38	654
c114575_g1	Fruit	2	0.48	359
c114593_g1	Fruit	5	0.34	717
c114751_g1	Fruit	7	0.41	792
c114833_g1	Fruit	3	0.59	392
c114835_g2	Fruit	2	1.73	249
c11489_g1	Fruit	4	0.44	523
c115065_g2	Fruit	1	1.8	217
c115076_g1	Fruit	1	1.32	229
c115211_g1	Fruit	4	0.36	595
c115378_g2	Fruit	17	0.39	1657
c115475_g2	Fruit	2	1.15	274
c115510_g1	Fruit	1	0.85	250
c115517_g2	Fruit	1	1.61	221
c115529_g1	Fruit	4	0.48	499
c115603_g2	Fruit	1	0.37	309
c115714_g1	Fruit	6	0.33	829
c115824_g3	Fruit	3	0.43	454
c115829_g1	Fruit	1	1.85	216
c116000_g1	Fruit	3	1.19	303
c116005_g1	Fruit	2	0.79	374
c116034_g3	Fruit	2	0.31	435
c116086_g1	Fruit	10	0.38	1088
c116245_g4	Fruit	4	1.85	290
c116285_g2	Fruit	1	2.34	208
c116398_g1	Fruit	5	0.32	747
c116479_g1	Fruit	2	0.43	377
c116493_g3	Fruit	2	0.45	369
c116575_g1	Fruit	5	0.31	765
c116582_g1	Fruit	2	2.36	234
c116594_g2	Fruit	2	2.47	232
c116701_g1	Fruit	2	0.34	418
c116735_g1	Fruit	2	0.47	362
c1167_g1	Fruit	4	0.82	384
c116808_g1	Fruit	1	2.94	201
c116821_g2	Fruit	2	2.64	229
c116993_g1	Fruit	6	0.41	709
c117099_g1	Fruit	7	0.38	831
c117160_g1	Fruit	1	0.43	296
c117173_g1	Fruit	2	2.12	259
c117258_g1	Fruit	1	1.23	232
c117489_g1	Fruit	4	0.43	529
c11752_g1	Fruit	3	0.72	360
c117673_g1	Fruit	12	0.61	966
c117766_g1	Fruit	1	1.06	239
c117835_g1	Fruit	1	1.8	217
c117879_g1	Fruit	1	0.76	256
c117948_g1	Fruit	2	0.49	358
c118187_g2	Fruit	8	0.31	1088
c118240_g1	Fruit	7	0.76	529
c118246_g2	Fruit	1	0.54	278
c11824_g1	Fruit	1	1.04	240
c118268_g3	Fruit	2	2.16	238
c118373_g3	Fruit	2	0.66	322
c118444_g3	Fruit	6	0.35	791
c118453_g2	Fruit	2	1.35	516
c118548_g2	Fruit	1	1.53	239
c118579_g2	Fruit	7	0.33	936
c118595_g2	Fruit	5	0.59	503
c118614_g1	Fruit	8	0.35	974
c118655_g1	Fruit	5	0.73	451
c118715_g1	Fruit	1	0.62	269
c118762_g1	Fruit	3	0.34	515
c118_g1	Fruit	1	0.99	242
c119281_g1	Fruit	1	2.66	204
c119333_g1	Fruit	1	1.18	255
c119386_g1	Fruit	10	0.32	1270
c119398_g1	Fruit	1	1.2	233
c119444_g2	Fruit	6	0.66	522
c11954_g1	Fruit	2	1.61	253
c119560_g1	Fruit	5	0.47	578
c119648_g1	Fruit	6	0.35	791
c119713_g1	Fruit	1	1.66	220
c119751_g2	Fruit	3	0.33	572
c119974_g2	Fruit	3	0.48	428
c120016_g1	Fruit	1	0.82	252
c120036_g1	Fruit	4	0.31	648
c120092_g1	Fruit	1	0.48	290
c120113_g1	Fruit	7	0.74	538
c120368_g1	Fruit	2	0.31	436
c120524_g4	Fruit	6	0.37	753
c120575_g1	Fruit	4	0.99	356
c120583_g3	Fruit	4	0.32	634
c120630_g1	Fruit	2	0.35	414
c120867_g1	Fruit	1	0.37	309
c120946_g1	Fruit	11	0.37	1206
c121143_g1	Fruit	2	1.18	358
c121226_g1	Fruit	1	1.39	227
c12131_g1	Fruit	2	0.42	380
c12134_g1	Fruit	1	0.92	246
c121350_g2	Fruit	2	0.43	376
c121477_g3	Fruit	5	0.45	594
c121523_g1	Fruit	2	0.42	381
c121544_g1	Fruit	2	0.43	376
c121666_g2	Fruit	1	0.55	277
c121717_g2	Fruit	7	0.38	826
c121721_g1	Fruit	1	1.57	222
c121849_g2	Fruit	1	2.27	209
c121987_g1	Fruit	6	0.33	830
c122000_g2	Fruit	1	1.06	239
c122202_g1	Fruit	1	1.46	225
c122216_g2	Fruit	1	0.59	272
c122292_g1	Fruit	1	0.35	341
c122460_g1	Fruit	3	0.44	662
c122605_g1	Fruit	1	2.07	212
c122612_g1	Fruit	3	0.35	507
c122814_g2	Fruit	2	1.38	262
c12284_g1	Fruit	1	1.18	234
c122872_g3	Fruit	2	1.61	253
c122953_g1	Fruit	17	0.36	1767
c122982_g1	Fruit	1	0.74	258
c123000_g2	Fruit	2	1.64	252
c123477_g1	Fruit	10	0.31	1307
c123495_g2	Fruit	1	1.2	233
c123645_g1	Fruit	5	0.32	738
c123738_g4	Fruit	1	0.36	312
c123778_g1	Fruit	2	0.8	303
c123860_g1	Fruit	3	0.39	480
c123934_g3	Fruit	2	0.95	288
c123946_g2	Fruit	1	2.94	201
c123966_g2	Fruit	3	0.76	353
c124285_g3	Fruit	3	0.37	492
c124291_g1	Fruit	1	2.84	202
c124322_g1	Fruit	2	1.61	253
c124430_g1	Fruit	12	0.31	1509
c124509_g1	Fruit	2	0.44	373
c124627_g1	Fruit	1	2.2	210
c124696_g2	Fruit	3	0.81	345
c124731_g1	Fruit	1	1.13	236
c124779_g1	Fruit	1	1.7	219
c124813_g2	Fruit	6	0.41	702
c124974_g2	Fruit	1	2.94	219
c124999_g1	Fruit	3	2.29	256
c125150_g1	Fruit	1	2.13	211
c12526_g1	Fruit	2	5.68	202
c125357_g2	Fruit	1	1.01	241
c125380_g1	Fruit	2	0.44	372
c12545_g1	Fruit	1	2.84	202
c125508_g1	Fruit	1	0.33	320
c125531_g3	Fruit	1	0.36	312
c125637_g1	Fruit	3	0.51	418
c125840_g2	Fruit	3	0.75	354
c125928_g1	Fruit	1	0.57	275
c125936_g1	Fruit	2	2.07	240
c126299_g1	Fruit	15	0.31	1811
c126469_g2	Fruit	2	0.82	300
c12648_g1	Fruit	3	0.52	413
c126650_g1	Fruit	2	0.68	319
c126703_g1	Fruit	2	4.02	213
c126718_g1	Fruit	1	2.27	209
c12679_g1	Fruit	1	0.81	253
c126851_g2	Fruit	1	1.29	230
c126943_g1	Fruit	3	0.36	501
c126971_g4	Fruit	2	2.84	226
c127100_g1	Fruit	22	0.39	2107
c127107_g1	Fruit	13	0.42	1254
c127285_g2	Fruit	3	0.54	408
c12729_g1	Fruit	1	0.51	282
c127617_g1	Fruit	1	2.49	206
c12780_g1	Fruit	1	0.85	250
c12782_g1	Fruit	1	1.49	224
c127976_g2	Fruit	1	2.94	201
c128003_g1	Fruit	1	2.75	203
c128157_g1	Fruit	11	0.56	1097
c128262_g2	Fruit	5	1.03	384
c1282_g1	Fruit	2	0.38	397
c128407_g1	Fruit	1	2.34	208
c12875_g1	Fruit	1	1.32	229
c129047_g2	Fruit	2	0.48	360
c129107_g2	Fruit	3	0.39	475
c129357_g1	Fruit	1	1.61	221
c129536_g1	Fruit	12	0.41	1186
c129579_g1	Fruit	3	0.38	481
c129762_g3	Fruit	2	2.84	226
c129958_g3	Fruit	2	2.52	231
c129985_g2	Fruit	1	0.41	301
c130179_g1	Fruit	2	5.14	205
c130258_g2	Fruit	3	0.41	467
c130441_g3	Fruit	1	1.85	216
c13044_g1	Fruit	1	1.08	238
c130517_g2	Fruit	2	1.45	259
c130536_g3	Fruit	2	3.4	219
c13085_g1	Fruit	3	0.51	418
c131029_g2	Fruit	1	0.74	258
c131042_g1	Fruit	11	0.42	1097
c131380_g1	Fruit	17	0.32	1966
c131523_g1	Fruit	10	0.43	987
c131666_g1	Fruit	4	0.51	484
c131877_g10	Fruit	1	0.99	242
c131933_g2	Fruit	1	0.76	256
c131963_g5	Fruit	1	0.41	300
c132221_g2	Fruit	2	4.53	209
c132244_g2	Fruit	2	1.87	245
c132269_g2	Fruit	2	0.36	405
c13238_g1	Fruit	1	1.53	223
c132404_g5	Fruit	1	0.39	306
c13242_g1	Fruit	3	0.39	476
c13258_g1	Fruit	2	0.56	340
c132595_g5	Fruit	4	0.35	598
c13273_g1	Fruit	1	1.15	235
c132761_g3	Fruit	2	1.87	245
c13282_g1	Fruit	1	1.95	214
c13293_g1	Fruit	1	0.64	267
c133072_g1	Fruit	5	0.31	755
c133200_g6	Fruit	1	2.2	210
c13320_g1	Fruit	2	0.66	322
c133224_g2	Fruit	1	0.54	300
c133594_g2	Fruit	4	0.32	642
c13370_g1	Fruit	3	0.46	438
c133753_g2	Fruit	9	0.31	1173
c133787_g3	Fruit	2	1.09	278
c133794_g1	Fruit	7	0.41	794
c133886_g1	Fruit	1	1.75	218
c133920_g1	Fruit	1	2.75	573
c134163_g2	Fruit	1	1.42	226
c134208_g1	Fruit	21	0.31	2480
c13427_g1	Fruit	1	0.87	249
c134310_g3	Fruit	1	1.35	228
c134362_g3	Fruit	2	0.62	329
c134422_g2	Fruit	1	1.85	216
c13444_g1	Fruit	1	2.75	203
c134528_g1	Fruit	2	0.43	377
c134616_g1	Fruit	4	0.49	655
c13478_g1	Fruit	1	0.48	288
c13486_g1	Fruit	3	0.39	478
c134986_g1	Fruit	1	1.23	232
c135314_g1	Fruit	21	0.39	2025
c135472_g1	Fruit	7	0.32	954
c13587_g1	Fruit	1	0.48	288
c136233_g2	Fruit	3	0.55	416
c136309_g2	Fruit	3	0.43	455
c13634_g1	Fruit	1	0.95	244
c136484_g1	Fruit	2	2.07	240
c136607_g2	Fruit	8	0.43	837
c136631_g9	Fruit	1	1.35	228
c13694_g1	Fruit	4	0.47	506
c137246_g3	Fruit	2	1.53	256
c137340_g4	Fruit	1	1.08	238
c137450_g9	Fruit	1	1.32	229
c137500_g5	Fruit	3	1.16	306
c137655_g1	Fruit	7	0.38	827
c137748_g3	Fruit	10	0.38	1096
c137757_g11	Fruit	1	0.78	255
c137807_g2	Fruit	1	0.66	265
c137813_g2	Fruit	2	1.38	262
c137918_g3	Fruit	3	0.34	574
c138008_g1	Fruit	5	0.58	509
c13805_g1	Fruit	1	1.57	222
c138454_g4	Fruit	15	0.69	941
c138631_g1	Fruit	6	0.31	869
c138785_g2	Fruit	1	0.44	294
c138793_g3	Fruit	13	0.58	968
c138835_g1	Fruit	1	1.13	236
c13885_g1	Fruit	1	1.57	222
c13886_g1	Fruit	1	1.04	240
c138979_g5	Fruit	1	1.01	241
c139007_g5	Fruit	7	0.64	587
c13902_g1	Fruit	2	5.31	204
c139176_g2	Fruit	1	1.08	238
c139505_g4	Fruit	5	0.87	414
c139564_g3	Fruit	2	0.63	327
c139618_g1	Fruit	2	2.16	238
c139667_g3	Fruit	1	1.46	225
c139690_g1	Fruit	3	0.37	490
c139799_g1	Fruit	5	0.72	453
c13995_g1	Fruit	1	0.94	245
c140313_g2	Fruit	1	2.49	206
c140313_g3	Fruit	3	1.41	289
c14041_g1	Fruit	2	0.71	314
c140423_g3	Fruit	3	1.48	285
c140426_g7	Fruit	1	0.48	383
c140538_g3	Fruit	1	1.95	214
c140550_g5	Fruit	1	0.61	270
c14061_g1	Fruit	1	0.66	265
c140689_g9	Fruit	3	0.34	514
c140691_g3	Fruit	3	5.1	219
c14086_g1	Fruit	2	1.06	280
c141007_g2	Fruit	5	0.65	477
c14109_g1	Fruit	1	0.65	266
c141163_g3	Fruit	1	0.54	278
c141363_g1	Fruit	3	0.38	485
c141482_g1	Fruit	1	1.66	220
c141487_g2	Fruit	1	0.92	246
c141504_g2	Fruit	1	1.32	229
c141567_g4	Fruit	2	0.44	373
c14161_g1	Fruit	7	0.55	643
c141759_g2	Fruit	2	3.59	217
c141800_g3	Fruit	1	2.49	206
c141820_g2	Fruit	1	1.95	214
c141861_g3	Fruit	2	3.5	218
c141886_g2	Fruit	2	0.43	377
c141956_g2	Fruit	8	0.57	690
c142071_g6	Fruit	1	2.2	210
c142134_g1	Fruit	2	0.48	360
c142322_g1	Fruit	1	1.35	228
c142330_g4	Fruit	4	0.71	410
c142435_g4	Fruit	1	0.88	248
c142494_g3	Fruit	1	0.74	258
c142539_g6	Fruit	1	0.51	283
c142597_g3	Fruit	5	0.4	634
c142691_g10	Fruit	1	0.78	255
c14275_g1	Fruit	1	1.49	224
c142993_g6	Fruit	1	0.97	243
c143079_g5	Fruit	7	0.72	645
c143148_g2	Fruit	4	1.05	531
c143203_g5	Fruit	2	0.5	356
c143203_g7	Fruit	6	0.82	796
c143206_g7	Fruit	12	0.36	1315
c143213_g3	Fruit	1	1.2	233
c143256_g6	Fruit	1	1.15	235
c143328_g2	Fruit	1	1.46	225
c143477_g5	Fruit	1	1.42	226
c143605_g4	Fruit	4	0.37	583
c143683_g5	Fruit	5	0.65	479
c143749_g1	Fruit	1	2.75	203
c143838_g8	Fruit	2	0.36	405
c143882_g4	Fruit	4	0.35	599
c143971_g10	Fruit	17	0.74	980
c143983_g7	Fruit	2	1.15	274
c144098_g5	Fruit	1	2.49	206
c144264_g2	Fruit	2	2.71	228
c144505_g4	Fruit	1	0.9	247
c144629_g6	Fruit	2	0.36	409
c144664_g2	Fruit	1	0.33	321
c144697_g5	Fruit	1	2.84	202
c144732_g2	Fruit	1	0.5	284
c144769_g1	Fruit	4	0.7	413
c144786_g2	Fruit	1	2.84	202
c144806_g2	Fruit	5	0.36	679
c144978_g1	Fruit	2	0.95	288
c145000_g3	Fruit	1	0.99	242
c145180_g6	Fruit	4	1.57	789
c145183_g2	Fruit	1	1.13	236
c145184_g3	Fruit	1	1.08	238
c145228_g5	Fruit	1	2.07	212
c145315_g2	Fruit	1	2.94	201
c145366_g10	Fruit	1	1.66	220
c145398_g11	Fruit	3	0.33	525
c145526_g3	Fruit	1	0.94	245
c145745_g3	Fruit	10	0.33	1212
c145780_g1	Fruit	2	4.4	210
c145787_g1	Fruit	1	2.2	210
c145927_g4	Fruit	6	0.62	541
c145955_g3	Fruit	3	0.47	434
c145986_g2	Fruit	5	0.62	492
c146014_g2	Fruit	1	0.53	280
c146187_g4	Fruit	1	0.58	273
c146215_g1	Fruit	1	0.95	244
c146267_g6	Fruit	5	1.08	376
c1462_g1	Fruit	1	1.08	238
c146459_g5	Fruit	1	2.07	212
c14646_g1	Fruit	2	1.77	259
c146579_g2	Fruit	1	2.66	204
c146701_g1	Fruit	1	0.82	252
c146748_g6	Fruit	6	0.72	498
c146763_g4	Fruit	1	0.64	267
c146796_g1	Fruit	2	1.1	311
c14690_g1	Fruit	1	1.39	227
c147036_g1	Fruit	1	1.9	215
c147156_g4	Fruit	6	0.32	841
c147227_g2	Fruit	1	1.75	218
c147232_g3	Fruit	2	1.64	252
c147274_g5	Fruit	5	0.34	709
c147280_g4	Fruit	1	1.15	235
c147342_g6	Fruit	1	0.7	261
c14737_g1	Fruit	5	0.58	510
c147393_g2	Fruit	7	1.36	393
c147417_g10	Fruit	5	10.06	213
c147430_g6	Fruit	2	1.55	255
c147641_g3	Fruit	1	0.41	300
c147675_g4	Fruit	7	0.64	583
c14771_g1	Fruit	3	0.38	482
c147942_g9	Fruit	2	2.47	232
c148179_g1	Fruit	1	0.45	292
c148263_g2	Fruit	1	1.04	240
c148308_g1	Fruit	1	0.4	303
c148398_g3	Fruit	3	0.39	477
c14842_g1	Fruit	5	0.65	478
c148432_g3	Fruit	4	0.34	618
c148570_g5	Fruit	1	0.38	307
c148664_g5	Fruit	1	1.57	222
c148706_g4	Fruit	1	1.57	222
c148913_g3	Fruit	4	0.91	368
c149001_g1	Fruit	1	0.58	273
c149023_g8	Fruit	1	1.18	234
c149075_g2	Fruit	1	1.08	238
c149150_g4	Fruit	2	0.4	420
c149161_g1	Fruit	1	1.85	216
c14919_g1	Fruit	1	0.73	259
c149229_g9	Fruit	1	1.2	233
c149377_g4	Fruit	4	1.09	525
c149393_g4	Fruit	5	0.32	738
c149421_g5	Fruit	7	0.31	975
c14943_g1	Fruit	1	0.38	308
c149457_g2	Fruit	1	0.44	295
c149457_g3	Fruit	15	0.48	1254
c149508_g1	Fruit	2	0.45	369
c149522_g4	Fruit	2	1	284
c149647_g2	Fruit	1	0.85	250
c149674_g1	Fruit	1	0.57	275
c149803_g2	Fruit	3	0.55	402
c149859_g3	Fruit	1	0.35	316
c149924_g4	Fruit	3	0.31	542
c149978_g5	Fruit	1	1.18	234
c150039_g3	Fruit	1	0.48	287
c150078_g3	Fruit	1	1.7	219
c150089_g5	Fruit	1	2.27	209
c150165_g1	Fruit	4	1.04	349
c150279_g1	Fruit	1	1.23	232
c150346_g2	Fruit	1	0.49	285
c150371_g5	Fruit	1	2.34	208
c150401_g2	Fruit	6	0.56	580
c150446_g3	Fruit	1	0.56	276
c150538_g1	Fruit	3	1.31	295
c150567_g2	Fruit	2	3.4	219
c150568_g4	Fruit	1	1.08	238
c150625_g1	Fruit	1	0.66	265
c150637_g2	Fruit	1	1.01	241
c150639_g1	Fruit	2	5.31	204
c150920_g2	Fruit	8	0.6	663
c151034_g2	Fruit	2	0.36	405
c151169_g1	Fruit	2	3.4	219
c151284_g1	Fruit	1	1.15	235
c151359_g1	Fruit	2	0.38	398
c151364_g1	Fruit	1	1.57	222
c151365_g1	Fruit	2	0.72	312
c151387_g1	Fruit	2	2.77	227
c151447_g1	Fruit	1	0.36	313
c151535_g1	Fruit	1	1.57	222
c151548_g1	Fruit	5	0.32	747
c151646_g1	Fruit	2	5.31	204
c151659_g1	Fruit	2	0.36	406
c151973_g1	Fruit	1	0.44	294
c151_g1	Fruit	1	2.57	205
c152037_g1	Fruit	1	1.23	232
c152057_g1	Fruit	4	2.67	264
c152099_g1	Fruit	1	2.2	210
c152343_g1	Fruit	1	0.7	261
c152379_g1	Fruit	1	1.75	218
c152396_g1	Fruit	2	5.68	202
c152541_g1	Fruit	3	0.48	429
c152567_g1	Fruit	3	0.36	501
c152613_g1	Fruit	4	0.56	458
c152632_g1	Fruit	1	0.95	244
c15264_g1	Fruit	4	0.44	525
c152747_g1	Fruit	2	4.53	209
c152784_g1	Fruit	2	2.3	235
c152791_g1	Fruit	1	0.64	267
c152981_g1	Fruit	7	0.39	819
c152993_g1	Fruit	3	0.69	366
c153046_g1	Fruit	2	0.41	386
c153126_g1	Fruit	10	0.32	1264
c153171_g1	Fruit	1	2.75	203
c153184_g1	Fruit	2	2.84	226
c153189_g1	Fruit	2	4.53	209
c153274_g1	Fruit	1	1.75	218
c153332_g1	Fruit	1	0.57	275
c153367_g1	Fruit	4	0.43	529
c153390_g1	Fruit	1	2.41	207
c153397_g1	Fruit	3	0.38	486
c153419_g1	Fruit	1	1.8	217
c153488_g1	Fruit	2	0.42	380
c153564_g1	Fruit	1	2.41	207
c153592_g1	Fruit	2	0.44	372
c153622_g1	Fruit	1	1.75	218
c153746_g1	Fruit	1	0.36	313
c153830_g1	Fruit	2	5.68	202
c153916_g1	Fruit	1	2.01	213
c154029_g1	Fruit	2	2.11	239
c154033_g1	Fruit	2	3.14	222
c15404_g1	Fruit	2	3.31	220
c154204_g1	Fruit	2	2.99	224
c154298_g1	Fruit	2	0.86	296
c15431_g1	Fruit	3	0.35	507
c154373_g1	Fruit	1	2.07	212
c154394_g1	Fruit	1	1.13	236
c154418_g1	Fruit	2	2.91	225
c154438_g1	Fruit	1	0.55	277
c154462_g1	Fruit	3	0.56	401
c154609_g1	Fruit	3	0.7	365
c15462_g1	Fruit	3	0.47	434
c154634_g1	Fruit	1	0.36	312
c154727_g1	Fruit	1	1.29	230
c154743_g1	Fruit	2	2.84	226
c154850_g1	Fruit	1	1.61	221
c154856_g1	Fruit	3	0.64	378
c154872_g1	Fruit	7	0.54	653
c154896_g1	Fruit	2	1.45	259
c154922_g1	Fruit	2	1.38	262
c155104_g1	Fruit	1	0.85	250
c155132_g1	Fruit	2	0.51	353
c15516_g1	Fruit	2	0.5	355
c155195_g1	Fruit	2	4.4	210
c155205_g1	Fruit	1	1.53	223
c155241_g1	Fruit	3	0.55	403
c155248_g1	Fruit	2	4.14	212
c155276_g1	Fruit	1	2.13	211
c155293_g1	Fruit	1	1.85	216
c155304_g1	Fruit	2	3.5	218
c155316_g1	Fruit	1	2.07	212
c155374_g1	Fruit	3	0.59	391
c155408_g1	Fruit	2	0.39	393
c155473_g1	Fruit	1	1.32	229
c155514_g1	Fruit	2	2.41	233
c155573_g1	Fruit	2	4.4	210
c155586_g1	Fruit	1	1.46	225
c155588_g1	Fruit	4	0.96	361
c155607_g1	Fruit	4	0.75	399
c155711_g1	Fruit	1	2.2	210
c155786_g1	Fruit	1	1.18	234
c155806_g1	Fruit	1	1.08	238
c155818_g1	Fruit	1	0.49	285
c155845_g1	Fruit	2	0.46	365
c155873_g1	Fruit	1	1.01	241
c155918_g1	Fruit	1	2.41	207
c155963_g1	Fruit	4	0.37	583
c155967_g1	Fruit	1	0.82	252
c155976_g1	Fruit	1	0.74	258
c156056_g1	Fruit	4	0.35	598
c156066_g1	Fruit	4	0.86	377
c156160_g1	Fruit	3	0.62	384
c156225_g1	Fruit	3	0.4	472
c156230_g1	Fruit	2	1.53	256
c156242_g1	Fruit	1	0.81	253
c156271_g1	Fruit	2	3.59	217
c156319_g1	Fruit	1	1.18	234
c156393_g1	Fruit	1	1.08	238
c156417_g1	Fruit	1	0.67	264
c156420_g1	Fruit	1	2.01	213
c156444_g1	Fruit	1	2.66	204
c156468_g1	Fruit	1	0.58	273
c156485_g1	Fruit	1	1.15	235
c156523_g1	Fruit	1	0.64	267
c156539_g1	Fruit	2	1.45	259
c156608_g1	Fruit	1	2.41	207
c156632_g1	Fruit	1	2.84	202
c156676_g1	Fruit	2	0.5	356
c156723_g1	Fruit	1	1.53	223
c156737_g1	Fruit	1	0.68	263
c156815_g1	Fruit	5	0.36	677
c157021_g1	Fruit	1	0.38	307
c157236_g1	Fruit	1	0.75	257
c157251_g1	Fruit	1	0.66	265
c157377_g1	Fruit	1	2.27	209
c157380_g1	Fruit	1	0.53	280
c157425_g1	Fruit	2	5.88	201
c157466_g1	Fruit	1	1.29	230
c157484_g1	Fruit	3	0.38	483
c157526_g1	Fruit	1	1.18	234
c157559_g1	Fruit	2	1.24	269
c157615_g1	Fruit	2	0.38	395
c157629_g1	Fruit	2	0.33	422
c157702_g1	Fruit	3	3.24	238
c157760_g1	Fruit	1	2.07	212
c157769_g1	Fruit	2	0.38	397
c157803_g1	Fruit	4	0.44	526
c157810_g1	Fruit	1	0.35	314
c157811_g1	Fruit	1	0.71	260
c157821_g1	Fruit	1	2.75	203
c157845_g1	Fruit	1	1.53	223
c157921_g1	Fruit	2	0.79	304
c157940_g1	Fruit	2	0.46	365
c157981_g1	Fruit	2	4.68	208
c158015_g1	Fruit	1	1.57	222
c158037_g1	Fruit	2	0.37	401
c158108_g1	Fruit	4	0.69	415
c15810_g1	Fruit	2	5.49	203
c158122_g1	Fruit	1	1.66	220
c158141_g1	Fruit	2	3.91	214
c158154_g1	Fruit	1	2.66	204
c158267_g1	Fruit	2	0.64	325
c158339_g1	Fruit	2	0.42	380
c158358_g1	Fruit	2	1.45	259
c1583_g1	Fruit	1	1.35	228
c158480_g1	Fruit	6	0.6	556
c158488_g1	Fruit	2	5.88	201
c158510_g1	Fruit	1	1.49	224
c158553_g1	Fruit	1	0.37	309
c158570_g1	Fruit	4	0.4	557
c158572_g1	Fruit	2	0.31	437
c158575_g1	Fruit	1	0.99	242
c158581_g1	Fruit	2	3.14	222
c158598_g1	Fruit	1	1.29	230
c158613_g1	Fruit	1	1.61	221
c158644_g1	Fruit	1	2.01	213
c15866_g1	Fruit	1	1.85	216
c158757_g1	Fruit	1	1.23	232
c158760_g1	Fruit	1	1.53	223
c158871_g1	Fruit	4	0.44	524
c158880_g1	Fruit	2	1.43	260
c159028_g1	Fruit	1	1.66	220
c159036_g1	Fruit	2	0.45	370
c159084_g1	Fruit	1	2.13	211
c159108_g1	Fruit	1	0.57	274
c159116_g1	Fruit	4	0.97	359
c159127_g1	Fruit	1	2.41	207
c159228_g1	Fruit	2	3.5	218
c159230_g1	Fruit	1	0.53	280
c159284_g1	Fruit	1	2.2	210
c159337_g1	Fruit	3	2.51	251
c159440_g1	Fruit	2	4.14	212
c15947_g1	Fruit	5	0.55	526
c159518_g1	Fruit	1	0.87	249
c159544_g1	Fruit	3	3.38	236
c159546_g1	Fruit	2	0.92	291
c159614_g1	Fruit	1	1.06	239
c159670_g1	Fruit	1	2.34	208
c159731_g1	Fruit	1	1.75	218
c15974_g1	Fruit	1	0.78	255
c159837_g1	Fruit	5	0.54	529
c159940_g1	Fruit	1	1.7	219
c159972_g1	Fruit	1	1.18	234
c159992_g1	Fruit	1	1.01	241
c160067_g1	Fruit	1	1.26	231
c160077_g1	Fruit	2	2.07	240
c160175_g1	Fruit	2	4.98	206
c16021_g1	Fruit	1	1.35	228
c160226_g1	Fruit	2	1.87	245
c160307_g1	Fruit	2	0.47	364
c160308_g1	Fruit	3	0.5	423
c160338_g1	Fruit	1	0.47	289
c160362_g1	Fruit	1	1.95	214
c160401_g1	Fruit	2	0.98	286
c160405_g1	Fruit	1	1.46	225
c160416_g1	Fruit	1	2.01	213
c160428_g1	Fruit	1	2.75	203
c160433_g1	Fruit	2	2.41	233
c160434_g1	Fruit	1	2.2	210
c160451_g1	Fruit	1	1.57	222
c160462_g1	Fruit	2	2.11	239
c160513_g1	Fruit	2	2.21	237
c160629_g1	Fruit	1	1.49	224
c160632_g1	Fruit	1	0.66	265
c16064_g1	Fruit	6	0.37	766
c160708_g1	Fruit	2	1.48	258
c160799_g1	Fruit	4	0.53	471
c160916_g1	Fruit	2	4.4	210
c160958_g1	Fruit	1	2.34	208
c160984_g1	Fruit	1	2.66	204
c16103_g1	Fruit	2	3.69	216
c161046_g1	Fruit	1	2.41	207
c161111_g1	Fruit	3	2.42	253
c161253_g1	Fruit	2	1.12	276
c161264_g1	Fruit	1	2.34	208
c161323_g1	Fruit	1	0.81	253
c161326_g1	Fruit	2	5.14	205
c161331_g1	Fruit	1	0.71	260
c161380_g1	Fruit	3	0.59	391
c161383_g1	Fruit	2	5.68	202
c161444_g1	Fruit	3	0.4	474
c161459_g1	Fruit	1	1.35	228
c161462_g1	Fruit	1	1.23	232
c161509_g1	Fruit	2	2.47	232
c161515_g1	Fruit	2	2.16	238
c161516_g1	Fruit	1	1.42	226
c16166_g1	Fruit	3	0.5	421
c161766_g1	Fruit	2	1.91	244
c161810_g1	Fruit	1	1.49	224
c161820_g1	Fruit	1	0.82	252
c161918_g1	Fruit	1	2.66	204
c161923_g1	Fruit	2	5.31	204
c161952_g1	Fruit	1	2.13	211
c162027_g1	Fruit	2	2.47	232
c162114_g1	Fruit	1	0.9	247
c162120_g1	Fruit	1	1.75	218
c16214_g1	Fruit	1	1.66	220
c162181_g1	Fruit	2	3.31	220
c162368_g1	Fruit	3	2.51	251
c162369_g1	Fruit	5	0.62	490
c162392_g1	Fruit	1	0.4	303
c162503_g1	Fruit	2	3.14	222
c162517_g1	Fruit	2	1.26	268
c162521_g1	Fruit	1	1.66	220
c162603_g1	Fruit	1	1.08	238
c162613_g1	Fruit	1	0.4	303
c162648_g1	Fruit	1	0.78	255
c162693_g1	Fruit	2	3.14	222
c162707_g1	Fruit	1	2.41	207
c162876_g1	Fruit	3	2.21	258
c16293_g1	Fruit	1	1.32	229
c162940_g1	Fruit	2	3.14	222
c162956_g1	Fruit	1	1.42	226
c163002_g1	Fruit	2	2.64	229
c163015_g1	Fruit	2	4.98	206
c163110_g1	Fruit	1	1.2	233
c163118_g1	Fruit	1	1.61	221
c163122_g1	Fruit	4	0.48	497
c163184_g1	Fruit	2	5.68	202
c163205_g1	Fruit	1	0.87	249
c163267_g1	Fruit	1	1.29	230
c163271_g1	Fruit	1	1.13	236
c163334_g1	Fruit	1	0.75	257
c163345_g1	Fruit	1	1.18	234
c16339_g1	Fruit	1	0.75	257
c163459_g1	Fruit	2	1.95	243
c163474_g1	Fruit	1	1.13	236
c163545_g1	Fruit	2	4.98	206
c163562_g1	Fruit	2	4.83	207
c163571_g1	Fruit	2	3.69	216
c163582_g1	Fruit	5	0.47	572
c163586_g1	Fruit	2	5.14	205
c16358_g1	Fruit	1	0.85	250
c163592_g1	Fruit	1	1.7	219
c163667_g1	Fruit	1	2.75	203
c16367_g1	Fruit	1	0.37	311
c163784_g1	Fruit	1	0.35	316
c163789_g1	Fruit	1	0.37	310
c163839_g1	Fruit	4	0.57	457
c163895_g1	Fruit	1	1.35	228
c163932_g1	Fruit	1	2.2	210
c164150_g1	Fruit	1	0.59	272
c164290_g1	Fruit	2	0.64	324
c164297_g1	Fruit	1	1.1	237
c164381_g1	Fruit	1	0.97	243
c164470_g1	Fruit	1	1.53	223
c164487_g1	Fruit	3	0.37	488
c164519_g1	Fruit	1	0.81	253
c164553_g1	Fruit	2	0.47	363
c164593_g1	Fruit	2	1.95	243
c164601_g1	Fruit	2	1.4	261
c164609_g1	Fruit	2	3.14	222
c164636_g1	Fruit	2	0.51	353
c164668_g1	Fruit	2	2.52	231
c164674_g1	Fruit	1	2.75	203
c164723_g1	Fruit	1	1.35	228
c164734_g1	Fruit	2	3.14	222
c164760_g1	Fruit	2	2.84	226
c164804_g1	Fruit	2	1.8	247
c164811_g1	Fruit	1	0.39	305
c164870_g1	Fruit	1	0.6	271
c164912_g1	Fruit	1	2.07	212
c164955_g1	Fruit	2	4.68	208
c164970_g1	Fruit	1	1.18	234
c165026_g1	Fruit	2	2.25	236
c165030_g1	Fruit	2	1.5	257
c165037_g1	Fruit	1	1.06	239
c165044_g1	Fruit	2	4.14	212
c165081_g1	Fruit	2	3.31	220
c165095_g1	Fruit	1	0.95	244
c165105_g1	Fruit	2	2.84	226
c165196_g1	Fruit	1	0.47	289
c165202_g1	Fruit	1	1.1	237
c165231_g1	Fruit	1	1.2	233
c165242_g1	Fruit	1	1.57	222
c165254_g1	Fruit	1	1.85	216
c165349_g1	Fruit	2	5.14	205
c165371_g1	Fruit	2	0.81	301
c165424_g1	Fruit	2	3.23	221
c165436_g1	Fruit	1	2.57	205
c165466_g1	Fruit	1	1.32	229
c165516_g1	Fruit	1	0.38	308
c165586_g1	Fruit	2	3.06	223
c165596_g1	Fruit	1	1.7	219
c165598_g1	Fruit	1	0.46	290
c165704_g1	Fruit	2	1.06	280
c165737_g1	Fruit	2	5.31	204
c165810_g1	Fruit	5	0.88	411
c165850_g1	Fruit	2	3.5	218
c16585_g1	Fruit	4	2.06	282
c165875_g1	Fruit	1	2.49	206
c165894_g1	Fruit	2	0.9	292
c165920_g1	Fruit	1	1.49	224
c165924_g1	Fruit	1	1.75	218
c165938_g1	Fruit	1	1.8	217
c165954_g1	Fruit	2	4.4	210
c166022_g1	Fruit	2	0.44	374
c16612_g1	Fruit	4	0.43	528
c166139_g1	Fruit	1	1.85	216
c166150_g1	Fruit	1	1.39	227
c166175_g1	Fruit	1	0.9	247
c166199_g1	Fruit	1	2.41	207
c166200_g1	Fruit	1	1.42	226
c166239_g1	Fruit	1	1.75	218
c166264_g1	Fruit	1	0.87	249
c166265_g1	Fruit	1	1.57	222
c166273_g1	Fruit	2	4.83	207
c166321_g1	Fruit	1	1.01	241
c166422_g1	Fruit	1	1.85	216
c166433_g1	Fruit	2	2.41	233
c166442_g1	Fruit	1	2.27	209
c166500_g1	Fruit	1	0.88	248
c166511_g1	Fruit	1	0.94	245
c166524_g1	Fruit	1	2.75	203
c166531_g1	Fruit	1	2.57	205
c166574_g1	Fruit	1	0.82	252
c166596_g1	Fruit	1	1.49	224
c166600_g1	Fruit	1	1.29	230
c166647_g1	Fruit	1	1.9	215
c166725_g1	Fruit	1	0.66	265
c166877_g1	Fruit	1	1.29	230
c167098_g1	Fruit	2	0.81	302
c167219_g1	Fruit	2	2.84	226
c167229_g1	Fruit	3	1.28	297
c167233_g1	Fruit	6	0.83	461
c167324_g1	Fruit	1	1.39	227
c167360_g1	Fruit	2	4.4	210
c167407_g1	Fruit	1	1.49	224
c167412_g1	Fruit	1	0.87	249
c167464_g1	Fruit	4	0.54	469
c167524_g1	Fruit	1	1.42	226
c167536_g1	Fruit	2	0.47	362
c167566_g1	Fruit	1	1.26	231
c167637_g1	Fruit	2	0.5	355
c167690_g1	Fruit	18	0.46	1517
c167769_g1	Fruit	1	2.07	212
c167774_g1	Fruit	6	0.42	696
c167786_g1	Fruit	1	1.57	222
c167794_g1	Fruit	1	1.61	221
c167810_g1	Fruit	3	0.55	402
c167838_g1	Fruit	3	0.43	456
c167886_g1	Fruit	3	0.48	428
c167991_g1	Fruit	1	0.69	262
c167993_g1	Fruit	2	2.3	235
c1679_g1	Fruit	1	0.97	243
c168063_g1	Fruit	3	0.65	376
c168094_g1	Fruit	2	4.4	210
c168098_g1	Fruit	1	1.8	217
c168100_g1	Fruit	5	0.37	667
c168118_g1	Fruit	2	5.88	201
c168156_g1	Fruit	1	2.84	202
c168245_g1	Fruit	1	1.61	221
c168297_g1	Fruit	1	2.27	209
c168373_g1	Fruit	2	0.9	292
c16838_g1	Fruit	3	1.58	282
c168496_g1	Fruit	2	0.49	358
c168549_g1	Fruit	1	2.66	204
c168583_g1	Fruit	2	4.14	212
c168600_g1	Fruit	2	5.68	202
c168607_g1	Fruit	1	0.95	244
c168682_g1	Fruit	1	1.95	214
c168748_g1	Fruit	2	1.55	255
c168784_g1	Fruit	7	0.98	460
c168821_g1	Fruit	1	0.47	289
c168835_g1	Fruit	3	0.64	377
c168843_g1	Fruit	1	1.57	222
c168882_g1	Fruit	4	3	257
c168887_g1	Fruit	2	1.13	275
c168899_g1	Fruit	4	2.9	259
c16892_g1	Fruit	3	0.62	383
c168936_g1	Fruit	3	0.56	399
c168964_g1	Fruit	4	0.5	488
c169011_g1	Fruit	2	1.34	264
c169023_g1	Fruit	1	0.57	275
c169140_g1	Fruit	1	0.65	266
c169216_g1	Fruit	2	0.99	285
c169221_g1	Fruit	1	0.65	266
c169301_g1	Fruit	1	2.13	211
c169324_g1	Fruit	1	1.39	227
c169401_g1	Fruit	2	0.36	409
c169481_g1	Fruit	2	4.68	208
c169509_g1	Fruit	8	0.36	962
c169573_g1	Fruit	1	1.9	215
c169593_g1	Fruit	2	4.83	207
c16965_g1	Fruit	4	0.56	458
c169682_g1	Fruit	4	0.46	512
c169796_g1	Fruit	2	2.25	236
c169802_g1	Fruit	1	0.92	246
c16980_g1	Fruit	1	1.35	228
c16981_g1	Fruit	1	1.61	221
c169870_g1	Fruit	1	1.85	216
c170087_g1	Fruit	1	1.01	241
c170114_g1	Fruit	3	5.86	214
c170141_g1	Fruit	2	0.52	350
c170142_g1	Fruit	2	2.64	229
c170208_g1	Fruit	4	0.43	530
c170246_g1	Fruit	2	0.38	395
c170324_g1	Fruit	2	0.41	384
c170389_g1	Fruit	3	0.46	437
c170409_g1	Fruit	1	0.78	255
c170417_g1	Fruit	1	1.15	235
c170454_g1	Fruit	1	1.32	229
c170499_g1	Fruit	3	0.31	539
c170519_g1	Fruit	2	0.31	434
c170647_g1	Fruit	1	1.9	215
c170705_g1	Fruit	2	0.37	404
c170760_g1	Fruit	1	1.35	228
c170764_g1	Fruit	4	0.36	596
c170781_g1	Fruit	1	0.31	330
c170795_g1	Fruit	1	0.57	275
c170856_g1	Fruit	8	0.35	974
c170901_g1	Fruit	2	0.51	351
c170943_g1	Fruit	2	0.44	373
c170959_g1	Fruit	2	3.69	216
c171004_g1	Fruit	1	1.46	225
c171008_g1	Fruit	1	1.29	230
c171029_g1	Fruit	2	5.88	201
c171038_g1	Fruit	2	3.8	215
c171182_g1	Fruit	2	1.53	256
c171274_g1	Fruit	2	0.57	337
c171330_g1	Fruit	6	0.34	804
c171455_g1	Fruit	4	0.65	427
c171456_g1	Fruit	1	2.75	203
c171457_g1	Fruit	2	0.33	422
c171508_g1	Fruit	1	2.94	201
c171583_g1	Fruit	1	1.46	225
c171644_g1	Fruit	3	2.6	249
c171666_g1	Fruit	1	0.48	288
c171679_g1	Fruit	2	5.14	205
c171712_g1	Fruit	1	1.9	215
c171725_g1	Fruit	1	2.57	205
c171732_g1	Fruit	1	1.95	214
c171742_g1	Fruit	1	2.34	208
c171814_g1	Fruit	1	2.94	201
c171833_g1	Fruit	4	2.23	276
c171846_g1	Fruit	2	0.37	401
c171900_g1	Fruit	2	3.14	222
c171958_g1	Fruit	2	4.68	208
c172045_g1	Fruit	1	1.9	215
c172061_g1	Fruit	2	2.84	226
c172074_g1	Fruit	2	4.14	212
c172081_g1	Fruit	2	5.49	203
c172145_g1	Fruit	1	2.27	209
c172173_g1	Fruit	1	0.76	256
c172179_g1	Fruit	1	2.94	201
c172200_g1	Fruit	3	0.55	402
c172542_g1	Fruit	2	1.13	275
c172554_g1	Fruit	2	0.38	397
c172598_g1	Fruit	2	2.99	224
c172625_g1	Fruit	2	0.77	306
c17268_g1	Fruit	4	0.58	621
c172729_g1	Fruit	2	4.02	213
c172881_g1	Fruit	2	1.22	270
c17288_g1	Fruit	1	0.88	248
c172972_g1	Fruit	2	3.14	222
c172979_g1	Fruit	3	0.87	336
c172993_g1	Fruit	2	0.4	387
c172994_g1	Fruit	2	0.45	371
c173019_g1	Fruit	2	0.42	381
c173064_g1	Fruit	2	3.4	219
c173095_g1	Fruit	2	0.53	347
c173117_g1	Fruit	1	1.8	217
c173166_g1	Fruit	1	1.2	233
c173167_g1	Fruit	1	2.41	207
c173170_g1	Fruit	5	0.32	733
c173189_g1	Fruit	1	1.32	229
c173190_g1	Fruit	1	1.23	232
c173290_g1	Fruit	1	0.73	259
c173298_g1	Fruit	1	0.84	251
c173361_g1	Fruit	2	0.35	410
c173376_g1	Fruit	2	0.64	325
c173396_g1	Fruit	2	1.24	269
c173413_g1	Fruit	1	1.23	232
c173466_g1	Fruit	1	1.85	216
c173502_g1	Fruit	1	2.75	203
c173566_g1	Fruit	1	0.7	261
c173591_g1	Fruit	2	0.7	316
c173595_g1	Fruit	1	0.87	249
c173706_g1	Fruit	2	3.59	217
c173726_g1	Fruit	1	1.39	227
c173728_g1	Fruit	1	2.84	202
c173738_g1	Fruit	2	0.37	401
c173755_g1	Fruit	1	2.75	203
c173825_g1	Fruit	2	2.47	232
c17385_g1	Fruit	1	1.39	227
c173865_g1	Fruit	2	2.25	236
c173877_g1	Fruit	1	0.6	271
c173902_g1	Fruit	2	1.8	247
c173907_g1	Fruit	1	0.37	310
c173931_g1	Fruit	5	0.71	457
c173958_g1	Fruit	3	0.42	457
c173987_g1	Fruit	1	2.07	212
c174004_g1	Fruit	1	1.95	214
c174027_g1	Fruit	1	1.46	225
c174052_g1	Fruit	1	1.35	228
c174125_g1	Fruit	2	5.14	205
c174183_g1	Fruit	1	0.97	243
c174197_g1	Fruit	2	0.44	372
c174238_g1	Fruit	1	0.85	250
c174316_g1	Fruit	1	2.94	201
c174431_g1	Fruit	3	0.41	466
c174468_g1	Fruit	1	1.04	240
c174501_g1	Fruit	6	0.71	501
c174509_g1	Fruit	1	2.2	210
c174561_g1	Fruit	1	0.59	272
c174678_g1	Fruit	1	2.57	205
c174681_g1	Fruit	1	2.84	202
c174800_g1	Fruit	5	1.1	373
c174815_g1	Fruit	1	2.49	206
c174848_g1	Fruit	1	0.47	289
c174867_g1	Fruit	1	0.54	279
c174877_g1	Fruit	1	0.38	308
c174906_g1	Fruit	3	1.13	308
c174922_g1	Fruit	1	0.38	308
c174927_g1	Fruit	2	5.49	203
c17494_g1	Fruit	1	0.53	280
c174968_g1	Fruit	1	2.41	207
c174983_g1	Fruit	2	3.59	217
c175057_g1	Fruit	1	0.31	330
c175062_g1	Fruit	2	1.55	255
c175067_g1	Fruit	2	2.07	240
c175080_g1	Fruit	2	3.5	218
c175168_g1	Fruit	1	2.01	213
c175211_g1	Fruit	1	1.08	238
c175222_g1	Fruit	1	2.34	208
c175266_g1	Fruit	2	2.99	224
c175273_g1	Fruit	1	0.62	269
c175294_g1	Fruit	2	0.51	352
c175317_g1	Fruit	3	0.45	444
c175415_g1	Fruit	1	1.95	214
c175421_g1	Fruit	1	0.79	254
c175466_g1	Fruit	2	2.71	228
c175691_g1	Fruit	1	2.57	205
c175728_g1	Fruit	2	3.69	216
c175747_g1	Fruit	2	1.03	282
c175788_g1	Fruit	1	2.34	208
c175838_g1	Fruit	2	0.63	327
c175871_g1	Fruit	1	0.88	248
c17587_g1	Fruit	4	0.84	381
c175883_g1	Fruit	1	2.34	208
c175938_g1	Fruit	2	2.47	232
c175947_g1	Fruit	2	4.4	210
c175983_g1	Fruit	1	0.34	319
c176108_g1	Fruit	1	2.13	211
c176290_g1	Fruit	1	1.53	223
c176373_g1	Fruit	1	2.75	203
c176394_g1	Fruit	1	0.57	275
c176471_g1	Fruit	2	2.36	234
c176475_g1	Fruit	1	1.66	220
c176528_g1	Fruit	2	1.8	247
c176634_g1	Fruit	2	0.75	309
c176635_g1	Fruit	1	2.2	210
c176672_g1	Fruit	1	2.57	205
c176682_g1	Fruit	1	1.1	237
c176703_g1	Fruit	1	1.53	223
c176721_g1	Fruit	1	0.78	255
c176733_g1	Fruit	1	0.75	257
c176764_g1	Fruit	1	1.49	224
c176772_g1	Fruit	6	0.47	645
c176856_g1	Fruit	1	1.42	226
c176908_g1	Fruit	2	2.58	230
c176949_g1	Fruit	1	0.57	275
c176969_g1	Fruit	1	0.35	314
c176988_g1	Fruit	2	5.14	205
c177159_g1	Fruit	1	0.48	288
c177172_g1	Fruit	1	1.85	216
c177182_g1	Fruit	1	2.94	201
c177202_g1	Fruit	1	0.33	321
c177258_g1	Fruit	2	2.16	238
c177305_g1	Fruit	2	1.48	258
c177327_g1	Fruit	2	4.27	211
c177338_g1	Fruit	1	1.8	217
c177385_g1	Fruit	1	0.63	268
c177428_g1	Fruit	1	1.23	232
c177435_g1	Fruit	1	0.67	264
c177488_g1	Fruit	2	0.42	379
c177492_g1	Fruit	2	3.23	221
c177497_g1	Fruit	1	0.81	253
c177518_g1	Fruit	1	1.85	216
c177542_g1	Fruit	2	2.71	228
c177589_g1	Fruit	1	1.49	224
c177661_g1	Fruit	1	1.66	220
c177710_g1	Fruit	1	1.32	229
c177755_g1	Fruit	2	4.27	211
c177759_g1	Fruit	2	4.02	213
c177905_g1	Fruit	1	0.48	287
c177968_g1	Fruit	2	4.27	211
c178072_g1	Fruit	2	2.84	226
c178153_g1	Fruit	2	4.02	213
c178234_g1	Fruit	2	5.14	205
c178238_g1	Fruit	2	4.98	206
c178267_g1	Fruit	2	3.23	221
c178277_g1	Fruit	2	4.4	210
c178294_g1	Fruit	1	1.57	222
c178315_g1	Fruit	2	1.7	250
c17831_g1	Fruit	1	2.34	208
c178425_g1	Fruit	1	1.35	228
c178491_g1	Fruit	1	0.99	242
c178549_g1	Fruit	3	0.79	348
c178591_g1	Fruit	2	0.81	301
c178630_g1	Fruit	1	0.81	253
c178680_g1	Fruit	1	0.95	244
c178701_g1	Fruit	1	2.49	206
c178712_g1	Fruit	1	2.57	205
c178715_g1	Fruit	4	0.63	433
c178736_g1	Fruit	3	0.33	528
c17874_g1	Fruit	4	0.81	387
c178768_g1	Fruit	2	3.06	223
c17882_g1	Fruit	2	2.52	231
c178869_g1	Fruit	1	1.85	216
c17891_g1	Fruit	2	1.18	272
c178938_g1	Fruit	1	1.2	233
c17904_g1	Fruit	1	2.41	207
c17910_g1	Fruit	3	0.5	421
c179158_g1	Fruit	2	2.11	239
c179177_g1	Fruit	2	0.31	434
c179188_g1	Fruit	1	1.13	236
c179204_g1	Fruit	3	0.33	527
c179235_g1	Fruit	2	4.83	207
c17927_g1	Fruit	1	1.04	240
c179286_g1	Fruit	1	2.49	206
c179344_g1	Fruit	2	1.03	282
c179361_g1	Fruit	1	0.78	255
c179386_g1	Fruit	2	3.8	215
c179391_g1	Fruit	1	1.66	220
c179417_g1	Fruit	3	4.16	227
c179435_g1	Fruit	2	5.31	204
c179529_g1	Fruit	1	0.87	249
c179535_g1	Fruit	1	1.32	229
c179554_g1	Fruit	1	2.41	207
c179745_g1	Fruit	2	0.84	298
c179778_g1	Fruit	1	0.78	255
c179817_g1	Fruit	2	0.51	352
c17984_g1	Fruit	1	0.95	244
c179870_g1	Fruit	1	0.46	291
c179879_g1	Fruit	1	2.94	201
c17995_g1	Fruit	1	1.53	223
c179963_g1	Fruit	1	1.49	224
c179991_g1	Fruit	1	0.4	303
c180032_g1	Fruit	2	3.23	221
c180061_g1	Fruit	2	0.33	424
c180063_g1	Fruit	1	2.49	206
c180075_g1	Fruit	1	1.18	234
c180123_g1	Fruit	1	2.27	209
c180156_g1	Fruit	1	2.34	208
c180350_g1	Fruit	1	0.81	253
c180412_g1	Fruit	3	6.8	209
c180449_g1	Fruit	2	4.53	209
c180455_g1	Fruit	1	2.41	207
c180458_g1	Fruit	1	2.49	206
c180563_g1	Fruit	2	0.45	371
c180568_g1	Fruit	1	0.58	273
c180590_g1	Fruit	1	1.29	230
c180607_g1	Fruit	1	2.57	205
c180644_g1	Fruit	2	4.68	208
c180706_g1	Fruit	6	0.43	690
c180709_g1	Fruit	2	5.49	203
c180714_g1	Fruit	2	1.87	245
c18072_g1	Fruit	1	0.49	286
c180788_g1	Fruit	1	0.82	252
c180796_g1	Fruit	1	2.94	201
c180835_g1	Fruit	1	2.66	204
c180839_g1	Fruit	1	0.46	291
c180863_g1	Fruit	3	0.64	378
c180912_g1	Fruit	1	1.53	223
c180916_g1	Fruit	1	2.2	210
c180922_g1	Fruit	1	0.46	291
c180939_g1	Fruit	1	0.81	253
c181047_g1	Fruit	1	1.66	220
c181090_g1	Fruit	1	2.75	203
c181099_g1	Fruit	1	1.06	239
c181106_g1	Fruit	1	1.8	217
c181117_g1	Fruit	2	3.06	223
c181174_g1	Fruit	1	2.27	209
c181252_g1	Fruit	1	0.63	268
c181255_g1	Fruit	2	4.98	206
c181296_g1	Fruit	2	2.91	225
c181397_g1	Fruit	1	1.13	236
c181431_g1	Fruit	1	2.41	207
c181436_g1	Fruit	2	0.41	385
c181451_g1	Fruit	1	2.27	209
c181453_g1	Fruit	2	1.32	265
c181457_g1	Fruit	2	3.23	221
c181609_g1	Fruit	1	2.57	205
c181614_g1	Fruit	1	1.06	239
c181635_g1	Fruit	1	1.26	231
c181792_g1	Fruit	1	1.29	230
c181812_g1	Fruit	1	2.84	202
c181818_g1	Fruit	2	2.91	225
c181825_g1	Fruit	1	2.94	201
c181914_g1	Fruit	2	3.91	214
c181941_g1	Fruit	2	3.5	218
c181998_g1	Fruit	1	0.34	317
c182001_g1	Fruit	1	0.73	259
c182027_g1	Fruit	1	0.92	246
c182134_g1	Fruit	1	1.61	221
c18214_g1	Fruit	1	1.2	233
c182150_g1	Fruit	1	1.95	214
c182176_g1	Fruit	2	4.02	213
c182180_g1	Fruit	1	1.75	218
c182197_g1	Fruit	2	0.36	407
c182209_g1	Fruit	1	0.48	288
c182235_g1	Fruit	2	3.59	217
c182265_g1	Fruit	1	1.8	217
c182301_g1	Fruit	1	0.42	298
c182342_g1	Fruit	1	1.39	227
c182375_g1	Fruit	1	0.42	298
c182390_g1	Fruit	1	2.94	201
c182395_g1	Fruit	2	0.65	323
c182431_g1	Fruit	2	1	284
c182451_g1	Fruit	2	2.64	229
c182524_g1	Fruit	1	0.85	250
c182561_g1	Fruit	1	1.46	225
c182640_g1	Fruit	1	1.57	222
c182658_g1	Fruit	1	0.48	288
c182670_g1	Fruit	1	2.57	205
c182671_g1	Fruit	2	4.83	207
c182685_g1	Fruit	2	2.3	235
c18268_g1	Fruit	3	5.86	214
c182774_g1	Fruit	1	1.06	239
c18278_g1	Fruit	1	1.15	235
c182829_g1	Fruit	1	0.56	276
c182841_g1	Fruit	1	2.94	201
c182847_g1	Fruit	1	0.67	264
c182923_g1	Fruit	1	1.8	217
c182947_g1	Fruit	1	2.94	201
c182957_g1	Fruit	1	1.53	223
c182966_g1	Fruit	2	3.69	216
c182989_g1	Fruit	1	1.04	240
c18298_g1	Fruit	7	0.52	668
c183017_g1	Fruit	4	0.8	389
c183020_g1	Fruit	1	0.79	254
c183126_g1	Fruit	1	0.74	258
c18313_g1	Fruit	3	0.58	395
c183146_g1	Fruit	2	1.32	265
c183258_g1	Fruit	1	0.67	264
c183272_g1	Fruit	1	2.13	211
c183279_g1	Fruit	1	0.64	267
c183401_g1	Fruit	3	5.7	215
c183415_g1	Fruit	2	4.98	206
c183476_g1	Fruit	1	0.73	259
c183501_g1	Fruit	2	3.4	219
c183508_g1	Fruit	2	4.53	209
c183533_g1	Fruit	2	4.02	213
c183539_g1	Fruit	1	1.39	227
c183553_g1	Fruit	2	1.2	271
c183586_g1	Fruit	1	1.35	228
c183590_g1	Fruit	1	0.73	259
c18363_g1	Fruit	1	2.41	207
c183644_g1	Fruit	3	2.14	260
c183812_g1	Fruit	1	0.99	242
c183923_g1	Fruit	2	2.07	240
c183960_g1	Fruit	1	1.61	221
c183976_g1	Fruit	2	2.52	231
c183978_g1	Fruit	1	1.7	219
c18401_g1	Fruit	1	0.48	288
c184020_g1	Fruit	1	1.32	229
c184034_g1	Fruit	1	2.75	203
c184050_g1	Fruit	2	3.14	222
c184057_g1	Fruit	2	5.88	201
c184110_g1	Fruit	2	0.47	363
c184123_g1	Fruit	2	5.88	201
c184172_g1	Fruit	1	0.76	256
c184231_g1	Fruit	1	1.04	240
c184243_g1	Fruit	1	1.66	220
c184347_g1	Fruit	1	1.32	229
c18436_g1	Fruit	1	1.49	224
c184405_g1	Fruit	1	0.82	252
c184449_g1	Fruit	2	1.34	264
c184467_g1	Fruit	1	2.49	206
c184504_g1	Fruit	1	1.49	224
c184551_g1	Fruit	3	5.86	214
c184590_g1	Fruit	1	1.29	230
c184602_g1	Fruit	1	2.57	205
c184699_g1	Fruit	1	0.97	243
c184750_g1	Fruit	1	2.41	207
c184774_g1	Fruit	1	2.41	207
c184805_g1	Fruit	1	1.57	222
c184939_g1	Fruit	2	3.23	221
c184967_g1	Fruit	1	2.34	208
c184978_g1	Fruit	2	0.46	365
c185154_g1	Fruit	4	6.99	218
c185291_g1	Fruit	1	0.76	256
c185353_g1	Fruit	1	0.69	262
c185429_g1	Fruit	2	3.69	216
c185548_g1	Fruit	1	0.66	265
c185551_g1	Fruit	2	4.02	213
c185789_g1	Fruit	2	2.64	229
c185940_g1	Fruit	2	0.37	403
c186069_g1	Fruit	3	0.55	405
c186073_g1	Fruit	4	0.89	371
c186079_g1	Fruit	32	0.65	1843
c186123_g1	Fruit	1	0.64	267
c186257_g1	Fruit	3	1.94	266
c186278_g1	Fruit	1	2.84	202
c18630_g1	Fruit	2	0.45	368
c186356_g1	Fruit	1	1.7	219
c186371_g1	Fruit	1	0.88	248
c186375_g1	Fruit	1	2.07	212
c186422_g1	Fruit	3	0.41	465
c186467_g1	Fruit	3	0.82	343
c186504_g1	Fruit	1	1.01	241
c186508_g1	Fruit	7	0.37	857
c1865_g1	Fruit	1	1.42	226
c186609_g1	Fruit	2	4.4	210
c186636_g1	Fruit	2	2.03	241
c186784_g1	Fruit	1	1.26	231
c186792_g1	Fruit	1	2.07	212
c186873_g1	Fruit	1	1.39	227
c186882_g1	Fruit	2	4.27	211
c186978_g1	Fruit	5	0.41	623
c186994_g1	Fruit	1	0.85	250
c187029_g1	Fruit	2	1.7	250
c187106_g1	Fruit	1	0.58	273
c187189_g1	Fruit	2	3.4	219
c187218_g1	Fruit	2	2.41	233
c187308_g1	Fruit	4	5.41	228
c187404_g1	Fruit	1	0.62	269
c187409_g1	Fruit	2	0.36	407
c187487_g1	Fruit	3	0.56	399
c187504_g1	Fruit	5	0.33	728
c187523_g1	Fruit	5	1.01	387
c187569_g1	Fruit	2	3.06	223
c187656_g1	Fruit	1	1.57	222
c187729_g1	Fruit	2	1.26	268
c187832_g1	Fruit	2	2.84	226
c187834_g1	Fruit	1	1.95	214
c187902_g1	Fruit	8	0.43	836
c187926_g1	Fruit	1	1.1	237
c187973_g1	Fruit	1	2.66	204
c187975_g1	Fruit	1	1.01	241
c188061_g1	Fruit	1	0.97	243
c188066_g1	Fruit	1	0.66	265
c188093_g1	Fruit	1	1.06	239
c188112_g1	Fruit	1	1.13	236
c188156_g1	Fruit	1	0.84	251
c188241_g1	Fruit	1	1.46	225
c188261_g1	Fruit	4	3.82	244
c188271_g1	Fruit	1	2.41	207
c18827_g1	Fruit	3	2.37	254
c188317_g1	Fruit	1	1.75	218
c188330_g1	Fruit	1	2.27	209
c188337_g1	Fruit	1	0.34	319
c188349_g1	Fruit	2	1.01	283
c188370_g1	Fruit	1	1.32	229
c188428_g1	Fruit	1	0.49	285
c188440_g1	Fruit	1	0.84	251
c188456_g1	Fruit	1	0.87	249
c188478_g1	Fruit	1	2.2	210
c188498_g1	Fruit	1	1.06	239
c188585_g1	Fruit	1	2.75	203
c188659_g1	Fruit	2	0.64	324
c188900_g1	Fruit	1	0.68	263
c188948_g1	Fruit	2	1.8	247
c188961_g1	Fruit	1	0.71	260
c188964_g1	Fruit	2	1.36	263
c188975_g1	Fruit	1	2.84	202
c189036_g1	Fruit	1	0.58	273
c189054_g1	Fruit	1	2.57	205
c189117_g1	Fruit	1	0.81	253
c189142_g1	Fruit	2	3.8	215
c189148_g1	Fruit	1	2.13	211
c189160_g1	Fruit	2	3.06	223
c189241_g1	Fruit	1	1.9	215
c189385_g1	Fruit	3	0.56	399
c189392_g1	Fruit	2	5.31	204
c189402_g1	Fruit	3	0.47	435
c189458_g1	Fruit	2	5.88	201
c189497_g1	Fruit	2	2.91	225
c189554_g1	Fruit	1	1.66	220
c189613_g1	Fruit	1	0.88	248
c189623_g1	Fruit	2	0.51	352
c189647_g1	Fruit	1	1.04	240
c189663_g1	Fruit	2	3.06	223
c189688_g1	Fruit	2	0.37	401
c189691_g1	Fruit	1	0.82	252
c1897_g1	Fruit	2	0.44	372
c189884_g1	Fruit	2	5.31	204
c18989_g1	Fruit	2	1.07	279
c189900_g1	Fruit	4	0.69	416
c189954_g1	Fruit	1	0.6	271
c190019_g1	Fruit	5	0.5	551
c190033_g1	Fruit	3	0.51	419
c190068_g1	Fruit	2	4.83	207
c190144_g1	Fruit	1	2.01	213
c190152_g1	Fruit	1	0.99	242
c190155_g1	Fruit	1	0.36	312
c190191_g1	Fruit	5	0.34	710
c190214_g1	Fruit	1	2.41	207
c190219_g1	Fruit	2	0.81	302
c190222_g1	Fruit	2	4.4	210
c190226_g1	Fruit	4	1.1	342
c190253_g1	Fruit	2	3.69	216
c190262_g1	Fruit	2	0.34	415
c190269_g1	Fruit	2	0.42	380
c190286_g1	Fruit	1	1.1	237
c190384_g1	Fruit	2	3.4	219
c190416_g1	Fruit	1	0.79	254
c190473_g1	Fruit	1	1.2	233
c190492_g1	Fruit	1	0.46	290
c190504_g1	Fruit	2	0.37	400
c190526_g1	Fruit	2	1.34	264
c190559_g1	Fruit	1	0.54	279
c190567_g1	Fruit	6	0.56	578
c190583_g1	Fruit	1	1.23	232
c190594_g1	Fruit	2	1.12	276
c190625_g1	Fruit	1	2.13	211
c190684_g1	Fruit	2	1.53	256
c190719_g1	Fruit	1	0.34	319
c190788_g1	Fruit	2	3.59	217
c190825_g1	Fruit	2	0.54	345
c190865_g1	Fruit	3	0.35	504
c190899_g1	Fruit	1	1.15	235
c190914_g1	Fruit	1	2.66	204
c190929_g1	Fruit	5	1.04	382
c190967_g1	Fruit	1	0.44	295
c190991_g1	Fruit	2	0.53	346
c191012_g1	Fruit	2	2.77	227
c191022_g1	Fruit	3	2.42	253
c191110_g1	Fruit	1	0.58	273
c191116_g1	Fruit	2	0.43	376
c191176_g1	Fruit	1	1.29	230
c191247_g1	Fruit	1	2.57	205
c191282_g1	Fruit	1	1.42	226
c191342_g1	Fruit	1	1.18	234
c191363_g1	Fruit	2	3.59	217
c191373_g1	Fruit	1	0.97	243
c191385_g1	Fruit	1	0.43	297
c191465_g1	Fruit	1	0.97	243
c191473_g1	Fruit	1	2.41	207
c191591_g1	Fruit	2	2.99	224
c191831_g1	Fruit	1	1.75	218
c191844_g1	Fruit	1	1.39	227
c191908_g1	Fruit	1	2.34	208
c192013_g1	Fruit	1	2.34	208
c19202_g1	Fruit	5	0.48	565
c192032_g1	Fruit	1	0.78	255
c192066_g1	Fruit	2	2.84	226
c192118_g1	Fruit	2	3.8	215
c192137_g1	Fruit	2	0.58	335
c192140_g1	Fruit	2	1.07	279
c192148_g1	Fruit	2	1.67	251
c192214_g1	Fruit	2	0.38	398
c192248_g1	Fruit	5	0.43	607
c192252_g1	Fruit	6	0.58	563
c192315_g1	Fruit	1	1.01	241
c192331_g1	Fruit	1	1.9	215
c192356_g1	Fruit	3	0.41	463
c192405_g1	Fruit	1	1.15	235
c192409_g1	Fruit	1	2.07	212
c192411_g1	Fruit	3	0.47	434
c192431_g1	Fruit	2	5.68	202
c192439_g1	Fruit	1	1.04	240
c192490_g1	Fruit	1	1.95	214
c192503_g1	Fruit	3	2.11	261
c192519_g1	Fruit	1	1.85	216
c192550_g1	Fruit	1	1.29	230
c192563_g1	Fruit	1	0.57	275
c192564_g1	Fruit	2	0.82	300
c192608_g1	Fruit	2	3.14	222
c192660_g1	Fruit	1	2.27	209
c192668_g1	Fruit	2	2.58	230
c192697_g1	Fruit	1	2.84	202
c192716_g1	Fruit	5	0.88	411
c192759_g1	Fruit	2	0.44	373
c192764_g1	Fruit	1	1.35	228
c192777_g1	Fruit	5	1.27	353
c192795_g1	Fruit	1	2.07	212
c192816_g1	Fruit	1	0.94	245
c192822_g1	Fruit	1	1.46	225
c192827_g1	Fruit	1	0.71	260
c192919_g1	Fruit	3	4.84	221
c192990_g1	Fruit	1	0.87	249
c193063_g1	Fruit	2	1.67	251
c193129_g1	Fruit	1	1.53	223
c193132_g1	Fruit	2	2.77	227
c193140_g1	Fruit	1	1.46	225
c193141_g1	Fruit	1	0.57	275
c19314_g1	Fruit	1	1.42	226
c193158_g1	Fruit	1	1.13	236
c193180_g1	Fruit	1	1.46	225
c193202_g1	Fruit	1	1.9	215
c193332_g1	Fruit	4	0.37	579
c193354_g1	Fruit	1	0.65	266
c193384_g1	Fruit	2	5.68	202
c193424_g1	Fruit	2	1.15	274
c193431_g1	Fruit	1	0.47	289
c193626_g1	Fruit	2	0.43	375
c193666_g1	Fruit	2	4.02	213
c193734_g1	Fruit	1	1.8	217
c193776_g1	Fruit	2	4.68	208
c193786_g1	Fruit	1	2.66	204
c193862_g1	Fruit	1	1.8	217
c19386_g1	Fruit	1	2.2	210
c193883_g1	Fruit	1	0.39	306
c1938_g1	Fruit	1	0.78	554
c193919_g1	Fruit	1	1.08	238
c193976_g1	Fruit	2	3.69	216
c193991_g1	Fruit	1	0.64	267
c194034_g1	Fruit	3	0.4	471
c19404_g1	Fruit	4	0.35	604
c194095_g1	Fruit	2	3.59	217
c194100_g1	Fruit	1	1.49	224
c194164_g1	Fruit	2	1.03	282
c194173_g1	Fruit	1	0.49	286
c194182_g1	Fruit	1	2.27	209
c194196_g1	Fruit	1	1.9	215
c194198_g1	Fruit	2	0.81	301
c194210_g1	Fruit	1	0.68	263
c194365_g1	Fruit	3	4.72	222
c194373_g1	Fruit	1	0.88	248
c194409_g1	Fruit	2	1.17	273
c194429_g1	Fruit	1	1.23	232
c194442_g1	Fruit	3	0.59	391
c194515_g1	Fruit	3	0.61	386
c194542_g1	Fruit	2	0.43	377
c194549_g1	Fruit	1	2.84	202
c194596_g1	Fruit	1	1.42	226
c194673_g1	Fruit	2	5.88	201
c194744_g1	Fruit	1	1.66	220
c194830_g1	Fruit	1	2.07	212
c194841_g1	Fruit	1	1.32	229
c194854_g1	Fruit	3	0.75	355
c194857_g1	Fruit	1	2.27	209
c194882_g1	Fruit	2	0.45	371
c194896_g1	Fruit	1	2.2	210
c195004_g1	Fruit	2	2.99	224
c195023_g1	Fruit	1	0.48	287
c195108_g1	Fruit	1	1.49	224
c19511_g1	Fruit	1	1.85	216
c195139_g1	Fruit	1	0.37	309
c195161_g1	Fruit	1	0.78	255
c195195_g1	Fruit	2	1.18	272
c195221_g1	Fruit	1	0.76	256
c195271_g1	Fruit	1	0.82	252
c195341_g1	Fruit	1	0.44	294
c195361_g1	Fruit	2	2.03	241
c195370_g1	Fruit	2	1.8	247
c195400_g1	Fruit	1	2.34	208
c195412_g1	Fruit	1	0.99	242
c19541_g1	Fruit	1	0.4	302
c195424_g1	Fruit	2	3.23	221
c195438_g1	Fruit	2	4.68	208
c195459_g1	Fruit	1	0.92	246
c195576_g1	Fruit	2	1.15	274
c195596_g1	Fruit	3	0.6	387
c195635_g1	Fruit	2	2.91	225
c195656_g1	Fruit	1	0.84	251
c195693_g1	Fruit	2	3.23	221
c195794_g1	Fruit	1	2.94	201
c195855_g1	Fruit	2	5.49	203
c195873_g1	Fruit	2	0.5	355
c195881_g1	Fruit	2	5.31	204
c195887_g1	Fruit	1	2.27	209
c195929_g1	Fruit	1	0.95	244
c195942_g1	Fruit	1	1.53	223
c1959_g1	Fruit	3	2.07	262
c196031_g1	Fruit	2	1.95	243
c19614_g1	Fruit	1	1.32	229
c196205_g1	Fruit	1	2.27	209
c196282_g1	Fruit	2	5.88	201
c196357_g1	Fruit	2	5.49	203
c196362_g1	Fruit	2	3.4	219
c196373_g1	Fruit	1	1.7	219
c196425_g1	Fruit	1	0.42	299
c196519_g1	Fruit	2	1.1	277
c196547_g1	Fruit	1	2.34	208
c196618_g1	Fruit	1	2.34	208
c19661_g1	Fruit	2	0.37	403
c196723_g1	Fruit	3	5.24	218
c196740_g1	Fruit	2	4.98	206
c196741_g1	Fruit	1	2.07	212
c196768_g1	Fruit	2	0.87	295
c196914_g1	Fruit	1	0.53	280
c196962_g1	Fruit	1	1.66	220
c196966_g1	Fruit	1	1.32	229
c196974_g1	Fruit	4	0.31	647
c196989_g1	Fruit	2	3.8	215
c197019_g1	Fruit	1	1.13	236
c197085_g1	Fruit	1	1.46	225
c197114_g1	Fruit	2	4.14	212
c197121_g1	Fruit	1	0.42	299
c197137_g1	Fruit	2	4.4	210
c197184_g1	Fruit	1	0.76	256
c197187_g1	Fruit	2	4.68	208
c197196_g1	Fruit	1	1.57	222
c197280_g1	Fruit	1	1.06	239
c197385_g1	Fruit	1	0.9	247
c197500_g1	Fruit	1	2.84	202
c197555_g1	Fruit	1	1.66	220
c197606_g1	Fruit	1	1.32	229
c197701_g1	Fruit	1	1.49	224
c197744_g1	Fruit	2	3.23	221
c197808_g1	Fruit	2	3.14	222
c197810_g1	Fruit	1	0.87	249
c197819_g1	Fruit	2	1.67	251
c197849_g1	Fruit	1	2.84	202
c198043_g1	Fruit	3	0.82	343
c198159_g1	Fruit	1	2.84	202
c198160_g1	Fruit	3	1.32	294
c198231_g1	Fruit	1	1.53	223
c19829_g1	Fruit	1	1.85	216
c198319_g1	Fruit	1	0.7	261
c19833_g1	Fruit	1	1.18	234
c198353_g1	Fruit	1	1.57	222
c198356_g1	Fruit	1	1.85	216
c198400_g1	Fruit	1	0.4	303
c198453_g1	Fruit	1	1.61	221
c198461_g1	Fruit	2	3.8	215
c198564_g1	Fruit	1	1.29	230
c198593_g1	Fruit	2	1.95	243
c198607_g1	Fruit	1	0.75	257
c198629_g1	Fruit	1	0.48	288
c198641_g1	Fruit	2	3.23	221
c19874_g1	Fruit	1	1.8	217
c198861_g1	Fruit	2	0.49	358
c198989_g1	Fruit	5	1.01	387
c199029_g1	Fruit	1	1.85	216
c199060_g1	Fruit	2	1.34	264
c199181_g1	Fruit	1	1.57	222
c199243_g1	Fruit	2	3.4	219
c199249_g1	Fruit	1	2.84	202
c199434_g1	Fruit	2	0.5	355
c199542_g1	Fruit	2	5.88	201
c199649_g1	Fruit	1	0.76	256
c199671_g1	Fruit	1	0.35	314
c199771_g1	Fruit	1	2.07	212
c199805_g1	Fruit	18	0.42	1637
c199844_g1	Fruit	1	1.18	234
c199888_g1	Fruit	2	1.7	250
c199932_g1	Fruit	2	0.35	410
c199962_g1	Fruit	3	0.38	483
c199964_g1	Fruit	1	1.61	221
c1_g1	Fruit	6	0.66	524
c200035_g1	Fruit	5	0.63	487
c200098_g1	Fruit	2	2.21	237
c20013_g1	Fruit	1	0.9	247
c200142_g1	Fruit	1	0.6	271
c200218_g1	Fruit	2	0.37	400
c200322_g1	Fruit	1	2.94	201
c200463_g1	Fruit	1	0.34	317
c200543_g1	Fruit	2	0.39	392
c200722_g1	Fruit	2	0.5	355
c200728_g1	Fruit	5	0.54	528
c200748_g1	Fruit	1	1.49	224
c200814_g1	Fruit	2	3.06	223
c200821_g1	Fruit	3	3.31	237
c20082_g1	Fruit	1	1.18	234
c200872_g1	Fruit	1	1.66	220
c200893_g1	Fruit	2	0.39	391
c20092_g1	Fruit	1	0.65	266
c200963_g1	Fruit	2	1.18	272
c201038_g1	Fruit	1	0.44	295
c201070_g1	Fruit	1	1.1	237
c201089_g1	Fruit	1	2.27	209
c201098_g1	Fruit	4	0.99	356
c201121_g1	Fruit	4	1.28	325
c201150_g1	Fruit	2	0.45	368
c201156_g1	Fruit	1	1.15	235
c201167_g1	Fruit	1	0.92	246
c201193_g1	Fruit	1	0.62	269
c201224_g1	Fruit	2	0.39	392
c201309_g1	Fruit	4	0.43	534
c201317_g1	Fruit	1	2.57	205
c201320_g1	Fruit	1	1.23	232
c201336_g1	Fruit	2	3.5	218
c201337_g1	Fruit	3	1.18	304
c201366_g1	Fruit	1	1.08	238
c201388_g1	Fruit	1	0.63	268
c201414_g1	Fruit	2	0.35	411
c201536_g1	Fruit	1	1.85	216
c201562_g1	Fruit	3	7.47	206
c201588_g1	Fruit	1	0.64	267
c201599_g1	Fruit	2	2.91	225
c201631_g1	Fruit	4	0.55	463
c20163_g1	Fruit	1	0.49	285
c20168_g1	Fruit	1	1.15	235
c201720_g1	Fruit	1	0.35	315
c201729_g1	Fruit	1	2.94	201
c20172_g1	Fruit	1	0.61	270
c201881_g1	Fruit	1	2.94	201
c201930_g1	Fruit	6	0.66	525
c201970_g1	Fruit	1	1.57	222
c202026_g1	Fruit	1	1.85	216
c202088_g1	Fruit	2	2.07	240
c202107_g1	Fruit	2	1.4	261
c202128_g1	Fruit	5	0.9	406
c20218_g1	Fruit	2	0.46	365
c202245_g1	Fruit	12	0.55	951
c202246_g1	Fruit	2	0.77	306
c202268_g1	Fruit	2	5.14	205
c202283_g1	Fruit	2	3.14	222
c202285_g1	Fruit	9	0.43	910
c202398_g1	Fruit	1	2.49	206
c20239_g1	Fruit	2	2.58	230
c202492_g1	Fruit	1	1.1	237
c202506_g1	Fruit	2	3.69	216
c202537_g1	Fruit	1	1.53	223
c202559_g1	Fruit	1	1.18	234
c202560_g1	Fruit	1	1.95	214
c20259_g1	Fruit	4	0.77	395
c202620_g1	Fruit	2	0.49	357
c202655_g1	Fruit	1	1.04	240
c202683_g1	Fruit	4	0.67	420
c202743_g1	Fruit	4	0.42	542
c202832_g1	Fruit	2	0.49	357
c202908_g1	Fruit	2	4.14	212
c202943_g1	Fruit	3	2.33	255
c202944_g1	Fruit	3	5.86	214
c202957_g1	Fruit	5	0.62	490
c202961_g1	Fruit	1	1.85	216
c202992_g1	Fruit	2	0.45	370
c203035_g1	Fruit	1	0.33	320
c203046_g1	Fruit	2	5.68	202
c203048_g1	Fruit	2	1.26	268
c203083_g1	Fruit	3	0.79	347
c203198_g1	Fruit	3	0.32	538
c203201_g1	Fruit	2	0.61	330
c20325_g1	Fruit	1	1.15	235
c203296_g1	Fruit	4	0.75	399
c203339_g1	Fruit	2	0.58	336
c203362_g1	Fruit	1	1.35	228
c203369_g1	Fruit	1	1.8	217
c203393_g1	Fruit	2	2.25	236
c203483_g1	Fruit	2	0.94	289
c203494_g1	Fruit	2	3.69	216
c203551_g1	Fruit	2	1.15	274
c203603_g1	Fruit	1	0.97	243
c203687_g1	Fruit	1	0.82	252
c20370_g1	Fruit	1	1.04	240
c203720_g1	Fruit	1	1.04	240
c203722_g1	Fruit	3	0.49	427
c203850_g1	Fruit	1	0.57	275
c203867_g1	Fruit	1	1.01	241
c203899_g1	Fruit	1	1.29	230
c203925_g1	Fruit	1	1.15	235
c203940_g1	Fruit	2	0.31	438
c204003_g1	Fruit	3	0.34	512
c204011_g1	Fruit	2	3.59	217
c204019_g1	Fruit	2	0.41	386
c204101_g1	Fruit	2	0.51	352
c204213_g1	Fruit	2	2.84	226
c204241_g1	Fruit	1	0.63	268
c204323_g1	Fruit	1	2.34	208
c204348_g1	Fruit	1	2.34	208
c20434_g1	Fruit	1	1.1	262
c204360_g1	Fruit	3	8.52	202
c204366_g1	Fruit	1	1.95	214
c204488_g1	Fruit	3	3.04	241
c204490_g1	Fruit	2	4.14	212
c204500_g1	Fruit	1	1.85	216
c204507_g1	Fruit	3	0.71	363
c204581_g1	Fruit	9	0.66	673
c204586_g1	Fruit	2	0.42	380
c204590_g1	Fruit	3	1.22	301
c204609_g1	Fruit	2	1.77	248
c204616_g1	Fruit	2	0.48	361
c204685_g1	Fruit	2	0.37	400
c204736_g1	Fruit	2	2.77	227
c204878_g1	Fruit	1	0.99	242
c204932_g1	Fruit	1	1.01	241
c204950_g1	Fruit	1	0.34	318
c204985_g1	Fruit	1	1.26	231
c205074_g1	Fruit	5	0.36	680
c205080_g1	Fruit	1	2.41	207
c205094_g1	Fruit	4	0.48	497
c205160_g1	Fruit	1	1.85	216
c205164_g1	Fruit	1	0.45	292
c205211_g1	Fruit	5	0.35	697
c20521_g1	Fruit	2	1.8	247
c205232_g1	Fruit	1	2.27	209
c205286_g1	Fruit	1	1.13	236
c205292_g1	Fruit	3	8.82	201
c205294_g1	Fruit	1	1.61	221
c205303_g1	Fruit	2	0.46	365
c205379_g1	Fruit	5	0.45	592
c2053_g1	Fruit	1	1.49	224
c205421_g1	Fruit	2	3.8	215
c205441_g1	Fruit	2	3.69	216
c205530_g1	Fruit	1	2.84	202
c205614_g1	Fruit	1	0.59	272
c205671_g1	Fruit	3	3.11	240
c205699_g1	Fruit	1	1.95	214
c20573_g1	Fruit	1	1.23	232
c205791_g1	Fruit	1	0.31	329
c205818_g1	Fruit	1	0.48	288
c205925_g1	Fruit	2	0.38	398
c205964_g1	Fruit	2	4.14	212
c20602_g1	Fruit	1	0.54	278
c206057_g1	Fruit	3	3.24	238
c206078_g1	Fruit	1	1.8	217
c206117_g1	Fruit	1	1.53	223
c206179_g1	Fruit	2	4.4	210
c206257_g1	Fruit	1	0.57	275
c206259_g1	Fruit	1	2.34	208
c20629_g1	Fruit	2	2.25	236
c206491_g1	Fruit	1	0.9	247
c206532_g1	Fruit	1	1.49	224
c206595_g1	Fruit	1	1.61	221
c206603_g1	Fruit	2	3.4	219
c206667_g1	Fruit	1	0.99	242
c206672_g1	Fruit	2	4.02	213
c206681_g1	Fruit	2	0.41	385
c206840_g1	Fruit	1	1.39	227
c206842_g1	Fruit	2	2.52	231
c206866_g1	Fruit	2	0.94	289
c206898_g1	Fruit	1	0.32	325
c206907_g1	Fruit	2	0.44	373
c206909_g1	Fruit	2	0.39	392
c206962_g1	Fruit	1	2.2	210
c207008_g1	Fruit	1	2.27	209
c207009_g1	Fruit	2	0.35	414
c207041_g1	Fruit	1	2.41	207
c207079_g1	Fruit	1	1.57	222
c207148_g1	Fruit	1	0.58	273
c207151_g1	Fruit	2	4.27	211
c207184_g1	Fruit	1	2.2	210
c207254_g1	Fruit	1	1.49	224
c207260_g1	Fruit	1	2.07	212
c207322_g1	Fruit	1	0.58	273
c207336_g1	Fruit	3	3.31	237
c207406_g1	Fruit	1	2.07	212
c207409_g1	Fruit	3	0.56	401
c207465_g1	Fruit	1	0.63	268
c207484_g1	Fruit	1	0.9	247
c207526_g1	Fruit	2	3.91	214
c207529_g1	Fruit	1	0.66	265
c207557_g1	Fruit	1	2.66	204
c207562_g1	Fruit	1	0.38	308
c207587_g1	Fruit	1	1.29	230
c207588_g1	Fruit	1	1.26	231
c207589_g1	Fruit	2	1.61	253
c207590_g1	Fruit	1	0.63	268
c207632_g1	Fruit	1	1.57	222
[truncated: 2,029 more rows]

## Sheet: Flower-specific
geneid	Sample_name	Read_count	FPKM	Gene Length
c100065_g1	Flower	29	1.18	1145
c100065_g2	Flower	72	3.47	998
c100100_g2	Flower	4	0.38	613
c100101_g1	Flower	11	3.62	332
c10011_g1	Flower	15	2.57	438
c100149_g1	Flower	42	6.33	468
c100168_g1	Flower	5	1.34	359
c1001_g1	Flower	1	2.53	206
c100223_g1	Flower	4	0.6	468
c10022_g1	Flower	1	1.44	227
c100252_g1	Flower	1	1.2	235
c100259_g1	Flower	4	0.38	613
c100292_g2	Flower	1	1.51	225
c100316_g1	Flower	11	1.24	552
c100423_g1	Flower	8	0.73	630
c100465_g1	Flower	21	1.07	953
c10049_g1	Flower	1	0.62	273
c100513_g1	Flower	4	0.82	403
c100609_g1	Flower	1	1.54	224
c100656_g1	Flower	10	0.86	668
c100676_g1	Flower	4	0.9	386
c100679_g1	Flower	1	0.53	286
c100716_g1	Flower	3	0.88	346
c100729_g1	Flower	1	0.31	340
c100768_g1	Flower	1	0.31	338
c100804_g1	Flower	6	0.6	593
c100828_g1	Flower	1	0.31	341
c100832_g1	Flower	1	0.42	305
c100877_g1	Flower	5	0.84	442
c100884_g1	Flower	3	1.27	305
c100890_g1	Flower	2	0.84	306
c100897_g1	Flower	3	0.77	364
c100921_g1	Flower	4	0.97	373
c100934_g1	Flower	6	0.53	642
c101000_g1	Flower	5	0.38	710
c101046_g1	Flower	6	0.54	634
c10104_g1	Flower	20	1.59	690
c101074_g1	Flower	2	2.75	229
c101078_g1	Flower	1	2.87	202
c101100_g1	Flower	6	0.4	996
c10112_g1	Flower	12	0.98	681
c101146_g1	Flower	2	0.78	313
c101146_g2	Flower	7	0.41	863
c101164_g1	Flower	5	0.34	777
c101170_g1	Flower	3	2.33	286
c101217_g1	Flower	6	0.33	908
c10121_g1	Flower	12	0.92	709
c101239_g1	Flower	2	2.75	229
c101292_g1	Flower	2	3.16	223
c101316_g1	Flower	1	1.62	222
c101326_g1	Flower	51	5.77	551
c101367_g1	Flower	3	0.81	357
c101408_g1	Flower	1	2.97	243
c101412_g1	Flower	9	1.07	535
c101422_g1	Flower	11	2	585
c10142_g1	Flower	9	0.93	581
c101437_g1	Flower	56	4.12	729
c101443_g1	Flower	40	3.63	682
c101543_g2	Flower	3	0.77	364
c101596_g1	Flower	1	1.95	215
c101609_g1	Flower	1	2.97	201
c101662_g1	Flower	3	1.34	300
c101703_g1	Flower	1	0.48	293
c101704_g1	Flower	11	0.46	1112
c101726_g1	Flower	1	0.77	259
c101772_g1	Flower	1	0.51	289
c101823_g1	Flower	3	0.74	370
c101835_g1	Flower	2	2.81	228
c101866_g1	Flower	17	2.02	535
c101866_g2	Flower	10	1.6	454
c101880_g1	Flower	3	4.21	228
c101903_g2	Flower	17	1.07	814
c10190_g1	Flower	7	3.98	280
c101930_g1	Flower	3	0.51	441
c10196_g1	Flower	3	0.61	404
c101980_g1	Flower	1	2.61	205
c102002_g1	Flower	1	0.51	288
c102018_g1	Flower	1	1.75	257
c102071_g1	Flower	1	0.67	268
c102112_g1	Flower	2	0.87	303
c102134_g1	Flower	5	0.31	834
c102153_g1	Flower	3	0.34	550
c102204_g1	Flower	1	1.28	232
c102209_g1	Flower	5	0.91	426
c10226_g1	Flower	2	1.49	261
c102292_g1	Flower	189	47.48	368
c102308_g1	Flower	6	0.96	454
c102372_g1	Flower	2552	64.95	1694
c102427_g1	Flower	11	1.24	559
c102483_g1	Flower	7	0.72	583
c102507_g1	Flower	50	2.57	1118
c102539_g2	Flower	5	0.36	743
c102545_g2	Flower	2	0.56	353
c102563_g1	Flower	5	0.84	457
c102596_g1	Flower	19	2.77	498
c102662_g1	Flower	2	1.9	247
c102674_g2	Flower	8	0.4	963
c102707_g2	Flower	3	4.87	222
c102720_g1	Flower	5	0.38	715
c102730_g1	Flower	509	71.69	511
c102737_g1	Flower	15	1.17	702
c102762_g1	Flower	1	0.6	276
c102784_g1	Flower	6	0.62	582
c102791_g1	Flower	5	0.43	652
c102829_g1	Flower	1	0.32	334
c102831_g1	Flower	5	1.34	373
c102860_g1	Flower	3	2.42	263
c102862_g1	Flower	3	5.39	218
c102913_g1	Flower	1	1.9	216
c102937_g3	Flower	14	1.27	632
c102982_g1	Flower	3	0.57	416
c103060_g2	Flower	7	2.06	346
c103078_g1	Flower	3	0.4	502
c103127_g1	Flower	4	0.75	419
c103132_g2	Flower	2	2.36	236
c103146_g1	Flower	1	2.87	244
c103185_g1	Flower	4	0.42	575
c103186_g1	Flower	7	0.82	539
c103240_g1	Flower	4	0.48	530
c103338_g1	Flower	7	1.84	361
c10333_g1	Flower	22	1.32	843
c103348_g1	Flower	5	0.6	530
c103353_g1	Flower	5	1.1	389
c103360_g1	Flower	6	1.06	432
c103360_g3	Flower	4	1.64	308
c103398_g1	Flower	2	0.53	361
c103409_g1	Flower	3	3.77	233
c103409_g2	Flower	7	1.26	428
c103411_g1	Flower	21	1.1	933
c103424_g1	Flower	3	0.64	394
c103431_g2	Flower	16	0.79	975
c103469_g1	Flower	1	0.81	256
c103474_g1	Flower	2	1.38	266
c103525_g1	Flower	1	0.93	248
c103529_g1	Flower	1	2.38	208
c103569_g1	Flower	3	0.99	331
c103574_g1	Flower	1	1.18	236
c103656_g1	Flower	4	1.03	364
c103695_g2	Flower	4	1.81	299
c103699_g1	Flower	1	1.02	243
c103706_g1	Flower	12	0.63	935
c103730_g1	Flower	8	12.98	222
c103738_g1	Flower	3	0.56	420
c10375_g1	Flower	7	1.15	447
c103770_g2	Flower	2	0.53	359
c103797_g1	Flower	5	0.42	664
c10380_g1	Flower	4	0.86	393
c103815_g1	Flower	10	0.52	940
c103817_g1	Flower	2	0.5	368
c103855_g1	Flower	11	0.48	1080
c10391_g1	Flower	4	0.87	391
c103942_g1	Flower	3	0.38	518
c103972_g1	Flower	10	0.47	1023
c103980_g1	Flower	5	0.71	483
c1039_g1	Flower	4	0.48	534
c104009_g1	Flower	31	2.98	609
c104044_g1	Flower	7	0.69	600
c104067_g1	Flower	6	0.53	641
c104123_g1	Flower	28	2.72	606
c104162_g1	Flower	9	0.31	1297
c104209_g1	Flower	15	1.78	584
c104215_g1	Flower	7	1.67	376
c104256_g1	Flower	15	1.28	660
c104259_g1	Flower	19	0.67	1373
c104311_g1	Flower	2	0.41	401
c104346_g1	Flower	49	2.35	1435
c104359_g1	Flower	4	0.4	591
c104377_g1	Flower	6	0.62	581
c104402_g1	Flower	5	0.44	645
c104415_g1	Flower	7	1.41	405
c104437_g2	Flower	36	2.62	735
c104475_g1	Flower	1	2.87	202
c104498_g1	Flower	4	1.05	361
c104554_g2	Flower	3	0.72	376
c104604_g1	Flower	6	0.71	537
c104615_g1	Flower	8	0.36	1063
c104672_g1	Flower	9	0.96	570
c104680_g1	Flower	27	2.86	581
c104701_g1	Flower	1	0.39	314
c104703_g1	Flower	3	0.5	443
c104720_g1	Flower	24	1.49	824
c104720_g2	Flower	66	2.04	1432
c104731_g1	Flower	1	2.97	201
c104769_g1	Flower	1	0.97	246
c104776_g1	Flower	11	0.57	1001
c104785_g1	Flower	123	17.23	580
c1047_g1	Flower	2	3.01	225
c104805_g1	Flower	4	0.78	412
c104827_g1	Flower	1	1.51	225
c104846_g1	Flower	2	0.46	382
c104890_g2	Flower	2	0.69	347
c104951_g1	Flower	1	2.87	202
c104955_g1	Flower	4	1.24	339
c104975_g1	Flower	4	1.66	307
c104977_g1	Flower	1	2.61	215
c104990_g1	Flower	2	2.26	238
c104997_g1	Flower	4	0.35	650
c105063_g1	Flower	2	0.31	463
c105083_g1	Flower	4	0.53	501
c10513_g1	Flower	3	2.35	258
c105149_g1	Flower	2	0.36	430
c105212_g1	Flower	6	0.73	528
c105232_g1	Flower	2	5.56	203
c105456_g1	Flower	7	4.07	327
c105516_g1	Flower	1	1.37	229
c105560_g1	Flower	5	4.19	254
c10556_g1	Flower	8	0.75	617
c105571_g1	Flower	5	0.88	433
c105595_g2	Flower	1	0.66	269
c105608_g1	Flower	69	5.27	711
c105649_g1	Flower	3	2.28	260
c105665_g1	Flower	5	0.63	519
c105676_g2	Flower	9	0.43	1010
c105680_g1	Flower	5	0.55	560
c105681_g1	Flower	1	0.58	279
c105681_g2	Flower	1	1.34	230
c105684_g1	Flower	8	1.01	515
c105685_g1	Flower	2	0.98	292
c10574_g1	Flower	1	2.31	209
c105781_g1	Flower	1	0.5	291
c105818_g1	Flower	2	0.31	465
c105835_g1	Flower	1	0.46	297
c105892_g1	Flower	8	0.57	745
c105957_g1	Flower	4	0.38	613
c105958_g1	Flower	10	4.78	294
c105990_g2	Flower	3	3.53	236
c106024_g2	Flower	4	0.44	559
c106061_g1	Flower	63	3.95	853
c106095_g1	Flower	57	2.86	968
c10619_g1	Flower	1	0.31	338
c10625_g1	Flower	2	0.87	303
c10629_g1	Flower	3	1.77	277
c106334_g1	Flower	3	0.35	543
c106389_g2	Flower	1	1.51	225
c106480_g1	Flower	1	0.48	293
c106657_g1	Flower	2	3.24	222
c106697_g1	Flower	1	1.4	228
c106920_g2	Flower	3	2.24	261
c106927_g1	Flower	7	0.67	614
c106941_g1	Flower	1	2.06	213
c106996_g1	Flower	2	0.39	411
c107073_g2	Flower	1	1.09	240
c107076_g1	Flower	1	0.97	246
c107080_g1	Flower	1	0.55	282
c107110_g1	Flower	18	3.18	436
c107111_g1	Flower	2	1.86	248
c107136_g1	Flower	27	2.24	672
c107198_g1	Flower	63	7.78	523
c107211_g2	Flower	6	0.34	873
c107225_g1	Flower	8	0.96	532
c107242_g1	Flower	46	4.19	867
c107304_g1	Flower	5	0.95	540
c107340_g3	Flower	3	0.45	470
c107341_g1	Flower	1	2.97	201
c107343_g1	Flower	86	3.04	1415
c107362_g2	Flower	6	0.46	782
c107365_g1	Flower	2	4.76	208
c107424_g3	Flower	2	3.09	224
c107461_g1	Flower	6	1.48	371
c10748_g1	Flower	2	1.09	283
c107526_g2	Flower	5	0.38	716
c107527_g3	Flower	3	1.45	293
c107556_g2	Flower	13	1.91	474
c107575_g1	Flower	6	1.34	387
c107593_g1	Flower	2	0.45	384
c107602_g1	Flower	3	0.72	375
c107611_g1	Flower	4	0.44	558
c10761_g1	Flower	11	1.45	503
c107767_g1	Flower	1	0.71	264
c107776_g2	Flower	10	1.07	570
c107783_g1	Flower	3	0.97	334
c107791_g1	Flower	2	0.39	409
c107812_g1	Flower	4	0.88	389
c107823_g1	Flower	1	0.87	252
c107841_g1	Flower	2	1.54	259
c1078_g1	Flower	1	0.32	336
c107924_g1	Flower	9	0.32	1277
c107957_g1	Flower	5	2.73	283
c108015_g2	Flower	2	0.54	358
c108058_g1	Flower	4	1.18	345
c108068_g1	Flower	3	3.13	242
c10812_g1	Flower	5	1.12	386
c108141_g1	Flower	2	5.75	202
c108180_g1	Flower	1	0.48	293
c10827_g1	Flower	3	0.92	340
c108281_g1	Flower	1	0.9	250
c108316_g1	Flower	34	5.8	439
c108401_g1	Flower	132	7.75	1379
c108415_g2	Flower	2	0.78	313
c108418_g1	Flower	40	3.44	655
c108473_g1	Flower	13	1.51	550
c108478_g1	Flower	1	0.58	278
c108510_g1	Flower	1	1.04	242
c108529_g1	Flower	2	0.44	1085
c108534_g1	Flower	3	2.65	251
c108563_g1	Flower	1028	81.08	695
c108565_g1	Flower	143	7.93	1274
c108583_g3	Flower	3	0.86	350
c108654_g1	Flower	11	0.88	686
c108704_g2	Flower	2	0.62	339
c108708_g1	Flower	40	1.42	1274
c108815_g1	Flower	2	0.42	399
c108823_g1	Flower	13	0.8	831
c10884_g1	Flower	7	2	597
c108852_g1	Flower	5	0.68	497
c10888_g1	Flower	1	1.31	231
c108892_g2	Flower	1	1.47	226
c10890_g1	Flower	1	0.88	251
c108944_g4	Flower	1	0.52	287
c108950_g1	Flower	10	0.87	650
c109000_g1	Flower	5	1.95	313
c109040_g1	Flower	1	0.67	268
c109063_g1	Flower	14	1.98	484
c10906_g1	Flower	1	1.31	231
c1090_g1	Flower	2	0.49	373
c109107_g1	Flower	7	0.71	588
c109157_g2	Flower	3	0.49	450
c109184_g1	Flower	1	0.74	262
c10922_g1	Flower	1	1.09	240
c10922_g2	Flower	4	0.92	382
c10924_g1	Flower	1	2	214
c109323_g1	Flower	1	0.67	268
c109406_g1	Flower	1	0.35	325
c109409_g1	Flower	1	2.31	209
c10945_g1	Flower	2	0.38	415
c109486_g2	Flower	4	1.41	324
c10952_g2	Flower	2	0.56	352
c10956_g1	Flower	21	1.48	750
c109585_g1	Flower	1	1.2	235
c109598_g1	Flower	2	0.48	375
c109628_g2	Flower	1	0.81	256
c109655_g1	Flower	1	1.23	234
c109687_g2	Flower	3	0.51	438
c109815_g1	Flower	5	0.49	604
c109842_g1	Flower	3	5.84	215
c109871_g1	Flower	5	0.82	449
c109886_g1	Flower	4	1.49	318
c10988_g1	Flower	11	0.8	865
c109898_g1	Flower	5	0.53	571
c10989_g1	Flower	2	0.64	336
c109901_g1	Flower	1	2.78	203
c109930_g1	Flower	1	1.15	237
c109942_g1	Flower	1	0.32	337
c109980_g1	Flower	4	0.46	546
c110065_g1	Flower	1	0.31	341
c110108_g1	Flower	2	2.26	238
c11011_g1	Flower	2	0.42	398
c110146_g1	Flower	9	1.11	524
c110146_g2	Flower	1	1.02	243
c110168_g1	Flower	10	2.1	398
c11017_g1	Flower	2	0.54	357
c110180_g1	Flower	42	1.29	1443
c110257_g1	Flower	5	1.93	314
c110280_g1	Flower	9	0.47	931
c11036_g1	Flower	10	0.51	948
c110374_g1	Flower	10	9.49	247
c110409_g1	Flower	18	0.85	1012
c110421_g1	Flower	2	0.4	405
c110431_g1	Flower	2	0.53	360
c110438_g1	Flower	9	0.8	641
c110451_g1	Flower	2	1.52	260
c110470_g1	Flower	5	0.89	429
c110502_g1	Flower	1	1.95	215
c110504_g2	Flower	1	1.47	226
c11050_g1	Flower	1	2.61	205
c110531_g1	Flower	1	1.62	222
c110615_g1	Flower	19	2.95	461
c110643_g1	Flower	7	0.39	892
c110678_g1	Flower	1	0.31	339
c110703_g2	Flower	1	1.62	222
c110704_g1	Flower	2	1.71	253
c110706_g2	Flower	1	1.37	229
c110726_g1	Flower	10	0.43	1094
c110793_g1	Flower	27	3.48	510
c11080_g1	Flower	1	1.15	237
c110852_g1	Flower	2	0.55	355
c110959_g1	Flower	6	0.34	881
c111036_g1	Flower	27	2.5	767
c111054_g2	Flower	4	0.81	404
c11107_g1	Flower	7	0.78	554
c111083_g1	Flower	2	1.23	274
c111083_g2	Flower	1	0.78	258
c11108_g1	Flower	1	1.47	226
c111123_g1	Flower	2	2.31	237
c111159_g1	Flower	2	5.39	204
c111181_g1	Flower	2	3.5	219
c111186_g1	Flower	2	5.22	205
c111214_g1	Flower	5	0.74	471
c111228_g1	Flower	4	0.38	614
c111304_g1	Flower	2	4.62	209
c111345_g1	Flower	11	1.06	608
c11141_g1	Flower	20	0.93	1024
c11141_g2	Flower	2	0.55	355
c111491_g1	Flower	10	0.97	608
c111564_g1	Flower	1	1.47	226
c11158_g1	Flower	99	5.98	841
c11158_g2	Flower	15	1.83	526
c111649_g1	Flower	11	0.8	734
c11167_g1	Flower	2	0.69	326
c111686_g1	Flower	2	0.45	386
c111698_g2	Flower	2	5.39	204
c111798_g1	Flower	8	0.33	1126
c111803_g3	Flower	11	2.33	396
c11184_g2	Flower	17	0.84	976
c111877_g1	Flower	9	0.62	760
c111878_g1	Flower	39	2.07	1156
c111894_g1	Flower	2	1.52	260
c111949_g1	Flower	1	0.6	276
c111969_g1	Flower	83	4.02	1050
c11198_g1	Flower	4	0.57	481
c11202_g1	Flower	8	0.48	843
c112042_g1	Flower	10	0.46	1069
c112086_g1	Flower	39	27.32	294
c11209_g1	Flower	6	1.07	429
c112116_g1	Flower	5	0.43	653
c11211_g1	Flower	2	1.03	288
c112159_g1	Flower	3	0.41	492
c112181_g2	Flower	62	2.58	1120
c112193_g1	Flower	7	0.83	537
c112195_g1	Flower	77	2.5	1373
c112269_g1	Flower	1	1.75	219
c112300_g1	Flower	5	0.34	775
c112401_g1	Flower	5	0.86	438
c112454_g1	Flower	3	0.53	600
c112456_g1	Flower	2	0.41	401
c112460_g1	Flower	1	1.28	232
c11246_g1	Flower	4	0.55	492
c112479_g1	Flower	46	9.03	685
c112497_g3	Flower	1	0.61	275
c112498_g1	Flower	7	5.08	355
c112520_g1	Flower	3	8.08	204
c112529_g2	Flower	1	1.62	222
c112544_g1	Flower	1	0.52	287
c112550_g2	Flower	1	0.67	268
c112559_g1	Flower	2	2.81	228
c112614_g1	Flower	1	0.47	295
c112642_g2	Flower	22	1.71	703
c112704_g1	Flower	3	0.78	368
c112774_g1	Flower	4	0.31	698
c112803_g1	Flower	1	1.28	232
c112836_g1	Flower	12	0.98	681
c112851_g1	Flower	6	0.53	643
c112878_g1	Flower	15	1.48	600
c112882_g1	Flower	11	1.23	649
c112892_g1	Flower	9	2.07	382
c112936_g1	Flower	81	5.37	785
c112937_g2	Flower	14	6.26	399
c11293_g1	Flower	1	1.18	236
c112964_g1	Flower	2	0.5	368
c112991_g2	Flower	1	0.42	305
c112993_g2	Flower	10	0.31	1436
c113031_g1	Flower	10	2.63	361
c113176_g1	Flower	10	0.31	1445
c113263_g2	Flower	1	0.82	255
c11328_g1	Flower	12	2.05	439
c11329_g2	Flower	1	0.37	320
c11333_g1	Flower	2	0.4	405
c11337_g1	Flower	2	0.32	454
c113459_g1	Flower	2	0.34	438
c113500_g1	Flower	4	1.12	352
c113514_g1	Flower	16	4.92	409
c11354_g1	Flower	2	0.42	396
c113568_g1	Flower	6	0.43	741
c113580_g1	Flower	7	0.85	527
c11365_g1	Flower	2	1.52	260
c113696_g1	Flower	6	0.43	742
c113733_g1	Flower	4	0.35	646
c113807_g1	Flower	101	23.08	383
c113808_g2	Flower	5	10.59	212
c113814_g2	Flower	2	0.81	310
c113884_g1	Flower	6	1.44	467
c113894_g1	Flower	2	0.46	382
c11392_g1	Flower	24	0.91	1204
c113936_g1	Flower	14	1.06	714
c11408_g1	Flower	1	1.75	219
c11411_g1	Flower	1	0.99	245
c114120_g1	Flower	4	0.4	596
c114172_g1	Flower	6	1.34	387
c114182_g1	Flower	86	4.65	913
c114183_g2	Flower	7	1	482
c11431_g1	Flower	4	1.05	361
c114368_g2	Flower	2	2.11	244
c11438_g1	Flower	1	1.11	239
c114417_g1	Flower	9	0.91	591
c114459_g1	Flower	1	1.2	235
c114475_g2	Flower	4	2.72	267
c114547_g2	Flower	3	0.39	505
c114559_g1	Flower	10	1.5	469
c114571_g1	Flower	739	30.93	1116
c114588_g1	Flower	1	1.66	221
c114610_g1	Flower	6	0.33	908
c114615_g1	Flower	2	1.38	266
c114643_g1	Flower	23	0.52	1887
c114682_g3	Flower	2	3.24	222
c114682_g4	Flower	2	0.99	291
c114749_g1	Flower	6	0.34	875
c114786_g3	Flower	2	0.43	395
c114798_g1	Flower	1	2.31	209
c11481_g1	Flower	1	2.38	208
c114831_g2	Flower	1	0.88	251
c114843_g1	Flower	6	0.32	934
c114846_g2	Flower	2	0.57	351
c114853_g1	Flower	9	1.88	399
c114874_g1	Flower	5	0.42	669
c114892_g1	Flower	2	1.68	254
c114892_g2	Flower	4	0.53	500
c1148_g1	Flower	2	3.79	216
c114925_g1	Flower	7	0.5	743
c114936_g1	Flower	7	0.57	693
c114974_g1	Flower	40	3.45	939
c114981_g1	Flower	3	2.96	245
c11500_g1	Flower	1	1.8	218
c115017_g1	Flower	1	0.87	252
c115052_g1	Flower	5	0.44	650
c115079_g1	Flower	2	0.39	412
c115079_g3	Flower	1	1.4	228
c115117_g1	Flower	2	0.42	396
c115125_g1	Flower	740	42.87	867
c115193_g3	Flower	3	0.36	530
c115325_g1	Flower	2	0.47	380
c11536_g1	Flower	18	2.07	546
c115397_g1	Flower	4	0.46	544
c115440_g1	Flower	32	4.1	569
c11545_g1	Flower	1	1.47	226
c115478_g1	Flower	4	2.13	285
c115527_g1	Flower	19	1.6	666
c11552_g1	Flower	4	1.21	342
c115533_g1	Flower	6	3.16	286
c115556_g1	Flower	2	0.39	411
c115597_g1	Flower	3	1.78	387
c115603_g1	Flower	2	0.38	415
c115620_g2	Flower	3	0.35	542
c115711_g1	Flower	8	0.62	704
c115712_g1	Flower	13	1.38	573
c115721_g3	Flower	2	5.56	203
c115750_g1	Flower	6	0.35	866
c115775_g1	Flower	2	0.39	411
c115801_g1	Flower	4	0.83	399
c115805_g1	Flower	28	2.47	662
c115871_g1	Flower	2	1.86	248
c115882_g1	Flower	9	0.32	1278
c115892_g1	Flower	3	8.34	203
c116033_g2	Flower	2	0.42	398
c116123_g2	Flower	9	0.49	904
c116125_g1	Flower	17	0.72	1105
c116184_g1	Flower	1	2.78	203
c116187_g1	Flower	1	0.97	246
c11621_g1	Flower	3	0.31	583
c116231_g1	Flower	1	1.9	261
c11625_g1	Flower	2	1.47	262
c116263_g1	Flower	33	1.42	1092
c116312_g1	Flower	9	0.83	624
c116344_g2	Flower	1	1	244
c116402_g3	Flower	1	1.2	235
c116418_g2	Flower	5	0.9	427
c116467_g1	Flower	49	6.93	880
c116503_g1	Flower	11	0.8	736
c116510_g1	Flower	4	0.89	388
c116527_g2	Flower	7	1.74	370
c116541_g1	Flower	71	2.05	1833
c116585_g1	Flower	13	0.36	1760
c116601_g2	Flower	1	0.99	245
c116619_g1	Flower	1	1.13	532
c116621_g1	Flower	2	4.91	207
c11674_g1	Flower	2	2.26	238
c116762_g1	Flower	13	3.03	380
c116762_g2	Flower	179	5.94	1350
c116847_g1	Flower	7	0.95	495
c116873_g1	Flower	13	0.62	1012
c116891_g1	Flower	3	2.49	384
c11692_g1	Flower	10	0.59	859
c116984_g1	Flower	6	0.41	775
c117003_g1	Flower	1	2.31	209
c117012_g1	Flower	9	0.46	952
c117034_g1	Flower	1	0.39	312
c117052_g3	Flower	17	1.89	556
c117063_g1	Flower	7	0.67	611
c11706_g1	Flower	3	1.05	325
c11716_g1	Flower	23	0.56	1763
c117302_g2	Flower	1	0.36	382
c117309_g1	Flower	15	5.16	436
c117322_g1	Flower	5	1.36	356
c117327_g2	Flower	19	2.28	532
c117457_g1	Flower	1	1.2	235
c117466_g2	Flower	49	10.44	395
c11753_g1	Flower	1	2.12	212
c11763_g1	Flower	5	0.4	683
c117640_g1	Flower	6	0.32	920
c11769_g1	Flower	8	1.76	389
c11777_g1	Flower	2	2.46	234
c117799_g1	Flower	4	0.52	507
c117828_g1	Flower	1	2.53	206
c117850_g1	Flower	4	0.75	418
c117921_g1	Flower	11	1.01	628
c117961_g1	Flower	5	5.65	238
c118023_g1	Flower	72	1.63	1903
c118160_g1	Flower	1	1.26	233
c11816_g1	Flower	6	0.99	447
c118194_g1	Flower	9	0.36	1166
c118215_g1	Flower	5	0.35	758
c118250_g1	Flower	26	0.65	1760
c118260_g1	Flower	14	0.72	953
c118261_g1	Flower	5	1.05	397
c118311_g2	Flower	2	0.33	448
c118322_g1	Flower	8	0.54	779
c118332_g1	Flower	1	1.2	235
c118354_g1	Flower	53	3.65	779
c118359_g2	Flower	7	0.36	948
c11835_g1	Flower	31	5.06	449
c118372_g2	Flower	9	0.66	732
c118409_g1	Flower	13	0.5	1204
c118470_g2	Flower	1	0.99	245
c118487_g1	Flower	57	3.05	920
c118498_g2	Flower	56	3.82	769
c118543_g1	Flower	3	0.45	469
c11863_g1	Flower	1	1.44	227
c11865_g1	Flower	4	0.44	1022
c118698_g2	Flower	5	0.79	456
c118715_g2	Flower	1	1.18	236
c118729_g1	Flower	15	1.84	525
c118767_g1	Flower	47	2.14	1176
c118849_g1	Flower	303	12.06	1163
c118913_g2	Flower	10	0.47	1025
c118924_g1	Flower	8	0.45	893
c118959_g1	Flower	13	18.26	228
c118959_g2	Flower	109	44.96	948
c119001_g1	Flower	233	17.77	1201
c11901_g1	Flower	2	1.04	287
c119029_g1	Flower	3	6.35	212
c119077_g1	Flower	22	0.53	1776
c119088_g1	Flower	2	2.94	226
c119151_g2	Flower	24	5.83	408
c119160_g1	Flower	16	0.67	1110
c119161_g1	Flower	7	0.94	499
c119161_g3	Flower	4	2.5	273
c119200_g2	Flower	13	1.03	693
c119206_g1	Flower	12	9.09	330
c11921_g1	Flower	1	1.62	222
c119220_g1	Flower	31	0.62	2083
c119227_g1	Flower	2	0.42	402
c119231_g2	Flower	1	0.76	260
c119390_g1	Flower	36	3.53	709
c119392_g1	Flower	1	1.37	229
c119402_g2	Flower	2	5.22	205
c119440_g2	Flower	2	0.57	349
c119458_g1	Flower	1	0.84	254
c1194_g1	Flower	6	0.5	674
c119562_g1	Flower	16	21.47	230
c119567_g1	Flower	43	3.21	1026
c119569_g1	Flower	2	0.42	398
c119575_g1	Flower	8	1.48	422
c119579_g1	Flower	6	0.59	598
c119629_g1	Flower	99	2.69	1599
c119725_g1	Flower	2	0.32	451
c11974_g1	Flower	1	0.66	269
c1197_g1	Flower	4	0.73	424
c119820_g1	Flower	23	4.78	502
c11982_g1	Flower	1	0.99	293
c119849_g2	Flower	2	0.34	438
c119901_g1	Flower	16	0.64	1162
c119970_g2	Flower	6	0.93	461
c120019_g1	Flower	1	2.24	210
c120019_g2	Flower	4	0.36	633
c120019_g3	Flower	6	0.77	512
c120106_g1	Flower	10	0.75	721
c120124_g2	Flower	2	3.24	222
c120179_g1	Flower	3	0.49	449
c120197_g1	Flower	3	3.53	236
c120230_g1	Flower	1	0.55	283
c120231_g1	Flower	1	1.84	217
c120272_g2	Flower	4	0.77	560
c120402_g1	Flower	3	1.01	329
c120456_g1	Flower	10	4.52	299
c12045_g1	Flower	2	0.37	421
c120489_g1	Flower	1	0.41	308
c120520_g2	Flower	2	3.41	220
c120524_g1	Flower	9	0.97	566
c120578_g1	Flower	64	2.06	1386
c12064_g1	Flower	3	4.75	223
c12067_g1	Flower	8	0.71	644
c12068_g1	Flower	4	0.86	393
c120744_g1	Flower	8	0.36	1047
c120765_g1	Flower	3	3.52	247
c120809_g1	Flower	3	0.75	368
c120818_g1	Flower	21	1.53	734
c120900_g1	Flower	79	1.99	1771
c120900_g2	Flower	4	2	290
c120924_g2	Flower	3	2.39	257
c120983_g1	Flower	1	0.84	254
c120997_g1	Flower	10	0.73	898
c121023_g1	Flower	11	1.7	508
c121034_g2	Flower	4	0.31	697
c121105_g1	Flower	3	0.87	348
c12113_g1	Flower	10	0.94	618
c121171_g1	Flower	26	2.09	685
c121174_g1	Flower	9	0.67	726
c1211_g1	Flower	2	4.91	207
c121280_g2	Flower	2	0.39	410
c121306_g1	Flower	15	0.52	1294
c121364_g1	Flower	1	0.63	272
c121405_g1	Flower	5	0.48	640
c121410_g1	Flower	54	2.44	1050
c121452_g1	Flower	9	0.47	1064
c121588_g3	Flower	1	1.34	230
c121667_g1	Flower	320	31.45	601
c121782_g1	Flower	2	0.41	402
c121786_g1	Flower	1	1.71	220
c12178_g1	Flower	3	0.42	487
c121829_g1	Flower	2	2.75	229
c121847_g1	Flower	2	0.45	386
c121853_g1	Flower	3	0.4	503
c121874_g1	Flower	2	1.97	245
c121980_g3	Flower	5	1.95	313
c121990_g1	Flower	2	0.59	346
c122034_g1	Flower	7	2.12	342
c122038_g1	Flower	97	15.07	635
c122048_g1	Flower	122	7.83	1509
c122084_g1	Flower	395	19.06	997
c122085_g1	Flower	1	2.61	205
c12208_g1	Flower	4	2.43	275
c122187_g1	Flower	13	0.51	1174
c122213_g1	Flower	8	2.48	339
c12222_g1	Flower	2	3.5	219
c12224_g1	Flower	44	6.21	485
c122260_g5	Flower	1	0.63	272
c122290_g1	Flower	4	0.43	565
c122317_g1	Flower	1	0.49	481
c122399_g1	Flower	35	3.07	693
c122402_g2	Flower	1	2.06	213
c122533_g1	Flower	1	2.61	205
c122600_g1	Flower	7	0.59	662
c122617_g2	Flower	1	2.53	206
c122684_g1	Flower	37	1.13	1445
c122799_g3	Flower	3	1.23	308
c122805_g2	Flower	8	1.27	455
c122829_g1	Flower	9	0.42	1033
c122835_g1	Flower	2	0.6	343
c122846_g1	Flower	12	1.62	497
c122882_g1	Flower	2569	87.19	1325
c122939_g1	Flower	2	0.32	450
c123005_g1	Flower	2	0.86	304
c123055_g1	Flower	43	1.36	1408
c123102_g1	Flower	5	1.17	379
c123103_g2	Flower	3	0.61	402
c123116_g1	Flower	5	0.41	672
c123171_g1	Flower	12	0.57	1010
c123197_g1	Flower	1	2.31	209
c123250_g1	Flower	4	0.68	479
c123253_g2	Flower	2	2.68	230
c123258_g1	Flower	3	0.31	579
c123283_g1	Flower	4	1.09	356
c123356_g1	Flower	3	1.05	325
c123427_g1	Flower	5	12.65	206
c123475_g1	Flower	11	2.3	398
c123475_g2	Flower	32	3.32	581
c123476_g2	Flower	1	2.06	213
c123515_g2	Flower	2	2.94	226
c123534_g1	Flower	1	0.76	260
c123565_g1	Flower	18	0.65	1264
c123576_g2	Flower	2	0.44	388
c123592_g1	Flower	39	2.63	775
c123639_g2	Flower	3	0.35	539
c123778_g3	Flower	4	0.41	586
c123780_g1	Flower	10	1.41	486
c123806_g1	Flower	3	0.41	657
c123847_g1	Flower	25	0.65	1663
c123888_g1	Flower	10	0.89	764
c123941_g1	Flower	477	17.54	1365
c12403_g1	Flower	1	1.09	240
c124067_g1	Flower	63	3.36	923
c12406_g1	Flower	2	3.89	215
c124095_g1	Flower	4	0.32	691
c124096_g1	Flower	1	2.18	211
c1241_g2	Flower	7	0.8	548
c12422_g1	Flower	1	1.2	235
c124247_g1	Flower	8	2.08	363
c124247_g2	Flower	30	2.59	1052
c124253_g1	Flower	13	0.45	1296
c124262_g1	Flower	3	0.39	508
c124264_g1	Flower	53	5.04	704
c124317_g2	Flower	6	0.48	688
c124330_g1	Flower	3	0.92	341
c124333_g1	Flower	3	0.85	351
c124350_g2	Flower	4	0.38	613
c124353_g2	Flower	1	1.84	217
c124408_g2	Flower	1	2.06	213
c124420_g1	Flower	72	5.3	950
c124433_g1	Flower	26	0.93	1266
c124552_g1	Flower	126	5.79	1071
c124601_g1	Flower	4	1.53	315
c124652_g2	Flower	4	1.02	366
c124736_g1	Flower	7	8.08	237
c12474_g1	Flower	2	0.49	372
c124808_g1	Flower	5	1.78	323
c12482_g1	Flower	1	2.69	204
c124830_g1	Flower	113	1.86	2502
c12483_g1	Flower	1	1.66	221
c124928_g2	Flower	3	0.53	430
c124953_g1	Flower	3	6.93	209
c124958_g2	Flower	3	0.55	423
c125062_g1	Flower	301	16.3	1560
c125062_g2	Flower	64	8.23	626
c125139_g1	Flower	4	0.61	464
c125203_g1	Flower	173	6.52	1232
c125211_g1	Flower	6	0.32	917
c12525_g1	Flower	14	0.92	792
c125274_g1	Flower	29	0.92	1408
c125300_g1	Flower	20	0.68	1316
c125392_g1	Flower	11	1.16	575
c125408_g1	Flower	28	2.81	744
c125429_g1	Flower	84	6.5	704
c125439_g2	Flower	13	1.9	476
c125533_g1	Flower	163	9.04	1103
c125560_g2	Flower	2	0.6	344
c125585_g1	Flower	6	0.43	745
c125596_g1	Flower	35	3.84	561
c125699_g1	Flower	4	2.81	265
c125699_g2	Flower	2	1.54	259
c125753_g1	Flower	21	1.17	956
c125774_g1	Flower	1	0.95	247
c125808_g1	Flower	6	1.36	384
c125842_g1	Flower	6	0.71	555
c125914_g1	Flower	6	0.36	841
c125978_g1	Flower	1	0.46	297
c126018_g2	Flower	1	2.53	206
c126238_g3	Flower	5	0.54	569
c12624_g1	Flower	7	1.51	393
c126328_g2	Flower	1	0.58	279
c126344_g1	Flower	9	0.49	903
c126396_g1	Flower	4	1.22	341
c126400_g1	Flower	5	1.51	342
c126400_g4	Flower	1	2.45	207
c12641_g1	Flower	1	0.95	247
c126434_g2	Flower	4	0.56	487
c126477_g1	Flower	10	1.03	583
c126522_g1	Flower	13	0.48	1333
c126645_g2	Flower	1	1.26	233
c126737_g3	Flower	2	1.8	250
c126784_g1	Flower	67	6.29	722
c126864_g4	Flower	18	2.89	453
c126906_g1	Flower	1	0.67	268
c12695_g1	Flower	2	4.49	210
c12699_g1	Flower	1	2.18	211
c127038_g2	Flower	1	2.87	202
c127050_g1	Flower	10	0.37	1413
c127070_g4	Flower	2	2.57	232
c127081_g1	Flower	34	4.09	531
c127112_g1	Flower	42	4.11	603
c127142_g2	Flower	8	1.08	496
c12719_g1	Flower	5	0.94	418
c127303_g1	Flower	1	2.24	210
c127318_g1	Flower	7	0.63	633
c12735_g1	Flower	3	0.61	405
c1273_g1	Flower	8	1.27	456
c127500_g2	Flower	6	1.79	344
c127557_g2	Flower	32	1.75	905
c12761_g1	Flower	1	0.62	274
c12762_g1	Flower	3	0.87	348
c127640_g2	Flower	1	0.55	282
c127641_g1	Flower	14	0.5	1270
c127663_g3	Flower	1	1.15	237
c127677_g1	Flower	2	0.37	423
c127698_g1	Flower	2	0.92	297
c12769_g1	Flower	2	0.51	366
c127799_g2	Flower	6	1.83	341
c127868_g2	Flower	1	2.61	205
c12786_g1	Flower	1	0.81	256
c127953_g1	Flower	5	0.65	510
c12810_g1	Flower	4	2.05	288
c12815_g1	Flower	8	1.1	492
c128196_g1	Flower	11	0.95	652
c128287_g1	Flower	65	10.8	445
c128287_g2	Flower	12	4.15	326
c128287_g3	Flower	105	11.96	1030
c128343_g1	Flower	100	17.62	432
c128446_g1	Flower	23	1.63	748
c128446_g2	Flower	6	0.44	728
c128507_g2	Flower	1583	63.99	1175
c128525_g1	Flower	15	1.29	655
c128531_g2	Flower	1	2.06	213
c12857_g1	Flower	1	1.75	219
c128585_g1	Flower	7	0.32	1042
c128597_g1	Flower	3	2.96	245
c128618_g1	Flower	445	26.15	870
c128663_g1	Flower	1	0.58	278
c12866_g1	Flower	1	0.48	294
c128708_g1	Flower	1	1.11	239
c128725_g1	Flower	12	0.64	919
c128753_g1	Flower	5	0.61	526
c12877_g1	Flower	5	1.07	395
c128842_g2	Flower	2	1.32	269
c128960_g2	Flower	6	0.8	501
c129010_g1	Flower	21	0.8	1209
c129099_g1	Flower	7	0.94	498
c129127_g1	Flower	6	1.09	623
c129184_g2	Flower	72	1.82	2328
c129188_g2	Flower	2	5.39	204
c129313_g1	Flower	48	15.4	349
c129433_g1	Flower	2	0.43	394
c129496_g2	Flower	130	34.5	373
c129497_g1	Flower	8	1.62	404
c129497_g2	Flower	36	1.93	1177
c129584_g1	Flower	30	1.91	810
c129667_g2	Flower	10	0.78	698
c129681_g2	Flower	1	0.81	256
c1296_g1	Flower	3	2.21	262
c129706_g3	Flower	2	2.01	244
c129716_g1	Flower	1	1.58	223
c129764_g2	Flower	2	1.07	285
c129852_g2	Flower	2	2.46	234
c129896_g1	Flower	37	6.71	459
c129925_g2	Flower	3	7.83	205
c129961_g4	Flower	2	1.45	263
c13001_g1	Flower	2	0.64	335
c130244_g1	Flower	72	2.27	1410
c130269_g2	Flower	6	2.77	297
c130269_g3	Flower	4	10.12	206
c130335_g2	Flower	3	3.94	231
c130335_g4	Flower	5	1.12	387
c130335_g6	Flower	2	0.93	296
c130363_g2	Flower	726	18.53	1690
c130413_g1	Flower	17	3.29	413
c130417_g4	Flower	3	0.35	545
c130441_g1	Flower	4	1.61	435
c130545_g1	Flower	7	0.4	883
c130593_g4	Flower	11	1.37	521
c13062_g1	Flower	1	0.64	271
c130641_g2	Flower	509	34	781
c130709_g2	Flower	1	0.77	259
c130717_g2	Flower	1	1.31	231
c130761_g4	Flower	2	0.72	321
c130775_g1	Flower	14	0.91	796
c130787_g2	Flower	1	1.8	218
c13082_g1	Flower	2	4	214
c130845_g2	Flower	15	1.87	520
c130928_g1	Flower	1	1.2	235
c130978_g1	Flower	4	0.34	666
c130987_g4	Flower	2	2.31	237
c131007_g1	Flower	23	1.86	684
c131024_g2	Flower	3	0.95	336
c131082_g3	Flower	1	2.97	201
c131102_g2	Flower	10	2.19	404
c131106_g2	Flower	4	0.72	428
c131235_g3	Flower	1	2.24	210
c131254_g3	Flower	18	1.18	790
c131260_g1	Flower	1	0.51	289
c131361_g1	Flower	4	0.9	386
c13158_g1	Flower	1	2.06	213
c131607_g1	Flower	21	0.97	1028
c131619_g2	Flower	39	0.94	1777
c131623_g1	Flower	3	6	214
c131664_g1	Flower	15	0.44	1697
c131728_g1	Flower	3	0.57	416
c131934_g1	Flower	1	1.9	229
c131975_g1	Flower	1	1.26	235
c132100_g2	Flower	1	0.71	264
c132104_g1	Flower	1	1.06	241
c132144_g1	Flower	2	3.16	223
c132223_g1	Flower	121	12.65	578
c132223_g2	Flower	417	16.09	1192
c132227_g1	Flower	10	0.33	1345
c132252_g1	Flower	23	0.62	1616
c132267_g1	Flower	1246	55.09	1068
c132268_g2	Flower	48	1.32	1583
c132292_g3	Flower	7	0.48	765
c13230_g1	Flower	1	1.09	240
c132316_g2	Flower	2	1.36	267
c132347_g2	Flower	15	3.04	418
c13234_g1	Flower	1	0.47	344
c132370_g1	Flower	7	0.67	609
c132372_g1	Flower	33	1.13	1354
c132388_g1	Flower	3	4.12	421
c132435_g1	Flower	2	0.64	335
c132551_g2	Flower	10	2.77	354
c132573_g2	Flower	9	0.57	812
c132708_g1	Flower	8	0.46	1151
c13270_g1	Flower	2	1.18	277
c132812_g1	Flower	1	2.31	209
c132812_g2	Flower	45	17.27	345
c132855_g3	Flower	1	0.4	310
c132912_g1	Flower	6	0.56	623
c132977_g1	Flower	1123	27.99	1725
c132996_g1	Flower	1	1.37	229
c13302_g1	Flower	1	2	214
c133061_g1	Flower	6	0.59	613
c133093_g1	Flower	27	2.31	691
c133310_g1	Flower	6	1.04	436
c133343_g3	Flower	7	1.16	446
c133371_g1	Flower	14	0.73	941
c133386_g3	Flower	1	0.62	274
c133436_g1	Flower	1	1.62	222
c133447_g1	Flower	4	0.81	405
c133552_g2	Flower	2	3.79	216
c133577_g1	Flower	4	6.33	223
c133605_g1	Flower	6	0.39	803
c133701_g1	Flower	2	5.39	204
c133701_g2	Flower	1	1.31	231
c133701_g3	Flower	51	6.72	504
c133731_g2	Flower	1	0.68	279
c133761_g1	Flower	23	1.69	729
c133761_g2	Flower	2	1.93	246
c133785_g1	Flower	35	2.55	766
c1337_g1	Flower	2	1.8	250
c133809_g3	Flower	32	3.7	544
c133824_g1	Flower	1	1.9	216
c133960_g3	Flower	2	0.47	377
c133982_g2	Flower	1	1.26	233
c134010_g1	Flower	4	5.37	230
c134028_g2	Flower	1	1.44	227
c134083_g2	Flower	169	8.5	1809
c134201_g2	Flower	12	1.47	526
c134291_g1	Flower	6	0.31	982
c134313_g6	Flower	1	0.54	284
c134342_g1	Flower	13	0.31	1791
c134348_g1	Flower	67	12.82	636
c134351_g3	Flower	2	5.75	202
c134351_g4	Flower	3	3.13	242
c134376_g1	Flower	12	1.05	649
c134377_g3	Flower	2	0.9	299
c134394_g2	Flower	2	5.06	206
c134394_g4	Flower	2	0.76	316
c134399_g3	Flower	16	1.19	724
c134415_g1	Flower	6	0.39	797
c134415_g2	Flower	6	1.2	407
c134416_g1	Flower	1	0.42	438
c134455_g3	Flower	1	0.58	278
c134463_g5	Flower	2	0.42	399
c134509_g1	Flower	2	0.73	320
c134532_g7	Flower	6	0.57	615
c134534_g1	Flower	2	1.08	284
c13463_g1	Flower	1	0.99	245
c134678_g1	Flower	22	0.54	1753
c134737_g1	Flower	17	0.38	1907
c13477_g1	Flower	3	0.67	388
c134793_g2	Flower	5	0.4	684
c134908_g1	Flower	49	4.19	709
c135015_g1	Flower	36	0.84	1960
c13503_g1	Flower	3	0.93	339
c13509_g1	Flower	2	5.39	204
c135108_g3	Flower	6	0.78	509
c135108_g7	Flower	7	1.57	386
c135112_g2	Flower	6	0.93	461
c135123_g1	Flower	3	0.31	585
c135168_g3	Flower	9	1.71	416
c135305_g2	Flower	7	2.1	343
c135309_g8	Flower	30	13.12	302
c135404_g1	Flower	7	2.88	308
c135404_g2	Flower	30	1.44	1001
c135423_g2	Flower	1	1.06	241
c135503_g1	Flower	103	1.87	2292
c135505_g7	Flower	7	0.54	972
c135607_g1	Flower	674	17.08	1700
c135621_g1	Flower	13	1.94	470
c135670_g1	Flower	2	3.24	222
c13575_g1	Flower	2	4.76	208
c135782_g4	Flower	7	0.71	730
c135883_g3	Flower	32	1.02	1401
c135905_g2	Flower	2	1.93	246
c135953_g1	Flower	37	0.52	2883
c135966_g2	Flower	1	2.61	205
c135977_g3	Flower	1	1	244
c135991_g2	Flower	7	1.01	478
c136008_g1	Flower	2	0.45	386
c136164_g1	Flower	24	1.11	1577
c136216_g2	Flower	26	4.48	549
c136245_g1	Flower	4	0.53	500
c136416_g10	Flower	6	0.35	859
c136504_g2	Flower	2	0.4	406
c136562_g1	Flower	3	3.21	278
c136596_g4	Flower	15	1.74	543
c136689_g3	Flower	5	0.36	775
c136732_g2	Flower	2	1.04	287
c136881_g5	Flower	1	0.76	260
c136890_g2	Flower	1	2.97	201
c136905_g2	Flower	7	3.51	290
c13696_g1	Flower	1	0.58	279
c137013_g1	Flower	1	1.37	229
c137065_g1	Flower	2	1.68	254
c137084_g1	Flower	19	2.38	567
c137117_g1	Flower	76	3.32	2034
c137133_g2	Flower	9	1.22	496
c137164_g1	Flower	2	0.56	353
c137202_g1	Flower	5	0.34	776
c137206_g1	Flower	681	16.88	1812
c137212_g1	Flower	1	0.53	286
c137252_g1	Flower	3	0.35	540
c137271_g2	Flower	1	0.52	287
c137286_g7	Flower	6	0.9	468
c137306_g3	Flower	1	0.77	259
c137321_g1	Flower	6	1.65	355
c137376_g2	Flower	1	0.44	301
c137393_g1	Flower	3	0.92	341
c137454_g3	Flower	4	1.09	356
c137477_g2	Flower	3	0.69	381
c137488_g4	Flower	64	4.07	1212
c137499_g1	Flower	1	0.43	303
c137499_g6	Flower	4	1.46	320
c137559_g1	Flower	6	1.04	436
c137638_g1	Flower	3	2.7	250
c137681_g3	Flower	4	0.44	562
c137710_g3	Flower	3	2.31	259
c13775_g1	Flower	5	1.15	382
c137902_g4	Flower	6	1.41	378
c138011_g2	Flower	2	0.84	306
c138016_g2	Flower	3	2.51	254
c13809_g1	Flower	2	4	214
c138106_g1	Flower	52	2.12	1459
c138116_g2	Flower	54	3.1	873
c138271_g4	Flower	44	8.87	405
c13830_g1	Flower	4	0.9	386
c138337_g3	Flower	33	2.38	740
c13838_g1	Flower	8	2.2	355
c138407_g1	Flower	1	1.9	216
c138439_g5	Flower	6	1.29	393
c13845_g1	Flower	6	2.1	346
c138462_g1	Flower	20	6.31	337
c138462_g6	Flower	50	9.98	407
c13846_g1	Flower	30	2.42	685
c138604_g1	Flower	2	1.97	245
c138642_g2	Flower	21	3	482
c138697_g2	Flower	1	1.75	219
c138776_g4	Flower	1	0.72	263
c13877_g1	Flower	8	0.81	588
c138811_g1	Flower	1	1.54	224
c138811_g5	Flower	16	0.56	1293
c138835_g3	Flower	3	2.24	261
c138878_g2	Flower	3	0.34	549
c138883_g2	Flower	4	0.36	637
c138896_g3	Flower	2	0.43	393
c138908_g2	Flower	3	5.69	216
c13903_g1	Flower	1	1.13	238
c139072_g2	Flower	3	0.49	448
c139110_g4	Flower	8	0.81	592
c13916_g1	Flower	2	5.22	205
c13917_g1	Flower	2	3.24	222
c139181_g1	Flower	4	0.97	374
c139195_g2	Flower	6	4.41	262
c139195_g9	Flower	4	2.16	284
c139287_g7	Flower	1	2.18	211
c139303_g10	Flower	18	1.55	655
c139303_g2	Flower	3	1.96	270
c139313_g3	Flower	1	1.15	237
c139376_g1	Flower	3	0.4	501
c139404_g1	Flower	4	1.89	295
c139424_g1	Flower	95	1.98	2016
c13946_g1	Flower	1	0.87	252
c139486_g2	Flower	176	9.13	1393
c139551_g1	Flower	1	0.53	286
c139568_g2	Flower	35	1.61	1033
c139636_g1	Flower	901	6.48	5439
c139674_g1	Flower	1	2.45	207
c139678_g2	Flower	2	1.36	267
c139683_g3	Flower	1	2.31	209
c139691_g3	Flower	9	0.9	594
c139709_g1	Flower	3	1.85	274
c139725_g1	Flower	1	0.58	278
c139751_g1	Flower	4	0.4	590
c139752_g3	Flower	8	0.39	989
c13975_g1	Flower	3	0.45	467
c13978_g1	Flower	2	2.94	226
c139854_g2	Flower	1	2.97	201
c139922_g1	Flower	1	2.87	202
c139972_g2	Flower	5	0.85	440
c139975_g1	Flower	1	2.45	207
c139975_g3	Flower	2	1.54	259
c139980_g2	Flower	34	9.34	355
c139980_g7	Flower	1	2.38	208
c140036_g1	Flower	1	0.93	248
c140047_g4	Flower	50	2.63	956
c140104_g1	Flower	6	0.68	551
c140175_g2	Flower	1	0.9	250
c140184_g3	Flower	1	0.99	245
c140190_g3	Flower	23	3.89	441
c140190_g5	Flower	49	8.63	432
c140193_g1	Flower	1	0.7	265
c140213_g7	Flower	1	2.97	201
c140226_g4	Flower	9	0.64	747
c140228_g1	Flower	1	2	214
c140275_g1	Flower	164	4	3373
c14028_g1	Flower	1	0.5	291
c140317_g3	Flower	3	1.1	320
c140317_g4	Flower	32	4.38	596
c140369_g9	Flower	124	6.75	909
c140397_g3	Flower	1	1.51	225
c140480_g2	Flower	1	1.84	217
c140488_g2	Flower	28	4.07	477
c140493_g4	Flower	2	3.41	240
c140562_g3	Flower	2	0.44	388
c14058_g1	Flower	8	1.08	501
c140590_g1	Flower	7	2.34	330
c140594_g2	Flower	1	0.97	246
c140691_g1	Flower	379	13.52	1308
c140753_g1	Flower	2	0.62	340
c140804_g3	Flower	4	1.61	310
c14080_g1	Flower	8	0.57	748
c14089_g1	Flower	2	0.63	337
c140938_g3	Flower	3	0.33	556
c140938_g5	Flower	1	1.8	218
c140982_g5	Flower	1	0.5	291
c141016_g1	Flower	4	5.49	229
c141016_g7	Flower	150	4.18	1567
c141044_g3	Flower	4	0.46	546
c141044_g4	Flower	1	0.8	257
c141138_g2	Flower	1	2.45	207
c141166_g1	Flower	1	0.85	253
c141173_g2	Flower	2	2.94	226
c141198_g8	Flower	3	0.84	353
c14119_g1	Flower	1	0.43	304
c141299_g2	Flower	1	1.71	220
c14133_g1	Flower	15	1.72	546
c141341_g4	Flower	97	9.87	611
c141401_g3	Flower	2	0.65	333
c141425_g4	Flower	3	2.21	262
c14142_g1	Flower	5	0.7	680
c14144_g1	Flower	1	0.75	261
c141471_g3	Flower	288.36	2.52	4556
c141471_g5	Flower	1	1.95	215
c141474_g3	Flower	5	2.57	288
c141539_g2	Flower	14	3.45	371
c141555_g1	Flower	12	1.2	595
c14160_g1	Flower	2	0.36	425
c141629_g2	Flower	3	3.32	300
c14164_g1	Flower	2	1.32	269
c141711_g1	Flower	2	0.4	405
c14171_g1	Flower	4	0.68	441
c141723_g4	Flower	76	3.09	1186
c141736_g2	Flower	1	0.49	292
c141756_g1	Flower	3	1.82	275
c141784_g1	Flower	1	0.72	263
c141817_g4	Flower	1	1.75	219
c141823_g5	Flower	4	0.87	391
c141917_g5	Flower	36	5.49	465
c141932_g2	Flower	3	0.51	441
c141934_g9	Flower	51	4.96	605
c14194_g1	Flower	3	1.6	285
c141995_g1	Flower	1	0.99	245
c141995_g7	Flower	2	0.63	337
c142012_g7	Flower	1	0.88	251
c142025_g1	Flower	3	0.43	481
c142081_g3	Flower	4	0.41	584
c142115_g1	Flower	14	0.68	987
c142170_g5	Flower	3	0.49	451
c142203_g3	Flower	3	0.33	556
c142204_g1	Flower	2	2.41	235
c14230_g1	Flower	1	0.42	305
c142320_g3	Flower	50	5.08	803
c142358_g3	Flower	15	6.71	300
c142384_g1	Flower	308	8.11	1645
c14238_g1	Flower	2	0.61	342
c142448_g1	Flower	1	1.84	217
c142469_g3	Flower	7	1.75	369
c142474_g6	Flower	25	6.72	358
c142511_g2	Flower	9	0.64	751
c142514_g4	Flower	7	0.88	519
c142594_g2	Flower	8	1.18	473
c14259_g1	Flower	4	0.94	378
c142648_g1	Flower	19	0.38	2109
c142657_g2	Flower	69	4.41	899
c142794_g10	Flower	12	14.75	234
c142794_g9	Flower	1	0.8	257
c1427_g1	Flower	1	1.02	243
c142860_g2	Flower	3	1.43	294
c142932_g2	Flower	5	0.39	700
c142960_g2	Flower	1	0.75	261
c143013_g3	Flower	98	7.76	693
c143099_g2	Flower	3	0.97	334
c143124_g1	Flower	6	1.56	363
c143136_g1	Flower	35	4.94	485
c143138_g2	Flower	3	0.71	377
c143157_g3	Flower	1	0.5	290
c143162_g1	Flower	17	1.38	695
c143169_g3	Flower	32	1.08	1329
c143244_g7	Flower	75	18.48	371
c143245_g4	Flower	1	2.78	203
c14331_g1	Flower	3	2.39	257
c143323_g2	Flower	2	0.37	423
c143348_g2	Flower	46	1.25	1598
c143370_g5	Flower	15	0.46	1439
c143370_g9	Flower	5	0.34	777
c143442_g3	Flower	6	7.54	233
c143471_g2	Flower	2	0.41	404
c143517_g4	Flower	1	0.72	263
c143544_g2	Flower	15	0.73	989
c143552_g5	Flower	1	0.31	341
c143552_g9	Flower	2	2.68	230
c143576_g2	Flower	1	0.65	270
c143576_g3	Flower	2	4.76	208
c14358_g1	Flower	1	1.54	224
c143628_g5	Flower	1	0.48	293
c143630_g2	Flower	3	0.63	397
c14363_g1	Flower	2	2.81	228
c143714_g2	Flower	7.75	1.08	489
c143717_g5	Flower	3	1.3	303
c143737_g1	Flower	15	3.51	379
c143807_g3	Flower	20	0.99	976
c143912_g5	Flower	8	0.56	760
c143918_g3	Flower	14	4.24	342
c143952_g7	Flower	1	1	244
c14395_g1	Flower	6	0.94	459
c144025_g5	Flower	7	1.9	357
c144094_g8	Flower	2	0.33	448
c144109_g1	Flower	38	3.21	664
c144125_g4	Flower	3	0.31	669
c144148_g1	Flower	2	2.81	228
c144158_g2	Flower	2	0.63	337
c144229_g1	Flower	178	3.57	2091
c144229_g2	Flower	8	1	520
c144238_g1	Flower	8	2.08	363
c144238_g8	Flower	1	1.15	237
c144290_g2	Flower	1	0.81	256
c144304_g1	Flower	1	0.65	270
c144369_g3	Flower	4	1.2	343
c144438_g3	Flower	1	1.26	233
c144471_g4	Flower	1	1.66	221
c14451_g1	Flower	47	2.34	974
c144564_g5	Flower	26	2.15	672
c14458_g1	Flower	10	0.54	919
c14458_g2	Flower	2	1.71	253
c144594_g1	Flower	1	2	214
c14462_g1	Flower	13	0.85	796
c144630_g3	Flower	1	2.53	206
c144635_g1	Flower	1	0.81	256
c144647_g2	Flower	1	2.78	203
c144647_g9	Flower	4	1.12	352
c144788_g2	Flower	2	0.44	388
c14481_g1	Flower	4	1.23	340
c144917_g7	Flower	1	0.9	250
c144955_g3	Flower	46	1.17	1692
c14497_g1	Flower	3	1.6	285
c145107_g8	Flower	1	1.54	224
c145165_g2	Flower	1	1.51	225
c145179_g2	Flower	2	1.3	270
c145185_g4	Flower	1	2.69	204
c145206_g2	Flower	25	4.51	427
c145278_g6	Flower	15	4.58	341
c145287_g2	Flower	13	1.68	602
c145332_g7	Flower	1	2.87	202
c145383_g1	Flower	7.48	0.39	938
c145446_g4	Flower	8	1.29	451
c145463_g1	Flower	5	0.32	805
c145588_g3	Flower	8	0.74	627
c145661_g4	Flower	184	5.33	1516
c145687_g3	Flower	12	0.37	1440
c14568_g1	Flower	4	0.4	598
c145704_g3	Flower	2	1.9	247
c145704_g4	Flower	39	3.62	624
c145731_g3	Flower	9	0.91	592
c145765_g2	Flower	49	11.73	654
c145767_g1	Flower	92	9.35	773
c145769_g2	Flower	521	135.36	363
c145783_g3	Flower	19	1.4	730
c145803_g4	Flower	11	4.26	314
c145804_g2	Flower	1	0.41	308
c145836_g1	Flower	1	0.88	251
c145840_g3	Flower	2	1.71	253
c145869_g5	Flower	5	1.08	393
c145873_g5	Flower	3	0.77	364
c145874_g2	Flower	1	2.87	202
c145881_g3	Flower	1	1.58	223
c145906_g6	Flower	1	0.5	291
c14595_g1	Flower	4	0.67	442
c145970_g3	Flower	3	0.57	416
c146017_g4	Flower	1	2.69	204
c146030_g4	Flower	9	1.88	399
c146030_g5	Flower	4	3.09	259
c146040_g1	Flower	9	1.75	412
c14604_g1	Flower	9	3.74	307
c146050_g8	Flower	28	0.67	1830
c146056_g1	Flower	1	0.4	311
c146057_g12	Flower	3	1.42	295
c146057_g8	Flower	11	3.88	324
c146059_g4	Flower	6	5.21	252
c146076_g2	Flower	96	3.94	1134
c14614_g1	Flower	1	1.02	243
c146163_g5	Flower	108	9.41	650
c146261_g2	Flower	40	6.83	459
c146267_g4	Flower	4	0.67	444
c146267_g8	Flower	8	4.32	284
c146315_g2	Flower	56	5.78	583
c146327_g7	Flower	8	0.52	800
c146350_g1	Flower	8	4.24	380
c146377_g1	Flower	41	0.86	2356
c146392_g3	Flower	6	1.22	403
c146394_g5	Flower	36	4.57	515
c146439_g3	Flower	2	1.8	250
c14651_g1	Flower	15	1.76	539
c146562_g4	Flower	5	0.34	766
c146610_g2	Flower	2	0.87	303
c146649_g4	Flower	1	0.77	259
c146649_g5	Flower	2	2.81	228
c146650_g3	Flower	6	1.67	353
c146654_g1	Flower	3	0.75	369
c146667_g2	Flower	2	3.89	215
c146748_g4	Flower	1	1.47	460
c146760_g4	Flower	1	2.69	204
c14679_g1	Flower	26	1.9	733
c146812_g2	Flower	79	6.8	655
c146841_g3	Flower	2	0.31	464
c146875_g1	Flower	1	1.06	241
c146908_g2	Flower	3	0.46	463
c146916_g1	Flower	2	2.41	235
c146924_g2	Flower	3	0.92	340
c146924_g3	Flower	10	0.95	615
c146938_g3	Flower	14	2.42	436
c146951_g4	Flower	2	2.31	237
c146982_g3	Flower	6	4.15	266
c14699_g1	Flower	16	3.41	395
c147018_g6	Flower	4	3.53	251
c147034_g4	Flower	2	3.69	217
c147090_g4	Flower	52	5.44	600
c147094_g2	Flower	4	0.58	480
c147103_g7	Flower	3	2.39	257
c147103_g8	Flower	1	1.9	216
c147117_g9	Flower	11	1.49	496
c147131_g7	Flower	1	0.44	302
c147152_g2	Flower	3	0.66	389
c147251_g2	Flower	4	0.52	510
c147280_g2	Flower	8	1.42	431
c147306_g6	Flower	1	2.24	210
c147342_g7	Flower	3	0.51	439
c147350_g5	Flower	5	0.52	582
c147351_g2	Flower	2	5.06	206
c147405_g1	Flower	5	0.76	467
c14741_g2	Flower	3	0.49	447
c147441_g5	Flower	26	1.41	909
c147448_g2	Flower	2	0.32	454
c14745_g1	Flower	4	1.03	365
c14748_g1	Flower	1	0.81	256
c147494_g4	Flower	13	1.28	599
c147522_g3	Flower	1	1.31	231
c147567_g3	Flower	2	1.3	270
c147587_g2	Flower	1	2.69	204
c147596_g2	Flower	1	0.95	247
c147637_g4	Flower	1	0.84	254
c147675_g1	Flower	9	2.25	369
c147677_g2	Flower	6	0.37	831
c147685_g1	Flower	3	6	214
c147701_g5	Flower	2	4.62	209
c147703_g5	Flower	4	0.5	518
c147713_g2	Flower	4	1.11	437
c147785_g2	Flower	5	1.34	359
c147873_g5	Flower	13	0.56	1094
c147905_g1	Flower	6	1.29	393
c147925_g5	Flower	26	9.96	315
c147928_g5	Flower	1	0.81	256
c147953_g1	Flower	1	0.4	311
c147965_g2	Flower	15	1.5	595
c147970_g4	Flower	2	3.89	215
c148001_g3	Flower	4	0.37	624
c148004_g5	Flower	3	0.89	344
c148030_g3	Flower	1	0.36	322
c148134_g3	Flower	3	0.64	394
c148143_g2	Flower	5	12.27	352
c14814_g1	Flower	2	1.18	277
c148181_g1	Flower	13	0.52	1163
c148260_g1	Flower	1	0.95	247
c148267_g3	Flower	11	2.15	411
c148274_g2	Flower	9	6.07	356
c148292_g1	Flower	1	2.97	201
c148298_g5	Flower	4	2.99	261
c1482_g2	Flower	12	1.31	563
c148334_g1	Flower	10	0.67	781
c148370_g3	Flower	1	1.51	225
c148388_g2	Flower	9	1.47	490
c148390_g10	Flower	103	12.98	579
c148390_g8	Flower	48	5.89	525
c148404_g2	Flower	10	1.33	502
c148417_g2	Flower	3	1.23	308
c148422_g3	Flower	9	0.47	935
c148429_g7	Flower	5	0.83	444
c148500_g4	Flower	2	2.01	244
c148547_g3	Flower	5	2.96	277
c148565_g1	Flower	3	0.63	398
c148566_g2	Flower	118	3.86	1367
c148616_g8	Flower	30	2.79	626
c148649_g1	Flower	5	3.48	338
c148694_g5	Flower	4	1.58	312
c148696_g4	Flower	49	6.13	519
c148768_g7	Flower	98	6.33	800
c14877_g1	Flower	33	1.24	1216
c148786_g5	Flower	1	1.51	225
c148803_g6	Flower	2	0.8	311
c14884_g1	Flower	1	0.58	279
c148870_g2	Flower	5	1.05	398
c148884_g1	Flower	40	0.42	4168
c148901_g8	Flower	1	0.82	255
c148919_g4	Flower	27	1.7	1031
c148925_g2	Flower	6	2.3	315
c14895_g1	Flower	1	1.95	215
c148962_g1	Flower	1	1.9	216
c148969_g6	Flower	3	0.32	566
c149015_g4	Flower	1	2.38	208
c149021_g5	Flower	3	0.44	473
c149027_g2	Flower	1	2.97	201
c149117_g2	Flower	8	1.33	445
c149130_g1	Flower	86	2.13	1999
c149142_g5	Flower	2	2.88	227
c149183_g4	Flower	1	2.61	205
c14918_g1	Flower	2	2.26	238
c149206_g2	Flower	13.46	0.42	1428
c14921_g1	Flower	2	3.16	223
c149222_g5	Flower	1	2.31	209
c149247_g2	Flower	3	0.4	503
c149270_g1	Flower	5	0.56	553
c149277_g5	Flower	2	0.43	395
c149286_g7	Flower	1	1.84	217
c149332_g5	Flower	39	2.61	779
c149355_g3	Flower	1	2.12	212
c149380_g2	Flower	188	26.84	482
c149383_g3	Flower	17	1.55	631
c149403_g2	Flower	11	1.26	546
c149404_g3	Flower	5	7.36	226
c149405_g4	Flower	9	0.77	657
c149421_g8	Flower	18	1.3	738
c149435_g1	Flower	2	3.89	215
c149515_g5	Flower	1	2.18	211
c149527_g1	Flower	1	1.11	305
c149547_g2	Flower	12	26.91	210
c149548_g3	Flower	7	1.02	476
c149563_g2	Flower	1	1.62	222
c149578_g4	Flower	1	0.39	313
c149655_g3	Flower	96	2.25	1818
c149673_g2	Flower	1	0.8	257
c149692_g3	Flower	7	0.62	646
c149742_g3	Flower	11	2.8	366
c149764_g1	Flower	1	0.82	255
c14978_g1	Flower	1	1.15	237
c149797_g3	Flower	29	4.32	471
c149826_g2	Flower	5	0.41	679
c149870_g2	Flower	1	1	244
c149885_g3	Flower	1	2.61	205
c149896_g2	Flower	4	0.92	382
c149906_g1	Flower	6	0.6	614
c149945_g3	Flower	21	2.62	520
c149964_g1	Flower	1	1.9	216
c149966_g6	Flower	1	2.61	205
c149977_g2	Flower	2	1.03	288
c149978_g4	Flower	1	0.9	250
c149991_g2	Flower	7	8.99	232
c150066_g1	Flower	2	0.64	336
c150160_g2	Flower	4	0.62	460
c150161_g3	Flower	86	2.86	1347
c150218_g2	Flower	3	0.46	463
c150220_g4	Flower	2	0.31	461
c150224_g2	Flower	1	1.51	225
c150229_g3	Flower	1	1.62	222
c150284_g2	Flower	143	19.76	605
c150302_g4	Flower	2	1.04	287
c150348_g3	Flower	60	11.84	599
c150354_g4	Flower	1	0.68	267
c150376_g3	Flower	10	4.12	503
c150380_g3	Flower	2	5.06	206
c150393_g5	Flower	7	5.97	253
c150398_g3	Flower	5	2.24	300
c150402_g3	Flower	2	0.87	303
c150406_g2	Flower	186	13.15	750
c150422_g8	Flower	2.48	2.45	245
c150453_g2	Flower	20	2.75	492
c150511_g3	Flower	8	1.28	453
c15053_g1	Flower	3	1.96	332
c150562_g1	Flower	2	5.56	203
c150572_g4	Flower	7	1.54	389
c150606_g3	Flower	26	6.45	370
c150638_g1	Flower	4	0.51	514
c150649_g3	Flower	7	0.52	724
c150686_g2	Flower	15	0.54	1263
c150696_g6	Flower	26	1.49	872
c150723_g1	Flower	11	0.91	673
c15072_g1	Flower	2	3.5	219
c150747_g6	Flower	1	0.81	256
c150754_g3	Flower	2	0.43	392
c150782_g2	Flower	2	0.98	292
c150787_g3	Flower	2	1.77	251
c150794_g4	Flower	3	1.87	273
c150804_g3	Flower	4	0.49	523
c150808_g2	Flower	1	1.75	219
c150812_g1	Flower	71	1.47	2117
c150814_g2	Flower	26	1.99	709
c150818_g5	Flower	5	1.53	341
c15081_g1	Flower	5	0.74	471
c150828_g3	Flower	4	1.23	340
c15084_g1	Flower	1	1.9	216
c150866_g9	Flower	17	1.45	659
c150876_g3	Flower	4	0.37	629
c150884_g4	Flower	41	1.39	1326
c150927_g3	Flower	1	1.23	247
c150927_g7	Flower	3	0.63	398
c150983_g3	Flower	1	1.13	238
c151062_g1	Flower	1	1.8	218
c151075_g1	Flower	2	2.46	234
c151092_g1	Flower	17	5.27	339
c151093_g1	Flower	6	1.48	371
c151113_g1	Flower	6	0.33	910
c151142_g1	Flower	1	2.45	207
c151154_g1	Flower	2	5.22	205
c151158_g1	Flower	3	0.59	409
c151171_g1	Flower	15	0.89	854
c151192_g1	Flower	5	4.34	252
c151193_g1	Flower	4	0.65	450
c15120_g1	Flower	10	1.72	437
c151210_g1	Flower	1	0.84	254
c151214_g1	Flower	2	5.06	206
c151221_g1	Flower	4	0.63	457
c151245_g1	Flower	1	1.31	231
c151254_g1	Flower	40	0.8	2107
c151257_g1	Flower	10	0.76	716
c151261_g1	Flower	2	3.16	223
c151264_g1	Flower	2	4.76	208
c151287_g1	Flower	36	1.23	1316
c151297_g1	Flower	8	1.01	517
c151308_g1	Flower	1	0.5	291
c151309_g1	Flower	2	3.33	221
c151314_g1	Flower	2	0.43	393
c151319_g1	Flower	2	4.49	210
c151335_g1	Flower	9	0.37	1123
c151336_g1	Flower	8	1.69	397
c151343_g1	Flower	1	2.45	207
c151351_g1	Flower	1	0.74	262
c151363_g1	Flower	2	1.77	251
c151373_g1	Flower	2	1.36	267
c151392_g1	Flower	2	4.91	207
c151434_g1	Flower	1	2.06	213
c151435_g1	Flower	3	3.19	241
c151436_g1	Flower	2	3.69	217
c151454_g1	Flower	1	2.97	201
c151459_g1	Flower	1	1.23	234
c151463_g1	Flower	4	1.37	327
c151469_g1	Flower	2	4.91	207
c151490_g1	Flower	1	0.58	278
c151499_g1	Flower	3	0.47	461
c151507_g1	Flower	1	1.58	223
c151512_g1	Flower	1	2.69	204
c151519_g1	Flower	5	3.36	268
c15152_g1	Flower	8	1.21	467
c151570_g1	Flower	2	0.81	310
c151590_g1	Flower	13	3.31	366
c151592_g1	Flower	2	4.76	208
c151609_g1	Flower	11	0.75	772
c151615_g1	Flower	5	0.88	432
c151621_g1	Flower	3	0.56	419
c151626_g1	Flower	1	2.69	204
c151627_g1	Flower	2	3.5	219
c151630_g1	Flower	2	3.09	224
c151631_g1	Flower	3	0.78	362
c151633_g1	Flower	1	0.76	260
c151635_g1	Flower	1	2.87	202
c151637_g1	Flower	2	3.79	216
c151652_g1	Flower	3	0.91	342
c151668_g1	Flower	27	0.88	1374
c151669_g1	Flower	2	3.69	217
c151677_g1	Flower	2	3.79	216
c151678_g1	Flower	1	1.8	218
c151695_g1	Flower	1	1.8	218
c151698_g1	Flower	2	4.76	208
c151701_g1	Flower	8	1.98	370
c151710_g1	Flower	2	3.09	224
c151714_g1	Flower	9	0.84	622
c151719_g1	Flower	1	1.54	224
c151730_g1	Flower	1	0.46	298
c151737_g1	Flower	2	3.89	215
c151743_g1	Flower	1	0.84	254
c151744_g1	Flower	3	0.42	487
c151769_g1	Flower	2	1.17	278
c15177_g1	Flower	2	4.23	212
c151782_g1	Flower	2	3.69	217
c151790_g1	Flower	2	3.01	225
c151795_g1	Flower	2	2.05	243
c151812_g1	Flower	1	1.09	240
c151823_g1	Flower	1	1.71	220
c151836_g1	Flower	1	1.71	220
c151841_g1	Flower	2	0.51	367
c151847_g1	Flower	3	2.28	260
c151872_g1	Flower	2	0.33	449
c151887_g1	Flower	1	1.66	221
c151893_g1	Flower	4	0.41	589
c151904_g1	Flower	1	1.26	233
c151930_g1	Flower	2	4.36	211
c151932_g1	Flower	1	2.45	207
c151935_g1	Flower	1	0.87	252
c151951_g1	Flower	1	2.87	202
c151954_g1	Flower	8	0.99	521
c151961_g1	Flower	1	2.18	211
c151986_g1	Flower	5	0.62	523
c151992_g1	Flower	1	2.12	212
c151993_g1	Flower	1	1.04	242
c151995_g1	Flower	1	1.31	231
c152005_g1	Flower	1	1.26	233
c152012_g1	Flower	1	2.87	202
c152019_g1	Flower	12	1.2	595
c152035_g1	Flower	1	1.15	237
c152041_g1	Flower	3	4.31	227
c152045_g1	Flower	4	1.15	349
c152047_g1	Flower	1	0.64	271
c152049_g1	Flower	2	1.57	258
c152067_g1	Flower	1	0.47	295
c152074_g1	Flower	6	1.51	368
c152075_g1	Flower	2	2.09	242
c152086_g1	Flower	2	2.05	243
c152091_g1	Flower	2	2.13	241
c152095_g1	Flower	2	2.41	235
c152111_g1	Flower	3	5.69	216
c152131_g1	Flower	4	2.65	269
c152133_g1	Flower	2	3.5	219
c152135_g1	Flower	2	3.33	221
c152151_g1	Flower	2	3.16	223
c152155_g1	Flower	7	0.59	661
c152157_g1	Flower	31	2.26	733
c152163_g1	Flower	2	5.06	206
c152169_g1	Flower	2	3.69	217
c152179_g1	Flower	3	0.89	344
c152186_g1	Flower	3	0.37	527
c152188_g1	Flower	1	2.53	206
c152219_g1	Flower	2	3.59	218
c152220_g1	Flower	2	5.56	203
c152221_g1	Flower	4	1.68	306
c152233_g1	Flower	23	0.96	1114
c152269_g1	Flower	30	0.65	1954
c152271_g1	Flower	2	1.2	276
c152280_g1	Flower	1	0.31	341
c152283_g1	Flower	1	0.88	251
c152297_g1	Flower	1	0.77	259
c152305_g1	Flower	3	3.19	241
c152320_g1	Flower	4	1.12	353
c152326_g1	Flower	1	1.47	226
c152336_g1	Flower	4	2.9	263
c152361_g1	Flower	1	0.31	341
c152368_g1	Flower	2	0.39	413
c15236_g1	Flower	47	1.2	1684
c152378_g1	Flower	2	2.81	228
c152393_g1	Flower	1	1.9	216
c152403_g1	Flower	2	0.6	343
c152404_g1	Flower	1	1.2	235
c152411_g1	Flower	11	0.84	710
c152416_g1	Flower	8	1.08	496
c152428_g1	Flower	2	2.88	227
c152454_g1	Flower	1	0.85	253
c152459_g1	Flower	3	5.84	215
c152490_g1	Flower	8	0.81	588
c152496_g1	Flower	1	2	214
c152503_g1	Flower	1	1.02	243
c152507_g1	Flower	1	2.87	202
c152510_g1	Flower	1	0.56	281
c152531_g1	Flower	2	2.75	229
c152538_g1	Flower	7	0.96	494
c152540_g1	Flower	1	0.75	261
c152569_g1	Flower	5	0.8	453
c152590_g1	Flower	7	0.6	656
c152591_g1	Flower	1	2.38	208
c152607_g1	Flower	4	1.29	334
c152609_g1	Flower	1	0.78	258
c152611_g1	Flower	16	1.29	685
c152614_g1	Flower	11	0.82	723
c152616_g1	Flower	2	4.12	213
c152635_g1	Flower	1	1.2	235
c152636_g1	Flower	4	0.46	542
c152651_g1	Flower	2	0.37	420
c152655_g1	Flower	1	0.66	269
c15268_g1	Flower	8	0.45	884
c152707_g1	Flower	3	2.01	268
c152712_g1	Flower	1	1.11	239
c152715_g1	Flower	2	4.12	213
c15271_g1	Flower	9	1.35	470
c152721_g1	Flower	2	4	214
c152735_g1	Flower	2	4.49	210
c15273_g1	Flower	1	0.97	246
c152745_g1	Flower	1	0.95	247
c152751_g1	Flower	1	1	244
c152755_g1	Flower	1	1.18	236
c152797_g1	Flower	2	1.2	276
c152802_g1	Flower	5	1.08	392
c152846_g1	Flower	2	5.75	202
c152876_g1	Flower	1	1.34	230
c152878_g1	Flower	1	0.87	252
c152901_g1	Flower	14	1.18	663
c152902_g1	Flower	2	2.94	226
c152906_g1	Flower	1	2.87	202
c15290_g1	Flower	1	1.37	229
c152925_g1	Flower	2	4.49	210
c152929_g1	Flower	5	0.69	490
c152933_g1	Flower	8	1.14	483
c152941_g1	Flower	2	3.41	220
c152944_g1	Flower	5	0.48	607
c152951_g1	Flower	6	0.9	470
c152958_g1	Flower	2	0.76	316
c152995_g1	Flower	9	1.69	419
c153025_g1	Flower	1	1.4	228
c153035_g1	Flower	3	0.81	358
c153055_g1	Flower	3	0.55	423
c153059_g1	Flower	3	0.65	393
c15305_g1	Flower	7	1.62	381
c153066_g1	Flower	11	1.46	501
c153073_g1	Flower	4	0.47	537
c153075_g1	Flower	2	4.62	209
c153083_g1	Flower	1	1.66	221
c153108_g1	Flower	1	1.47	226
c153117_g1	Flower	1	1.13	238
c153121_g1	Flower	2	3.33	221
c153125_g1	Flower	5	1.22	373
c153135_g1	Flower	1	0.92	249
c153141_g1	Flower	2	3.24	222
c153142_g1	Flower	3	8.08	204
c153148_g1	Flower	2	0.5	369
c153151_g1	Flower	11	3.5	336
c153161_g1	Flower	2	4.91	207
c153170_g1	Flower	3	0.37	525
c153188_g1	Flower	2	0.74	319
c153195_g1	Flower	2	4.62	209
c153203_g1	Flower	2	1.93	246
c153220_g1	Flower	9	1.32	474
c153233_g1	Flower	1	1.71	220
c153254_g1	Flower	1	0.41	308
c153259_g1	Flower	9	1.54	438
c153260_g1	Flower	1	0.31	341
c153262_g1	Flower	1	1.95	215
c153285_g1	Flower	2	3.59	218
c15328_g1	Flower	6	0.81	496
c153294_g1	Flower	2	5.94	201
c153312_g1	Flower	7	0.7	593
c15331_g1	Flower	3	0.94	338
c153323_g1	Flower	2	3.41	220
c153334_g1	Flower	2	1.09	283
c153348_g1	Flower	3	4.75	223
c153351_g1	Flower	1	1.71	220
c153391_g1	Flower	1	1.66	221
c153396_g1	Flower	1	1.23	234
c153400_g1	Flower	2	1.71	253
c153412_g1	Flower	2	4.12	213
c15342_g1	Flower	1	1.2	235
c153438_g1	Flower	2	2.22	239
c153451_g1	Flower	12	0.99	674
c153472_g1	Flower	4	5.25	231
c153482_g1	Flower	2	5.75	202
c153500_g1	Flower	2	0.9	299
c153504_g1	Flower	2	0.6	344
c153516_g1	Flower	27	2.61	607
c153522_g1	Flower	2	4.76	208
c153536_g1	Flower	6	0.97	450
c153544_g1	Flower	2	2.46	234
c153563_g1	Flower	2	1.93	246
c153580_g1	Flower	2	1.59	257
c153589_g1	Flower	4	0.99	371
c153596_g1	Flower	2	0.98	292
c153598_g1	Flower	21	1.81	654
c153606_g1	Flower	2	0.62	339
c153617_g1	Flower	2	2.68	230
c153647_g1	Flower	1	1.4	228
c153648_g1	Flower	2	4.12	213
c153651_g1	Flower	1	2	214
c153666_g1	Flower	3	0.34	548
c153683_g1	Flower	1	1.44	227
c153684_g1	Flower	14	1.03	730
c153687_g1	Flower	4	0.87	391
c153716_g1	Flower	2	5.06	206
c153768_g1	Flower	2	1.3	270
c153798_g1	Flower	1	0.97	246
c153801_g1	Flower	1	1.62	222
c153807_g1	Flower	15	2.47	447
c153814_g1	Flower	8	0.87	565
c153817_g1	Flower	1	1.13	238
c153829_g1	Flower	3	0.82	356
c153833_g1	Flower	1	2.78	203
c153835_g1	Flower	2	4.76	208
c153858_g1	Flower	2	3.69	217
c153868_g1	Flower	2	1.07	285
c153890_g1	Flower	3	1.43	294
c153893_g1	Flower	2	3.89	215
c153898_g1	Flower	5	1.1	390
c153900_g1	Flower	2	2.94	226
c153929_g1	Flower	1	1.09	240
c153945_g1	Flower	2	4.91	207
c153957_g1	Flower	1	1.75	219
c153962_g1	Flower	2	5.56	203
c153964_g1	Flower	2	5.22	205
c153983_g1	Flower	7	2.21	337
c153986_g1	Flower	1	0.58	278
c153997_g1	Flower	3	2.9	246
c154013_g1	Flower	1	2.18	211
c154019_g1	Flower	4	3.53	251
c154034_g1	Flower	2	0.84	306
c154037_g1	Flower	2	1.09	283
c154063_g1	Flower	2	5.94	201
c154064_g1	Flower	1	1.09	240
c154091_g1	Flower	1	1.84	217
c154097_g1	Flower	1	2.61	205
c154099_g1	Flower	2	5.06	206
c15409_g1	Flower	2	2.05	243
c154103_g1	Flower	4	1.73	303
c154124_g1	Flower	3	8.62	202
c15413_g1	Flower	5	0.65	551
c154147_g1	Flower	13	1.3	595
c154155_g1	Flower	8	1.07	501
c154170_g1	Flower	2	0.89	300
c154181_g1	Flower	3	0.95	336
c154202_g1	Flower	24	2.94	525
c154213_g1	Flower	1	2.97	201
c154220_g1	Flower	3	0.81	358
c154229_g1	Flower	4	1.37	327
c154235_g1	Flower	1	1.37	229
c154245_g1	Flower	1	1.62	222
c154246_g1	Flower	1	0.95	247
c154248_g1	Flower	1	1.09	240
c154253_g1	Flower	5	1.14	383
c154256_g1	Flower	4	0.65	450
c154277_g1	Flower	5	0.6	533
c154295_g1	Flower	1	0.93	248
c154305_g1	Flower	1	1.84	217
c154308_g1	Flower	2	0.55	356
c154324_g1	Flower	1	0.6	276
c154327_g1	Flower	5	2.42	293
c154335_g1	Flower	2	3.89	215
c154339_g1	Flower	3	0.76	366
c154343_g1	Flower	2	0.55	354
c154349_g1	Flower	2	3.33	221
c154356_g1	Flower	1	1.15	237
c154360_g1	Flower	12	0.59	979
c154369_g1	Flower	3	0.8	359
c154396_g1	Flower	2	3.59	218
c154403_g1	Flower	5	0.74	472
c154404_g1	Flower	10	1.54	462
c154411_g1	Flower	4	8.97	210
c154416_g1	Flower	2	1.29	271
c154426_g1	Flower	5	0.57	549
c154431_g1	Flower	4	0.48	533
c154441_g1	Flower	10	0.73	735
c154467_g1	Flower	1	1.54	224
c154468_g1	Flower	2	3.01	225
c154478_g1	Flower	2	1.2	276
c154484_g1	Flower	13	0.57	1071
c154504_g1	Flower	2	3.79	216
c154506_g1	Flower	8	0.59	725
c154525_g1	Flower	1	0.38	315
c154533_g1	Flower	1	2.87	202
c154537_g1	Flower	1	2.87	202
c154541_g1	Flower	5	1.1	389
c154557_g1	Flower	1	2.97	201
c154558_g1	Flower	1	0.62	274
c154562_g1	Flower	2	4.23	212
c154568_g1	Flower	1	0.64	271
c154575_g1	Flower	2	3.01	225
c154594_g1	Flower	2	5.22	205
c154597_g1	Flower	37	1.95	931
c154600_g1	Flower	4	0.57	483
c154633_g1	Flower	1	0.42	307
c154647_g1	Flower	6	1.1	424
c154650_g1	Flower	1	1.9	216
c154654_g1	Flower	2	0.57	349
c154707_g1	Flower	2	0.54	357
c154714_g1	Flower	1	1.84	217
c154728_g1	Flower	6	0.82	495
c154734_g1	Flower	3	0.83	354
c154735_g1	Flower	3	1.6	285
c154737_g1	Flower	6	1.22	404
c154740_g1	Flower	1	1.04	242
c154745_g1	Flower	1	0.58	278
c154761_g1	Flower	2	2.09	242
c154763_g1	Flower	1	1.8	218
c154777_g1	Flower	1	0.62	274
c154778_g1	Flower	1	0.42	307
c154787_g1	Flower	11	0.6	909
c154796_g1	Flower	1	1.15	237
c154798_g1	Flower	1	1.51	225
c154815_g1	Flower	2	3.79	216
c154831_g1	Flower	7	0.69	599
c154832_g1	Flower	2	1.68	254
c154852_g1	Flower	1	1.34	230
c154863_g1	Flower	1	1.31	231
c15488_g1	Flower	4	0.4	593
c154905_g1	Flower	2	0.59	345
c154909_g1	Flower	10	0.55	899
c154914_g1	Flower	1	0.66	269
c154943_g1	Flower	2	5.39	204
c154953_g1	Flower	1	2.12	212
c154983_g1	Flower	2	5.56	203
c154988_g1	Flower	2	3.5	219
c155004_g1	Flower	7	0.79	552
c155007_g1	Flower	6	0.66	561
c155013_g1	Flower	1	0.97	246
c155018_g1	Flower	1	1.66	221
c155029_g1	Flower	1	1.95	215
c155084_g1	Flower	6	0.67	555
c155087_g1	Flower	2	0.36	425
c155089_g1	Flower	26	1.21	1025
c155098_g1	Flower	5	1.56	338
c155110_g1	Flower	1	1.54	224
c155150_g1	Flower	2	3.89	215
c155152_g1	Flower	7	0.87	520
c155155_g1	Flower	7	0.88	519
c155158_g1	Flower	2	4	214
c155162_g1	Flower	3	0.58	412
c155175_g1	Flower	2	3.59	218
c155183_g1	Flower	5	0.45	638
c155209_g1	Flower	1	0.49	292
c155214_g1	Flower	3	2.96	245
c155215_g1	Flower	2	3.89	215
c155220_g1	Flower	1	2	214
c155257_g1	Flower	3	2.47	255
c155261_g1	Flower	1	1.2	235
c155270_g1	Flower	12	0.62	948
c155273_g1	Flower	1	0.34	328
[truncated: 11,554 more rows]

## Sheet: shoot-specific
geneid	Sample_name	Read_count	FPKM	Gene Length
c10001_g1	shoot	1	2.4	201
c100052_g1	shoot	1	0.86	244
c100087_g1	shoot	11	1.89	428
c10009_g1	shoot	1	1.49	218
c100157_g1	shoot	2	0.37	411
c10015_g1	shoot	2	0.45	376
c1001_g2	shoot	1	2.33	202
c100218_g1	shoot	8	1.86	370
c100257_g1	shoot	31	1.76	869
c100257_g2	shoot	10	8.5	245
c100281_g1	shoot	1	1.11	231
c100328_g1	shoot	2	0.51	355
c100414_g1	shoot	2	0.55	346
c100462_g1	shoot	12	0.67	876
c100478_g1	shoot	4	0.55	480
c10050_g1	shoot	1	2.33	202
c100641_g1	shoot	8	0.57	732
c100646_g1	shoot	1	0.38	306
c100671_g1	shoot	20	1.15	861
c100742_g1	shoot	4	1.06	351
c100751_g2	shoot	1	1.3	224
c100798_g1	shoot	6	1.06	421
c100820_g1	shoot	1	0.93	240
c100826_g2	shoot	8	0.38	1003
c100932_g1	shoot	4	0.31	692
c100948_g1	shoot	1	0.63	264
c100948_g2	shoot	2	1.26	264
c100977_g2	shoot	4	0.38	627
c10103_g1	shoot	1	1.46	219
c101056_g1	shoot	9	2.33	354
c101082_g1	shoot	3	6.98	202
c101115_g1	shoot	5	10.94	204
c101131_g2	shoot	4	0.63	448
c101264_g1	shoot	26	4.69	417
c101293_g1	shoot	1	2.12	205
c101363_g1	shoot	9	1.58	423
c101583_g1	shoot	4	0.77	403
c101639_g1	shoot	1	0.88	243
c101639_g2	shoot	1	2.19	204
c101641_g1	shoot	2	2.32	229
c101651_g1	shoot	2	0.45	376
c101680_g1	shoot	1	1.24	226
c101727_g1	shoot	1	2.06	206
c101743_g1	shoot	3	0.53	420
c101803_g1	shoot	2	1.19	268
c10180_g1	shoot	4	1.29	325
c101934_g1	shoot	5	2.05	299
c101940_g1	shoot	65	1.85	1524
c101997_g1	shoot	2	4.51	217
c102025_g1	shoot	6	0.33	884
c102029_g1	shoot	16	2.22	480
c102043_g1	shoot	8	1.95	363
c102048_g1	shoot	9	2	378
c102097_g1	shoot	4	0.63	447
c102120_g1	shoot	2	1.83	241
c102124_g2	shoot	1	1.21	227
c102144_g1	shoot	4	0.96	366
c102151_g1	shoot	7	0.63	627
c102162_g1	shoot	7	0.68	596
c10220_g1	shoot	4	0.89	378
c102256_g2	shoot	2	0.53	351
c102261_g1	shoot	4	3.02	252
c102332_g1	shoot	4	1.47	310
c102357_g1	shoot	6	0.47	709
c102378_g1	shoot	1	0.82	247
c102382_g1	shoot	1	0.51	280
c102441_g1	shoot	2	0.77	376
c102469_g1	shoot	15	0.51	1311
c102629_g1	shoot	2	1.97	237
c102640_g1	shoot	3	0.79	352
c10268_g1	shoot	1	1.3	224
c102746_g2	shoot	1	0.59	268
c10276_g1	shoot	2	1.31	261
c102842_g1	shoot	1	0.86	386
c102859_g1	shoot	13	2.32	564
c102917_g1	shoot	9	1.48	438
c10291_g1	shoot	5	0.94	409
c103189_g1	shoot	2	0.61	332
c103257_g1	shoot	10	0.37	1212
c10325_g1	shoot	3	0.89	335
c103295_g1	shoot	13	0.77	841
c103329_g1	shoot	4	0.51	504
c103334_g3	shoot	1	0.35	315
c103337_g1	shoot	2	0.92	288
c103361_g1	shoot	1	0.75	252
c103614_g1	shoot	7	4.04	270
c103618_g1	shoot	3	1.54	279
c103826_g1	shoot	8	0.42	923
c103940_g1	shoot	1	0.63	264
c103945_g1	shoot	8	1.09	484
c103950_g1	shoot	1	0.97	238
c103976_g1	shoot	1	0.97	238
c104028_g1	shoot	3	0.67	378
c10408_g1	shoot	1	1.09	232
c104130_g1	shoot	1	1.24	226
c104221_g1	shoot	1	0.66	261
c104228_g1	shoot	6	0.47	692
c104235_g1	shoot	8	0.68	652
c104292_g1	shoot	5	0.94	409
c104336_g2	shoot	1	2.4	201
c10433_g1	shoot	3	0.35	528
c104345_g3	shoot	1	1.24	226
c104488_g1	shoot	2	0.42	389
c104509_g1	shoot	11	0.38	1381
c104555_g1	shoot	7	0.9	501
c104593_g1	shoot	1	1.84	210
c104617_g1	shoot	2	3.31	214
c104623_g1	shoot	6	1.42	367
c104671_g2	shoot	1	2	207
c104676_g1	shoot	7	1.66	367
c104685_g1	shoot	8	0.38	991
c104755_g2	shoot	1	0.73	254
c104761_g1	shoot	1	1.36	222
c104790_g1	shoot	15	1.38	616
c104859_g1	shoot	2	0.37	412
c104939_g1	shoot	4	2.19	274
c104939_g2	shoot	8	1.58	526
c104954_g1	shoot	1	0.37	310
c10496_g1	shoot	2	2.18	249
c105036_g1	shoot	9	2.04	375
c105045_g1	shoot	4	0.88	380
c105328_g1	shoot	14	1.44	573
c105368_g1	shoot	15	1.59	564
c10540_g1	shoot	3	0.56	411
c105436_g1	shoot	1	0.9	242
c105491_g1	shoot	4	0.39	595
c10552_g1	shoot	139	4.68	1323
c105590_g1	shoot	2	1.44	255
c105616_g1	shoot	8	0.65	838
c105696_g1	shoot	5	0.6	521
c105697_g1	shoot	5	0.64	500
c105698_g2	shoot	1	0.77	251
c105969_g3	shoot	6	1.32	380
c105971_g1	shoot	1	0.65	262
c105999_g1	shoot	1	1.27	225
c106069_g1	shoot	25	1.49	873
c106133_g2	shoot	3	0.76	357
c106140_g1	shoot	18	1.2	772
c10623_g1	shoot	5	0.55	549
c10640_g1	shoot	9	0.35	1165
c106446_g1	shoot	1	1.24	226
c106473_g2	shoot	8	0.36	1038
c106499_g1	shoot	25	1.17	1009
c106515_g1	shoot	3	0.38	508
c10651_g2	shoot	13	0.47	1247
c106536_g1	shoot	1	1.89	209
c106551_g1	shoot	1	0.64	263
c106701_g1	shoot	9	2.16	365
c106772_g1	shoot	11	3.45	328
c106781_g1	shoot	21	1.81	644
c106790_g1	shoot	1	0.99	237
c106877_g1	shoot	2	1.35	259
c106905_g1	shoot	10	1.02	598
c106917_g1	shoot	1	1.39	221
c10692_g1	shoot	6	2.19	311
c106984_g1	shoot	4	0.37	611
c107021_g1	shoot	2	3.31	214
c107099_g1	shoot	20	1.2	836
c107163_g1	shoot	1	0.86	244
c10744_g1	shoot	5	1.28	356
c10750_g1	shoot	3	6.56	204
c107531_g1	shoot	2	4.25	205
c107544_g1	shoot	15	0.41	1567
c107568_g1	shoot	2	0.41	393
c107570_g1	shoot	8	0.71	634
c107572_g1	shoot	5	2.21	292
c10758_g1	shoot	4	1.42	314
c107620_g1	shoot	1	1.74	212
c107632_g1	shoot	11	1.55	476
c107674_g1	shoot	1	0.37	309
c107762_g1	shoot	1	1.42	220
c10780_g1	shoot	1	0.59	269
c107857_g1	shoot	6	0.67	564
c107867_g1	shoot	1	0.83	246
c10788_g2	shoot	1	0.73	254
c107999_g1	shoot	4	0.47	537
c10799_g1	shoot	15	0.39	1652
c10809_g1	shoot	1	2.33	202
c108115_g1	shoot	7	1.08	453
c108178_g1	shoot	2	4.01	207
c108251_g2	shoot	5	0.4	674
c108379_g1	shoot	4	0.88	380
c108399_g2	shoot	1	0.53	277
c108403_g1	shoot	3	3.8	225
c108481_g2	shoot	1	0.51	280
c10852_g1	shoot	12	1.1	618
c108535_g1	shoot	1	0.62	265
c108610_g1	shoot	5	0.61	519
c108611_g1	shoot	5	0.41	669
c108633_g1	shoot	4	0.88	379
c10865_g1	shoot	2	0.42	388
c108835_g1	shoot	2	0.44	379
c108862_g1	shoot	2	1.2	267
c108906_g1	shoot	7	1.1	447
c108906_g2	shoot	14	0.98	744
c108914_g1	shoot	8	1.06	492
c108923_g1	shoot	1	2.25	203
c108993_g1	shoot	5	1.23	361
c10899_g1	shoot	1	1.61	215
c108_g1	shoot	2	1.03	279
c109013_g1	shoot	6	0.43	730
c109034_g1	shoot	8	0.6	707
c109055_g1	shoot	3	2.34	250
c109060_g1	shoot	8	1	508
c109068_g1	shoot	29	1.37	1005
c109120_g1	shoot	2	1.83	241
c109146_g1	shoot	2	1.86	240
c109236_g1	shoot	3	0.6	397
c109295_g1	shoot	5	0.51	577
c109329_g1	shoot	12	2.41	788
c109377_g1	shoot	9	1.06	529
c109394_g1	shoot	2	3.06	217
c109491_g2	shoot	2	0.8	301
c109513_g1	shoot	29	1.41	982
c10952_g1	shoot	1	0.54	275
c109666_g1	shoot	2	0.71	363
c109672_g1	shoot	6	0.45	709
c109702_g1	shoot	1	1.36	222
c109716_g1	shoot	7	3.51	281
c109718_g1	shoot	8	0.58	726
c109720_g1	shoot	6	1.04	426
c109731_g1	shoot	1	0.78	250
c109742_g1	shoot	7	0.95	487
c109764_g1	shoot	8	1.28	443
c109781_g2	shoot	1	0.5	282
c109791_g1	shoot	6	1.5	359
c109855_g1	shoot	475	5.97	3191
c109864_g1	shoot	12	2.22	412
c109926_g1	shoot	1	1	236
c110005_g1	shoot	3	0.43	471
c110036_g1	shoot	1	1.21	227
c110054_g1	shoot	6	1.22	393
c11007_g1	shoot	1	1.65	214
c110108_g2	shoot	2	4.51	203
c11018_g1	shoot	2	3.68	210
c110210_g2	shoot	4	0.9	376
c110237_g1	shoot	8	1.11	498
c110271_g1	shoot	1	0.55	274
c110273_g2	shoot	1	0.68	259
c110318_g2	shoot	2	2.48	226
c110450_g1	shoot	5	1.01	395
c110479_g1	shoot	8	1.65	391
c110609_g1	shoot	3	0.74	361
c110749_g1	shoot	1	0.75	252
c110763_g2	shoot	1	2.4	201
c110798_g1	shoot	41	4.62	542
c110814_g1	shoot	3	0.42	479
c110826_g1	shoot	2	0.47	369
c110872_g2	shoot	1	1.36	222
c110935_g1	shoot	3	0.64	386
c111028_g1	shoot	1	0.5	281
c11108_g2	shoot	2	1.17	269
c111108_g1	shoot	1	1.16	229
c111121_g1	shoot	4	1.03	354
c11121_g1	shoot	1	1.16	229
c111231_g1	shoot	17	1.39	667
c111248_g1	shoot	1	2.33	202
c111251_g1	shoot	42	1.9	1039
c111281_g1	shoot	2	1.46	254
c111522_g1	shoot	2	2.53	225
c111566_g2	shoot	4	0.35	639
c111608_g2	shoot	1	1.05	234
c111624_g2	shoot	1	1.42	220
c111694_g1	shoot	9	0.85	604
c111720_g1	shoot	4	0.63	447
c111728_g1	shoot	10	10.89	232
c111840_g1	shoot	4	0.34	648
c111852_g1	shoot	1	1.3	224
c111859_g1	shoot	3	0.64	386
c11208_g1	shoot	2	0.55	346
c112183_g1	shoot	2	3.4	213
c112206_g1	shoot	3	0.4	493
c112292_g2	shoot	2	0.39	404
c112297_g3	shoot	4	0.66	436
c112301_g1	shoot	7	0.97	506
c11230_g1	shoot	8	0.99	511
c112344_g1	shoot	16	1.56	593
c112621_g1	shoot	34	4.62	485
c112633_g1	shoot	3	0.34	541
c112641_g1	shoot	3	0.35	532
c112658_g1	shoot	1	1.39	221
c11266_g1	shoot	3	0.69	372
c112742_g1	shoot	1	1.05	234
c112764_g1	shoot	8	0.74	615
c112768_g1	shoot	21	1.15	891
c112863_g1	shoot	19	2.71	472
c1130_g1	shoot	1	2.33	202
c113144_g1	shoot	7	0.98	476
c113174_g1	shoot	5	0.54	557
c113181_g1	shoot	8	0.47	852
c113185_g1	shoot	10	0.32	1370
c113190_g1	shoot	16	0.94	846
c113273_g1	shoot	22	0.96	1072
c113468_g1	shoot	7	0.33	1009
c113504_g1	shoot	2	1.97	237
c113518_g1	shoot	24	1.56	786
c11357_g1	shoot	1	0.72	255
c113603_g1	shoot	4	0.46	536
c113633_g1	shoot	40	2.22	884
c113703_g1	shoot	16	0.8	963
c11374_g1	shoot	41	1.55	1200
c114033_g1	shoot	1	0.56	272
c114099_g1	shoot	4	0.36	625
c114150_g1	shoot	6	1.4	370
c11417_g1	shoot	1	1.95	208
c11421_g1	shoot	3	1.8	267
c114260_g3	shoot	3	0.4	488
c114354_g1	shoot	9	0.39	1067
c114360_g1	shoot	9	3.37	308
c114373_g1	shoot	1	2.06	206
c11441_g1	shoot	4	0.77	403
c114423_g1	shoot	57	3.58	806
c114473_g1	shoot	5	0.53	584
c114507_g1	shoot	5	0.33	780
c114537_g1	shoot	1	1.39	221
c114546_g3	shoot	2	0.84	297
c114620_g1	shoot	2	3.22	215
c114639_g1	shoot	3	0.41	483
c114721_g1	shoot	8	1.6	397
c114725_g1	shoot	2	0.42	388
c114747_g1	shoot	2	2.71	222
c114801_g1	shoot	6	0.5	656
c114823_g1	shoot	11	0.65	845
c114907_g1	shoot	2	0.82	299
c11495_g1	shoot	1	0.74	253
c114988_g2	shoot	1	0.47	287
c115047_g1	shoot	2	4.51	203
c115048_g3	shoot	1	1.7	213
c115198_g1	shoot	3	0.74	361
c11522_g1	shoot	1	0.82	247
c115288_g1	shoot	6	1.22	394
c115315_g1	shoot	2	1.76	243
c115399_g1	shoot	29	1.46	955
c115428_g1	shoot	4	0.58	470
c115448_g1	shoot	14	1.68	521
c11546_g1	shoot	3	0.77	355
c115494_g1	shoot	1	0.57	271
c115531_g1	shoot	2	0.45	376
c115588_g1	shoot	29	0.76	1642
c115635_g1	shoot	2	0.44	381
c115746_g1	shoot	1	0.62	265
c11579_g1	shoot	1	1.19	228
c115812_g1	shoot	1	1.89	209
c11581_g1	shoot	2	4.51	203
c115825_g1	shoot	7	0.5	733
c115862_g2	shoot	2	0.37	411
c115879_g1	shoot	13	1.72	493
c115879_g2	shoot	9	2.67	335
c115908_g1	shoot	9	0.33	1220
c115978_g1	shoot	35	1.39	1152
c116048_g2	shoot	1	0.78	250
c116068_g1	shoot	1	0.73	254
c11607_g1	shoot	2	2.18	232
c116098_g1	shoot	1	0.7	257
c116100_g2	shoot	60	1.83	1436
c116111_g1	shoot	20	1.63	668
c116165_g1	shoot	11	1.08	591
c116218_g1	shoot	4	0.36	629
c116292_g1	shoot	4	0.66	437
c116321_g1	shoot	1	1.16	229
c116347_g1	shoot	6	0.33	882
c116363_g1	shoot	5	0.65	496
c116370_g1	shoot	1	0.74	253
c116386_g1	shoot	3	0.57	405
c116433_g1	shoot	14	1.78	505
c116491_g1	shoot	14	0.95	762
c116492_g1	shoot	3	0.48	445
c1164_g1	shoot	4	0.51	505
c116500_g1	shoot	71	1.78	1703
c116504_g1	shoot	21	0.87	1118
c116552_g3	shoot	1	0.65	262
c116570_g1	shoot	4	0.5	526
c116635_g1	shoot	2	0.52	354
c116710_g2	shoot	23	0.76	1349
c116720_g1	shoot	8	13.23	214
c116783_g1	shoot	2	0.44	379
c116806_g1	shoot	1	1.53	217
c11699_g1	shoot	6	0.87	468
c117066_g2	shoot	3	0.79	351
c117079_g1	shoot	1	1	236
c117120_g3	shoot	4	0.45	544
c117144_g2	shoot	12	2.87	366
c117144_g3	shoot	9	2.27	358
c117229_g1	shoot	4	0.99	360
c117261_g1	shoot	1	2	207
c117273_g1	shoot	94	10.89	533
c11736_g1	shoot	1	2.33	202
c117393_g1	shoot	2	3.06	217
c117444_g1	shoot	1	1.09	232
c117470_g1	shoot	1	1.79	211
c117493_g1	shoot	4	0.35	634
c117494_g1	shoot	2	1.97	237
c117663_g1	shoot	4	3.65	241
c117776_g2	shoot	2	1.56	250
c117823_g1	shoot	7	0.46	783
c117867_g2	shoot	2	1.44	255
c117972_g1	shoot	7	0.5	731
c118013_g1	shoot	25	1.59	797
c118078_g1	shoot	10	1.05	565
c118162_g1	shoot	11	0.42	1194
c118163_g2	shoot	101	5.8	862
c118228_g1	shoot	3	0.32	565
c118289_g3	shoot	2	2.53	225
c11830_g1	shoot	1	0.52	278
c118324_g2	shoot	1	0.82	247
c118386_g3	shoot	7	0.38	908
c118405_g2	shoot	5	0.71	473
c11841_g1	shoot	2	1.39	257
c118512_g1	shoot	3	0.79	352
c11854_g1	shoot	3	2.9	238
c118598_g2	shoot	4	0.35	639
c11868_g1	shoot	1	0.59	268
c11870_g1	shoot	4	2.06	279
c119061_g1	shoot	1	0.37	308
c11906_g1	shoot	2	1.59	249
c11907_g1	shoot	4	0.8	396
c119089_g1	shoot	10	0.35	1285
c119139_g2	shoot	1	1.57	216
c119145_g1	shoot	2	0.81	431
c119147_g1	shoot	65	11.62	419
c119173_g1	shoot	1	1.84	210
c119261_g2	shoot	3	0.38	502
c119285_g1	shoot	6	0.8	491
c11929_g1	shoot	7	1.59	374
c119340_g1	shoot	22	0.54	1747
c11934_g1	shoot	6	1.46	363
c119411_g1	shoot	16	2.81	423
c119412_g1	shoot	1	2	207
c119440_g1	shoot	14	1.18	655
c119498_g1	shoot	1	0.6	267
c11969_g1	shoot	4	0.86	383
c119761_g1	shoot	1	1.95	208
c119774_g1	shoot	7	1.27	416
c119919_g1	shoot	2	0.35	425
c119978_g1	shoot	3	0.67	377
c120011_g1	shoot	44	2.82	795
c120014_g1	shoot	9	2.53	683
c120028_g1	shoot	6	0.53	635
c120043_g3	shoot	1	0.37	309
c120098_g1	shoot	15	1.62	575
c120117_g2	shoot	1	0.67	260
c12013_g1	shoot	6	6.96	229
c12017_g1	shoot	1	1.53	217
c1201_g1	shoot	1	1.84	210
c120248_g1	shoot	7	0.42	841
c120334_g1	shoot	1	0.61	266
c120556_g1	shoot	7	0.37	924
c12056_g1	shoot	1	2.06	206
c120670_g1	shoot	2	0.81	300
c120693_g3	shoot	1	2.33	202
c12069_g1	shoot	3	6.01	207
c120740_g2	shoot	2	2.53	225
c120748_g1	shoot	54	6.02	651
c120753_g1	shoot	5	0.56	542
c12089_g1	shoot	1	0.85	245
c120954_g2	shoot	2	3.79	209
c120962_g1	shoot	1	1.14	230
c120990_g1	shoot	1	1.74	212
c12099_g1	shoot	3	0.79	351
c121099_g1	shoot	4	0.43	557
c121150_g1	shoot	6	0.39	782
c121268_g1	shoot	70	1.91	1582
c121268_g4	shoot	43	1.42	1342
c121471_g1	shoot	1	2.06	206
c121481_g1	shoot	1	0.82	247
c121535_g1	shoot	2	0.83	298
c121777_g1	shoot	1	1.89	209
c121829_g3	shoot	6	0.72	520
c121838_g1	shoot	11	4.51	299
c12187_g1	shoot	1	2.33	202
c121908_g4	shoot	2	0.47	368
c121922_g2	shoot	1	1.33	223
c121952_g1	shoot	10	0.9	625
c122019_g1	shoot	4	1.1	871
c122040_g1	shoot	2	0.38	526
c12210_g1	shoot	5	1.31	352
c122198_g1	shoot	5	0.32	798
c122219_g1	shoot	12	0.44	1226
c122222_g1	shoot	3	0.36	524
c122242_g1	shoot	5	0.38	699
c122251_g1	shoot	1	1.19	228
c122251_g2	shoot	7	0.78	545
c12226_g1	shoot	7	1.85	351
c122336_g1	shoot	3	0.31	571
c122401_g2	shoot	1	1.74	212
c122523_g1	shoot	23	2.88	823
c122598_g2	shoot	1	1.07	233
c12265_g1	shoot	2	1.33	260
c122736_g1	shoot	2	0.56	342
c123037_g2	shoot	2	3.14	216
c12303_g1	shoot	2	2.59	224
c123232_g1	shoot	1	1.3	224
c12324_g1	shoot	1	1.65	214
c123301_g1	shoot	1	0.86	244
c123334_g1	shoot	1	0.83	246
c123338_g1	shoot	10	0.57	908
c123426_g2	shoot	1	1.05	234
c123486_g2	shoot	1	1.3	224
c123566_g2	shoot	13	0.41	1392
c123616_g1	shoot	3	0.65	382
c123639_g1	shoot	4	0.33	680
c123833_g2	shoot	1	1.19	228
c123835_g1	shoot	1	1.09	232
c12386_g1	shoot	2	0.56	342
c123918_g3	shoot	6	1.09	416
c123991_g2	shoot	12	0.33	1572
c124217_g1	shoot	1	0.81	248
c12428_g1	shoot	6	0.51	650
c124450_g2	shoot	2	0.6	334
c12451_g1	shoot	3	1.49	282
c124537_g1	shoot	10	0.49	973
c124633_g1	shoot	6	0.4	795
c124663_g3	shoot	1	0.31	330
c124675_g1	shoot	3	0.56	409
c124714_g1	shoot	5	0.42	651
c124794_g2	shoot	15	3	397
c124825_g1	shoot	2	1.97	237
c125010_g1	shoot	10	2.6	353
c125012_g2	shoot	2	2.05	235
c12504_g1	shoot	20	2.22	547
c125060_g2	shoot	2	3.79	209
c125111_g1	shoot	3	0.67	376
c125182_g1	shoot	7	0.31	1058
c125195_g1	shoot	48	2.23	1018
c12551_g1	shoot	3	3.56	228
c125615_g1	shoot	1	0.34	318
c125692_g2	shoot	1	1.02	235
c125752_g2	shoot	2	2.32	229
c125792_g2	shoot	3	6.98	227
c125829_g2	shoot	3	0.57	406
c125850_g1	shoot	6	0.52	644
c1258_g1	shoot	3	1.09	311
c126031_g1	shoot	30	2.06	754
c126092_g2	shoot	2	0.53	351
c12611_g1	shoot	2	1.24	265
c126230_g3	shoot	2	2.78	221
c126253_g3	shoot	4	9.3	202
c126258_g1	shoot	3	1.86	265
c126262_g1	shoot	1	0.74	253
c126478_g1	shoot	5	0.31	811
c126607_g1	shoot	3	0.46	455
c126718_g2	shoot	2	0.56	344
c126813_g1	shoot	3	0.32	560
c126816_g1	shoot	26	1.36	924
c126_g1	shoot	1	1.24	226
c127082_g1	shoot	2	0.56	344
c127111_g1	shoot	28	1.9	763
c127146_g2	shoot	1	2.33	202
c127306_g1	shoot	40	7.75	406
c127395_g2	shoot	1	2.12	205
c12746_g1	shoot	1	0.95	239
c127556_g1	shoot	1	1.53	217
c127649_g1	shoot	19	0.47	1713
c127760_g2	shoot	4	0.32	680
c12776_g1	shoot	1	0.4	302
c127852_g1	shoot	2	1.11	273
c127944_g1	shoot	2	0.51	356
c127974_g1	shoot	11	0.41	1219
c127982_g1	shoot	1	1.7	213
c128019_g1	shoot	52	4.97	612
c12801_g1	shoot	3	1.47	283
c128037_g2	shoot	1	1.74	212
c12805_g1	shoot	2	1.27	263
c128074_g1	shoot	1	0.81	248
c128318_g1	shoot	11	0.4	1241
c128415_g3	shoot	1	0.77	251
c128418_g1	shoot	9	0.69	696
c128501_g3	shoot	1	1.7	213
c128511_g2	shoot	1	1.33	223
c128520_g1	shoot	7	0.33	1075
c128567_g1	shoot	7	0.31	1056
c128636_g2	shoot	8	5.09	263
c128676_g2	shoot	26	4.86	410
c12873_g1	shoot	2	1.2	267
c128757_g2	shoot	23	0.55	1789
c128_g1	shoot	3	0.75	359
c129169_g1	shoot	6	0.62	571
c1291_g1	shoot	1	0.58	270
c12925_g1	shoot	1	0.55	273
c129337_g1	shoot	1	0.35	315
c129442_g1	shoot	2	0.34	427
c12952_g1	shoot	7	1.15	437
c12954_g1	shoot	2	0.6	333
c129557_g1	shoot	1	0.55	274
c129594_g1	shoot	1	2.12	205
c129663_g2	shoot	1	0.59	268
c12989_g1	shoot	1	1.42	220
c129955_g2	shoot	9	0.85	604
c130006_g2	shoot	2	2.48	226
c130040_g4	shoot	9	1.96	381
c130173_g2	shoot	2	4.51	203
c130191_g1	shoot	22	0.75	1314
c130191_g2	shoot	3	0.38	506
c1301_g1	shoot	2	2.13	233
c130246_g1	shoot	22	7.89	353
c130348_g2	shoot	2	3.22	215
c130460_g1	shoot	1	0.97	238
c130476_g1	shoot	1	2	207
c130516_g2	shoot	1	2	207
c130584_g2	shoot	9	1.01	1350
c130587_g2	shoot	5	0.69	481
c130612_g2	shoot	8	0.4	959
c130615_g1	shoot	71	2.68	1203
c130758_g1	shoot	64	6.6	573
c130758_g2	shoot	114	7.96	766
c130790_g2	shoot	2	0.41	394
c130811_g1	shoot	2	4.65	202
c13086_g1	shoot	2	2.85	220
c13093_g1	shoot	1	0.62	265
c13095_g1	shoot	1	0.93	240
c131123_g1	shoot	12	1.57	495
c131123_g2	shoot	14	1.81	500
c13117_g1	shoot	3	0.67	377
c131218_g3	shoot	5	0.46	615
c13121_g1	shoot	4	4.02	236
c131243_g2	shoot	1	1.3	224
c1313_g1	shoot	3	0.42	476
c131474_g2	shoot	13	0.39	1450
c13154_g1	shoot	2	0.5	359
c131551_g1	shoot	1	1.24	226
c131574_g4	shoot	6	3.24	275
c131606_g2	shoot	3	0.51	432
c131809_g1	shoot	1	0.93	240
c132093_g3	shoot	1	0.74	253
c132174_g3	shoot	1	1.74	212
c13219_g1	shoot	3	0.41	485
c1321_g1	shoot	2	4.65	202
c13228_g1	shoot	1	1.07	233
c132340_g1	shoot	14	2.81	461
c132404_g6	shoot	1	0.81	248
c13252_g1	shoot	1	1.74	212
c132589_g3	shoot	5	0.61	519
c132595_g2	shoot	2	1.15	270
c132627_g1	shoot	1	0.86	244
c132703_g1	shoot	1	0.82	247
c132711_g3	shoot	2	0.33	439
c132978_g2	shoot	60	5.69	605
c133082_g3	shoot	10	0.66	780
c13346_g1	shoot	1	1.84	210
c13347_g1	shoot	4	0.53	492
c133510_g1	shoot	11	0.57	1111
c133578_g2	shoot	5	0.89	419
c133627_g1	shoot	6	2.74	289
c13362_g1	shoot	6	0.31	943
c133647_g2	shoot	1	0.72	255
c133672_g2	shoot	2	2.85	220
c13375_g1	shoot	7	1.48	386
c133782_g1	shoot	30	1.27	1094
c13379_g1	shoot	3	0.49	440
c133827_g1	shoot	7	0.39	875
c133929_g2	shoot	2	0.37	410
c133973_g2	shoot	8	0.51	792
c134028_g1	shoot	4	0.37	658
c134285_g2	shoot	1	1.27	225
c134376_g2	shoot	2	0.44	378
c134421_g1	shoot	19	0.33	2702
c13470_g1	shoot	2	2.27	230
c134807_g1	shoot	8	0.42	1831
c134830_g3	shoot	2	0.4	398
c135173_g2	shoot	1	1.16	229
c13533_g1	shoot	1	2.4	201
c13535_g1	shoot	5	1.2	365
c135499_g4	shoot	3	5.23	212
c135638_g1	shoot	24	0.42	2356
c13564_g1	shoot	10	0.78	688
c1356_g1	shoot	28	2.19	689
c13574_g1	shoot	2	1.39	257
c135858_g1	shoot	3	3.56	228
c135882_g2	shoot	11	3.1	342
c135939_g2	shoot	1	0.49	283
c135954_g4	shoot	1	2	207
c135958_g5	shoot	1	1.46	219
c13599_g1	shoot	1	0.79	249
c136106_g1	shoot	7	1.69	364
c136109_g2	shoot	1	1.14	230
c136127_g1	shoot	1	1.27	237
c136382_g1	shoot	10	0.76	1417
c13651_g1	shoot	3	0.66	380
c136631_g7	shoot	4	0.42	570
c136691_g3	shoot	1	1.21	227
c136730_g2	shoot	2	0.51	355
c136731_g1	shoot	1	0.9	242
c136833_g5	shoot	1	0.73	254
c136852_g1	shoot	2	0.79	326
c136865_g1	shoot	1	0.56	272
c137038_g5	shoot	2	1.59	249
c13712_g1	shoot	1	1.57	216
c137214_g3	shoot	13	0.31	1805
c1373_g1	shoot	3	1.83	266
c137425_g6	shoot	2	1.31	261
c137425_g8	shoot	1	2.4	201
c137490_g2	shoot	3	0.36	519
c137494_g6	shoot	3	1.62	275
c13749_g1	shoot	4	2.97	253
c137532_g3	shoot	7	1.55	379
c137532_g7	shoot	4	2.44	266
c137532_g9	shoot	2	1.93	238
c137598_g1	shoot	12	0.5	1114
c137646_g4	shoot	1	0.78	250
c137693_g7	shoot	4	6.61	214
c137785_g3	shoot	2	1.9	239
c137815_g2	shoot	2	1.08	275
c137815_g5	shoot	12	0.53	1065
c137915_g2	shoot	3	2.46	247
c13795_g1	shoot	1	1.39	221
c138073_g2	shoot	1	1	236
c138103_g2	shoot	1	1.95	208
c138162_g2	shoot	1	2	207
c138269_g1	shoot	1	1.42	220
c13832_g1	shoot	2	2.59	224
c138490_g3	shoot	3	3.2	233
c138511_g1	shoot	2	1.09	274
c138538_g3	shoot	3	3.72	226
c1387_g1	shoot	2	1.79	284
c138887_g7	shoot	1	2.19	204
c1388_g1	shoot	2	1.39	257
c138909_g4	shoot	5	0.68	487
c138924_g1	shoot	35	0.46	3081
c138983_g3	shoot	1	2.25	203
c139049_g7	shoot	2	1.08	275
c139206_g2	shoot	2	3.06	217
c139247_g3	shoot	1	1.09	232
c13938_g1	shoot	4	0.49	516
c139459_g2	shoot	1	0.93	240
c139643_g4	shoot	1	0.63	264
c139675_g2	shoot	3	0.78	354
c13967_g1	shoot	3	0.59	399
c139696_g1	shoot	4	0.45	539
c139709_g5	shoot	4	1.36	319
c139725_g10	shoot	3	0.67	377
c139752_g2	shoot	10	0.37	1228
c139849_g3	shoot	1	1.79	211
c13991_g1	shoot	1	0.47	287
c139962_g2	shoot	5	1.07	384
c139972_g5	shoot	2	3.4	213
c140100_g1	shoot	1	1.53	217
c140144_g3	shoot	7	0.42	837
c140226_g1	shoot	3	1.12	308
c140279_g2	shoot	1	0.46	288
c14027_g1	shoot	1	1.49	218
c140333_g2	shoot	39	0.48	3315
c140403_g1	shoot	1	2.06	206
c140540_g1	shoot	1	0.97	238
c14060_g1	shoot	1	1.84	210
c140714_g4	shoot	1	0.46	288
c14075_g1	shoot	1	0.53	276
c140766_g1	shoot	1	0.78	250
c140930_g1	shoot	4	0.52	497
c14100_g1	shoot	10	0.8	679
c141051_g6	shoot	1	0.51	280
c14114_g1	shoot	2	0.46	373
c141166_g2	shoot	1	2.12	205
c141198_g7	shoot	3	0.86	339
c141302_g4	shoot	3	2.46	247
c14130_g1	shoot	11	1.12	579
c141339_g4	shoot	1	1.07	233
c14139_g1	shoot	2	1.37	258
c141504_g7	shoot	1	0.5	281
c141559_g1	shoot	69	5.63	1298
c141635_g7	shoot	1	2.4	201
c141674_g3	shoot	2	1.22	266
c14172_g2	shoot	2	0.38	406
c141753_g4	shoot	2	0.41	390
c141782_g4	shoot	1	1.3	224
c141807_g1	shoot	2	3.14	216
c14185_g1	shoot	2	1.15	270
c141925_g1	shoot	119	5.1	1204
c141925_g2	shoot	110	2.78	1692
c142012_g8	shoot	4	0.35	641
c142032_g1	shoot	90	2.57	1522
c14212_g1	shoot	13	1.47	558
c142174_g5	shoot	1	1.95	208
c142186_g6	shoot	7	0.43	818
c142259_g4	shoot	3	0.5	434
c14233_g1	shoot	5	1.22	363
c14235_g1	shoot	10	0.59	846
c142411_g4	shoot	1	2.25	203
c142451_g7	shoot	1	2.06	206
c142453_g6	shoot	1	1.74	212
c14249_g1	shoot	4	0.8	551
c142574_g4	shoot	6	0.33	887
c142811_g6	shoot	1	0.69	258
c142894_g2	shoot	3	0.36	525
c142898_g1	shoot	1	0.65	262
c142951_g4	shoot	3	0.64	386
c14298_g1	shoot	19	3.17	434
c143056_g1	shoot	3	0.49	439
c14312_g1	shoot	1	2.06	206
c143141_g1	shoot	1	0.64	263
c143150_g6	shoot	4	0.48	525
c143175_g1	shoot	4	1.89	286
c143248_g2	shoot	1	1.42	220
c143282_g2	shoot	1	1.65	214
c143365_g3	shoot	4	0.64	442
c143368_g2	shoot	1	0.88	243
c14337_g1	shoot	8	0.78	596
c14338_g1	shoot	3	0.69	373
c143440_g2	shoot	1	0.32	325
c143446_g1	shoot	1	2.12	205
c14349_g1	shoot	1	1.49	218
c143503_g1	shoot	2	2.37	228
c143503_g2	shoot	1	1.19	228
c143558_g2	shoot	6	0.71	528
c14355_g1	shoot	4	0.77	403
c143571_g1	shoot	1	0.44	292
c143574_g2	shoot	1	1.05	234
c143582_g3	shoot	3	0.48	445
c143624_g1	shoot	4	0.39	590
c143628_g1	shoot	1	1.95	208
c143647_g8	shoot	1	1.11	231
c143793_g3	shoot	22	0.86	1173
c143935_g2	shoot	9	2.36	352
c14395_g2	shoot	2	1.03	279
c14396_g1	shoot	1	0.55	274
c143985_g3	shoot	1	0.99	237
c144168_g3	shoot	1	0.77	251
c14419_g1	shoot	1	0.88	243
c144206_g1	shoot	1	0.44	293
c144249_g2	shoot	2	3.22	215
c144305_g2	shoot	3	0.43	472
c14431_g1	shoot	1	1.02	235
c144455_g1	shoot	1	0.55	273
c144487_g3	shoot	7	0.51	720
c14449_g1	shoot	4	1.14	340
c14455_g1	shoot	5	1.28	356
c144598_g2	shoot	5	0.31	823
c144604_g2	shoot	12	1.17	594
c144716_g5	shoot	2	4.12	206
c14474_g2	shoot	6	0.34	868
c14480_g1	shoot	8	0.53	771
c14483_g1	shoot	3	1.22	300
c144866_g6	shoot	1	2.19	204
c144896_g2	shoot	1	0.95	239
c144993_g5	shoot	2	3.49	212
c14504_g1	shoot	12	1.36	540
c145067_g3	shoot	1	1.42	220
c145116_g5	shoot	1	2	207
c145257_g1	shoot	5	0.89	420
c145393_g2	shoot	1	0.77	251
c145478_g3	shoot	2	0.49	361
c145537_g1	shoot	1	1.65	214
c145563_g2	shoot	6.41	0.34	1442
c145640_g2	shoot	1	0.63	264
c145650_g3	shoot	8	0.55	756
c145683_g2	shoot	1	1.61	215
c145732_g2	shoot	1	0.68	259
c145873_g6	shoot	1	2.4	206
c145955_g4	shoot	21	0.55	1651
c14596_g1	shoot	2	2.78	221
c146057_g9	shoot	1	0.79	249
c146205_g3	shoot	1	0.46	288
c14621_g1	shoot	1	0.57	271
c146282_g4	shoot	1	1.57	216
c146288_g2	shoot	1	2.12	205
c14632_g1	shoot	1	2.25	203
c14639_g1	shoot	2	0.47	370
c146511_g1	shoot	1	0.75	252
c146550_g3	shoot	1	1.05	234
c146566_g5	shoot	6	0.38	804
c146595_g2	shoot	1	0.55	273
c146790_g9	shoot	5	0.52	567
c14691_g1	shoot	1	0.64	263
c147131_g3	shoot	1	2.4	201
c147152_g4	shoot	3	0.56	411
c147182_g1	shoot	1	1.53	217
c147269_g2	shoot	2	0.84	297
c14727_g1	shoot	1	1.84	210
c147315_g1	shoot	8	0.33	1128
c147360_g2	shoot	6	0.68	541
c147369_g4	shoot	1	0.86	244
c14736_g1	shoot	6	1.52	357
c14738_g1	shoot	6	0.53	632
c14744_g1	shoot	2	4.65	202
c147464_g2	shoot	2	0.9	290
c147535_g3	shoot	2	0.55	346
c147538_g6	shoot	2	0.47	368
c147566_g4	shoot	1	0.68	259
c147587_g3	shoot	2	1.26	297
c147587_g4	shoot	2	0.43	385
c147622_g3	shoot	1	1.16	229
c147645_g4	shoot	2	2.42	227
c147669_g5	shoot	3	2.23	253
c147743_g8	shoot	3	1.66	273
c147776_g6	shoot	1	0.58	270
c148045_g3	shoot	6	0.36	830
c148131_g2	shoot	12	1.32	550
c148135_g3	shoot	4	2.47	265
c14816_g1	shoot	8	1.07	490
c1481_g1	shoot	4	0.84	387
c148243_g3	shoot	1	1.05	234
c148255_g8	shoot	1	0.71	256
c148320_g1	shoot	1	2.12	205
c148335_g4	shoot	1	1.39	221
c148386_g7	shoot	4	1.11	344
c148412_g3	shoot	3	5.37	211
c148451_g1	shoot	1	1.95	208
c148453_g4	shoot	6	0.43	730
c148576_g2	shoot	1	0.71	256
c148607_g5	shoot	1	0.53	277
c148616_g3	shoot	8	0.32	1262
c148730_g1	shoot	10	1.99	398
c14876_g1	shoot	2	3.68	210
c148780_g2	shoot	3	0.97	325
c14879_g1	shoot	7	1.82	354
c148833_g3	shoot	1	1.14	230
c148845_g2	shoot	1	0.46	288
c148894_g3	shoot	2	0.56	342
c14896_g1	shoot	1	0.75	252
c149001_g2	shoot	1	2.25	203
c149065_g1	shoot	27	3.05	541
c14906_g1	shoot	6	1.35	376
c14907_g1	shoot	5	0.75	460
c14911_g1	shoot	1	0.34	320
c14912_g1	shoot	1	1.21	227
c149229_g6	shoot	2	2.59	224
c149234_g1	shoot	1	0.91	241
c14925_g1	shoot	1	0.51	279
c149287_g1	shoot	1	0.91	241
c149290_g1	shoot	1	1.61	221
c149367_g4	shoot	1	2	207
c149429_g4	shoot	2	0.53	350
c149502_g3	shoot	4	0.39	594
c149578_g1	shoot	4	2.31	270
c149578_g5	shoot	1	0.46	289
c149595_g3	shoot	17	1.36	678
c149600_g4	shoot	6	0.78	498
c149649_g6	shoot	1	1.42	220
c14967_g1	shoot	5	0.53	566
c14968_g1	shoot	1	2.33	202
c149816_g2	shoot	1	1.61	215
c14982_g1	shoot	3	0.67	376
c149921_g3	shoot	2	2.85	522
c149984_g1	shoot	10	0.92	619
c15003_g2	shoot	1	0.91	241
c150093_g8	shoot	2	0.49	362
c150097_g2	shoot	1	0.69	258
c150152_g1	shoot	3	0.31	569
c150170_g1	shoot	4	4.55	324
c150200_g1	shoot	1	0.88	243
c150200_g4	shoot	9	1.94	383
c150260_g6	shoot	32	1.62	951
c15027_g1	shoot	1	1.79	211
c150286_g3	shoot	73	2.31	1394
c150311_g7	shoot	1	1.3	224
c150343_g2	shoot	1	1.95	208
c150401_g4	shoot	1	2.06	206
c150404_g2	shoot	1	1.16	229
c150433_g1	shoot	2	2.22	231
c150471_g1	shoot	1	0.71	256
c150471_g2	shoot	1	1.14	230
c150521_g4	shoot	12	1.78	462
c15056_g1	shoot	2	0.45	375
c150583_g5	shoot	1	2	207
c15059_g1	shoot	3	4.27	220
c150601_g3	shoot	1	1.65	214
c15067_g1	shoot	1	0.83	246
c150718_g5	shoot	1	0.55	273
c150753_g2	shoot	3	0.88	336
c150754_g6	shoot	3	1.49	282
c150766_g2	shoot	1	2.12	205
c150773_g2	shoot	3	0.44	463
c15077_g1	shoot	6	2.41	301
c150793_g3	shoot	2	1.39	257
c150890_g3	shoot	8	1.12	478
c150895_g4	shoot	2	2.53	225
c1508_g1	shoot	4	6.28	216
c150905_g2	shoot	2	0.52	352
c150966_g2	shoot	1	1.57	216
c151058_g1	shoot	2	1.93	238
c151065_g1	shoot	2	1.37	258
c151069_g1	shoot	4	0.56	477
c151070_g1	shoot	1	1.3	224
c151099_g1	shoot	2	3.68	210
c151107_g1	shoot	1	1.7	213
c151109_g1	shoot	3	2.09	257
c151127_g1	shoot	1	0.78	250
c151128_g1	shoot	1	0.95	239
c151138_g1	shoot	5	1.29	354
c151155_g1	shoot	6	1.18	400
c151157_g1	shoot	1	2.33	202
c151162_g1	shoot	3	0.57	405
c151166_g1	shoot	2	3.06	217
c151186_g1	shoot	1	1.3	224
c151189_g1	shoot	2	0.51	355
c151190_g1	shoot	2	3.68	210
c151199_g1	shoot	1	1.36	222
c151236_g1	shoot	2	3.49	212
c151237_g1	shoot	1	1.42	220
c151253_g1	shoot	5	1.37	346
c151256_g1	shoot	2	3.06	217
c151260_g1	shoot	3	4.37	219
c151262_g1	shoot	1	2.4	201
c151263_g1	shoot	1	1.53	217
c151268_g1	shoot	9	0.89	589
c151281_g1	shoot	7	1.68	365
c151323_g1	shoot	1	1.24	226
c151325_g1	shoot	5	0.65	497
c151329_g1	shoot	2	4.65	202
c151332_g1	shoot	1	1.95	208
c151337_g1	shoot	3	0.5	436
c15133_g1	shoot	6	0.49	672
c15134_g1	shoot	2	1.83	241
c151352_g1	shoot	2	3.22	215
c151354_g1	shoot	1	0.64	263
c151396_g1	shoot	10	0.86	644
c151413_g1	shoot	4	3.34	246
c151422_g1	shoot	2	3.14	216
c151432_g1	shoot	2	4.65	202
c151440_g1	shoot	2	2.48	226
c151455_g1	shoot	8	1.06	493
c151457_g1	shoot	2	3.89	208
c151468_g1	shoot	1	1.02	235
c151479_g1	shoot	1	1.21	227
c151482_g1	shoot	1	1.49	218
c151523_g1	shoot	6	0.56	613
c151530_g1	shoot	1	1.57	216
c151532_g1	shoot	1	0.59	268
c151533_g1	shoot	1	1.42	220
c151537_g1	shoot	1	1.14	230
c151541_g1	shoot	2	4.12	206
c151550_g1	shoot	1	0.77	251
c151557_g1	shoot	1	1.84	210
c151559_g1	shoot	1	2.06	206
c151573_g1	shoot	1	0.88	243
c151580_g1	shoot	6	2.87	285
c151583_g1	shoot	6	1.55	354
c151591_g1	shoot	2	2.42	227
c151602_g1	shoot	4	0.74	413
c151618_g1	shoot	1	1.24	226
c151623_g1	shoot	3	1.97	261
c151628_g1	shoot	1	1.21	227
c151639_g1	shoot	1	1.14	230
c151641_g1	shoot	1	1.46	219
c151644_g1	shoot	2	3.49	212
c151650_g1	shoot	11	1.28	532
c151654_g1	shoot	4	2.44	266
c151656_g1	shoot	1	0.63	264
c151662_g1	shoot	3	1.43	285
c151667_g1	shoot	1	1.36	222
c151671_g1	shoot	5	2.42	284
c151674_g1	shoot	2	2.01	236
c151693_g1	shoot	3	3.27	232
c151696_g1	shoot	3	2.9	238
c151704_g1	shoot	4	1.09	347
c15170_g1	shoot	7	1.23	423
c151712_g1	shoot	3	0.56	410
c151722_g1	shoot	6	1.53	356
c151723_g1	shoot	2	3.68	210
c151739_g1	shoot	4	0.32	678
c151754_g1	shoot	2	0.8	301
c151756_g1	shoot	7	0.84	521
c151766_g1	shoot	3	3.8	225
c151775_g1	shoot	3	0.95	327
c151779_g1	shoot	4	2.34	269
c151793_g1	shoot	2	3.49	212
c151822_g1	shoot	2	2.22	231
c151825_g1	shoot	1	1.74	212
c151843_g1	shoot	12	1.65	482
c151855_g1	shoot	2	2.48	226
c151864_g1	shoot	1	1.36	222
c15186_g1	shoot	11	0.48	1073
c151903_g1	shoot	2	0.7	316
c151914_g1	shoot	10	0.31	1420
c151927_g1	shoot	3	3.89	224
c151934_g1	shoot	1	0.44	292
c15194_g2	shoot	3	0.84	342
c151959_g1	shoot	2	0.84	297
c15195_g1	shoot	1	2.12	205
c151980_g1	shoot	9	1.13	507
c152000_g1	shoot	1	2.33	202
c152009_g1	shoot	1	1.11	231
c152015_g1	shoot	1	1	236
c152031_g1	shoot	1	2	207
c152055_g1	shoot	2	1.76	243
c15205_g1	shoot	2	1.61	248
c152073_g1	shoot	1	2.33	202
c152087_g1	shoot	1	1.61	215
c152113_g1	shoot	4	0.99	360
c152116_g1	shoot	1	1.36	222
c152168_g1	shoot	8	0.79	590
c152172_g1	shoot	4	0.69	426
c152175_g1	shoot	4	0.61	454
c152176_g1	shoot	2	0.55	346
c152189_g1	shoot	1	2.19	204
c152193_g1	shoot	2	0.94	286
c152208_g1	shoot	7	0.55	686
c152214_g1	shoot	1	2.12	205
c152235_g1	shoot	1	0.68	259
c152251_g1	shoot	3	1.05	315
c152265_g1	shoot	2	3.58	211
c152294_g1	shoot	11	1.12	579
c152365_g1	shoot	13	1.47	541
c152367_g1	shoot	2	4.38	204
c152370_g1	shoot	2	3.4	213
c152376_g1	shoot	3	1.22	300
c15237_g1	shoot	2	0.39	401
c152384_g1	shoot	5	0.36	735
c152394_g1	shoot	6	1.19	399
c152399_g1	shoot	2	3.79	209
c152400_g1	shoot	2	2.59	224
c152405_g1	shoot	3	2.69	242
c152410_g1	shoot	7	3.93	272
c152414_g1	shoot	2	2.71	222
c15242_g1	shoot	6	1.77	336
c152431_g1	shoot	2	1.56	250
c152432_g1	shoot	2	2.53	225
c152438_g1	shoot	1	2.4	201
c152439_g1	shoot	2	3.79	209
c152462_g1	shoot	3	0.54	416
c152464_g1	shoot	1	0.59	268
c152479_g1	shoot	2	2.71	222
c152492_g1	shoot	1	1.7	213
c152498_g1	shoot	2	1.79	242
c152499_g1	shoot	2	0.7	315
c152509_g1	shoot	1	0.95	239
c152532_g1	shoot	2	1.93	238
c152537_g1	shoot	1	1.84	210
c152556_g1	shoot	3	2.09	257
c152560_g1	shoot	1	0.85	245
c152568_g1	shoot	8	0.92	537
c152579_g1	shoot	2	0.49	363
c152582_g1	shoot	1	2.12	205
c152586_g1	shoot	2	1.7	245
c152595_g1	shoot	3	0.96	326
c152617_g1	shoot	2	3.89	208
c152628_g1	shoot	2	1.01	280
c152629_g1	shoot	2	1	281
c15263_g1	shoot	3	0.77	356
c152650_g1	shoot	2	3.4	213
c152664_g1	shoot	3	4.96	214
c152676_g1	shoot	16	1.7	563
c152683_g1	shoot	1	1.3	224
c152698_g1	shoot	9	0.89	590
c152705_g1	shoot	1	2	207
c152714_g1	shoot	2	3.68	210
c152725_g1	shoot	4	0.4	584
c152733_g1	shoot	1	1.07	233
c152736_g1	shoot	5	0.41	666
c152742_g1	shoot	11	0.6	891
c152748_g1	shoot	1	1.24	226
c152756_g1	shoot	1	1.36	222
c152776_g1	shoot	1	1.27	225
c152794_g1	shoot	2	1.53	251
c152800_g1	shoot	2	0.99	282
c152804_g1	shoot	2	2.78	221
c152813_g1	shoot	1	1.16	229
c152817_g1	shoot	2	2.85	220
c152820_g1	shoot	1	2.25	203
c152833_g1	shoot	11	0.43	1172
c152852_g1	shoot	1	1	236
c15285_g1	shoot	1	2.19	204
c152875_g1	shoot	2	1.19	268
c152884_g1	shoot	3	1.1	310
c152891_g1	shoot	2	3.14	216
c152893_g1	shoot	6	1.2	396
c152917_g1	shoot	2	2.85	220
c152918_g1	shoot	1	1.95	208
c152927_g1	shoot	2	4.12	206
c152939_g1	shoot	4	1.22	332
c152940_g1	shoot	2	4.38	204
c152949_g1	shoot	3	0.68	375
c152952_g1	shoot	6	0.51	652
c152968_g1	shoot	1	0.93	240
c152982_g1	shoot	2	0.6	334
c153012_g1	shoot	5	0.65	498
c153017_g1	shoot	5	1.2	365
c153044_g1	shoot	2	1.67	246
c15306_g1	shoot	4	0.45	540
c153091_g1	shoot	8	1.18	463
c153129_g1	shoot	2	3.58	211
c153138_g1	shoot	2	4.25	205
c153143_g1	shoot	5	0.69	483
c153149_g1	shoot	1	2.12	205
c153154_g1	shoot	3	2.12	256
c153163_g1	shoot	3	0.52	427
c153167_g1	shoot	3	0.68	374
c153173_g1	shoot	2	3.22	215
c153194_g1	shoot	2	2.85	220
c153198_g1	shoot	4	0.43	555
c153207_g1	shoot	2	2.53	225
c153210_g1	shoot	2	4.51	203
c153213_g1	shoot	1	0.59	269
c153222_g1	shoot	1	0.62	265
c153226_g1	shoot	4	0.37	612
c153240_g1	shoot	2	3.58	211
c153244_g1	shoot	1	1.21	227
c153249_g1	shoot	5	0.47	611
c153271_g1	shoot	4	0.55	484
c153279_g1	shoot	1	1.57	216
c153309_g1	shoot	1	1	236
c153329_g1	shoot	2	4.12	206
c153335_g1	shoot	2	1.15	270
c153349_g1	shoot	1	0.99	237
c153361_g1	shoot	1	2.33	202
c153364_g1	shoot	2	0.46	371
c153366_g1	shoot	3	0.5	433
c153385_g1	shoot	2	2.65	223
c153404_g1	shoot	1	1.61	215
c153415_g1	shoot	2	4.51	203
c153424_g1	shoot	2	4.51	203
c153436_g1	shoot	2	1.53	251
c153442_g1	shoot	1	1.46	219
c153461_g1	shoot	1	1.89	209
c153483_g1	shoot	11	2.83	355
c153487_g1	shoot	2	4.01	207
c153503_g1	shoot	2	1.24	265
c153549_g1	shoot	5	0.59	527
c153569_g1	shoot	1	0.73	254
c153575_g1	shoot	1	0.68	259
c153595_g1	shoot	1	1.74	212
c153607_g1	shoot	8	2.16	348
c153628_g1	shoot	1	1.46	219
c153635_g1	shoot	6	0.97	441
c153644_g1	shoot	7	1.52	382
c153645_g1	shoot	3	2.34	250
c153650_g1	shoot	9	1.68	410
c153657_g1	shoot	5	0.58	533
c153673_g1	shoot	2	0.52	352
c153677_g1	shoot	2	3.31	214
c153704_g1	shoot	1	1.05	234
c153705_g1	shoot	1	0.62	265
c153711_g1	shoot	1	1.79	211
c153733_g1	shoot	6	2.87	285
c153815_g1	shoot	1	2.25	203
c153836_g1	shoot	1	0.95	239
c153844_g1	shoot	2	2.71	222
c153851_g1	shoot	2	1.05	277
c153853_g1	shoot	4	0.8	397
c153859_g1	shoot	3	3.56	228
c153865_g1	shoot	2	3.89	208
c153873_g1	shoot	12	1.72	471
c153876_g1	shoot	1	1.46	219
c153887_g1	shoot	1	2.06	206
c153888_g1	shoot	2	1.39	257
c153892_g1	shoot	1	1.65	214
c153894_g1	shoot	16	0.92	858
c1538_g1	shoot	1	0.48	285
c153969_g1	shoot	2	4.12	206
c153976_g1	shoot	2	0.45	376
c153977_g1	shoot	1	1.11	231
c153985_g1	shoot	2	0.96	285
c153996_g1	shoot	2	1.19	268
c154001_g1	shoot	2	1.14	271
c154002_g1	shoot	1	0.54	275
c154025_g1	shoot	2	0.99	282
c154036_g1	shoot	3	3.56	228
c154038_g1	shoot	4	1.32	322
c154040_g1	shoot	2	3.68	210
c154042_g1	shoot	2	0.32	446
c154050_g1	shoot	4	0.9	375
c154060_g1	shoot	2	1.22	266
c154066_g1	shoot	1	0.79	249
c154080_g1	shoot	1	2.06	206
c154116_g1	shoot	2	0.48	366
c154125_g1	shoot	1	1.7	213
c154131_g1	shoot	2	2.92	219
c154132_g1	shoot	3	0.59	400
c154157_g1	shoot	2	0.41	393
c154183_g1	shoot	1	1.95	208
c154190_g1	shoot	2	2.92	219
c154195_g1	shoot	1	1.61	215
c154208_g1	shoot	2	4.65	202
c154209_g1	shoot	14	1	733
c154221_g1	shoot	3	2.42	248
c154230_g1	shoot	1	0.65	262
c154249_g1	shoot	24	2.09	640
c154263_g1	shoot	1	1.49	218
c154271_g1	shoot	1	2.19	204
c154289_g1	shoot	1	1.42	220
c154291_g1	shoot	1	0.73	254
c154301_g1	shoot	3	0.74	362
c154329_g1	shoot	3	4.37	219
c154331_g1	shoot	11	0.86	690
c154332_g1	shoot	1	2.25	203
c154338_g1	shoot	7	0.55	685
c154345_g1	shoot	1	0.53	277
c154346_g1	shoot	2	1.12	272
c154354_g1	shoot	13	0.79	824
c154372_g1	shoot	5	0.86	427
c154376_g1	shoot	1	1.05	234
c154397_g1	shoot	4	0.65	441
c154402_g1	shoot	3	0.39	499
c154414_g1	shoot	7	1.41	396
c154429_g1	shoot	9	2.97	322
c154463_g1	shoot	1	2	207
c154466_g1	shoot	2	0.45	375
c154470_g1	shoot	6	0.5	656
c154499_g1	shoot	3	0.46	455
c154516_g1	shoot	2	1.86	240
c154518_g1	shoot	1	1.79	211
c15451_g1	shoot	2	0.4	395
c154526_g1	shoot	6	0.53	636
c154536_g1	shoot	2	4.12	206
c154553_g1	shoot	4	1.43	313
c154560_g1	shoot	4	2.79	257
c154572_g1	shoot	2	4.01	207
c154592_g1	shoot	2	2.71	222
c154617_g1	shoot	3	2.3	251
c154620_g1	shoot	1	0.86	244
c154649_g1	shoot	2	3.22	215
c154652_g1	shoot	1	2.33	202
c154658_g1	shoot	2	2.59	224
c154659_g1	shoot	2	2.05	235
c154667_g1	shoot	1	2	207
c154673_g1	shoot	2	0.66	322
c154675_g1	shoot	2	0.46	371
c154693_g1	shoot	5	1.14	373
c154704_g1	shoot	5	1.17	370
c154724_g1	shoot	2	3.58	211
c154736_g1	shoot	2	0.99	282
c154751_g1	shoot	3	5.52	210
c154753_g1	shoot	2	2.05	235
c154775_g1	shoot	2	4.12	206
c154781_g1	shoot	2	3.89	208
c154782_g1	shoot	7	0.83	527
c154790_g1	shoot	5	0.7	478
c154812_g1	shoot	5	0.75	460
c154825_g1	shoot	2	1.33	260
c154848_g1	shoot	1	1.16	229
c154858_g1	shoot	3	1.37	289
c154865_g1	shoot	3	0.51	429
c154871_g1	shoot	19	2	566
c154891_g1	shoot	16	0.95	839
c154908_g1	shoot	1	1.14	230
c154917_g1	shoot	2	3.14	216
c154933_g1	shoot	2	3.06	217
c154949_g1	shoot	2	2.09	234
c154950_g1	shoot	4	0.79	398
c154954_g1	shoot	1	0.79	249
c154963_g1	shoot	1	2.25	203
c154968_g1	shoot	4	1.33	321
c154984_g1	shoot	5	1.67	321
c154986_g1	shoot	4	1.77	292
c154987_g1	shoot	2	4.01	207
c155006_g1	shoot	1	1.74	212
c155009_g1	shoot	1	1.7	213
c155011_g1	shoot	2	1.31	261
c155012_g1	shoot	1	1.19	228
c155057_g1	shoot	5	0.56	546
c155061_g1	shoot	1	0.83	246
c155066_g1	shoot	3	1.97	261
c155075_g1	shoot	6	0.63	564
c155082_g1	shoot	1	1.36	222
c155097_g1	shoot	2	1.29	262
c155099_g1	shoot	2	0.36	419
c155103_g1	shoot	2	4.38	204
c155119_g1	shoot	4	9.3	202
c155138_g1	shoot	40	2.72	760
c155141_g1	shoot	17	2.64	451
c155159_g1	shoot	2	0.5	358
c155170_g1	shoot	4	0.92	373
c155174_g1	shoot	7	1.82	353
c155178_g1	shoot	1	1.57	216
c155219_g1	shoot	5	1.34	349
c155223_g1	shoot	1	1.42	220
c155225_g1	shoot	2	4.65	202
c155232_g1	shoot	1	1.21	227
c155234_g1	shoot	1	2.19	204
c155236_g1	shoot	2	3.22	215
c155247_g1	shoot	2	0.82	299
c155254_g1	shoot	2	2.37	228
c155264_g1	shoot	2	3.68	210
c155280_g1	shoot	1	1	236
c155300_g1	shoot	1	2.19	204
c155310_g1	shoot	1	1.05	234
c155341_g1	shoot	5	0.8	443
c155342_g1	shoot	6	1.06	421
c155358_g1	shoot	10	1.29	501
c15538_g1	shoot	2	1.44	255
c155394_g1	shoot	3	5.23	212
c155437_g1	shoot	2	0.98	283
c155439_g1	shoot	3	1.17	304
c155446_g1	shoot	3	2.79	240
c155460_g1	shoot	1	0.42	296
c155462_g1	shoot	1	0.68	259
c155469_g1	shoot	1	1.61	215
c155480_g1	shoot	2	3.49	212
c155483_g1	shoot	2	3.89	208
c155490_g1	shoot	3	0.72	365
c155498_g1	shoot	2	1.83	241
c155513_g1	shoot	5	6.19	226
c155525_g1	shoot	3	1.4	287
c155532_g1	shoot	2	0.4	397
c155538_g1	shoot	3	6.01	207
c155539_g1	shoot	2	1.76	243
c155556_g1	shoot	7	0.5	735
c155560_g1	shoot	3	3.89	224
c155565_g1	shoot	1	0.82	247
c155574_g1	shoot	1	1.24	226
c155579_g1	shoot	1	0.39	304
c155582_g1	shoot	1	2.12	205
c155584_g1	shoot	4	4.02	236
c155605_g1	shoot	2	0.33	435
c155610_g1	shoot	1	0.46	289
c155615_g1	shoot	1	1.33	223
c155620_g1	shoot	5	1.36	347
c155646_g1	shoot	10	1.08	555
c155656_g1	shoot	3	3.63	227
c155667_g1	shoot	2	2.59	224
c155668_g1	shoot	5	0.38	702
c15568_g1	shoot	2	0.4	398
c155695_g1	shoot	1	1.16	229
c15569_g1	shoot	3	1.24	298
c155715_g1	shoot	2	1.51	252
c155730_g1	shoot	4	1.77	292
c155768_g1	shoot	2	0.74	309
c155773_g1	shoot	4	1.71	295
c155779_g1	shoot	1	0.81	248
c155783_g1	shoot	2	1.76	243
c155785_g1	shoot	2	3.22	215
c155797_g1	shoot	2	3.22	215
c155809_g1	shoot	1	0.69	258
c155827_g1	shoot	2	1.51	252
c155838_g1	shoot	2	2.71	222
c155846_g1	shoot	2	3.22	215
c155856_g1	shoot	2	4.12	206
c155862_g1	shoot	7	1.51	383
c155879_g1	shoot	2	0.5	359
c155889_g1	shoot	1	2.19	204
c155892_g1	shoot	5	0.67	488
c15589_g1	shoot	2	3.22	215
c155911_g1	shoot	4	1.06	350
c155923_g1	shoot	1	0.66	261
c155925_g1	shoot	2	0.76	306
c155926_g1	shoot	2	0.56	342
c155937_g1	shoot	2	1.73	244
c155940_g1	shoot	32	2.14	770
c155948_g1	shoot	2	4.51	203
c155970_g1	shoot	4	0.94	368
c155971_g1	shoot	2	4.38	204
c155984_g1	shoot	2	2.27	230
c156009_g1	shoot	3	0.82	346
c156016_g1	shoot	2	1.64	247
c156019_g1	shoot	1	1.79	211
c156046_g1	shoot	2	0.82	299
c156057_g1	shoot	2	3.31	214
c156095_g1	shoot	2	4.01	207
c156099_g1	shoot	5	0.85	430
c156126_g1	shoot	5	0.84	433
c156177_g1	shoot	1	1.89	209
c156179_g1	shoot	1	1.46	219
c156180_g1	shoot	1	1.74	212
c156187_g1	shoot	1	1.19	228
c156204_g1	shoot	3	3.14	234
c156205_g1	shoot	2	1.08	275
c156209_g1	shoot	1	1.39	221
c156217_g1	shoot	2	2.59	224
c156219_g1	shoot	1	1.39	221
c156222_g1	shoot	3	4.07	222
c156236_g1	shoot	2	0.37	412
c156263_g1	shoot	1	1.95	208
c156282_g1	shoot	1	1.05	234
c156286_g1	shoot	2	3.68	210
c156297_g1	shoot	1	1.84	210
c156300_g1	shoot	2	2.48	226
c156315_g1	shoot	4	3.46	244
c156318_g1	shoot	2	0.38	407
c156323_g1	shoot	1	2.4	201
c156327_g1	shoot	25	5.65	375
c156332_g1	shoot	2	1.33	260
c156341_g1	shoot	1	0.64	263
c156363_g1	shoot	3	0.43	471
c156388_g1	shoot	3	2.03	259
c156406_g1	shoot	1	1.89	209
c156423_g1	shoot	1	1.57	216
c156432_g1	shoot	1	2.06	206
c156453_g1	shoot	4	0.71	420
c156460_g1	shoot	3	4.48	218
c156463_g1	shoot	1	1.57	216
c156473_g1	shoot	1	1.24	226
c156492_g1	shoot	1	1.09	232
c156493_g1	shoot	2	2.32	229
c156506_g1	shoot	1	1.57	216
c156509_g1	shoot	1	0.9	242
c156516_g1	shoot	6	0.4	771
c156522_g1	shoot	3	0.94	328
c156560_g1	shoot	1	0.75	252
c15656_g1	shoot	5	2.51	281
c156598_g1	shoot	1	1.36	222
c156607_g1	shoot	2	0.43	384
c156610_g1	shoot	1	1.27	225
c156613_g1	shoot	2	1.31	261
c156616_g1	shoot	2	1.79	242
c156617_g1	shoot	1	0.71	256
c156622_g1	shoot	3	1.43	285
c156625_g1	shoot	3	3.01	236
c156637_g1	shoot	2	2.85	220
c156639_g1	shoot	1	1.95	208
c156646_g1	shoot	1	1.95	208
c156658_g1	shoot	2	1.48	253
c156659_g1	shoot	2	2.71	222
c156698_g1	shoot	3	1.54	279
c156729_g1	shoot	2	0.39	403
c156778_g1	shoot	2	2.92	219
c156792_g1	shoot	2	3.22	215
c156806_g1	shoot	1	1.46	219
c156821_g1	shoot	1	2.06	206
c156826_g1	shoot	6	0.83	481
c156866_g1	shoot	4	1.09	346
c156873_g1	shoot	2	0.99	282
c156878_g1	shoot	13	1.24	603
c156900_g1	shoot	2	1.05	277
c156919_g1	shoot	2	0.31	448
c156937_g1	shoot	1	0.95	239
c156938_g1	shoot	2	3.49	212
c156940_g1	shoot	1	1.07	233
c156942_g1	shoot	9	4.02	291
c156952_g1	shoot	4	0.82	392
c156954_g1	shoot	11	1.05	602
c156955_g1	shoot	2	1.39	257
c156988_g1	shoot	6	0.89	463
c156990_g1	shoot	1	2.33	202
c15699_g1	shoot	1	0.91	241
c157001_g1	shoot	2	1.19	268
c157004_g1	shoot	5	0.93	411
c157009_g1	shoot	3	1.43	285
c15700_g1	shoot	1	0.38	306
c157012_g1	shoot	1	1.11	231
c157016_g1	shoot	2	3.14	216
c157023_g1	shoot	7	1.07	455
c157036_g1	shoot	1	0.77	251
c157047_g1	shoot	2	2.85	220
c157050_g1	shoot	1	0.97	238
c157062_g1	shoot	18	0.89	965
c157076_g1	shoot	1	1.36	222
c157086_g1	shoot	1	1.3	224
c157091_g1	shoot	2	1.64	247
c157094_g1	shoot	1	1.39	221
c157102_g1	shoot	2	0.79	303
c157105_g1	shoot	1	1.65	214
c157111_g1	shoot	16	1.39	642
c157113_g1	shoot	1	1.33	223
c157145_g1	shoot	2	0.39	400
c157174_g1	shoot	1	1.65	214
c157179_g1	shoot	2	4.12	206
c157186_g1	shoot	1	1.09	232
c157190_g1	shoot	1	1.53	217
c157202_g1	shoot	1	0.72	255
c157206_g1	shoot	2	0.46	372
c157222_g1	shoot	1	2.06	206
c157264_g1	shoot	2	1.24	265
c157268_g1	shoot	2	3.49	212
c157288_g1	shoot	1	0.5	281
c157314_g1	shoot	1	0.71	256
c157318_g1	shoot	3	0.47	450
c157320_g1	shoot	3	0.31	570
c157337_g1	shoot	1	1.46	219
c157348_g1	shoot	1	0.99	237
c157350_g1	shoot	1	2.06	206
c157351_g1	shoot	4	2.88	255
c157362_g1	shoot	4	0.89	377
c157382_g1	shoot	2	4.12	206
c157385_g1	shoot	3	1.54	279
c157389_g1	shoot	1	1.84	210
c157394_g1	shoot	1	1.14	230
c157397_g1	shoot	2	4.65	202
c157403_g1	shoot	2	1.76	243
c157407_g1	shoot	6	2.17	312
c157412_g1	shoot	1	1.7	213
c157415_g1	shoot	1	1.16	229
c157417_g1	shoot	1	0.57	271
c157422_g1	shoot	2	2.09	234
c157423_g1	shoot	1	1.65	214
c157426_g1	shoot	2	4.8	201
c157451_g1	shoot	1	0.74	253
c157452_g1	shoot	3	0.68	374
c157467_g1	shoot	1	1.11	231
c157468_g1	shoot	3	1.6	276
c157474_g1	shoot	2	2.53	225
c157491_g1	shoot	2	2.78	221
c157508_g1	shoot	1	2.33	202
c157533_g1	shoot	5	0.46	617
c157548_g1	shoot	5	3.77	252
c157549_g1	shoot	5	1.33	350
c157558_g1	shoot	1	1.24	226
c157579_g1	shoot	4	0.83	390
c157586_g1	shoot	1	0.37	309
c157593_g1	shoot	1	2.19	204
c157604_g1	shoot	1	2.19	204
c157624_g1	shoot	1	0.37	308
c157640_g1	shoot	2	3.06	217
c157643_g1	shoot	1	0.83	246
c157649_g1	shoot	4	0.44	552
c157661_g1	shoot	1	1.49	218
c157664_g1	shoot	2	1.44	255
c157674_g1	shoot	1	0.58	270
c157732_g1	shoot	1	1.57	216
c157741_g1	shoot	2	0.56	344
c157757_g1	shoot	2	2.53	225
c157765_g1	shoot	12	2.36	400
c157777_g1	shoot	2	4.38	204
c157800_g1	shoot	2	0.81	300
c157815_g1	shoot	1	0.32	327
c157830_g1	shoot	2	2.99	218
c157834_g1	shoot	2	3.79	209
c157840_g1	shoot	3	0.75	360
c157842_g1	shoot	1	0.78	250
c157843_g1	shoot	7	1.86	350
c157892_g1	shoot	1	1.16	229
c157898_g1	shoot	2	4.38	204
c157903_g1	shoot	2	3.22	215
c157907_g1	shoot	2	2.65	223
c157913_g1	shoot	10	1.65	436
c15791_g1	shoot	1	1.27	225
c157920_g1	shoot	2	2.78	221
c157951_g1	shoot	3	2.03	259
c157954_g1	shoot	2	4.38	204
c157971_g1	shoot	3	5.68	209
c157987_g1	shoot	1	0.81	248
c157992_g1	shoot	4	2.37	268
c158004_g1	shoot	2	2.53	225
c158035_g1	shoot	3	1.15	306
c158038_g1	shoot	2	1.48	253
c158040_g1	shoot	1	1.46	219
c158041_g1	shoot	2	1.64	247
c158044_g1	shoot	2	2.65	223
c158066_g1	shoot	4	0.99	361
c158072_g1	shoot	2	1.05	277
c158078_g1	shoot	2	0.74	309
c158086_g1	shoot	2	2.78	221
c158090_g1	shoot	2	2.27	230
c158091_g1	shoot	5	1.08	382
c158096_g1	shoot	2	3.79	209
c158105_g1	shoot	4	0.32	673
c158106_g1	shoot	2	0.39	401
c158109_g1	shoot	2	2.65	223
c158118_g1	shoot	1	0.91	241
c158134_g1	shoot	1	0.86	244
c158140_g1	shoot	1	0.63	264
c158152_g1	shoot	2	2.99	218
c158153_g1	shoot	1	1.11	231
c158155_g1	shoot	1	0.34	318
c158174_g1	shoot	2	2.48	226
c158176_g1	shoot	4	0.65	439
c158178_g1	shoot	10	1.77	421
c158183_g1	shoot	1	1.3	224
c158205_g1	shoot	8	0.82	576
c158212_g1	shoot	2	3.22	215
c158224_g1	shoot	3	1.49	282
c158246_g1	shoot	2	4.01	207
c158254_g1	shoot	2	3.58	211
c158260_g1	shoot	3	3.34	231
c15827_g1	shoot	13	7.31	272
c158310_g1	shoot	3	1.23	299
c158320_g1	shoot	6	2.15	313
c158328_g1	shoot	3	0.34	541
c158332_g1	shoot	2	2.48	226
c158337_g1	shoot	3	2.55	245
c158370_g1	shoot	1	1.65	214
c158372_g1	shoot	2	3.68	210
c158398_g1	shoot	1	1.53	217
c158406_g1	shoot	2	3.06	217
c158407_g1	shoot	1	0.59	269
c158419_g1	shoot	2	0.86	294
c158459_g1	shoot	3	0.85	341
c158461_g1	shoot	2	0.45	377
c158467_g1	shoot	1	0.65	262
c158475_g1	shoot	1	0.72	255
c158486_g1	shoot	1	1.19	228
c158492_g1	shoot	1	1.09	232
c15849_g1	shoot	1	1.42	220
c158516_g1	shoot	2	4.25	205
c158519_g1	shoot	2	0.82	299
c158531_g1	shoot	1	1.46	219
c158547_g1	shoot	1	0.54	275
c158568_g1	shoot	1	0.7	257
c158580_g1	shoot	5	0.55	551
c158585_g1	shoot	2	2.53	225
c158591_g1	shoot	1	1.24	226
c158615_g1	shoot	2	3.58	211
c158618_g1	shoot	4	1.57	303
c158620_g1	shoot	1	0.37	309
c158621_g1	shoot	2	1.09	274
c158633_g1	shoot	2	3.89	208
c158651_g1	shoot	1	1.89	209
c158656_g1	shoot	3	0.97	325
c158667_g1	shoot	2	3.06	217
c158679_g1	shoot	1	0.81	248
c158682_g1	shoot	2	4.01	207
c158726_g1	shoot	3	0.63	387
c158744_g1	shoot	2	3.14	216
c158749_g1	shoot	5	6.19	226
c158765_g1	shoot	3	0.64	386
c158789_g1	shoot	2	1.51	252
c158796_g1	shoot	3	0.53	422
c158827_g1	shoot	2	3.58	211
c158828_g1	shoot	3	3.56	228
c158834_g1	shoot	2	0.42	387
c158842_g1	shoot	1	1.39	221
c158848_g1	shoot	1	0.86	244
c158873_g1	shoot	2	2.85	220
c158878_g1	shoot	1	0.57	271
c158886_g1	shoot	2	4.51	203
c158887_g1	shoot	42	4.68	546
c158893_g1	shoot	2	2.53	225
c158922_g1	shoot	1	0.78	250
c158933_g1	shoot	4	0.39	590
c158944_g1	shoot	3	0.67	378
c158958_g1	shoot	2	2.48	226
c158982_g1	shoot	3	0.52	426
c1589_g1	shoot	10	1.61	442
c159012_g1	shoot	1	2.4	201
c159037_g1	shoot	1	1.14	230
c159068_g1	shoot	1	2.4	201
c159091_g1	shoot	3	4.07	222
c159112_g1	shoot	2	3.06	217
c15912_g1	shoot	1	0.53	277
c159149_g1	shoot	2	3.58	211
c159157_g1	shoot	1	0.86	244
c159167_g1	shoot	2	4.12	206
c159171_g1	shoot	1	0.74	253
c159172_g1	shoot	1	2.19	204
c159177_g1	shoot	1	1.27	225
c159181_g1	shoot	7	1.84	352
c159189_g1	shoot	2	0.87	293
c159237_g1	shoot	2	0.52	354
c159262_g1	shoot	10	0.58	856
c159279_g1	shoot	4	1.57	303
c159289_g1	shoot	1	0.66	261
c159294_g1	shoot	2	2.09	234
c159308_g1	shoot	1	1.05	234
c159336_g1	shoot	2	0.76	307
c159339_g1	shoot	3	0.78	353
c159351_g1	shoot	1	2.19	204
c159376_g1	shoot	3	4.27	220
c159385_g1	shoot	1	0.51	279
c159400_g1	shoot	1	1.16	229
c159406_g1	shoot	1	1.33	223
c159408_g1	shoot	2	0.74	309
c159428_g1	shoot	1	1.42	220
c159430_g1	shoot	2	4.01	207
c159437_g1	shoot	2	1.9	239
c15945_g1	shoot	1	0.85	245
c159479_g1	shoot	1	1.24	226
c159481_g1	shoot	1	1.46	219
c159483_g1	shoot	1	1.3	224
c159489_g1	shoot	1	1.65	214
c159495_g1	shoot	1	1.21	227
c159499_g1	shoot	2	1.9	239
c159504_g1	shoot	1	0.47	286
c159512_g1	shoot	2	4.01	207
c159519_g1	shoot	2	3.22	215
c159527_g1	shoot	2	2.78	221
c159530_g1	shoot	2	1.15	270
c159535_g1	shoot	5	0.85	431
c159541_g1	shoot	1	0.6	267
c159563_g1	shoot	1	0.53	276
c15958_g1	shoot	2	3.4	213
c159591_g1	shoot	2	2.99	218
c159592_g1	shoot	1	2.4	201
c159594_g1	shoot	7	0.63	629
c159621_g1	shoot	2	4.65	202
c159658_g1	shoot	1	1.65	214
c159671_g1	shoot	2	1.2	267
c159694_g1	shoot	8	2.55	326
c159744_g1	shoot	1	0.83	246
c159750_g1	shoot	1	1.89	209
c159755_g1	shoot	3	2.42	248
c159774_g1	shoot	2	0.77	305
c159782_g1	shoot	1	1.65	214
c159798_g1	shoot	4	3.65	241
c159800_g1	shoot	1	2.12	205
c159826_g1	shoot	3	3.8	225
c159873_g1	shoot	2	4.65	202
c159883_g1	shoot	2	2.53	225
c159896_g1	shoot	1	0.86	244
c159899_g1	shoot	1	1.84	210
c159901_g1	shoot	1	2.06	206
c159905_g1	shoot	2	1.83	241
c159916_g1	shoot	1	1.02	235
c159930_g1	shoot	1	0.68	259
c159931_g1	shoot	1	0.43	295
c159935_g1	shoot	2	4.51	203
c159936_g1	shoot	7	0.86	513
c159949_g1	shoot	1	0.81	248
c159952_g1	shoot	1	0.81	248
c159954_g1	shoot	1	0.82	247
c159976_g1	shoot	2	1.24	265
c159978_g1	shoot	2	2.53	225
c160006_g1	shoot	2	2.37	228
c160007_g1	shoot	1	1.84	210
c160015_g1	shoot	1	1.89	209
c160020_g1	shoot	4	1.71	295
c160024_g1	shoot	3	1.07	313
c160027_g1	shoot	1	0.97	238
c160028_g1	shoot	2	4.8	201
c160073_g1	shoot	2	2.48	226
c160079_g1	shoot	1	2.12	205
c160109_g1	shoot	1	1.14	230
c160130_g1	shoot	1	1	236
c160143_g1	shoot	2	2.92	219
c160180_g1	shoot	1	1.95	208
c160198_g1	shoot	3	0.7	370
c160199_g1	shoot	4	0.57	474
c160231_g1	shoot	1	2.19	204
c160232_g1	shoot	2	1.76	243
c160234_g1	shoot	1	0.34	320
c16023_g1	shoot	1	2.4	201
c160263_g1	shoot	3	1.62	275
c160269_g1	shoot	2	4.38	204
c160272_g1	shoot	2	4.8	201
c160286_g1	shoot	2	2.78	221
c160300_g1	shoot	4	0.5	508
c160314_g1	shoot	2	4.01	207
c160319_g1	shoot	1	1.02	235
c16031_g2	shoot	5	0.58	532
c160345_g1	shoot	2	0.51	355
c160352_g1	shoot	2	0.94	286
c160371_g1	shoot	2	3.58	211
c160374_g1	shoot	2	1.51	252
c160384_g1	shoot	2	0.42	389
c160390_g1	shoot	1	1.09	232
c160394_g1	shoot	1	2.06	206
c160429_g1	shoot	1	0.99	237
c160449_g1	shoot	3	1.52	280
c160454_g1	shoot	1	1.09	232
c160471_g1	shoot	1	1.05	234
c160485_g1	shoot	1	0.61	266
c160497_g1	shoot	3	5.23	212
c160498_g1	shoot	1	0.85	245
c160500_g1	shoot	3	2	260
c160515_g1	shoot	3	0.35	529
c160534_g1	shoot	2	1.93	238
c160550_g1	shoot	2	1.24	265
c160554_g1	shoot	1	1.24	226
c160566_g1	shoot	3	0.77	356
c160582_g1	shoot	1	0.9	242
c160593_g1	shoot	2	3.58	211
c160597_g1	shoot	4	6.13	217
c160612_g1	shoot	4	1.11	344
c160616_g1	shoot	1	2.19	204
c160623_g1	shoot	1	0.97	238
c160626_g1	shoot	1	1.65	214
c160671_g1	shoot	2	0.48	366
c160672_g1	shoot	1	1.07	233
c160676_g1	shoot	1	0.65	302
c16072_g1	shoot	1	0.86	244
c160743_g1	shoot	3	1.17	304
c160745_g1	shoot	1	0.97	238
c160757_g1	shoot	2	1.27	263
c160762_g1	shoot	2	2.78	221
c160764_g1	shoot	5	2.97	268
c160771_g1	shoot	2	1.76	243
c160780_g1	shoot	1	0.59	268
c160783_g1	shoot	3	4.17	221
c160788_g1	shoot	2	2.48	226
c160802_g1	shoot	4	1.01	357
c160816_g1	shoot	3	0.69	371
c160824_g1	shoot	1	1.89	209
c160842_g1	shoot	6	0.51	648
c160844_g1	shoot	1	1.49	218
c160850_g1	shoot	3	3.07	235
c160884_g1	shoot	3	1.15	306
c160892_g1	shoot	2	2.85	220
c160893_g1	shoot	2	2.85	220
c160899_g1	shoot	1	2.19	204
c160907_g1	shoot	1	1.21	227
c160908_g1	shoot	1	1.65	214
c160909_g1	shoot	1	1.14	230
c160934_g1	shoot	2	3.4	213
c160962_g1	shoot	2	3.68	210
c160966_g1	shoot	2	3.49	212
c160980_g1	shoot	1	2.4	201
c160989_g1	shoot	2	2.85	220
c160991_g1	shoot	2	4.8	201
c161007_g1	shoot	1	2.25	203
c161010_g1	shoot	1	1.95	208
c161014_g1	shoot	1	0.54	275
c161045_g1	shoot	2	3.68	210
c161050_g1	shoot	1	1.84	210
c161053_g1	shoot	4	0.99	361
c161057_g1	shoot	1	1.57	216
c161065_g1	shoot	1	2.12	205
c161074_g1	shoot	1	0.53	276
c161081_g1	shoot	5	1.07	385
c161090_g1	shoot	6	1.55	354
c161101_g1	shoot	4	2.37	268
c161107_g1	shoot	1	0.85	245
c161134_g1	shoot	4	0.74	411
c161149_g1	shoot	1	0.86	244
c161154_g1	shoot	1	1.49	218
c161175_g1	shoot	11	1.39	506
c161200_g1	shoot	1	1.33	223
c161208_g1	shoot	1	1.84	210
c161209_g1	shoot	1	0.69	258
c161226_g1	shoot	4	1.29	325
c161236_g1	shoot	1	1.05	234
c161321_g1	shoot	2	3.31	214
c161334_g1	shoot	1	1.07	233
c161357_g1	shoot	3	6.76	203
c161392_g1	shoot	2	2.27	230
c161399_g1	shoot	2	3.58	211
c161404_g1	shoot	2	2.53	225
c161406_g1	shoot	2	1	281
c161410_g1	shoot	3	0.94	328
c161411_g1	shoot	5	1.12	377
c161419_g1	shoot	2	3.4	213
c161420_g1	shoot	3	5.37	211
c161421_g1	shoot	2	2.59	224
c161426_g1	shoot	1	1.02	235
c161428_g1	shoot	1	1.95	208
c161429_g1	shoot	1	0.55	274
c161447_g1	shoot	2	0.51	356
c161448_g1	shoot	2	1.35	259
c161456_g1	shoot	1	0.61	266
c161471_g1	shoot	1	0.81	248
c161478_g1	shoot	2	4.38	204
c161486_g1	shoot	1	2.06	206
c161489_g1	shoot	1	2	207
c161494_g1	shoot	1	2.19	204
c161525_g1	shoot	2	3.49	212
c161551_g1	shoot	2	0.54	348
c161557_g1	shoot	2	0.85	295
c161559_g1	shoot	3	2.34	250
c161564_g1	shoot	6	0.78	497
c161598_g1	shoot	2	4.38	204
c161602_g1	shoot	1	2.4	201
c161603_g1	shoot	2	3.22	215
c161609_g1	shoot	2	0.31	448
c161618_g1	shoot	2	3.79	209
c161619_g1	shoot	2	2.71	222
c161629_g1	shoot	1	1.65	214
c161630_g1	shoot	1	2.12	205
c161643_g1	shoot	2	2.99	218
c161663_g1	shoot	6	1.09	415
c161683_g1	shoot	3	5.84	208
c161688_g1	shoot	2	2.18	232
c161689_g1	shoot	2	1.33	260
c161697_g1	shoot	1	2	207
c161705_g1	shoot	2	2.85	220
c161710_g1	shoot	3	1.32	292
c161733_g1	shoot	6	1.01	431
c161734_g1	shoot	1	2.06	206
c161740_g1	shoot	1	1.65	214
c161750_g1	shoot	1	0.48	285
c161761_g1	shoot	2	3.79	209
c161763_g1	shoot	3	0.44	467
c161767_g1	shoot	2	1.07	276
c161782_g1	shoot	2	3.79	209
c161783_g1	shoot	2	4.38	204
c161813_g1	shoot	4	9.3	202
c161816_g1	shoot	6	1.01	431
c161843_g1	shoot	1	2.33	202
c161845_g1	shoot	2	0.53	351
c161858_g1	shoot	3	0.75	360
c161862_g1	shoot	2	2.32	229
c161875_g1	shoot	2	4.01	207
c161896_g1	shoot	2	3.79	209
c161914_g1	shoot	14	1.38	590
c161930_g1	shoot	2	2.78	221
c161932_g1	shoot	1	0.85	245
c161943_g1	shoot	3	0.9	333
c161947_g1	shoot	1	1.19	228
c161956_g1	shoot	3	4.96	214
c161979_g1	shoot	3	0.75	359
c161986_g1	shoot	1	1.07	233
c161994_g1	shoot	2	3.79	209
c161999_g1	shoot	3	0.75	359
c162015_g1	shoot	1	1.07	233
c16202_g1	shoot	1	1.79	211
c162039_g1	shoot	2	0.85	295
c162041_g1	shoot	2	2.85	220
c162047_g1	shoot	5	3.59	255
c162063_g1	shoot	1	1.89	209
c162067_g1	shoot	1	1.57	216
c162089_g1	shoot	1	0.83	246
c162100_g1	shoot	2	2.71	222
c162108_g1	shoot	2	2.65	223
c162109_g1	shoot	6	1.13	408
c162119_g1	shoot	1	1.7	213
c162129_g1	shoot	1	2.33	202
c162135_g1	shoot	1	1.74	212
c162140_g1	shoot	2	0.76	306
c162142_g1	shoot	1	2.06	206
c162146_g1	shoot	2	3.89	208
c162154_g1	shoot	1	1.19	228
c162155_g1	shoot	1	2	207
c162158_g1	shoot	2	3.14	216
c162167_g1	shoot	2	3.89	208
c16216_g1	shoot	1	1.53	217
c162201_g1	shoot	1	0.33	321
c162223_g1	shoot	2	1.56	250
c162239_g1	shoot	2	2.42	227
c162245_g1	shoot	1	1.05	234
c162250_g1	shoot	2	2.85	220
c162275_g1	shoot	3	0.57	406
c162283_g1	shoot	3	2.16	255
c162288_g1	shoot	1	0.79	249
c162299_g1	shoot	2	4.01	207
c162345_g1	shoot	1	0.82	247
c162346_g1	shoot	2	3.58	211
c162371_g1	shoot	1	0.48	284
c162395_g1	shoot	2	4.8	201
c162414_g1	shoot	2	3.14	216
c162423_g1	shoot	2	3.31	214
c162433_g1	shoot	6	2.9	284
c162441_g1	shoot	2	3.14	216
c162454_g1	shoot	1	1.16	229
c162461_g1	shoot	7	3.64	278
[truncated: 9,699 more rows]

## Sheet: seed-specific
geneid	Sample_name	Read_count	FPKM	Gene Length
c100035_g1	Seed	2	0.4	399
c100042_g1	Seed	6	0.98	439
c100045_g1	Seed	2	3.72	211
c10005_g1	Seed	5	0.5	583
c10006_g1	Seed	7	1.27	416
c100100_g1	Seed	1	0.37	309
c100122_g1	Seed	3	0.64	386
c10021_g1	Seed	3	1.94	263
c100250_g1	Seed	1	0.92	242
c100292_g1	Seed	1	2.51	201
c100298_g1	Seed	4	1.12	344
c100302_g1	Seed	1	0.73	255
c100303_g1	Seed	2	1.54	259
c100363_g1	Seed	3	1.64	275
c100370_g1	Seed	3	0.62	391
c100376_g1	Seed	10	0.77	691
c1003_g1	Seed	42	10.13	365
c100432_g2	Seed	6	0.41	759
c100470_g1	Seed	16	1.05	775
c100487_g1	Seed	3	0.9	334
c100524_g1	Seed	2	0.31	452
c100548_g2	Seed	1	0.65	263
c100629_g1	Seed	13	4.68	328
c10064_g1	Seed	14	0.93	768
c100660_g1	Seed	17	1.26	712
c100684_g1	Seed	4	4.29	234
c10068_g1	Seed	1	2.35	203
c100749_g1	Seed	2	0.51	356
c10076_g1	Seed	3	4.88	216
c100795_g1	Seed	3	3.74	227
c100801_g1	Seed	37	16.15	294
c100802_g1	Seed	1	2.21	205
c100804_g2	Seed	5	0.62	512
c10080_g1	Seed	1	0.84	247
c100819_g1	Seed	5	2.56	285
c100850_g1	Seed	4	5.34	224
c100888_g1	Seed	11	7.51	418
c100893_g1	Seed	2	2.55	226
c100898_g1	Seed	3	5.43	212
c100912_g1	Seed	3	3.45	234
c100928_g1	Seed	1	0.92	242
c101064_g1	Seed	2	1.1	275
c101083_g1	Seed	1	0.85	246
c1010_g1	Seed	9	1.31	466
c101125_g1	Seed	9	1.41	448
c101144_g1	Seed	4	0.84	389
c101153_g1	Seed	3	0.38	501
c101154_g1	Seed	2	3.52	213
c101168_g1	Seed	8	1.29	441
c101168_g2	Seed	8	1.41	422
c101168_g3	Seed	3	0.77	355
c10116_g1	Seed	33	1.73	922
c101182_g1	Seed	2	0.4	498
c101221_g1	Seed	2	1.71	246
c101222_g1	Seed	2	2.61	225
c101231_g2	Seed	1	0.62	266
c101245_g1	Seed	1	0.43	296
c101251_g1	Seed	1	1.81	212
c101265_g1	Seed	4	0.59	465
c101340_g1	Seed	1	2.15	206
c101349_g1	Seed	86	1.91	1889
c101429_g1	Seed	3	0.49	441
c101430_g1	Seed	2	0.51	357
c101450_g1	Seed	2	0.6	334
c101458_g1	Seed	1	0.66	262
c10145_g1	Seed	6	0.76	506
c101534_g1	Seed	2	1.65	248
c101567_g1	Seed	5	1.65	323
c101577_g1	Seed	1	1.86	211
c101587_g1	Seed	3	1.22	301
c101587_g2	Seed	4	4.88	228
c101633_g2	Seed	13	0.9	747
c101636_g1	Seed	1	1.34	224
c101704_g2	Seed	1	1.63	216
c101766_g1	Seed	3	0.78	353
c101863_g1	Seed	1	1.51	224
c101900_g1	Seed	3	1.89	265
c101945_g1	Seed	6	0.74	512
c101988_g1	Seed	3	0.68	374
c102008_g1	Seed	1	0.99	238
c102061_g1	Seed	3	0.57	407
c10207_g1	Seed	2	2.15	234
c1020_g1	Seed	2	1.94	239
c102248_g2	Seed	7	1.22	425
c102277_g1	Seed	13	0.84	787
c10227_g1	Seed	3	0.56	411
c10230_g1	Seed	1	0.74	254
c102331_g2	Seed	6	0.85	475
c10237_g1	Seed	13	1.02	687
c102417_g1	Seed	6	1.48	362
c102424_g2	Seed	2	1.26	265
c102455_g1	Seed	30	3.38	541
c102455_g2	Seed	5	2.74	275
c10247_g1	Seed	39	1.41	1241
c102490_g1	Seed	37	2.71	719
c102523_g1	Seed	5	0.47	603
c102527_g1	Seed	5	1.79	314
c102543_g1	Seed	3	0.5	432
c102558_g1	Seed	1	1.55	218
c102621_g2	Seed	2	1.02	281
c102643_g1	Seed	4	6.68	215
c102648_g1	Seed	5	0.39	684
c102687_g2	Seed	1	1.28	226
c10269_g1	Seed	2	1.16	271
c102714_g1	Seed	1	0.53	278
c102861_g1	Seed	3	0.6	398
c102878_g1	Seed	1	1.76	213
c10288_g1	Seed	13	0.96	717
c103048_g1	Seed	10	1.07	557
c10306_g1	Seed	11	1.44	496
c103102_g3	Seed	1	0.63	265
c103190_g1	Seed	3	0.51	429
c10322_g1	Seed	3	0.41	480
c103237_g1	Seed	9	1.12	511
c103245_g2	Seed	9	0.72	676
c103298_g1	Seed	6	0.47	683
c103304_g1	Seed	7	0.67	602
c103305_g3	Seed	2	1.71	246
c103322_g2	Seed	2	2.29	231
c103330_g1	Seed	1	2.28	204
c103433_g1	Seed	1	0.82	248
c103443_g1	Seed	12	0.6	951
c103500_g1	Seed	1	1.43	221
c103513_g1	Seed	1	1.51	219
c103524_g2	Seed	2	1.31	262
c103609_g1	Seed	7	0.84	522
c10361_g1	Seed	4	0.81	394
c103623_g1	Seed	3	1.81	268
c10364_g1	Seed	5	0.4	681
c103660_g2	Seed	1	0.42	297
c103670_g1	Seed	11	0.69	808
c103689_g1	Seed	6	0.61	574
c103772_g2	Seed	7	0.38	891
c103806_g1	Seed	1	1.37	223
c103808_g1	Seed	3	1.6	277
c103882_g2	Seed	7	1.58	376
c103898_g1	Seed	4	0.53	494
c103908_g1	Seed	4	2.55	264
c103923_g1	Seed	4	0.89	379
c103925_g1	Seed	101	4.05	1138
c10393_g1	Seed	2	2.24	232
c10403_g1	Seed	3	2.75	242
c104054_g1	Seed	3	0.77	358
c104096_g1	Seed	16	1.38	643
c104138_g1	Seed	19	1.76	612
c104197_g1	Seed	9	1.54	517
c104217_g1	Seed	3	1.52	281
c104232_g1	Seed	15	0.71	1273
c104319_g1	Seed	1	2.21	205
c10434_g2	Seed	1	2.43	202
c104363_g1	Seed	4	1.09	347
c104412_g1	Seed	1	0.37	309
c104488_g2	Seed	1	0.43	296
c104489_g1	Seed	3	0.66	381
c10450_g1	Seed	2	0.43	382
c104523_g1	Seed	169	3.55	2408
c10466_g1	Seed	1	1.12	232
c10469_g1	Seed	2	0.82	300
c104716_g1	Seed	12	1.79	460
c104813_g1	Seed	1	1.14	231
c104816_g1	Seed	3	0.38	508
c104833_g1	Seed	3	5.74	210
c104888_g1	Seed	3	0.68	375
c104900_g1	Seed	17	1.49	634
c104920_g1	Seed	46	12.28	350
c104978_g1	Seed	1	1.4	222
c105058_g1	Seed	4	2.31	313
c105120_g1	Seed	3	2.06	259
c105139_g1	Seed	5	1.18	599
c105168_g3	Seed	4	3.54	244
c105195_g2	Seed	5	1.09	406
c105223_g1	Seed	2	2.67	224
c10524_g1	Seed	22	1.23	876
c105282_g1	Seed	1	1.63	216
c10530_g1	Seed	2	2.02	237
c105407_g1	Seed	2	0.44	380
c10542_g1	Seed	5	0.56	542
c105437_g1	Seed	1	1.34	224
c105437_g2	Seed	3	0.67	377
c105482_g1	Seed	3	1.34	292
c105482_g2	Seed	3	1.94	263
c10548_g1	Seed	22	1.65	708
c105524_g1	Seed	3	1.81	268
c105552_g1	Seed	1	2.28	204
c105690_g2	Seed	1	2.35	203
c105793_g1	Seed	4	0.88	657
c105830_g1	Seed	1	0.6	268
c105883_g1	Seed	2	3.17	217
c105922_g1	Seed	6	1.06	422
c106006_g1	Seed	96	10.12	564
c106086_g1	Seed	2	1.77	244
c10609_g1	Seed	4	0.82	392
c106107_g1	Seed	1	2.28	204
c10610_g1	Seed	2	2.02	237
c106138_g1	Seed	1	0.34	600
c106142_g1	Seed	7	0.45	873
c106151_g1	Seed	10	1.05	565
c106259_g1	Seed	7	0.65	614
c106262_g1	Seed	1	0.97	239
c106268_g1	Seed	9	0.54	829
c10626_g1	Seed	2	1.24	266
c106279_g1	Seed	7	0.68	595
c10628_g2	Seed	3	1.2	302
c106298_g1	Seed	6	1.02	430
c10630_g1	Seed	2	4.05	208
c106341_g1	Seed	2	4.3	206
c106358_g1	Seed	3	0.36	521
c106392_g1	Seed	1	0.59	269
c10642_g1	Seed	1	0.67	261
c106433_g1	Seed	8	0.49	1076
c106477_g2	Seed	2	3.09	218
c106492_g2	Seed	8	1.45	416
c1064_g1	Seed	4	0.95	367
c106552_g1	Seed	6	1.32	380
c106574_g1	Seed	10	0.66	774
c106618_g1	Seed	3	0.9	376
c106626_g1	Seed	4	2.28	272
c106679_g1	Seed	5	0.89	420
c10668_g1	Seed	3	5.43	212
c106796_g1	Seed	10	0.9	625
c106821_g2	Seed	1	1.28	226
c106838_g1	Seed	3	0.69	373
c106885_g1	Seed	60	4.32	728
c10688_g1	Seed	29	1.24	1078
c107078_g2	Seed	6	0.52	639
c107082_g1	Seed	4	0.47	528
c107190_g1	Seed	2	0.42	390
c107285_g1	Seed	5	2.64	278
c107292_g1	Seed	2	3.25	216
c107359_g1	Seed	6	0.34	859
c107369_g2	Seed	2	1.19	269
c107371_g1	Seed	5	0.9	418
c107371_g2	Seed	2	1.14	272
c107393_g1	Seed	2	2.8	222
c107432_g2	Seed	3	0.79	352
c1074_g1	Seed	1	0.88	244
c1074_g2	Seed	1	1.47	220
c107510_g1	Seed	7	0.66	729
c107527_g2	Seed	1	2.43	202
c107529_g1	Seed	10	1.21	644
c107551_g1	Seed	1	1.58	217
c107607_g1	Seed	4	0.93	370
c107624_g1	Seed	7	1.67	367
c107631_g1	Seed	1	0.87	245
c107671_g1	Seed	1	1.07	234
c107682_g1	Seed	2	0.37	413
c107689_g1	Seed	1	1.05	235
c107742_g2	Seed	5	1.04	390
c107745_g1	Seed	3	4.1	223
c107755_g1	Seed	4	0.72	417
c107786_g2	Seed	2	3.43	214
c107798_g2	Seed	1	2.28	204
c107829_g1	Seed	2	1.05	278
c107843_g1	Seed	4	1.03	355
c107850_g2	Seed	3	0.55	413
c107859_g2	Seed	1	1.47	220
c10787_g1	Seed	2	4.56	205
c107956_g1	Seed	3	2.13	257
c10796_g1	Seed	3	0.97	325
c10797_g1	Seed	1	1.37	223
c108015_g1	Seed	1	1.63	216
c108022_g2	Seed	6	1.06	421
c108037_g1	Seed	8	0.83	571
c108057_g1	Seed	5	0.66	493
c108059_g1	Seed	9	0.96	561
c10805_g1	Seed	2	1.71	246
c10810_g1	Seed	8	0.66	662
c10813_g1	Seed	2	0.31	451
c108142_g1	Seed	1	2.09	207
c108189_g1	Seed	1	2.03	208
c108217_g1	Seed	23	2.26	589
c108317_g1	Seed	13	0.33	1682
c108349_g1	Seed	4	0.6	458
c108417_g1	Seed	11	0.48	1072
c10842_g1	Seed	8	1.07	489
c108435_g1	Seed	2	0.51	356
c108480_g1	Seed	2	0.55	345
c108483_g1	Seed	8	0.93	557
c108516_g1	Seed	3	3.43	231
c108533_g1	Seed	1	2.51	201
c108553_g1	Seed	6	0.33	893
c108579_g2	Seed	1	0.74	254
c108597_g1	Seed	2	0.45	378
c108630_g1	Seed	8	1.23	453
c108634_g1	Seed	3	0.61	427
c108659_g1	Seed	10	0.43	1074
c108671_g1	Seed	149	3.12	2106
c108685_g1	Seed	5	0.75	459
c108729_g1	Seed	5	0.38	904
c108769_g2	Seed	3	0.47	447
c10880_g1	Seed	2	3.01	219
c108822_g1	Seed	5	1.24	361
c108831_g1	Seed	6	0.64	557
c108832_g1	Seed	1	0.63	265
c108916_g1	Seed	26	3.39	501
c108921_g1	Seed	5	0.49	594
c109049_g1	Seed	2	3.25	216
c109075_g1	Seed	5	0.42	801
c109113_g1	Seed	3	1.35	291
c109175_g1	Seed	3	0.66	381
c10918_g1	Seed	2	1.91	240
c10921_g1	Seed	2	0.36	420
c109270_g1	Seed	7	0.52	737
c10933_g1	Seed	1	1.67	215
c109396_g1	Seed	4	0.85	386
c1093_g1	Seed	4	1.89	287
c109463_g1	Seed	2	2.74	223
c109531_g1	Seed	8	0.57	736
c109532_g1	Seed	1	0.87	245
c109545_g2	Seed	2	0.76	308
c109594_g1	Seed	1	1.67	233
c109627_g2	Seed	1	0.69	259
c109645_g1	Seed	11	0.97	634
c109654_g1	Seed	374	4.29	3455
c10967_g1	Seed	12	1.72	471
c109701_g1	Seed	2	0.51	358
c110042_g1	Seed	3	0.36	522
c110050_g1	Seed	5	0.42	655
c110069_g1	Seed	16	8.33	279
c110177_g1	Seed	11	1.41	501
c110185_g1	Seed	3	0.4	487
c110188_g1	Seed	1	1.19	229
c110230_g1	Seed	5	0.5	585
c110319_g1	Seed	4	0.4	585
c110473_g1	Seed	2	3.62	248
c110510_g1	Seed	46	4.29	610
c11053_g1	Seed	4	0.74	413
c11058_g1	Seed	1	1.81	212
c110627_g1	Seed	2	0.46	371
c110659_g2	Seed	1	1.58	217
c110676_g1	Seed	3	0.31	576
c110703_g1	Seed	8	0.42	917
c110731_g2	Seed	37.99	1.39	1227
c110781_g1	Seed	2	0.41	392
c110822_g1	Seed	4	1.05	353
c11082_g1	Seed	4	0.82	392
c110872_g1	Seed	2	1.71	246
c110904_g1	Seed	22	1.23	936
c110928_g2	Seed	7	1.63	371
c110938_g1	Seed	4	1.08	348
c110945_g1	Seed	1	1.43	221
c11098_g1	Seed	2	0.68	320
c110990_g1	Seed	1	0.34	320
c111011_g1	Seed	2	4.71	211
c111132_g1	Seed	8	0.65	668
c111133_g1	Seed	7	4.67	261
c111147_g1	Seed	12	2.04	610
c111173_g1	Seed	2	2.19	233
c111179_g2	Seed	3	3.03	237
c11119_g1	Seed	6	1.94	325
c111238_g1	Seed	13	1.56	520
c111247_g1	Seed	5	0.32	801
c111291_g2	Seed	11	1.25	539
c111331_g1	Seed	7	0.86	513
c111368_g1	Seed	22	3.29	460
c111376_g1	Seed	1	1.91	210
c111411_g1	Seed	7	0.79	540
c111507_g1	Seed	15	0.44	1484
c111544_g1	Seed	3	0.34	536
c111572_g1	Seed	2	0.75	309
c111584_g1	Seed	1	1.03	236
c111615_g1	Seed	195	13.68	797
c111650_g1	Seed	13	0.68	919
c111663_g1	Seed	7	1.05	460
c111696_g1	Seed	2	0.69	318
c11176_g1	Seed	1	2.21	205
c111779_g1	Seed	2	0.46	374
c111801_g1	Seed	1	0.88	244
c111803_g1	Seed	3	0.64	384
c111816_g1	Seed	8	1.65	457
c11186_g1	Seed	12	1.15	600
c111985_g1	Seed	9	1.92	385
c11203_g1	Seed	3	2.1	258
c112044_g1	Seed	7	1.34	405
c112124_g1	Seed	5	0.73	467
c112174_g2	Seed	15	1.75	529
c112184_g1	Seed	2	4.43	205
c112219_g1	Seed	3	0.33	549
c112304_g1	Seed	1	0.82	248
c11232_g1	Seed	4	1.04	354
c112335_g2	Seed	1	0.69	259
c112349_g1	Seed	1	2.43	202
c112350_g1	Seed	1	0.42	475
c112452_g1	Seed	94	17.14	415
c112475_g1	Seed	12	0.93	689
c112575_g2	Seed	1	1.58	217
c112683_g2	Seed	2	0.82	300
c112711_g1	Seed	3	0.9	335
c11271_g1	Seed	1	2.09	207
c112954_g1	Seed	2	1.47	255
c112954_g2	Seed	1	0.97	239
c112954_g3	Seed	7	1	471
c112962_g1	Seed	1	0.5	407
c112997_g1	Seed	2	0.46	374
c113004_g2	Seed	3	3.92	225
c113112_g2	Seed	6	1.6	350
c113306_g1	Seed	1	1.76	213
c113341_g1	Seed	1	1.81	212
c113399_g1	Seed	20	1.05	920
c1133_g1	Seed	1	1.01	237
c113433_g1	Seed	9	1.86	391
c113433_g2	Seed	2	4.43	205
c113435_g1	Seed	1	2.21	205
c113467_g1	Seed	1	0.65	263
c11352_g1	Seed	4	2.22	274
c11355_g1	Seed	1	2.43	202
c113677_g1	Seed	1	1.43	221
c113683_g1	Seed	4	0.46	532
c113702_g1	Seed	1	1.55	218
c113760_g1	Seed	2	1.04	317
c11380_g1	Seed	2	1.62	249
c113813_g1	Seed	1	0.33	322
c113813_g2	Seed	4	2.44	267
c113860_g1	Seed	1	0.77	252
c113876_g1	Seed	2	0.42	387
c113877_g1	Seed	2	0.45	377
c113884_g3	Seed	1	1.1	233
c11393_g1	Seed	31	1.69	893
c113992_g1	Seed	4	0.7	425
c11403_g1	Seed	3	2.65	244
c114062_g1	Seed	3	0.78	353
c114148_g1	Seed	1	0.56	274
c114166_g1	Seed	8	0.92	536
c114283_g1	Seed	3	0.39	500
c114321_g1	Seed	2	0.38	406
c114393_g2	Seed	1	1.71	214
c114434_g1	Seed	4	0.51	504
c114437_g2	Seed	2	0.64	327
c114450_g1	Seed	33	3.61	661
c114455_g1	Seed	4	0.7	424
c11445_g1	Seed	2	0.63	329
c114528_g1	Seed	2	0.38	409
c114531_g2	Seed	4	0.99	361
c11453_g1	Seed	2	0.36	420
c114674_g1	Seed	1	0.66	276
c114682_g2	Seed	1	1.01	237
c114715_g1	Seed	17	1.98	531
c114780_g1	Seed	8	3.44	435
c114786_g1	Seed	11	0.49	1053
c114798_g3	Seed	2	0.73	312
c114864_g2	Seed	3	4.75	217
c114870_g1	Seed	12	0.84	744
c114885_g1	Seed	7	0.44	836
c114890_g1	Seed	12	0.5	1206
c11493_g1	Seed	5	2.11	297
c115032_g3	Seed	1	0.95	240
c11503_g1	Seed	5	1.02	394
c11504_g1	Seed	2	1.84	242
c115121_g1	Seed	5	0.61	517
c115135_g1	Seed	12	0.69	856
c11514_g1	Seed	1	0.95	240
c11517_g1	Seed	1	1.19	229
c115191_g2	Seed	2	0.44	381
c11530_g1	Seed	7	0.7	582
c115422_g1	Seed	2	0.37	414
c115442_g3	Seed	2	0.49	364
c115467_g1	Seed	1	1.67	215
c115523_g2	Seed	1	0.74	254
c11569_g1	Seed	5	1.95	305
c115724_g1	Seed	1	0.94	241
c115752_g1	Seed	1	1.12	232
c11591_g1	Seed	4	0.71	420
c115988_g1	Seed	3	1.47	284
c115998_g1	Seed	7	1.09	449
c11601_g1	Seed	38	9.86	354
c11605_g1	Seed	1	1.67	215
c116182_g1	Seed	3	2.65	244
c11624_g1	Seed	1	0.58	271
c116331_g1	Seed	4	0.36	620
c116352_g3	Seed	13	0.91	742
c11635_g1	Seed	3	1.78	269
c116418_g3	Seed	2	0.45	463
c11641_g1	Seed	2	2.44	228
c116476_g1	Seed	4	0.5	507
c116497_g1	Seed	7	1.48	387
c11649_g1	Seed	2	0.92	289
c116502_g1	Seed	26	1.48	866
c116560_g1	Seed	7	0.71	732
c1165_g1	Seed	6	4.26	257
c116636_g1	Seed	11	0.68	956
c11663_g1	Seed	1	1.01	237
c116693_g1	Seed	11	0.98	627
c116713_g1	Seed	1	0.81	249
c11688_g1	Seed	1	1.86	211
c116893_g1	Seed	2	0.37	413
c116903_g1	Seed	2	0.51	399
c116907_g1	Seed	3	1.89	357
c116926_g1	Seed	2	0.45	376
c116950_g1	Seed	66	13.56	392
c117005_g1	Seed	5	0.73	467
c117065_g1	Seed	1	0.76	261
c117090_g1	Seed	1	2.28	204
c117130_g2	Seed	1	0.82	248
c117145_g1	Seed	3	2.14	261
c117171_g2	Seed	3	0.79	352
c117175_g1	Seed	5	0.38	700
c117197_g2	Seed	4	0.58	466
c117279_g2	Seed	1	2.15	206
c117307_g1	Seed	2	0.44	380
c117378_g1	Seed	4	0.84	389
c11737_g1	Seed	2	3.17	217
c117537_g1	Seed	4	0.5	511
c117564_g1	Seed	1	1.37	223
c11761_g1	Seed	3	1.11	310
c117692_g2	Seed	2	0.31	448
c1176_g1	Seed	1	1.4	222
c117720_g1	Seed	2	0.39	400
c117741_g1	Seed	1	0.39	306
c11774_g1	Seed	1	1.19	229
c117772_g1	Seed	2	1.91	240
c117891_g1	Seed	3	1.42	776
c117906_g1	Seed	6	0.41	750
c117927_g1	Seed	20	3.78	408
c117933_g1	Seed	1	0.9	243
c118001_g1	Seed	84	6.34	705
c118041_g1	Seed	2	2.06	447
c118085_g1	Seed	148	5.19	1309
c11808_g1	Seed	2	3.72	211
c118131_g1	Seed	5	1.22	363
c118256_g1	Seed	1	1.86	211
c118298_g1	Seed	14	0.73	922
c1182_g1	Seed	1	0.84	247
c118362_g1	Seed	2	3.83	210
c118438_g1	Seed	1	2.03	208
c118455_g3	Seed	1	2.35	203
c118485_g1	Seed	2	0.51	358
c118485_g2	Seed	3	0.31	576
c11857_g1	Seed	3	6.44	206
c11859_g1	Seed	32	3.24	578
c118632_g1	Seed	45	7.9	423
c118646_g1	Seed	1	1.05	235
c11869_g1	Seed	1	1.81	212
c118732_g3	Seed	4	0.34	644
c11873_g1	Seed	3	0.58	404
c11877_g1	Seed	1	0.95	240
c118793_g1	Seed	5	0.6	519
c11885_g1	Seed	2	0.81	301
c11887_g1	Seed	2	2.74	223
c118913_g1	Seed	2	2.19	233
c118925_g2	Seed	10	1.19	524
c118927_g1	Seed	2	3.34	215
c11900_g1	Seed	2	1.62	249
c119025_g2	Seed	8	1.14	471
c119100_g1	Seed	284	7.04	1718
c119104_g2	Seed	2	0.35	421
c11913_g1	Seed	1	0.67	261
c119161_g2	Seed	2	0.31	501
c119190_g1	Seed	8	0.61	697
c119278_g1	Seed	149	3.3	1892
c11931_g1	Seed	59	10.02	430
c119479_g1	Seed	447	12.9	1499
c119529_g1	Seed	1	1.14	231
c119670_g2	Seed	1	2.51	201
c119730_g1	Seed	40	1.46	1232
c119762_g1	Seed	2	3.43	214
c119801_g1	Seed	9	1	545
c119801_g2	Seed	1	0.6	268
c119801_g3	Seed	19	1.3	753
c11980_g1	Seed	2	0.79	304
c119813_g1	Seed	2	0.78	305
c119825_g1	Seed	1	1.81	212
c119873_g1	Seed	1	1.1	233
c119908_g2	Seed	1	1.1	233
c119924_g2	Seed	5	1.09	382
c119937_g1	Seed	24	1.31	893
c119955_g1	Seed	4	0.41	572
c119987_g1	Seed	17	1.95	536
c120190_g1	Seed	12	1.7	474
c120221_g1	Seed	6	0.65	555
c120261_g1	Seed	4	0.76	406
c120331_g1	Seed	12	1.38	549
c120355_g1	Seed	2	0.71	315
c120361_g1	Seed	441	7.24	2475
c120364_g1	Seed	4	0.43	560
c12038_g1	Seed	13	5.69	392
c120448_g2	Seed	5	1.25	373
c12044_g1	Seed	15	1.81	520
c120524_g2	Seed	4	0.58	468
c120528_g1	Seed	4	0.33	656
c120584_g1	Seed	4	0.79	400
c120591_g1	Seed	10	0.72	807
c120610_g1	Seed	1	1.51	219
c120809_g2	Seed	1	1.14	231
c120815_g3	Seed	2	2.8	222
c120845_g1	Seed	9	1.64	415
c120845_g2	Seed	2	1.71	246
c120896_g1	Seed	1	1.14	231
c120924_g1	Seed	4	8.85	205
c120989_g1	Seed	4	0.47	525
c121009_g1	Seed	1	2.03	208
c121048_g1	Seed	6	0.7	530
c121058_g1	Seed	5	0.37	719
c121095_g3	Seed	3	0.54	418
c121169_g2	Seed	1	0.95	240
c121188_g1	Seed	2	2.61	225
c121196_g2	Seed	1	1.28	226
c12127_g1	Seed	1	0.5	282
c12142_g1	Seed	4	0.83	390
c1214_g1	Seed	1	2.35	203
c121509_g1	Seed	13	0.56	1068
c121518_g1	Seed	23	4.11	419
c121613_g1	Seed	1	0.36	314
c12161_g1	Seed	1	0.43	296
c121668_g1	Seed	8	1.23	453
c12170_g1	Seed	2	0.32	440
c121722_g2	Seed	1	0.31	330
c121788_g1	Seed	3	0.61	538
c121946_g2	Seed	3	0.33	549
c121948_g1	Seed	3	0.5	432
c122015_g1	Seed	127	5.73	1037
c122047_g1	Seed	9	0.64	737
c12206_g1	Seed	1	1.14	231
c122099_g1	Seed	10	0.54	899
c122128_g1	Seed	3	0.36	520
c12212_g1	Seed	2	2.8	222
c1221_g1	Seed	22	1.53	746
c122204_g1	Seed	7	0.78	544
c122318_g1	Seed	72	5.67	683
c122325_g1	Seed	1	1.22	228
c122330_g2	Seed	1	1.55	218
c122411_g1	Seed	1	2.15	206
c12245_g1	Seed	2	2.24	232
c122614_g1	Seed	9	0.49	890
c122655_g1	Seed	30	1.83	819
c122675_g1	Seed	1	0.97	239
c122705_g3	Seed	1	0.39	306
c12272_g1	Seed	5	3.19	264
c122739_g1	Seed	2	1.8	243
c122745_g1	Seed	8	2.23	344
c122745_g2	Seed	9	2.21	362
c12280_g1	Seed	1	0.53	277
c12281_g1	Seed	2	0.33	434
c122837_g2	Seed	2	3.52	213
c122892_g2	Seed	2	0.42	386
c122915_g1	Seed	1	0.49	284
c122930_g1	Seed	2	2.55	226
c12293_g1	Seed	2	2.74	223
c122955_g2	Seed	1	2.09	207
c123057_g1	Seed	8	0.47	841
c123072_g3	Seed	3	0.71	369
c123141_g2	Seed	1	1.97	209
c123164_g1	Seed	4	0.31	692
c12322_g1	Seed	1	0.73	255
c12333_g1	Seed	3	5.74	210
c123368_g1	Seed	8	0.78	715
c123391_g1	Seed	4	0.89	378
c123454_g1	Seed	1	1.86	211
c123525_g3	Seed	3	2.51	247
c123573_g1	Seed	1	0.9	243
c123588_g1	Seed	6	5.61	241
c123588_g2	Seed	2	0.66	322
c123656_g2	Seed	16	1.27	681
c12365_g1	Seed	2	4.86	202
c123671_g1	Seed	16	0.44	1575
c123672_g1	Seed	1	0.36	314
c123755_g2	Seed	2	0.38	409
c123834_g1	Seed	1	1.17	230
c123839_g1	Seed	2	3.72	211
c123909_g2	Seed	1	2.28	204
c124063_g1	Seed	1	1.76	213
c124071_g1	Seed	1640	129.77	681
c12408_g1	Seed	3	2.2	255
c124093_g1	Seed	36	1.58	1056
c124164_g1	Seed	20	1.04	929
c124272_g2	Seed	2	3.34	215
c12433_g1	Seed	2	1.14	272
c124447_g1	Seed	5	2.26	291
c124520_g2	Seed	1	0.54	276
c124522_g2	Seed	1	0.37	309
c124523_g1	Seed	176	8.6	1042
c12455_g1	Seed	1	1.03	236
c124718_g1	Seed	2	3.43	214
c124729_g2	Seed	1	0.82	248
c124807_g1	Seed	1	0.95	240
c124823_g1	Seed	1	2.03	208
c124877_g1	Seed	1	1.71	214
c125000_g1	Seed	1	1.37	223
c12501_g1	Seed	3	0.33	546
c125079_g1	Seed	58	2.19	1194
c12510_g1	Seed	1	1.34	224
c12513_g1	Seed	1	1.07	234
c125140_g1	Seed	427	4.57	4631
c125173_g1	Seed	7	0.32	1025
c12522_g1	Seed	2	1.57	251
c125253_g2	Seed	18	1	981
c125276_g1	Seed	11	0.41	1207
c125296_g2	Seed	11	0.61	917
c12534_g1	Seed	2	4.86	202
c125353_g1	Seed	1	0.97	239
c125354_g2	Seed	3	0.91	333
c125400_g1	Seed	1	1.81	212
c125404_g1	Seed	5	0.94	409
c125432_g1	Seed	1	0.81	249
c125440_g1	Seed	3	0.36	525
c125447_g2	Seed	2	1.74	245
c125598_g2	Seed	2	1.77	244
c125659_g2	Seed	2	0.31	450
c125694_g1	Seed	2	0.36	419
c12579_g1	Seed	1	0.9	243
c125800_g1	Seed	10	0.52	929
c125810_g1	Seed	16	0.42	1631
c125862_g2	Seed	1	1.01	237
c125869_g1	Seed	2	1.04	279
c125878_g1	Seed	18	1.28	884
c125941_g1	Seed	31	1.12	1243
c12596_g1	Seed	12	0.95	680
c125979_g2	Seed	15	0.96	791
c126048_g1	Seed	29	1.09	1196
c126079_g2	Seed	2	0.52	354
c126170_g2	Seed	1	0.32	325
c126211_g1	Seed	8	1.52	407
c126211_g2	Seed	8	3.87	285
c126211_g3	Seed	269	4.32	2527
c126211_g4	Seed	64	1.59	1706
c126211_g5	Seed	12	1.68	476
c126251_g2	Seed	5	0.92	413
c126375_g2	Seed	7	1.83	353
c12638_g1	Seed	2	0.36	418
c1263_g1	Seed	1	1.63	216
c126400_g2	Seed	1	1.97	209
c126453_g1	Seed	1	1.58	269
c126455_g1	Seed	20	0.51	1671
c126505_g1	Seed	1	0.8	250
c12658_g1	Seed	1	1.34	224
c126701_g2	Seed	6	0.77	499
c12674_g1	Seed	1	1.1	233
c126864_g1	Seed	4	0.99	365
c1268_g1	Seed	3	0.86	341
c126949_g1	Seed	10	0.62	813
c127000_g2	Seed	2	0.53	352
c127009_g1	Seed	1	0.78	251
c12700_g1	Seed	2	0.4	399
c127020_g1	Seed	1	2.15	219
c127079_g2	Seed	1	1.01	237
c127125_g1	Seed	2	4.86	202
c127128_g1	Seed	6	1.31	381
c127183_g1	Seed	1	0.94	248
c127231_g1	Seed	4	0.52	496
c127239_g2	Seed	1	0.74	254
c127256_g1	Seed	1	0.35	398
c12725_g1	Seed	3	6.26	207
c127285_g3	Seed	2	4.05	208
c127300_g1	Seed	1	0.57	272
c127322_g2	Seed	1	0.84	247
c127345_g2	Seed	2	2.8	222
c127512_g2	Seed	3	0.32	559
c12751_g1	Seed	5	0.7	478
c12754_g1	Seed	4	0.96	366
c1275_g1	Seed	2	2.67	224
c127643_g1	Seed	7	0.46	776
c127652_g1	Seed	1	1.71	214
c127688_g2	Seed	1	2.03	208
c12768_g1	Seed	3	1.86	266
c127730_g1	Seed	1	2.09	207
c127822_g1	Seed	1	1.86	211
c127880_g2	Seed	1	0.62	266
c127933_g1	Seed	59	6.4	554
c127945_g1	Seed	2	0.49	364
c127993_g1	Seed	2	1.3	263
c127996_g1	Seed	7	0.59	775
c128031_g1	Seed	2	3.69	218
c128066_g1	Seed	8	0.98	515
c128189_g2	Seed	1	1.17	230
c128202_g1	Seed	146	4.94	1325
c128225_g2	Seed	2	1.84	242
c128266_g2	Seed	3	7.06	203
c12831_g1	Seed	1	2.28	204
c128345_g1	Seed	10	0.31	1938
c12840_g1	Seed	2	4.71	203
c128419_g2	Seed	1	0.9	243
c128511_g1	Seed	2	3.17	217
c128647_g1	Seed	2	0.44	380
c128780_g2	Seed	2	0.81	301
c128831_g2	Seed	1	2.35	203
c128852_g1	Seed	5	0.34	754
c128853_g3	Seed	2	2.34	230
c128896_g1	Seed	113	5.99	912
c128919_g2	Seed	1	1.91	210
c128919_g3	Seed	6	0.95	447
c128960_g3	Seed	1	0.8	250
c129004_g1	Seed	1	1.47	220
c12904_g1	Seed	7	1.24	421
c129092_g1	Seed	7	0.59	652
c129144_g3	Seed	13	0.72	885
c129285_g1	Seed	2	0.32	441
c129370_g1	Seed	1	0.74	254
c129504_g1	Seed	55	6.08	725
c129506_g2	Seed	3	0.67	377
c129518_g3	Seed	1	1.01	237
c12953_g1	Seed	2	2.49	227
c129613_g1	Seed	1	1.19	229
c129788_g2	Seed	1	1.14	231
c12984_g1	Seed	2	0.5	359
c129857_g3	Seed	1	0.71	257
c129901_g1	Seed	1	1.19	229
c129947_g1	Seed	1	0.53	277
c129964_g2	Seed	3	6.64	205
c12996_g1	Seed	3	3.66	228
c130022_g2	Seed	1	1.76	213
c130041_g3	Seed	2	0.97	285
c13004_g1	Seed	1	0.57	272
c130108_g1	Seed	1	0.31	332
c13023_g1	Seed	42	1.63	1185
c130303_g1	Seed	1	0.97	239
c130324_g1	Seed	7	0.55	685
c130335_g8	Seed	6	0.55	616
c130337_g1	Seed	1	1.03	236
c13041_g1	Seed	2	2.8	222
c130438_g1	Seed	14	0.55	1155
c13045_g1	Seed	4	0.4	581
c130509_g2	Seed	2	0.37	412
c130520_g1	Seed	6	0.43	757
c130543_g2	Seed	1	1.71	214
c130611_g1	Seed	4	0.51	505
c13064_g1	Seed	1	1.19	229
c130742_g1	Seed	8	1.12	741
c130775_g2	Seed	1	0.67	261
c130878_g2	Seed	40	1.06	1610
c1308_g1	Seed	3	2.91	239
c130906_g1	Seed	2	3.52	213
c130972_g2	Seed	15	1.38	614
c131024_g3	Seed	1	0.97	239
c131050_g1	Seed	1	1.86	226
c131058_g2	Seed	147	16.08	551
c131117_g2	Seed	2	1.74	245
c13112_g1	Seed	1	0.6	268
c131147_g1	Seed	2	0.73	311
c13127_g1	Seed	1	0.5	310
c131347_g2	Seed	8	0.31	1163
c131374_g1	Seed	2	2.39	229
c13138_g1	Seed	15	2.88	405
c13138_g2	Seed	21	2.01	599
c131444_g1	Seed	8	0.51	798
c131481_g3	Seed	1	1.37	223
c131483_g3	Seed	3	2.39	250
c131765_g3	Seed	3	5.9	209
c131782_g2	Seed	1	0.85	246
c131793_g1	Seed	811	35.11	1070
c131879_g2	Seed	1	1.01	237
c13194_g1	Seed	2	0.57	342
c131984_g2	Seed	1	2.43	202
c132102_g3	Seed	3	0.32	564
c132127_g2	Seed	2	0.34	430
c132142_g2	Seed	1	1.63	216
c132230_g3	Seed	2	0.67	321
c132270_g1	Seed	2	1.07	277
c132408_g1	Seed	2	3.62	212
c132449_g2	Seed	3	2.65	244
c132537_g2	Seed	1	0.37	309
c132556_g2	Seed	1	1.86	211
c132595_g4	Seed	1	1.76	213
c132628_g1	Seed	38	0.39	3817
c132798_g2	Seed	1	1.81	212
c132930_g3	Seed	1	2.51	201
c132936_g1	Seed	3	1.05	316
c13300_g1	Seed	4	1.38	318
c133031_g3	Seed	10	0.9	622
c13304_g1	Seed	6	6.71	232
c133078_g2	Seed	4	1.16	339
c133134_g2	Seed	1	1.91	210
c133154_g3	Seed	4	2.01	282
c133273_g2	Seed	2	0.51	358
c133341_g1	Seed	30	1.91	795
c133400_g4	Seed	5	0.72	471
c133472_g2	Seed	1	0.42	297
c133570_g3	Seed	2	2.67	224
c133571_g5	Seed	1	2.15	206
c133582_g3	Seed	4	2.55	264
c133583_g1	Seed	1	0.6	268
c133599_g2	Seed	2	0.52	355
c13365_g1	Seed	1	1.31	225
c133689_g1	Seed	4	0.47	526
c133816_g1	Seed	9	0.33	1474
c133830_g2	Seed	3	0.59	401
c133882_g2	Seed	1	1.14	270
c133883_g2	Seed	2	0.51	374
c133888_g4	Seed	1	0.41	299
c133_g1	Seed	4	3.35	247
c134073_g2	Seed	1	0.85	246
c134148_g2	Seed	1	0.5	282
c134219_g1	Seed	5	7.17	221
c134285_g3	Seed	5	0.37	708
c13429_g1	Seed	1	1.63	216
c134343_g2	Seed	5	1.74	317
c13435_g1	Seed	1	0.59	269
c1343_g1	Seed	2	2.1	235
c134456_g1	Seed	36	1.51	1147
c134456_g2	Seed	10	1.85	412
c13452_g1	Seed	2	0.68	319
c13458_g1	Seed	5	0.67	490
c134622_g1	Seed	21	0.78	1214
c135303_g2	Seed	1	1.05	235
c135309_g10	Seed	4	2.06	280
c135358_g1	Seed	4.99	0.52	570
c13540_g1	Seed	1	0.32	325
c13543_g1	Seed	3	0.73	364
c135507_g1	Seed	1	1.17	230
c135621_g6	Seed	4	0.48	519
c135756_g4	Seed	3	0.53	423
c135761_g2	Seed	3	0.71	368
c135782_g2	Seed	2	1.74	245
c135954_g5	Seed	1	1.86	211
c136084_g4	Seed	3	6.44	206
c136097_g1	Seed	14	0.55	1156
c13611_g1	Seed	1	0.66	262
c136146_g2	Seed	1	0.81	249
c13619_g1	Seed	3	0.61	394
c13627_g1	Seed	4	0.41	572
c136434_g2	Seed	2	4.17	207
c136434_g3	Seed	34	1.41	1130
c13643_g1	Seed	2	0.33	439
c136494_g3	Seed	2	1.1	275
c13667_g1	Seed	1	0.71	257
c136741_g2	Seed	7	0.37	924
c136749_g4	Seed	1	1.97	209
c136780_g1	Seed	76	2.48	1365
c13692_g1	Seed	1	2.51	201
c13699_g1	Seed	3	2.27	253
c1369_g1	Seed	1	1.43	221
c13702_g1	Seed	2	0.32	447
c137059_g1	Seed	3	3.67	240
c137059_g2	Seed	1	0.95	240
c137067_g2	Seed	6	2.68	292
c13709_g1	Seed	8	1.05	494
c137128_g2	Seed	1	0.48	286
c137151_g2	Seed	1	0.56	273
c137255_g2	Seed	2	4.43	205
c137255_g3	Seed	3	0.66	380
c137286_g5	Seed	8	0.52	897
c137313_g3	Seed	1	1.25	227
c137328_g2	Seed	4	9.13	204
c137425_g5	Seed	2	0.46	374
c137425_g9	Seed	1	1.34	224
c137495_g3	Seed	2	1.04	279
c1374_g1	Seed	1	2.28	204
c137532_g2	Seed	36	2.99	679
c137623_g3	Seed	3	3.68	270
c137705_g1	Seed	4	0.48	518
c137718_g2	Seed	7	4.67	270
c137783_g2	Seed	4	0.64	443
c137805_g5	Seed	2	0.32	441
c137876_g2	Seed	1	2.43	202
c137987_g1	Seed	1	1.51	219
c138008_g12	Seed	2	0.69	318
c13807_g1	Seed	5	8.57	214
c138088_g1	Seed	8	0.9	541
c138148_g3	Seed	6	1.54	356
c138166_g1	Seed	1	1.67	215
c138192_g7	Seed	1	0.56	274
c13821_g1	Seed	3	2.35	251
c138267_g4	Seed	1	1.76	213
c138434_g3	Seed	4	0.42	569
c138482_g2	Seed	1	0.99	238
c138520_g2	Seed	3	0.39	500
c13860_g1	Seed	3	0.8	351
c13867_g1	Seed	3	2.31	252
c138790_g1	Seed	1	2.51	201
c138792_g2	Seed	1	1.91	210
c138811_g2	Seed	3	0.32	560
c138847_g2	Seed	6	0.32	914
c138848_g4	Seed	3	0.35	527
c138892_g4	Seed	7	0.64	620
c13890_g1	Seed	3	1.21	385
c138944_g3	Seed	2	0.35	425
c139045_g5	Seed	1	1.07	234
c139119_g2	Seed	1	1.01	237
c139130_g4	Seed	1	1.12	232
c139160_g1	Seed	2	1.16	271
c139211_g5	Seed	3	1.31	360
c139287_g1	Seed	3	2.13	257
c139290_g1	Seed	2	0.5	360
c139407_g3	Seed	5	1.63	324
c13943_g1	Seed	2	1	282
c139466_g3	Seed	1	1.03	236
c139499_g1	Seed	1	0.74	254
c13949_g1	Seed	2	1.35	260
c139554_g3	Seed	2	2.49	227
c139582_g4	Seed	1	1.4	222
c139628_g1	Seed	1	0.62	266
c139629_g3	Seed	2	4.3	206
c139662_g1	Seed	459	18.76	1121
c139667_g5	Seed	2	1.28	264
c139744_g1	Seed	3	0.7	371
c139744_g4	Seed	1	0.87	245
c139837_g2	Seed	2	0.44	380
c13990_g1	Seed	5	0.75	458
c139918_g1	Seed	1	1.67	215
c139935_g2	Seed	2	3.52	213
c14001_g1	Seed	1	0.67	261
c140047_g1	Seed	4	0.6	457
c14006_g1	Seed	2	3.83	312
c140100_g6	Seed	3	0.33	547
c140294_g2	Seed	4	0.55	482
c140307_g4	Seed	1	0.94	241
c140426_g3	Seed	10	0.49	977
c140446_g4	Seed	1	1.63	216
c14049_g1	Seed	2	0.39	402
c140526_g2	Seed	12	0.96	1001
c14070_g1	Seed	1	1.07	234
c14072_g1	Seed	8	0.68	646
c140820_g2	Seed	1	0.45	292
c140832_g3	Seed	1	1.19	229
c141017_g3	Seed	1	1.37	223
c141017_g4	Seed	2	0.5	359
c141025_g2	Seed	3	0.5	433
c14102_g1	Seed	2	0.85	297
c141044_g6	Seed	1	1.51	219
c141096_g2	Seed	7	0.34	981
c141105_g1	Seed	41	1.52	1213
c141105_g3	Seed	2	1.14	272
c141105_g4	Seed	6	1.1	414
c141129_g2	Seed	2	0.36	418
c141271_g3	Seed	9	0.55	818
c141339_g1	Seed	5	0.31	815
c141359_g3	Seed	8	1.6	397
c141397_g2	Seed	1	0.39	306
c141401_g2	Seed	2	0.92	289
c141529_g7	Seed	1	0.38	318
c141533_g1	Seed	4	0.61	456
c14157_g1	Seed	3	0.8	351
c141655_g9	Seed	7	2.45	316
c14165_g1	Seed	1	0.32	326
c141663_g3	Seed	1	1.22	228
c14177_g1	Seed	4	0.47	527
c14181_g1	Seed	9	0.68	701
c141823_g6	Seed	4	1.1	346
c141871_g1	Seed	5	0.38	701
c141896_g12	Seed	3	0.96	326
c1418_g1	Seed	4	0.6	458
c141947_g3	Seed	3	0.65	382
c142012_g5	Seed	1	1.97	209
c142064_g1	Seed	2	1.57	251
c142104_g2	Seed	20	0.87	1557
c142184_g3	Seed	4	0.94	369
c142281_g3	Seed	7	0.91	497
c142305_g5	Seed	1	0.45	291
c142373_g1	Seed	1	0.43	295
c14246_g1	Seed	3	1.24	299
c142518_g3	Seed	1	1.28	226
c142520_g4	Seed	1	1.28	226
c142562_g1	Seed	3	4.52	219
c142644_g2	Seed	1	1.43	221
c14266_g1	Seed	4	0.45	541
c142795_g1	Seed	3	2.86	240
c142816_g5	Seed	1	0.85	246
c14290_g1	Seed	1	0.41	301
c142918_g3	Seed	3	1.03	318
c142960_g1	Seed	4	0.67	433
c143017_g1	Seed	1	1.37	223
c143029_g4	Seed	3	0.71	369
c143078_g2	Seed	3	0.79	352
c143089_g3	Seed	1	0.35	453
c143393_g2	Seed	1	2.35	203
c143461_g3	Seed	1	1.03	236
c143493_g3	Seed	17	1	844
c143532_g1	Seed	2	2.39	229
c14353_g1	Seed	10	0.73	718
c143549_g1	Seed	1	0.8	250
c143601_g3	Seed	4	1.11	345
c143726_g1	Seed	15	1.56	569
c143796_g6	Seed	1	1.1	233
c143815_g1	Seed	1	0.81	249
c143918_g4	Seed	1	0.38	307
c143964_g3	Seed	1.93	2.71	222
c143983_g2	Seed	2	0.62	364
c14409_g1	Seed	1	0.71	257
c144231_g1	Seed	29	1.95	764
c144239_g3	Seed	6	0.37	807
c144241_g2	Seed	1	2.35	203
c144248_g1	Seed	4	1.01	358
c144265_g1	Seed	6	0.74	676
c14447_g1	Seed	2	0.8	302
c144489_g4	Seed	1	2.03	208
c144566_g5	Seed	1	1.14	231
c144596_g7	Seed	2	1.02	281
c144629_g5	Seed	1	2.51	201
c144638_g6	Seed	5	0.64	502
c144640_g5	Seed	1	0.71	257
c144647_g6	Seed	1	1.14	231
c144647_g8	Seed	1	2.21	205
c144662_g1	Seed	1	0.61	267
c144662_g3	Seed	6	2.39	342
c144692_g3	Seed	1	0.68	260
c144868_g1	Seed	2	3.72	211
c144869_g2	Seed	1	0.39	306
c144887_g2	Seed	2	1.28	264
c144943_g2	Seed	1	0.82	248
c144978_g3	Seed	5	0.41	665
c14498_g1	Seed	5	0.63	508
c145017_g1	Seed	1	1.71	214
c145024_g14	Seed	2	0.87	294
c145044_g4	Seed	2	0.55	346
c145105_g5	Seed	6	0.94	484
c145109_g2	Seed	45	5.94	493
c145147_g11	Seed	1	1.91	210
c145160_g2	Seed	1	0.33	323
c145285_g5	Seed	2	1.4	258
c145472_g1	Seed	4	2.34	291
c145509_g3	Seed	4	0.48	523
c145588_g1	Seed	9	0.51	869
c145684_g2	Seed	1	1.34	224
c145757_g5	Seed	1	0.52	377
c145843_g2	Seed	1	0.97	239
c145886_g10	Seed	1	1.71	214
c145951_g1	Seed	2	1.31	262
c145976_g4	Seed	2	0.36	415
c146017_g2	Seed	20	2.59	1261
c146031_g3	Seed	1	1.4	222
c14603_g1	Seed	18	1.47	666
c146046_g2	Seed	2	3.34	215
c146087_g1	Seed	1	2.09	207
c146099_g4	Seed	1	0.8	250
c146153_g2	Seed	1	1.4	222
c146163_g4	Seed	1	2.09	207
c146181_g3	Seed	1	0.7	258
c146189_g3	Seed	1	2.51	201
c146195_g2	Seed	2	4.56	204
c146276_g3	Seed	2	3.94	209
c14628_g1	Seed	2	0.47	368
c146454_g6	Seed	1	1.76	213
c14645_g1	Seed	1	0.54	276
c14657_g1	Seed	1	1.34	224
c146638_g1	Seed	1	0.87	245
c14672_g1	Seed	4	0.33	667
c146748_g3	Seed	1	0.82	248
c14678_g1	Seed	30	1.33	1047
c146799_g4	Seed	1	0.82	248
c146810_g6	Seed	1	1.1	233
c146822_g2	Seed	2	2.02	237
c146884_g1	Seed	1	0.31	672
c146906_g5	Seed	2	1.08	418
c146930_g5	Seed	4	3.6	243
c147148_g3	Seed	2	1.49	254
c14721_g1	Seed	2	1.03	280
c14722_g1	Seed	10	2.02	395
c147356_g2	Seed	1	0.56	273
c147402_g6	Seed	1	0.69	259
c147417_g2	Seed	4	0.49	512
c147476_g1	Seed	1	1.05	235
c147500_g3	Seed	2	3.43	214
c147522_g4	Seed	13	0.98	702
c147543_g6	Seed	1	0.99	238
c147564_g3	Seed	1	2.28	204
c147636_g5	Seed	2	1.62	249
c147642_g3	Seed	4	2.59	263
c147693_g1	Seed	2	0.42	388
c14775_g1	Seed	2	1.44	256
c147806_g1	Seed	1	0.67	261
c147848_g5	Seed	3	0.68	376
c147937_g2	Seed	3	1.81	268
c147943_g2	Seed	5	1.24	361
c14797_g1	Seed	1	2.09	207
c148051_g2	Seed	2	1.02	281
c148063_g3	Seed	4	0.51	503
c148077_g4	Seed	7	0.6	830
c148140_g3	Seed	1	0.8	250
c148154_g3	Seed	1	2.51	201
c148226_g3	Seed	7	0.52	756
c14827_g1	Seed	1	1.86	211
c148327_g3	Seed	2	3.83	210
c148453_g1	Seed	3	0.55	746
c148562_g2	Seed	3	0.44	467
c148612_g2	Seed	1	0.8	250
c14861_g1	Seed	2	3.94	209
c148620_g4	Seed	2	0.47	369
c148633_g1	Seed	8	1.79	377
c148646_g4	Seed	4	1.21	333
c148680_g3	Seed	3	0.34	540
c148681_g5	Seed	2	4.05	208
c148803_g5	Seed	2	4.43	205
c148819_g2	Seed	2	1.22	267
c148921_g6	Seed	1	1.1	233
c148929_g4	Seed	1	1.1	233
c148957_g6	Seed	1	0.92	242
c149011_g2	Seed	5	1.13	375
c149034_g3	Seed	2	1.87	241
c149039_g3	Seed	1	1.1	233
c149148_g3	Seed	1	1.81	212
c149159_g3	Seed	1	1.67	215
c149253_g1	Seed	6	1.57	353
c149286_g5	Seed	2	0.79	303
c149432_g3	Seed	2	1.26	265
c149460_g4	Seed	2	2.29	231
c149580_g1	Seed	1	1.97	209
c149674_g2	Seed	2	0.4	396
c149674_g9	Seed	1	2.21	205
c149694_g6	Seed	1	1.37	223
c149723_g6	Seed	2	0.54	348
c149726_g9	Seed	3	0.62	392
c149736_g1	Seed	1	1.86	211
c149741_g1	Seed	1	1.71	214
c149745_g3	Seed	1	0.72	256
c149774_g3	Seed	1	2.35	203
c149775_g1	Seed	19	2.03	559
c14980_g1	Seed	7	0.44	797
c149828_g5	Seed	44	1.49	1311
c149837_g4	Seed	7	0.93	490
c149843_g1	Seed	1	1.31	225
c149859_g9	Seed	1	1.22	305
c14986_g1	Seed	28	2.52	625
c14986_g2	Seed	4	2.08	279
c149891_g3	Seed	1	2.43	202
c149921_g4	Seed	2	0.51	356
c149982_g2	Seed	1	2.09	207
c149995_g4	Seed	2	0.63	328
c150052_g2	Seed	3	0.67	377
c150053_g5	Seed	1	0.59	269
c150063_g2	Seed	2	0.45	375
c150066_g5	Seed	1	1.67	215
c150089_g3	Seed	2	1.62	249
c150103_g2	Seed	192	7.51	1162
c150130_g2	Seed	2	0.93	288
c150168_g3	Seed	2	2.39	229
c150213_g2	Seed	3	0.85	342
c150213_g4	Seed	13	1.63	507
c150269_g7	Seed	2	0.43	385
c150343_g4	Seed	1	0.82	248
c150363_g2	Seed	1	2.21	205
c150402_g7	Seed	1	1.47	220
c150410_g2	Seed	558	20.85	1206
c150410_g3	Seed	97	24.5	358
c15042_g2	Seed	1	2.21	205
c150440_g1	Seed	1	1.17	230
c150451_g3	Seed	2	0.53	351
c15048_g1	Seed	1	0.38	308
c150503_g4	Seed	2	0.41	391
c150515_g6	Seed	1	1.25	227
c150574_g3	Seed	2	3.01	219
c15064_g1	Seed	2	1.03	280
c15064_g2	Seed	1	2.09	207
c150781_g3	Seed	13	1.78	483
c150789_g3	Seed	1	1.01	237
c15080_g1	Seed	79	1.98	1693
c150834_g2	Seed	2	0.37	414
c150851_g2	Seed	1	1.63	216
c150873_g3	Seed	2	2.8	222
c150922_g4	Seed	1	0.47	288
c15093_g1	Seed	1	0.85	246
c15095_g1	Seed	2	0.53	352
c150982_g2	Seed	1	2.09	207
c15098_g1	Seed	3	0.34	540
c151055_g1	Seed	3	2.39	250
c151057_g1	Seed	401	4.33	3656
c151060_g1	Seed	2	2.55	226
c151081_g1	Seed	3	2.13	257
c151082_g1	Seed	2	4.56	204
c151086_g1	Seed	6	1.82	333
c151097_g1	Seed	15	0.86	861
c151124_g1	Seed	1	1.34	224
c151134_g1	Seed	4	0.94	369
c151135_g1	Seed	3	1.97	262
c151141_g1	Seed	5	0.72	469
c151159_g1	Seed	1	1.63	216
c151161_g1	Seed	2	2.94	220
c151165_g1	Seed	2	3.72	211
c151167_g1	Seed	2	1.11	274
c151172_g1	Seed	2	1.13	273
c151178_g1	Seed	1	1.1	233
c15117_g1	Seed	4	2.55	264
c151181_g1	Seed	2	2.94	220
c151191_g1	Seed	12	1.24	570
c151194_g1	Seed	4	0.64	444
c1511_g1	Seed	1	0.66	262
c151203_g1	Seed	2	0.56	343
c151220_g1	Seed	1	0.87	245
c151225_g1	Seed	1	2.35	203
c151227_g1	Seed	1	1.91	210
c151231_g1	Seed	6	0.93	451
c151232_g1	Seed	2	1.68	247
c151251_g1	Seed	2	4.3	206
c151265_g1	Seed	3	0.56	412
c151273_g1	Seed	2	4.71	203
c151276_g1	Seed	2	4.3	206
c151295_g1	Seed	4	0.9	377
c151296_g1	Seed	1	1.67	215
c15130_g1	Seed	2	3.25	216
c151318_g1	Seed	1	1.07	234
c151321_g1	Seed	61	9.91	440
c151347_g1	Seed	92	2.41	1628
c151371_g1	Seed	1	0.82	248
c151379_g1	Seed	4	0.76	406
c151403_g1	Seed	1	2.03	208
c151407_g1	Seed	104	22.61	382
c151419_g1	Seed	1	0.94	241
c151420_g1	Seed	1	2.51	201
c151429_g1	Seed	3	6.85	204
c151439_g1	Seed	2	1.57	251
c151445_g1	Seed	1	2.43	202
c151453_g1	Seed	7	0.83	523
c151460_g1	Seed	30	2.33	690
c151471_g1	Seed	3	1.78	269
c151476_g1	Seed	2	2.1	235
c151494_g1	Seed	1	1.55	218
c151497_g1	Seed	2	2.61	225
c151520_g1	Seed	1	0.8	250
c151527_g1	Seed	2	2.15	234
c151534_g1	Seed	2	2.1	235
c151539_g1	Seed	2	2.61	225
c151549_g1	Seed	1	1.51	219
c151562_g1	Seed	2	2.74	223
c15160_g1	Seed	4	0.7	425
c151622_g1	Seed	7	1.52	382
c151624_g1	Seed	7	0.92	494
c151625_g1	Seed	1	1.01	237
c151643_g1	Seed	8	2.73	319
c151653_g1	Seed	1	0.5	282
c151673_g1	Seed	2	0.53	351
c151680_g1	Seed	7	5.05	256
c151684_g1	Seed	2	0.9	291
c151699_g1	Seed	3	0.55	415
c151702_g1	Seed	3	0.58	404
c151707_g1	Seed	2	1.68	247
c151713_g1	Seed	3	0.68	374
c151741_g1	Seed	3	4.41	220
c151749_g1	Seed	2	4.71	203
c151759_g1	Seed	2	5.02	201
c15175_g1	Seed	1	0.97	239
c151760_g1	Seed	3	1.03	318
c151770_g1	Seed	2	2.61	225
c151773_g1	Seed	2	4.05	208
c151784_g1	Seed	1	0.6	268
c151786_g1	Seed	2	3.01	219
c151792_g1	Seed	6	1.78	336
c151799_g1	Seed	1	0.55	275
c151801_g1	Seed	1	0.94	241
c151802_g1	Seed	6	0.76	504
c151804_g1	Seed	1	1.03	236
c151807_g1	Seed	2	4.05	208
c151811_g1	Seed	3	4.52	219
c151824_g1	Seed	2	2.8	222
c151832_g1	Seed	2	1.17	270
c151835_g1	Seed	4	1.18	337
c151844_g1	Seed	2	2.67	224
c151863_g1	Seed	4	0.4	584
c151876_g1	Seed	4	0.5	506
c151882_g1	Seed	2	2.87	221
c151897_g1	Seed	4	1.22	332
c151902_g1	Seed	3	0.61	393
c151923_g1	Seed	1	1.51	219
c151925_g1	Seed	9	2.24	360
c151936_g1	Seed	7	1.66	368
c151945_g1	Seed	4	0.83	391
c151948_g1	Seed	1	0.8	250
c151955_g1	Seed	1	1.28	226
c151958_g1	Seed	4	0.64	445
c151962_g1	Seed	3	1.83	267
c151963_g1	Seed	3	0.84	343
c151964_g1	Seed	1	2.51	201
c151966_g1	Seed	5	1.53	332
c151970_g1	Seed	1	1.22	228
c151974_g1	Seed	11	0.86	688
c151987_g1	Seed	1	0.76	253
c151994_g1	Seed	2	4.17	207
c151999_g1	Seed	1	1.05	235
c152008_g1	Seed	4	2.75	259
c152010_g1	Seed	5	1.14	374
c152017_g1	Seed	2	3.09	218
c152042_g1	Seed	3	1.18	304
c152053_g1	Seed	1	1.76	213
c152058_g1	Seed	2	3.17	217
c152060_g1	Seed	3	1.71	272
c152063_g1	Seed	1	2.03	208
c152070_g1	Seed	5	2.93	270
c152082_g1	Seed	1	0.97	239
c152090_g1	Seed	2	2.61	225
c152098_g1	Seed	1	1.34	224
c152125_g1	Seed	3	0.55	413
c152139_g1	Seed	1	1.55	218
c152144_g1	Seed	4	1.83	290
c152150_g1	Seed	84	6.56	687
c152161_g1	Seed	1	1.58	217
c152162_g1	Seed	5	1.29	355
c152173_g1	Seed	1	2.09	207
c152174_g1	Seed	2	2.55	226
c152190_g1	Seed	3	5.14	214
c152194_g1	Seed	2	0.31	450
c152198_g1	Seed	1	1.58	217
c152206_g1	Seed	1	1.07	234
c152209_g1	Seed	2	4.71	203
c15220_g1	Seed	1	1.51	219
c152222_g1	Seed	2	1.24	266
c152228_g1	Seed	4	0.93	370
c152229_g1	Seed	1	0.7	258
c152231_g1	Seed	1	0.39	306
c152262_g1	Seed	2	0.53	350
c152284_g1	Seed	2	4.43	205
c152288_g1	Seed	2	3.72	211
c152289_g1	Seed	4	1.87	288
c152293_g1	Seed	4	1.25	329
c152304_g1	Seed	7	1.28	414
c152307_g1	Seed	4	0.57	473
c152311_g1	Seed	2	3.17	217
c152314_g1	Seed	2	2.55	226
c152315_g1	Seed	2	4.86	202
c15231_g1	Seed	1	1.03	236
c152322_g1	Seed	6	0.73	516
c152330_g1	Seed	1	0.73	255
c152333_g1	Seed	2	2.19	233
c152334_g1	Seed	1	2.43	202
c152337_g1	Seed	2	4.05	208
c152341_g1	Seed	1	1.34	224
c15234_g1	Seed	2	0.34	429
c152362_g1	Seed	2	3.09	218
c152373_g1	Seed	5	0.59	528
c152375_g1	Seed	2	1.3	263
c152402_g1	Seed	6	1.54	356
c152420_g1	Seed	1	0.33	323
c152433_g1	Seed	5	0.43	647
c152442_g1	Seed	2	3.72	211
c152449_g1	Seed	4	0.85	385
c152451_g1	Seed	2	2.44	228
c152470_g1	Seed	51	2.71	912
c152471_g1	Seed	2	2.44	228
c152482_g1	Seed	2	1.74	245
c152508_g1	Seed	1	2.28	204
c152515_g1	Seed	1	0.94	241
c152520_g1	Seed	15	1.24	662
c152554_g1	Seed	2	3.83	210
c152557_g1	Seed	1	2.21	205
c152575_g1	Seed	3	2	261
c152577_g1	Seed	2	1.26	265
c152583_g1	Seed	16	1.33	657
c152605_g1	Seed	4	0.89	379
c152627_g1	Seed	2	3.17	217
c152630_g1	Seed	3	0.96	327
c152637_g1	Seed	12	1.41	527
c152642_g1	Seed	1	0.81	249
c152643_g1	Seed	2	0.55	347
c152646_g1	Seed	44	1.67	1188
c152658_g1	Seed	2	5.02	201
c152662_g1	Seed	4	0.91	375
c152708_g1	Seed	2	1.16	271
c152709_g1	Seed	10	1.11	547
c152716_g1	Seed	3	3.66	228
c152729_g1	Seed	2	0.36	416
c152761_g1	Seed	1	2.15	206
c152767_g1	Seed	1	2.28	204
c152775_g1	Seed	2	0.36	415
c152781_g1	Seed	1	2.43	202
c152788_g1	Seed	2	4.43	205
c152819_g1	Seed	2	3.01	219
c15281_g1	Seed	2	1.16	271
c152830_g1	Seed	1	1.81	212
c152831_g1	Seed	2	3.43	214
c152837_g1	Seed	3	2.56	246
c152839_g1	Seed	1	0.95	240
c152847_g1	Seed	4	0.48	519
c152848_g1	Seed	2	1.33	261
c152850_g1	Seed	1	2.28	204
c152871_g1	Seed	8	1.04	497
c152874_g1	Seed	1	1.31	225
c152881_g1	Seed	1	1.63	216
c152887_g1	Seed	4	0.94	369
c152909_g1	Seed	3	4.01	224
c152926_g1	Seed	4	0.33	668
c15293_g1	Seed	1	1.34	224
c152953_g1	Seed	1	1.28	226
c152960_g1	Seed	31	2.85	616
c152969_g1	Seed	2	4.3	206
c152978_g1	Seed	2	1.65	248
c152988_g1	Seed	4	7.87	209
c152997_g1	Seed	1	1.91	210
c152999_g1	Seed	2	3.62	212
c153001_g1	Seed	2	2.55	226
c153005_g1	Seed	9	0.59	774
c153010_g1	Seed	2	1.77	244
c153014_g1	Seed	3	0.58	403
c153019_g1	Seed	1	0.97	239
c153022_g1	Seed	20	0.99	960
c153029_g1	Seed	1	2.03	208
c153036_g1	Seed	1	1.4	222
c153039_g1	Seed	2	3.34	215
c153050_g1	Seed	6	1.23	392
c153054_g1	Seed	2	1.31	262
c153067_g1	Seed	19	0.51	1603
c153068_g1	Seed	3	0.99	323
c153069_g1	Seed	2	1.59	250
c153071_g1	Seed	2	4.43	205
c153072_g1	Seed	1	2.09	207
c153077_g1	Seed	2	1.87	241
c153078_g1	Seed	1	0.32	328
c153081_g1	Seed	3	5.9	209
c153086_g1	Seed	3	0.91	333
c153105_g1	Seed	6	0.75	510
c153107_g1	Seed	2	0.34	428
c153120_g1	Seed	1	0.51	280
c153139_g1	Seed	1	0.7	258
c15314_g2	Seed	2	5.02	201
c15315_g1	Seed	16	1.43	628
c15317_g1	Seed	4	0.48	522
c153190_g1	Seed	2	0.99	283
c153191_g1	Seed	3	1.34	292
c153204_g1	Seed	3	0.67	377
c15320_g1	Seed	28	2.43	640
c153225_g1	Seed	1	2.09	207
c153229_g1	Seed	2	3.94	209
c153232_g1	Seed	13	1.02	683
c153239_g1	Seed	2	4.56	204
c153250_g1	Seed	2	1.16	271
c153258_g1	Seed	2	2.67	224
c153265_g1	Seed	3	0.79	352
c153268_g1	Seed	1	0.52	279
c153293_g1	Seed	2	3.09	218
c153300_g1	Seed	1	0.47	287
c153310_g1	Seed	3	0.92	331
c153319_g1	Seed	17	6.01	315
c153327_g1	Seed	4	1	360
c153357_g1	Seed	4	1.03	355
c153365_g1	Seed	1	1.67	215
c153372_g1	Seed	2	1.24	266
c153377_g1	Seed	2	2.94	220
c153380_g1	Seed	1	1.34	224
c153386_g1	Seed	7	0.99	474
c153428_g1	Seed	1	0.88	244
c153434_g1	Seed	1	1.43	221
c153441_g1	Seed	3	1.39	289
c153448_g1	Seed	2	4.17	207
c153463_g1	Seed	12	1.57	495
c153478_g1	Seed	1	1.37	223
c153492_g1	Seed	3	7.06	203
c153501_g1	Seed	3	1.39	289
c153518_g1	Seed	1	2.21	205
c153545_g1	Seed	1	0.97	239
c153556_g1	Seed	3	1.91	264
c153566_g1	Seed	12	1.01	655
c153572_g1	Seed	2	0.47	370
c153582_g1	Seed	2	0.85	297
c153584_g1	Seed	11	1.35	513
c153612_g1	Seed	2	1.74	245
c153629_g1	Seed	1	1.63	216
c153643_g1	Seed	1	1.4	222
c153675_g1	Seed	2	3.43	214
c153710_g1	Seed	6	0.97	440
c153717_g1	Seed	5	1.27	357
c153718_g1	Seed	2	5.02	201
c153720_g1	Seed	1	0.94	241
c153738_g1	Seed	4	0.8	398
c153742_g1	Seed	4	2.71	260
c153754_g1	Seed	1	1.03	236
c153766_g1	Seed	1	0.92	242
c153771_g1	Seed	3	3.74	227
c153772_g1	Seed	1	1.05	235
c153785_g1	Seed	1	0.99	238
c153786_g1	Seed	4	0.86	384
c153791_g1	Seed	1	0.63	265
c153811_g1	Seed	4	1.05	352
c153819_g1	Seed	3	1.17	305
c153826_g1	Seed	1	1.12	232
c153837_g1	Seed	1	2.43	202
c153842_g1	Seed	2	0.97	285
c153846_g1	Seed	2	2.55	226
c153852_g1	Seed	2	1.24	266
c15385_g1	Seed	2	0.54	349
c15386_g1	Seed	1	1.25	227
c153871_g1	Seed	4	0.53	492
c15387_g2	Seed	1	0.99	238
c153895_g1	Seed	1	0.53	277
c153896_g1	Seed	1	0.95	240
c153909_g1	Seed	2	5.02	201
c153926_g1	Seed	3	1.78	269
c153931_g1	Seed	2	1.68	247
c153935_g1	Seed	2	2.44	228
c15395_g1	Seed	4	0.37	614
c153970_g1	Seed	4	1.64	300
c153981_g1	Seed	2	0.49	364
c153984_g1	Seed	2	4.17	207
c153988_g1	Seed	6	0.32	917
c153990_g1	Seed	10	1.29	500
c154017_g1	Seed	2	1.02	281
c154039_g1	Seed	4	0.48	520
c154055_g1	Seed	4	0.52	496
c154058_g1	Seed	1	2.15	206
c154061_g1	Seed	11	0.85	694
c154069_g1	Seed	1	0.56	273
c154072_g1	Seed	2	2.61	225
c154073_g1	Seed	5	0.86	427
c15407_g1	Seed	40	2.69	811
c154083_g1	Seed	3	0.63	388
c154106_g1	Seed	4	0.6	460
c154108_g1	Seed	1	0.81	249
c154110_g1	Seed	1	2.21	205
c154111_g1	Seed	2	0.39	404
c154129_g1	Seed	2	1.05	278
c154135_g1	Seed	1	1.07	234
c154151_g1	Seed	5	0.79	447
c154166_g1	Seed	1	1.55	218
c154169_g1	Seed	45	4.29	601
c154174_g1	Seed	2	4.71	203
c154175_g1	Seed	15	2.49	435
c154180_g1	Seed	1	1.05	235
c154184_g1	Seed	1	1.14	231
c154194_g1	Seed	3	2.86	240
c154196_g1	Seed	2	4.17	207
c154216_g1	Seed	12	0.92	696
c154217_g1	Seed	2	1.22	267
c154225_g1	Seed	1	0.76	253
c154247_g1	Seed	1	0.88	244
c154264_g1	Seed	3	0.68	375
c154275_g1	Seed	2	4.05	208
c154297_g1	Seed	3	0.42	478
c154302_g1	Seed	2	4.17	207
c154304_g1	Seed	2	3.34	215
c154309_g1	Seed	3	6.64	205
c154334_g1	Seed	1	1.81	212
c154344_g1	Seed	1	0.95	240
c154348_g1	Seed	2	2.74	223
c15436_g1	Seed	2	4.05	208
c154382_g1	Seed	25	2.75	549
c154390_g1	Seed	4	1.94	285
c154433_g1	Seed	2	4.3	206
c15444_g1	Seed	1	0.87	245
c154454_g1	Seed	2	0.46	373
c154460_g1	Seed	2	1.1	275
c154471_g1	Seed	26	3.23	510
c154482_g1	Seed	1	1.22	228
c154492_g1	Seed	3	0.59	401
c154501_g1	Seed	2	0.84	298
c154521_g1	Seed	2	4.86	202
c154528_g1	Seed	2	1	282
c154535_g1	Seed	1	1.86	211
c154538_g1	Seed	1	0.32	328
c154554_g1	Seed	2	2.8	222
c154555_g1	Seed	1	1.86	211
c15456_g1	Seed	2	3.09	218
c154570_g1	Seed	1	0.56	273
c154589_g1	Seed	3	4.01	224
c154591_g1	Seed	1	0.7	258
c15459_g1	Seed	3	0.36	517
c154607_g1	Seed	5	1.11	379
c15461_g1	Seed	3	0.68	375
c154638_g1	Seed	2	0.44	381
c154641_g1	Seed	1	0.64	264
c154687_g1	Seed	1	0.48	285
c154688_g1	Seed	2	2.34	230
c154691_g1	Seed	1	0.45	292
c154696_g1	Seed	3	4.52	219
c154701_g1	Seed	3	1.54	280
c154718_g1	Seed	2	0.51	356
c154719_g1	Seed	2	5.02	201
c154725_g1	Seed	4	0.53	494
c154756_g1	Seed	5	0.7	477
c154765_g1	Seed	2	3.83	210
c154783_g1	Seed	4	0.7	425
c154785_g1	Seed	1	2.15	206
c154786_g1	Seed	2	0.87	294
c154789_g1	Seed	18	3.13	425
c154803_g1	Seed	2	0.45	376
c154817_g1	Seed	13	1.9	465
c154822_g1	Seed	2	3.94	209
c154826_g1	Seed	2	3.94	209
c154830_g1	Seed	2	0.45	377
c15483_g1	Seed	4	2.22	274
c154841_g1	Seed	2	4.3	206
c154854_g1	Seed	2	1.22	267
c154855_g1	Seed	3	0.54	419
c154860_g1	Seed	1	0.49	284
c154873_g1	Seed	1	2.09	207
c154883_g1	Seed	2	4.17	207
c154897_g1	Seed	2	1.71	246
c154899_g1	Seed	2	0.32	446
c154913_g1	Seed	2	0.54	349
c154919_g1	Seed	2	3.01	219
c154921_g1	Seed	1	1.71	214
c154925_g1	Seed	4	0.49	517
c154931_g1	Seed	5	0.83	436
c154941_g1	Seed	2	2.61	225
c154945_g1	Seed	3	1.73	271
c154952_g1	Seed	5	1.02	393
c154956_g1	Seed	8	0.86	559
c154958_g1	Seed	1	1.55	218
c154960_g1	Seed	2	1.08	276
c154977_g1	Seed	2	0.88	293
c154989_g1	Seed	22	1.24	872
c154993_g1	Seed	3	3.74	227
c155002_g1	Seed	2	3.62	212
c155022_g1	Seed	2	2.8	222
c155023_g1	Seed	3	2.91	239
c155036_g1	Seed	2	4.3	206
c155037_g1	Seed	4	0.77	405
c155044_g1	Seed	2	1.68	247
c155060_g1	Seed	3	1.43	286
c155068_g1	Seed	1	1.25	227
c155083_g1	Seed	10	1.29	500
c155086_g1	Seed	2	2.19	233
c155094_g1	Seed	2	2.55	226
c155096_g1	Seed	1	0.59	270
c155107_g1	Seed	1	0.9	243
c155121_g1	Seed	1	0.37	310
c155129_g1	Seed	2	0.79	304
c155148_g1	Seed	2	1.8	243
c155151_g1	Seed	4	0.83	390
c155171_g1	Seed	1	1.97	209
c155176_g1	Seed	4	4.88	228
c155177_g1	Seed	1	1.43	221
c155182_g1	Seed	6	2.74	290
c155190_g1	Seed	32	2.04	793
c155203_g1	Seed	4	3.54	244
c155211_g1	Seed	4	1.51	308
c155213_g1	Seed	1	2.15	206
c155226_g1	Seed	9	0.7	691
c155235_g1	Seed	4	1.62	301
c155279_g1	Seed	1	1.67	215
c155295_g1	Seed	1	0.81	249
c155296_g1	Seed	2	3.52	213
c1552_g1	Seed	1	1.51	219
c155306_g1	Seed	2	1.94	239
c155312_g1	Seed	1	1.1	233
c155314_g1	Seed	1	2.35	203
c155324_g1	Seed	3	1.34	292
c155329_g1	Seed	2	3.62	212
c155348_g1	Seed	2	4.43	205
c15535_g1	Seed	1	1.43	221
c155376_g1	Seed	4	0.39	592
c155387_g1	Seed	1	1.43	221
c155398_g1	Seed	4	1.33	322
c155404_g1	Seed	7	0.96	482
c155405_g1	Seed	1	1.76	213
c155414_g1	Seed	1	1.55	218
c155418_g1	Seed	3	1.07	314
c155435_g1	Seed	5	0.71	474
c155455_g1	Seed	4	1.46	312
c155457_g1	Seed	4	4.12	236
c155463_g1	Seed	2	4.17	207
c155472_g1	Seed	4	1.02	356
c155481_g1	Seed	2	4.3	206
c155506_g1	Seed	2	1.91	240
c155507_g1	Seed	2	0.9	291
c155509_g1	Seed	2	3.52	213
c155512_g1	Seed	3	1.52	281
c155515_g1	Seed	2	0.69	317
c155516_g1	Seed	3	2.75	242
c155517_g1	Seed	2	2.39	229
c155519_g1	Seed	3	1.32	293
c155529_g1	Seed	18	1.45	672
c155530_g1	Seed	2	3.62	212
c155552_g1	Seed	4	1.13	342
c155553_g1	Seed	2	0.33	437
c155585_g1	Seed	1	1.97	209
c155594_g1	Seed	1	1.28	226
c155613_g1	Seed	3	6.26	207
c155624_g1	Seed	1	1.1	233
c155630_g1	Seed	7	1.09	450
c155635_g1	Seed	4	0.6	460
c155640_g1	Seed	3	1.58	278
c155660_g1	Seed	2	4.3	206
c155669_g1	Seed	2	0.5	360
c155670_g1	Seed	2	1.17	270
c155671_g1	Seed	1	1.37	223
c155681_g1	Seed	1140	74.51	780
c155688_g1	Seed	1	0.46	289
c155702_g1	Seed	1	0.97	239
c155710_g1	Seed	1	1.63	216
c155717_g1	Seed	1	1.58	217
c155723_g1	Seed	2	5.02	201
c155727_g1	Seed	1	0.57	272
c155732_g1	Seed	1	1.4	222
c155738_g1	Seed	2	0.48	366
c15573_g1	Seed	28	3.15	542
c155740_g1	Seed	2	1.3	263
c155742_g1	Seed	8	2.45	332
c155765_g1	Seed	1	1.91	210
c155787_g1	Seed	2	4.3	206
c155792_g1	Seed	3	1.49	283
c155798_g1	Seed	2	2.19	233
c155805_g1	Seed	1	0.48	285
c155823_g1	Seed	1	0.99	238
c155830_g1	Seed	2	3.72	211
c155835_g1	Seed	2	2.24	232
c155853_g1	Seed	5	1.13	375
c155859_g1	Seed	4	0.48	519
c155909_g1	Seed	2	2.8	222
c155916_g1	Seed	2	4.17	207
c155920_g1	Seed	2	2.67	224
c155929_g1	Seed	63	2.73	1068
c155933_g1	Seed	1	1.31	225
c155942_g1	Seed	2	1.62	249
c155960_g1	Seed	1	1.14	231
c155962_g1	Seed	6	1.18	400
c155968_g1	Seed	2	2.55	226
c155974_g1	Seed	2	4.71	203
c155979_g1	Seed	8	0.76	604
c155990_g1	Seed	2	2.06	236
c155995_g1	Seed	2	2.24	232
c155997_g1	Seed	1	1.28	226
c155_g1	Seed	24	6.84	341
c156010_g1	Seed	8	0.63	682
c156014_g1	Seed	2	4.05	208
c156033_g1	Seed	2	2.87	221
c156043_g1	Seed	6	0.38	805
c156053_g1	Seed	1	1.81	212
c156064_g1	Seed	2	3.83	210
c156088_g1	Seed	2	4.86	202
c156089_g1	Seed	1	1.67	215
c156093_g1	Seed	2	0.45	376
c156100_g1	Seed	2	2.8	222
c156103_g1	Seed	1	0.7	258
c156113_g1	Seed	9	1.19	492
c156133_g1	Seed	5	0.54	553
c156148_g1	Seed	2	3.01	219
c15615_g1	Seed	2	1.62	259
c156163_g1	Seed	2	3.25	216
c156167_g1	Seed	1	0.74	254
c156184_g1	Seed	2	0.76	307
c156234_g1	Seed	9	0.92	575
c156250_g1	Seed	3	1.58	278
c156257_g1	Seed	3	0.33	546
c156268_g1	Seed	2	3.52	213
c15626_g1	Seed	2	2.55	226
c156273_g1	Seed	1	0.51	281
c156279_g1	Seed	1	0.85	246
c156284_g1	Seed	2	4.17	207
c156292_g1	Seed	2	3.83	210
c156330_g1	Seed	1	2.43	202
c156343_g1	Seed	1	2.21	205
c156346_g1	Seed	3	0.51	431
c156358_g1	Seed	2	2.8	222
c156371_g1	Seed	3	3.92	225
c156373_g1	Seed	1	0.48	286
c156384_g1	Seed	1	0.74	254
c156385_g1	Seed	1	1.51	219
c156387_g1	Seed	1	0.55	275
c156402_g1	Seed	2	4.56	204
c15640_g1	Seed	1	1.01	237
c156412_g1	Seed	1	1.51	219
c15641_g1	Seed	1	0.73	255
c156434_g1	Seed	2	1.87	241
c156439_g1	Seed	2	0.47	369
c156446_g1	Seed	2	3.94	209
c156450_g1	Seed	2	2.94	220
c156459_g1	Seed	2	0.38	407
c156469_g1	Seed	6	0.77	501
c156482_g1	Seed	2	3.52	213
c156491_g1	Seed	2	3.62	212
c156501_g1	Seed	2	4.56	204
c156514_g1	Seed	1	2.35	203
c156518_g1	Seed	2	1.3	263
c15651_g1	Seed	3	0.42	479
c156520_g1	Seed	1	1.37	223
c156528_g1	Seed	1	0.77	252
c156553_g1	Seed	1	1.19	229
c156564_g1	Seed	2	1.19	269
c156566_g1	Seed	1	1.58	217
c156574_g1	Seed	4	1.14	341
c156576_g1	Seed	2	3.52	213
c156614_g1	Seed	2	2.8	222
c156615_g1	Seed	1	1.12	232
c156627_g1	Seed	2	1.8	243
c156636_g1	Seed	1	1.05	235
c156640_g1	Seed	12	1.34	545
c156645_g1	Seed	1	0.9	243
c156648_g1	Seed	4	0.96	366
c156651_g1	Seed	2	4.17	207
c156690_g1	Seed	6	3.62	268
c156703_g1	Seed	1	2.51	201
c156714_g1	Seed	1	0.48	285
c156728_g1	Seed	2	2.49	227
c156733_g1	Seed	2	1.38	259
c156736_g1	Seed	2	3.52	213
c15676_g1	Seed	3	2.75	242
c156773_g1	Seed	13	1.14	636
c156784_g1	Seed	3	0.67	377
c156790_g1	Seed	3	0.68	375
c156801_g1	Seed	1	1.22	228
c156808_g1	Seed	1	2.15	206
c156809_g1	Seed	3	3.29	233
c156811_g1	Seed	1	0.76	253
c156820_g1	Seed	2	1.28	264
c156824_g1	Seed	3	0.59	400
c156832_g1	Seed	2	1.8	243
c156833_g1	Seed	7	0.89	503
c156840_g1	Seed	2	5.02	201
c156843_g1	Seed	2	4.05	208
c156846_g1	Seed	8	1.16	468
c156851_g1	Seed	3	7.29	202
c156854_g1	Seed	2	2.94	220
c156884_g1	Seed	2	5.02	201
c156909_g1	Seed	1	0.41	301
c156915_g1	Seed	2	0.39	400
c156947_g1	Seed	2	2.67	224
c156960_g1	Seed	1	1.34	224
c156962_g1	Seed	5	4.77	240
c156966_g1	Seed	2	4.05	208
c156970_g1	Seed	1	1.14	231
c156977_g1	Seed	3	3.58	229
c156998_g1	Seed	2	3.01	219
c157010_g1	Seed	3	1.32	293
c157022_g1	Seed	2	0.83	299
c157026_g1	Seed	2	3.94	209
c157029_g1	Seed	5	1.14	374
c157037_g1	Seed	10	1.31	495
c157063_g1	Seed	1	2.09	207
c157064_g1	Seed	1	0.4	302
c157072_g1	Seed	2	4.3	206
c157074_g1	Seed	1	2.09	207
c157107_g1	Seed	1	1.28	226
c157117_g1	Seed	1	1.71	214
c157129_g1	Seed	8	1.4	423
c157135_g1	Seed	2	4.05	208
c157142_g1	Seed	1	0.73	255
c157143_g1	Seed	1	0.85	246
c157155_g1	Seed	7	1.15	437
c157169_g1	Seed	3	1.94	263
c157175_g1	Seed	2	2.44	228
c157177_g1	Seed	2	2.74	223
c157181_g1	Seed	1	1.91	210
c157195_g1	Seed	2	3.62	212
c157211_g1	Seed	2	4.3	206
c157224_g1	Seed	2	2.49	227
c157239_g1	Seed	1	2.28	204
c157250_g1	Seed	3	0.51	428
c157256_g1	Seed	2	3.43	214
c157258_g1	Seed	2	3.62	212
c157262_g1	Seed	2	0.76	308
c157278_g1	Seed	2	2.24	232
c15728_g1	Seed	1	1.03	236
c157293_g1	Seed	2	1.87	241
c157303_g1	Seed	1	1.63	216
c15731_g1	Seed	2	0.42	386
c157330_g1	Seed	2	0.72	313
c157336_g1	Seed	1	0.48	285
c157338_g1	Seed	3	1.73	271
c157361_g1	Seed	3	1.22	301
c157401_g1	Seed	5	1.11	378
c157411_g1	Seed	3	4.52	219
c157421_g1	Seed	3	1.23	300
c157431_g1	Seed	3	1.07	314
c157439_g1	Seed	2	3.72	211
c157440_g1	Seed	1	0.99	238
c157455_g1	Seed	1	0.81	249
c157456_g1	Seed	2	3.01	219
c157461_g1	Seed	1	1.86	211
c157464_g1	Seed	1	1.71	214
c157475_g1	Seed	1	0.72	256
c157486_g1	Seed	2	1.68	247
c157488_g1	Seed	2	2.55	226
c157489_g1	Seed	2	3.17	217
c157493_g1	Seed	1	0.84	247
c157499_g1	Seed	6	3.77	265
c157501_g1	Seed	4	4.29	234
c157510_g1	Seed	4	1.05	353
c157520_g1	Seed	1	2.35	203
c157537_g1	Seed	2	4.71	203
c157538_g1	Seed	2	3.83	210
c157540_g1	Seed	1	1.05	235
c157546_g1	Seed	2	3.52	213
c157551_g1	Seed	2	2.61	225
c157552_g1	Seed	2	0.75	309
c157577_g1	Seed	2	0.51	358
c15759_g1	Seed	2	1.04	279
c157603_g1	Seed	5	0.91	416
c157607_g1	Seed	1	2.28	204
c157617_g1	Seed	1	0.41	300
c157632_g1	Seed	5	0.65	498
c157646_g1	Seed	7	1.03	465
c157654_g1	Seed	12	1.18	589
c157667_g1	Seed	1	0.54	276
c157672_g1	Seed	1	0.63	265
c157687_g1	Seed	2	1.59	250
c157690_g1	Seed	3	1.19	303
c157694_g1	Seed	2	2.87	221
c157705_g1	Seed	1	0.53	277
c157740_g1	Seed	2	4.56	204
c157745_g1	Seed	3	3.74	227
c157758_g1	Seed	4	4.29	234
c157759_g1	Seed	2	0.4	397
c15777_g1	Seed	1	0.45	292
c157782_g1	Seed	6	1.93	326
c157787_g1	Seed	2	1.42	257
c157792_g1	Seed	3	1.73	271
c157793_g1	Seed	2	0.48	365
c157804_g1	Seed	1	0.94	241
c157805_g1	Seed	2	4.56	204
c157806_g1	Seed	1	1.17	230
c157818_g1	Seed	1	0.64	264
c157825_g1	Seed	5	1.21	365
c157829_g1	Seed	1	0.53	278
c157832_g1	Seed	2	3.62	212
c157837_g1	Seed	2	0.99	283
c157851_g1	Seed	2	1.57	251
c157854_g1	Seed	4	0.47	527
c157862_g1	Seed	1	1.31	225
c157881_g1	Seed	1	1.81	212
c157885_g1	Seed	3	1.3	295
c157922_g1	Seed	2	3.17	217
c157935_g1	Seed	27	4.26	447
c157959_g1	Seed	4	1.57	304
c157970_g1	Seed	1	1.31	225
c157975_g1	Seed	3	2.61	245
c157979_g1	Seed	1	1.4	222
c158011_g1	Seed	1	1.55	218
c158021_g1	Seed	2	4.43	205
c158029_g1	Seed	1	2.51	201
c158036_g1	Seed	1	1.17	230
c15803_g1	Seed	3	3.83	226
c158043_g1	Seed	2	3.94	209
c158048_g1	Seed	2	2.87	221
c158057_g1	Seed	2	0.43	383
c158058_g1	Seed	1	1.12	232
c158068_g1	Seed	4	1.02	356
[truncated: 12,554 more rows]
