# Supplementary material for: De novo assembly and transcriptome characterization of spruce dwarf mistletoe Arceuthobium sichuanense uncovers gene expression profiling associated with plant development
Source: BMC Genomics. 2016 Oct 1;17:771. doi: 10.1186/s12864-016-3127-y (PMC5045590; doi:10.1186/s12864-016-3127-y)
Supplement: Additional file 4 — Table S3. The list of all up/down-regulated DEGs in reproductive compared with vegetative stage. (XLS 5338 kb) [file 12864_2016_3127_MOESM4_ESM.xls]

## Sheet: upregulated
Suppl. Table 3 All up- and down-regulated genes
Genes	Gene Length	Gene Ontology Biological Pathway	BP Description	Gene Ontology Molecular Function	MF Description	Gene Ontology Cellular Component	CC Description	KOG ID	KOG Description
c139560_g1	1372	--	--	--	--	--	--	--	--
c75680_g1	696	--	--	--	--	--	--	--	--
c141806_g1	2279	GO:0008152	metabolic process	GO:0003824//GO:0046914	catalytic activity//transition metal ion binding	--	--	KOG2448	Dihydroxy-acid dehydratase
c145340_g2	1268	GO:0006955//GO:0030153	immune response//bacteriocin immunity	GO:0015643	toxic substance binding	GO:0019814	immunoglobulin complex	--	--
c141337_g1	957	--	--	--	--	--	--	--	--
c137757_g1	340	--	--	--	--	--	--	--	--
c144584_g1	2642	--	--	--	--	--	--	--	--
c149918_g3	1231	GO:0019307//GO:0006000//GO:0006013	mannose biosynthetic process//fructose metabolic process//mannose metabolic process	GO:0004615	phosphomannomutase activity	GO:0005737	cytoplasm	--	--
c141329_g1	1238	--	--	--	--	--	--	--	--
c94910_g1	1006	--	--	--	--	--	--	--	--
c144338_g1	1269	--	--	--	--	--	--	--	--
c142951_g2	737	--	--	--	--	--	--	--	--
c150288_g1	3957	GO:0006206//GO:0019073//GO:0015074//GO:0006351//GO:0006144//GO:0009231	pyrimidine nucleobase metabolic process//viral DNA genome packaging//DNA integration//transcription, DNA-templated//purine nucleobase metabolic process//riboflavin biosynthetic process	GO:0003899//GO:0008531//GO:0003677	DNA-directed RNA polymerase activity//riboflavin kinase activity//DNA binding	GO:0005730	nucleolus	KOG0017	FOG: Transposon-encoded proteins with TYA, reverse transcriptase, integrase domains in various combinations
c138596_g2	1574	--	--	--	--	--	--	--	--
c148913_g2	2499	GO:0015074	DNA integration	--	--	--	--	KOG0017	FOG: Transposon-encoded proteins with TYA, reverse transcriptase, integrase domains in various combinations
c145338_g1	1531	--	--	--	--	--	--	--	--
c149439_g3	2808	GO:0005975//GO:0055085//GO:0006810//GO:0006811	carbohydrate metabolic process//transmembrane transport//transport//ion transport	GO:0005509//GO:0005216//GO:0030248	calcium ion binding//ion channel activity//cellulose binding	GO:0016021//GO:0016020	integral component of membrane//membrane	KOG1418	Tandem pore domain K+ channel
c146796_g2	949	GO:0006323	DNA packaging	--	--	--	--	--	--
c114267_g1	1326	GO:0019058	viral life cycle	--	--	GO:0019031	viral envelope	--	--
c150807_g2	949	GO:0006119//GO:0015986//GO:0015991//GO:0046034//GO:0015992	oxidative phosphorylation//ATP synthesis coupled proton transport//ATP hydrolysis coupled proton transport//ATP metabolic process//proton transport	GO:0046933//GO:0008553//GO:0003724//GO:0005524//GO:0043531//GO:0005525//GO:0003924//GO:0003723	proton-transporting ATP synthase activity, rotational mechanism//hydrogen-exporting ATPase activity, phosphorylative mechanism//RNA helicase activity//ATP binding//ADP binding//GTP binding//GTPase activity//RNA binding	GO:0045259//GO:0045261	proton-transporting ATP synthase complex//proton-transporting ATP synthase complex, catalytic core F(1)	KOG1350	F0F1-type ATP synthase, beta subunit
c113218_g1	458	--	--	--	--	--	--	--	--
c115237_g1	980	GO:0007339//GO:0006281//GO:0006355	binding of sperm to zona pellucida//DNA repair//regulation of transcription, DNA-templated	GO:0042802//GO:0005515//GO:0003677//GO:0008270//GO:0008168	identical protein binding//protein binding//DNA binding//zinc ion binding//methyltransferase activity	GO:0005576	extracellular region	KOG0550	Molecular chaperone (DnaJ superfamily)
c125679_g1	538	--	--	--	--	--	--	--	--
c137705_g2	3122	GO:0006450//GO:0006429//GO:0009098//GO:0009097//GO:0006418//GO:0009099//GO:0009085//GO:0006430	regulation of translational fidelity//leucyl-tRNA aminoacylation//leucine biosynthetic process//isoleucine biosynthetic process//tRNA aminoacylation for protein translation//valine biosynthetic process//lysine biosynthetic process//lysyl-tRNA aminoacylation	GO:0005524//GO:0004812//GO:0000166//GO:0004824//GO:0004823//GO:0002161	ATP binding//aminoacyl-tRNA ligase activity//nucleotide binding//lysine-tRNA ligase activity//leucine-tRNA ligase activity//aminoacyl-tRNA editing activity	GO:0005737	cytoplasm	KOG0435	Leucyl-tRNA synthetase
c149200_g1	2035	--	--	--	--	--	--	--	--
c144571_g1	1899	--	--	--	--	--	--	--	--
c134841_g1	844	GO:0006118	electron transport	GO:0005507//GO:0009055	copper ion binding//electron carrier activity	--	--	--	--
c138086_g1	377	--	--	--	--	--	--	--	--
c135681_g2	1384	GO:0019835//GO:0050829	cytolysis//defense response to Gram-negative bacterium	--	--	GO:0016021	integral component of membrane	--	--
c218776_g1	617	--	--	--	--	--	--	--	--
c127416_g1	545	GO:0046660//GO:0008152//GO:0006397//GO:0055114	female sex differentiation//metabolic process//mRNA processing//oxidation-reduction process	GO:0016491	oxidoreductase activity	GO:0005634	nucleus	KOG2451	Aldehyde dehydrogenase
c135829_g1	3105	GO:0055085	transmembrane transport	GO:0022891//GO:0022857	substrate-specific transmembrane transporter activity//transmembrane transporter activity	GO:0016021	integral component of membrane	KOG0254	Predicted transporter (major facilitator superfamily)
c117968_g1	1861	GO:0006412//GO:0042254	translation//ribosome biogenesis	GO:0003735	structural constituent of ribosome	GO:0005840//GO:0005622	ribosome//intracellular	KOG0875	60S ribosomal protein L5
c135515_g1	918	GO:0043123//GO:0007165	positive regulation of I-kappaB kinase/NF-kappaB signaling//signal transduction	GO:0005515//GO:0004871	protein binding//signal transducer activity	--	--	--	--
c143038_g1	1721	--	--	--	--	--	--	--	--
c142066_g4	518	--	--	--	--	--	--	--	--
c119902_g2	1079	GO:0055085	transmembrane transport	GO:0022857	transmembrane transporter activity	GO:0016021	integral component of membrane	KOG0254	Predicted transporter (major facilitator superfamily)
c141332_g2	947	--	--	--	--	--	--	--	--
c150104_g1	1871	--	--	--	--	--	--	--	--
c238878_g1	625	GO:0006313	transposition, DNA-mediated	GO:0004803	transposase activity	--	--	--	--
c140954_g1	2261	GO:0015074//GO:0000045	DNA integration//autophagic vacuole assembly	--	--	GO:0005737	cytoplasm	KOG1654	Microtubule-associated anchor protein involved in autophagy and membrane trafficking
c135342_g3	1174	--	--	--	--	--	--	--	--
c130269_g1	1030	--	--	--	--	--	--	--	--
c149430_g1	353	GO:0055114	oxidation-reduction process	GO:0016491	oxidoreductase activity	--	--	KOG0023	Alcohol dehydrogenase, class V
c129731_g1	1220	--	--	--	--	--	--	--	--
c145479_g2	1164	GO:0006355	regulation of transcription, DNA-templated	GO:0003677	DNA binding	--	--	--	--
c143653_g1	3787	--	--	GO:0005515//GO:0003676//GO:0008270	protein binding//nucleic acid binding//zinc ion binding	--	--	KOG0290	Conserved WD40 repeat-containing protein AN11
c104037_g1	863	--	--	--	--	--	--	--	--
c118235_g1	508	--	--	--	--	--	--	--	--
c130351_g3	553	--	--	GO:0005516	calmodulin binding	--	--	--	--
c128315_g1	1118	GO:0006012//GO:0050896//GO:0009117	galactose metabolic process//response to stimulus//nucleotide metabolic process	GO:0008108	UDP-glucose:hexose-1-phosphate uridylyltransferase activity	--	--	--	--
c139847_g1	976	--	--	--	--	--	--	--	--
c39710_g1	562	--	--	--	--	--	--	--	--
c131914_g1	3496	GO:0005975	carbohydrate metabolic process	GO:0030246//GO:0016837	carbohydrate binding//carbon-oxygen lyase activity, acting on polysaccharides	--	--	--	--
c130424_g2	1409	--	--	--	--	--	--	--	--
c142939_g1	1414	--	--	--	--	--	--	--	--
c142042_g1	1466	GO:0016567	protein ubiquitination	GO:0004842//GO:0046872//GO:0005515//GO:0008270	ubiquitin-protein transferase activity//metal ion binding//protein binding//zinc ion binding	GO:0005680	anaphase-promoting complex	KOG0823	Predicted E3 ubiquitin ligase
c147073_g1	1735	--	--	--	--	--	--	--	--
c136930_g1	952	GO:0009058	biosynthetic process	GO:0016779	nucleotidyltransferase activity	--	--	KOG1322	GDP-mannose pyrophosphorylase/mannose-1-phosphate guanylyltransferase
c143117_g2	1688	--	--	--	--	--	--	--	--
c202454_g1	431	--	--	--	--	--	--	--	--
c129843_g1	409	--	--	--	--	--	--	--	--
c137500_g1	1462	--	--	--	--	--	--	--	--
c141644_g4	1515	GO:0006952	defense response	--	--	--	--	--	--
c103309_g1	1217	--	--	--	--	--	--	--	--
c144809_g1	2735	GO:0006810	transport	GO:0016887//GO:0005524//GO:0005525//GO:0003924	ATPase activity//ATP binding//GTP binding//GTPase activity	GO:0016020	membrane	KOG0061	Transporter, ABC superfamily (Breast cancer resistance protein)
c82883_g1	268	--	--	--	--	--	--	--	--
c110564_g1	526	--	--	--	--	--	--	--	--
c143288_g4	1538	GO:0051258//GO:0006184	protein polymerization//GTP catabolic process	GO:0005525//GO:0003924	GTP binding//GTPase activity	GO:0043234	protein complex	KOG1375	Beta tubulin
c141561_g1	871	GO:0015031//GO:0007264	protein transport//small GTPase mediated signal transduction	GO:0005525//GO:0003924	GTP binding//GTPase activity	GO:0005622//GO:0005634//GO:0005737	intracellular//nucleus//cytoplasm	KOG0092	GTPase Rab5/YPT51 and related small G protein superfamily GTPases
c135282_g2	729	GO:0009765	photosynthesis, light harvesting	--	--	GO:0016020//GO:0009507	membrane//chloroplast	--	--
c148355_g6	729	GO:0006525	arginine metabolic process	GO:0009015	N-succinylarginine dihydrolase activity	--	--	--	--
c123890_g1	1547	GO:0015743	malate transport	--	--	--	--	--	--
c149171_g2	952	--	--	--	--	--	--	--	--
c137188_g2	3210	--	--	--	--	--	--	--	--
c62846_g2	417	--	--	--	--	--	--	--	--
c142768_g1	2859	--	--	GO:0005515	protein binding	--	--	--	--
c120878_g1	598	--	--	GO:0003712//GO:0016818//GO:0003724	transcription cofactor activity//hydrolase activity, acting on acid anhydrides, in phosphorus-containing anhydrides//RNA helicase activity	GO:0005634//GO:0005667	nucleus//transcription factor complex	--	--
c138485_g2	465	--	--	--	--	--	--	--	--
c241888_g1	493	--	--	--	--	--	--	--	--
c134104_g6	405	--	--	--	--	--	--	--	--
c136737_g1	602	--	--	--	--	--	--	--	--
c124774_g1	1885	--	--	--	--	--	--	--	--
c132808_g1	784	GO:0007165//GO:0005975	signal transduction//carbohydrate metabolic process	GO:0004553//GO:0005509	hydrolase activity, hydrolyzing O-glycosyl compounds//calcium ion binding	GO:0005578	proteinaceous extracellular matrix	KOG0027	Calmodulin and related proteins (EF-Hand superfamily)
c149455_g2	1010	GO:0006542//GO:0009252//GO:0006807//GO:0006825	glutamine biosynthetic process//peptidoglycan biosynthetic process//nitrogen compound metabolic process//copper ion transport	GO:0016531//GO:0005507//GO:0004356	copper chaperone activity//copper ion binding//glutamate-ammonia ligase activity	GO:0005758	mitochondrial intermembrane space	KOG0683	Glutamine synthetase
c150552_g3	388	--	--	--	--	--	--	--	--
c21804_g1	949	GO:0007165//GO:0007186	signal transduction//G-protein coupled receptor signaling pathway	GO:0031683//GO:0004871//GO:0003924//GO:0019001//GO:0005525	G-protein beta/gamma-subunit complex binding//signal transducer activity//GTPase activity//guanyl nucleotide binding//GTP binding	--	--	KOG0082	G-protein alpha subunit (small G protein superfamily)
c142411_g2	1354	--	--	--	--	--	--	--	--
c133909_g1	520	--	--	--	--	--	--	--	--
c147123_g1	697	--	--	--	--	--	--	--	--
c135592_g1	962	GO:0006771//GO:0019497	riboflavin metabolic process//hexachlorocyclohexane metabolic process	GO:0003993	acid phosphatase activity	--	--	--	--
c148125_g6	519	--	--	--	--	--	--	--	--
c136693_g1	2375	GO:0007165//GO:0015979	signal transduction//photosynthesis	GO:0005179	hormone activity	GO:0005576	extracellular region	--	--
c148267_g1	1901	--	--	--	--	--	--	--	--
c106414_g1	841	GO:0006355//GO:0050794//GO:0000160	regulation of transcription, DNA-templated//regulation of cellular process//phosphorelay signal transduction system	GO:0000156	phosphorelay response regulator activity	--	--	KOG0519	Sensory transduction histidine kinase
c144074_g2	1235	GO:0009247//GO:0005975//GO:0001575	glycolipid biosynthetic process//carbohydrate metabolic process//globoside metabolic process	GO:0008107	galactoside 2-alpha-L-fucosyltransferase activity	GO:0016021//GO:0012511//GO:0016020	integral component of membrane//monolayer-surrounded lipid storage body//membrane	--	--
c132367_g1	1381	--	--	--	--	--	--	--	--
c140332_g1	2077	GO:0006355	regulation of transcription, DNA-templated	GO:0003700//GO:0043565//GO:0008270	sequence-specific DNA binding transcription factor activity//sequence-specific DNA binding//zinc ion binding	GO:0005667	transcription factor complex	KOG1601	GATA-4/5/6 transcription factors
c139920_g1	674	--	--	--	--	--	--	--	--
c96151_g1	936	--	--	--	--	--	--	--	--
c102403_g1	1610	GO:0005975	carbohydrate metabolic process	GO:0004553	hydrolase activity, hydrolyzing O-glycosyl compounds	--	--	--	--
c148431_g4	582	--	--	--	--	--	--	--	--
c90460_g1	922	--	--	--	--	--	--	--	--
c145173_g1	11212	GO:0006370//GO:0006144//GO:0009451	7-methylguanosine mRNA capping//purine nucleobase metabolic process//RNA modification	GO:0004482//GO:0008270//GO:0003968//GO:0005515//GO:0005524	mRNA (guanine-N7-)-methyltransferase activity//zinc ion binding//RNA-directed RNA polymerase activity//protein binding//ATP binding	GO:0031379//GO:0019012	RNA-directed RNA polymerase complex//virion	--	--
c125521_g2	1606	GO:0008152//GO:0008218//GO:0006118//GO:0055114	metabolic process//bioluminescence//electron transport//oxidation-reduction process	GO:0016491//GO:0003995	oxidoreductase activity//acyl-CoA dehydrogenase activity	--	--	KOG2450	Aldehyde dehydrogenase
c145524_g1	1659	--	--	GO:0016772//GO:0008270	transferase activity, transferring phosphorus-containing groups//zinc ion binding	GO:0016020	membrane	KOG1440	CDP-diacylglycerol synthase
c143680_g2	2780	GO:0006412//GO:0042254	translation//ribosome biogenesis	GO:0003735	structural constituent of ribosome	GO:0005622//GO:0005840	intracellular//ribosome	--	--
c137064_g2	1049	--	--	--	--	--	--	--	--
c141556_g1	889	--	--	--	--	--	--	--	--
c103818_g1	1472	--	--	--	--	--	--	--	--
c149307_g2	665	--	--	GO:0008270	zinc ion binding	--	--	--	--
c90420_g1	1031	GO:0008643	carbohydrate transport	--	--	GO:0016021//GO:0005886	integral component of membrane//plasma membrane	--	--
c89321_g1	1727	GO:0006355	regulation of transcription, DNA-templated	GO:0003700	sequence-specific DNA binding transcription factor activity	GO:0005667	transcription factor complex	--	--
c113362_g1	1291	GO:0055114//GO:0006355	oxidation-reduction process//regulation of transcription, DNA-templated	GO:0003677//GO:0016616//GO:0008270//GO:0000166//GO:0046872//GO:0048037//GO:0003682//GO:0016491	DNA binding//oxidoreductase activity, acting on the CH-OH group of donors, NAD or NADP as acceptor//zinc ion binding//nucleotide binding//metal ion binding//cofactor binding//chromatin binding//oxidoreductase activity	GO:0000785//GO:0000775//GO:0005634	chromatin//chromosome, centromeric region//nucleus	KOG0023	Alcohol dehydrogenase, class V
c136387_g2	442	--	--	--	--	--	--	--	--
c133398_g1	2260	--	--	GO:0003677//GO:0046983	DNA binding//protein dimerization activity	--	--	KOG0014	MADS box transcription factor
c107973_g1	921	--	--	--	--	--	--	--	--
c143029_g2	967	--	--	--	--	--	--	--	--
c137523_g1	1720	--	--	--	--	--	--	--	--
c133128_g1	3166	GO:0042967//GO:0006265	acyl-carrier-protein biosynthetic process//DNA topological change	GO:0008080//GO:0051536//GO:0005524//GO:0016747//GO:0003916//GO:0003824//GO:0003677	N-acetyltransferase activity//iron-sulfur cluster binding//ATP binding//transferase activity, transferring acyl groups other than amino-acyl groups//DNA topoisomerase activity//catalytic activity//DNA binding	GO:0005694	chromosome	KOG2535	RNA polymerase II elongator complex, subunit ELP3/histone acetyltransferase
c127019_g1	1412	--	--	--	--	--	--	--	--
c150168_g2	2871	--	--	--	--	--	--	--	--
c136676_g1	1446	GO:0006468	protein phosphorylation	GO:0004672//GO:0005524	protein kinase activity//ATP binding	--	--	--	--
c145366_g2	311	--	--	--	--	--	--	--	--
c124708_g1	842	--	--	--	--	--	--	--	--
c150348_g3	599	--	--	--	--	--	--	--	--
c145275_g1	1562	--	--	--	--	--	--	--	--
c150658_g8	615	--	--	--	--	--	--	--	--
c144377_g1	638	--	--	--	--	--	--	--	--
c115505_g2	623	--	--	--	--	--	--	--	--
c39975_g1	655	--	--	--	--	--	--	--	--
c149240_g1	2439	--	--	--	--	--	--	--	--
c148946_g1	287	--	--	--	--	--	--	--	--
c129173_g1	1404	--	--	--	--	--	--	--	--
c119879_g1	1784	--	--	--	--	--	--	--	--
c150419_g1	1586	GO:0015992//GO:0015986//GO:0009058	proton transport//ATP synthesis coupled proton transport//biosynthetic process	GO:0015078//GO:0030170	hydrogen ion transmembrane transporter activity//pyridoxal phosphate binding	GO:0000276	mitochondrial proton-transporting ATP synthase complex, coupling factor F(o)	KOG1411	Aspartate aminotransferase/Glutamic oxaloacetic transaminase AAT1/GOT2
c144666_g8	354	--	--	--	--	--	--	--	--
c125971_g1	1004	--	--	--	--	--	--	--	--
c146417_g2	1347	--	--	--	--	--	--	--	--
c143348_g2	1598	--	--	--	--	--	--	--	--
c139012_g1	1036	GO:0016559	peroxisome fission	--	--	GO:0005779	integral component of peroxisomal membrane	KOG4186	Peroxisomal biogenesis protein (peroxin)
c139771_g1	1857	--	--	--	--	--	--	--	--
c124337_g1	923	--	--	--	--	--	--	--	--
c126866_g1	2618	GO:0006486	protein glycosylation	GO:0004576	oligosaccharyl transferase activity	GO:0008250//GO:0016020	oligosaccharyltransferase complex//membrane	KOG2292	Oligosaccharyltransferase, STT3 subunit
c97084_g1	915	--	--	--	--	--	--	--	--
c138242_g1	1818	--	--	--	--	--	--	--	--
c142560_g1	3269	GO:0055085//GO:0006355	transmembrane transport//regulation of transcription, DNA-templated	--	--	GO:0005634//GO:0016020	nucleus//membrane	KOG4629	Predicted mechanosensitive ion channel
c148564_g4	1291	--	--	--	--	--	--	--	--
c148693_g1	1300	GO:0007264	small GTPase mediated signal transduction	GO:0005525	GTP binding	--	--	KOG0087	GTPase Rab11/YPT3, small G protein superfamily
c131173_g1	973	GO:0019521//GO:0008652//GO:0015940//GO:0006098//GO:0006813//GO:0009099//GO:0055114//GO:0009098//GO:0006952//GO:0009097	D-gluconate metabolic process//cellular amino acid biosynthetic process//pantothenate biosynthetic process//pentose-phosphate shunt//potassium ion transport//valine biosynthetic process//oxidation-reduction process//leucine biosynthetic process//defense response//isoleucine biosynthetic process	GO:0016491//GO:0004616//GO:0004190//GO:0004455	oxidoreductase activity//phosphogluconate dehydrogenase (decarboxylating) activity//aspartic-type endopeptidase activity//ketol-acid reductoisomerase activity	GO:0016021	integral component of membrane	KOG0409	Predicted dehydrogenase
c148029_g1	5149	GO:0055114	oxidation-reduction process	GO:0051537//GO:0016491	2 iron, 2 sulfur cluster binding//oxidoreductase activity	--	--	--	--
c34844_g1	624	--	--	--	--	--	--	--	--
c130763_g1	1805	--	--	--	--	--	--	--	--
c133294_g1	1017	GO:0006777	Mo-molybdopterin cofactor biosynthetic process	--	--	--	--	KOG2644	3'-phosphoadenosine 5'-phosphosulfate sulfotransferase (PAPS reductase)/FAD synthetase and related enzymes
c148558_g2	968	GO:0006886//GO:0016192	intracellular protein transport//vesicle-mediated transport	GO:0005198	structural molecule activity	GO:0030132//GO:0030130	clathrin coat of coated pit//clathrin coat of trans-Golgi network vesicle	--	--
c135839_g1	1188	GO:0006281//GO:0006260//GO:0016567	DNA repair//DNA replication//protein ubiquitination	GO:0003677//GO:0003887//GO:0046872//GO:0004842//GO:0008270//GO:0005515//GO:0008408//GO:0005524//GO:0004518	DNA binding//DNA-directed DNA polymerase activity//metal ion binding//ubiquitin-protein transferase activity//zinc ion binding//protein binding//3'-5' exonuclease activity//ATP binding//nuclease activity	GO:0005680//GO:0009512//GO:0042575//GO:0009360	anaphase-promoting complex//cytochrome b6f complex//DNA polymerase complex//DNA polymerase III complex	KOG0800	FOG: Predicted E3 ubiquitin ligase
c140656_g2	668	--	--	--	--	--	--	--	--
c149942_g3	1438	GO:0006260	DNA replication	GO:0005524//GO:0003677	ATP binding//DNA binding	--	--	--	--
c131069_g1	644	GO:0042254//GO:0006412	ribosome biogenesis//translation	GO:0003735	structural constituent of ribosome	GO:0005622//GO:0005840	intracellular//ribosome	KOG3502	40S ribosomal protein S28
c144419_g1	435	--	--	--	--	--	--	--	--
c146189_g2	721	--	--	--	--	--	--	--	--
c38860_g1	485	--	--	--	--	--	--	--	--
c133608_g1	1108	GO:0007165	signal transduction	GO:0008158	hedgehog receptor activity	GO:0016020	membrane	--	--
c67742_g1	592	GO:0042254//GO:0006464//GO:0006412	ribosome biogenesis//cellular protein modification process//translation	GO:0016151//GO:0003735	nickel cation binding//structural constituent of ribosome	GO:0005840//GO:0005622	ribosome//intracellular	KOG3475	60S ribosomal protein L37
c146928_g1	2490	--	--	--	--	--	--	--	--
c68089_g1	1229	--	--	--	--	--	--	KOG1577	Aldo/keto reductase family proteins
c149136_g3	1865	--	--	--	--	--	--	--	--
c28048_g1	295	--	--	--	--	--	--	--	--
c101676_g1	410	GO:0055114//GO:0007275	oxidation-reduction process//multicellular organismal development	GO:0046872//GO:0016702//GO:0003700	metal ion binding//oxidoreductase activity, acting on single donors with incorporation of molecular oxygen, incorporation of two atoms of oxygen//sequence-specific DNA binding transcription factor activity	GO:0005667//GO:0005634	transcription factor complex//nucleus	--	--
c144633_g6	293	--	--	--	--	--	--	--	--
c74502_g1	808	GO:0009372	quorum sensing	--	--	--	--	--	--
c149079_g3	2573	GO:0009405//GO:0006810	pathogenesis//transport	GO:0019855	calcium channel inhibitor activity	GO:0005576	extracellular region	--	--
c71008_g1	764	--	--	--	--	--	--	--	--
c132629_g3	421	GO:0006355	regulation of transcription, DNA-templated	GO:0003700	sequence-specific DNA binding transcription factor activity	GO:0005667//GO:0005622	transcription factor complex//intracellular	KOG1767	40S ribosomal protein S25
c146696_g1	616	GO:0006807//GO:0009252	nitrogen compound metabolic process//peptidoglycan biosynthetic process	GO:0004356	glutamate-ammonia ligase activity	--	--	--	--
c139120_g1	796	--	--	--	--	--	--	--	--
c148330_g3	1730	--	--	--	--	--	--	--	--
c131505_g1	1722	GO:0015992//GO:0055114//GO:0015986//GO:0006633	proton transport//oxidation-reduction process//ATP synthesis coupled proton transport//fatty acid biosynthetic process	GO:0015078//GO:0005506//GO:0008270//GO:0016491	hydrogen ion transmembrane transporter activity//iron ion binding//zinc ion binding//oxidoreductase activity	GO:0016020//GO:0016021//GO:0045263	membrane//integral component of membrane//proton-transporting ATP synthase complex, coupling factor F(o)	--	--
c111634_g1	507	--	--	--	--	--	--	KOG0841	Multifunctional chaperone (14-3-3 family)
c129439_g1	1019	--	--	--	--	--	--	--	--
c144564_g6	320	--	--	--	--	--	--	--	--
c142657_g5	393	--	--	--	--	--	--	--	--
c104542_g1	439	--	--	--	--	--	--	--	--
c148441_g2	1584	--	--	--	--	--	--	--	--
c141720_g1	1319	GO:0055114	oxidation-reduction process	GO:0016706//GO:0016491	oxidoreductase activity, acting on paired donors, with incorporation or reduction of molecular oxygen, 2-oxoglutarate as one donor, and incorporation of one atom each of oxygen into both donors//oxidoreductase activity	--	--	KOG1591	Prolyl 4-hydroxylase alpha subunit
c138905_g2	2784	GO:0006468//GO:0006810//GO:0006955//GO:0006816//GO:0007165	protein phosphorylation//transport//immune response//calcium ion transport//signal transduction	GO:0005246//GO:0004672//GO:0005524//GO:0042030//GO:0005125	calcium channel regulator activity//protein kinase activity//ATP binding//ATPase inhibitor activity//cytokine activity	GO:0005576//GO:0016020	extracellular region//membrane	--	--
c161221_g1	716	--	--	--	--	--	--	--	--
c89588_g1	264	--	--	--	--	--	--	--	--
c120684_g1	1268	--	--	--	--	--	--	KOG1470	Phosphatidylinositol transfer protein PDR16 and related proteins
c147495_g2	747	--	--	--	--	--	--	--	--
c145249_g2	1428	--	--	--	--	--	--	--	--
c148721_g2	1085	--	--	--	--	--	--	--	--
c150547_g1	1710	--	--	--	--	--	--	--	--
c98347_g1	1053	GO:0006278	RNA-dependent DNA replication	GO:0003964//GO:0003723	RNA-directed DNA polymerase activity//RNA binding	--	--	--	--
c149802_g2	1695	GO:0007165	signal transduction	GO:0008601	protein phosphatase type 2A regulator activity	GO:0000159	protein phosphatase type 2A complex	--	--
c144220_g1	1566	--	--	--	--	--	--	--	--
c131475_g1	1780	GO:0006571//GO:0006094//GO:0009094//GO:0000162//GO:0008608//GO:0006096	tyrosine biosynthetic process//gluconeogenesis//L-phenylalanine biosynthetic process//tryptophan biosynthetic process//attachment of spindle microtubules to kinetochore//glycolytic process	GO:0004634//GO:0000287	phosphopyruvate hydratase activity//magnesium ion binding	GO:0042729//GO:0072686//GO:0000015	DASH complex//mitotic spindle//phosphopyruvate hydratase complex	KOG2670	Enolase
c140979_g1	1066	--	--	--	--	--	--	--	--
c152961_g1	560	--	--	--	--	--	--	--	--
c144421_g1	1132	GO:0008152//GO:0055114	metabolic process//oxidation-reduction process	GO:0016491	oxidoreductase activity	--	--	KOG0725	Reductases with broad range of substrate specificities
c126223_g1	379	--	--	--	--	--	--	--	--
c143685_g2	590	--	--	--	--	--	--	--	--
c156830_g1	723	--	--	GO:0008270	zinc ion binding	--	--	KOG0726	26S proteasome regulatory complex, ATPase RPT2
c145993_g2	1798	GO:0006446//GO:0006413	regulation of translational initiation//translational initiation	GO:0003743//GO:0005515	translation initiation factor activity//protein binding	GO:0005840	ribosome	KOG2767	Translation initiation factor 5 (eIF-5)
c146326_g3	509	--	--	--	--	--	--	--	--
c123492_g1	883	--	--	--	--	--	--	--	--
c125995_g1	1132	GO:0055085	transmembrane transport	GO:0022857	transmembrane transporter activity	GO:0016021//GO:0019015	integral component of membrane//viral genome	KOG0254	Predicted transporter (major facilitator superfamily)
c137713_g2	1334	--	--	--	--	--	--	--	--
c142887_g1	2294	GO:0006505//GO:0006886//GO:0016042//GO:0006629//GO:0016567//GO:0008152//GO:0046486	GPI anchor metabolic process//intracellular protein transport//lipid catabolic process//lipid metabolic process//protein ubiquitination//metabolic process//glycerolipid metabolic process	GO:0004806//GO:0004842//GO:0016787//GO:0005525//GO:0003924//GO:0008270//GO:0016788	triglyceride lipase activity//ubiquitin-protein transferase activity//hydrolase activity//GTP binding//GTPase activity//zinc ion binding//hydrolase activity, acting on ester bonds	--	--	--	--
c136212_g1	1622	--	--	--	--	--	--	KOG1575	Voltage-gated shaker-like K+ channel, subunit beta/KCNAB
c129023_g1	746	--	--	--	--	--	--	--	--
c143925_g2	2438	--	--	GO:0005524//GO:0098519//GO:0003724//GO:0003723//GO:0016887//GO:0043531//GO:0003924//GO:0005525	ATP binding//nucleotide phosphatase activity, acting on free nucleotides//RNA helicase activity//RNA binding//ATPase activity//ADP binding//GTPase activity//GTP binding	GO:0016020	membrane	KOG0061	Transporter, ABC superfamily (Breast cancer resistance protein)
c90699_g2	953	GO:0006886	intracellular protein transport	GO:0008430	selenium binding	GO:0030176	integral component of endoplasmic reticulum membrane	--	--
c140435_g1	2084	GO:0015992//GO:0015700//GO:0006814//GO:0006885//GO:0055085	proton transport//arsenite transport//sodium ion transport//regulation of pH//transmembrane transport	GO:0015385//GO:0015105	sodium:proton antiporter activity//arsenite transmembrane transporter activity	GO:0016021	integral component of membrane	--	--
c128763_g1	1378	--	--	--	--	--	--	--	--
c126115_g2	839	GO:0071805//GO:0006813	potassium ion transmembrane transport//potassium ion transport	GO:0015079	potassium ion transmembrane transporter activity	GO:0016020	membrane	--	--
c119752_g1	1311	GO:0006541	glutamine metabolic process	GO:0016787	hydrolase activity	--	--	KOG0026	Anthranilate synthase, beta chain
c18574_g1	776	GO:0042254//GO:0006412	ribosome biogenesis//translation	GO:0003735	structural constituent of ribosome	GO:0005840//GO:0005622	ribosome//intracellular	KOG1646	40S ribosomal protein S6
c150402_g4	1460	--	--	--	--	--	--	--	--
c142538_g1	3594	GO:0055085//GO:0006855//GO:0015893//GO:0006810	transmembrane transport//drug transmembrane transport//drug transport//transport	GO:0015238//GO:0015297	drug transmembrane transporter activity//antiporter activity	GO:0016020	membrane	KOG3142	Prenylated rab acceptor 1
c143256_g2	866	--	--	--	--	--	--	--	--
c138164_g1	1150	GO:0046436//GO:0008152//GO:0009252	D-alanine metabolic process//metabolic process//peptidoglycan biosynthetic process	GO:0008716//GO:0005524//GO:0003824	D-alanine-D-alanine ligase activity//ATP binding//catalytic activity	--	--	KOG0369	Pyruvate carboxylase
c124238_g1	807	--	--	--	--	--	--	--	--
c123609_g1	463	GO:0043631	RNA polyadenylation	GO:0003723//GO:0004652	RNA binding//polynucleotide adenylyltransferase activity	GO:0005634	nucleus	--	--
c148731_g5	450	--	--	--	--	--	--	--	--
c150328_g3	453	--	--	--	--	--	--	--	--
c123555_g1	1155	--	--	--	--	--	--	--	--
c106431_g1	704	GO:0042254//GO:0006412	ribosome biogenesis//translation	GO:0003735	structural constituent of ribosome	GO:0005622//GO:0005840	intracellular//ribosome	--	--
c146136_g3	1387	--	--	--	--	--	--	--	--
c134885_g1	2741	GO:0055114//GO:0006725	oxidation-reduction process//cellular aromatic compound metabolic process	GO:0008199//GO:0003824//GO:0046872	ferric iron binding//catalytic activity//metal ion binding	--	--	KOG1721	FOG: Zn-finger
c141892_g2	473	--	--	--	--	--	--	--	--
c125219_g1	1258	GO:0051603//GO:0006206//GO:0006351//GO:0006144	proteolysis involved in cellular protein catabolic process//pyrimidine nucleobase metabolic process//transcription, DNA-templated//purine nucleobase metabolic process	GO:0003899//GO:0004298	DNA-directed RNA polymerase activity//threonine-type endopeptidase activity	GO:0005634//GO:0005839//GO:0005730	nucleus//proteasome core complex//nucleolus	KOG0179	20S proteasome, regulatory subunit beta type PSMB1/PRE7
c148289_g1	1790	--	--	--	--	--	--	--	--
c141337_g3	982	--	--	--	--	--	--	--	--
c136490_g1	2638	GO:0003333	amino acid transmembrane transport	--	--	--	--	--	--
c146772_g2	1751	--	--	GO:0008270//GO:0003723	zinc ion binding//RNA binding	--	--	--	--
c61731_g1	579	--	--	--	--	--	--	--	--
c143220_g1	2144	GO:0055085//GO:0015893//GO:0006855//GO:0006810	transmembrane transport//drug transport//drug transmembrane transport//transport	GO:0015238//GO:0015297	drug transmembrane transporter activity//antiporter activity	GO:0016020	membrane	KOG1347	Uncharacterized membrane protein, predicted efflux pump
c146615_g1	6239	GO:0006259	DNA metabolic process	GO:0003676	nucleic acid binding	--	--	--	--
c115370_g1	400	--	--	--	--	--	--	--	--
c106411_g1	619	--	--	GO:0003676	nucleic acid binding	--	--	KOG0118	FOG: RRM domain
c63199_g1	741	GO:0042254	ribosome biogenesis	GO:0003735	structural constituent of ribosome	GO:0005763//GO:0005840	mitochondrial small ribosomal subunit//ribosome	--	--
c114619_g1	440	GO:0006536//GO:0006177//GO:0006164//GO:0006144	glutamate metabolic process//GMP biosynthetic process//purine nucleotide biosynthetic process//purine nucleobase metabolic process	GO:0003922//GO:0005524	GMP synthase (glutamine-hydrolyzing) activity//ATP binding	--	--	--	--
c144741_g1	4526	GO:0006468	protein phosphorylation	GO:0004672//GO:0005515//GO:0005524	protein kinase activity//protein binding//ATP binding	--	--	--	--
c112949_g1	800	GO:0006259	DNA metabolic process	GO:0003677//GO:0005524//GO:0003824	DNA binding//ATP binding//catalytic activity	GO:0005694	chromosome	--	--
c139827_g2	2021	--	--	--	--	--	--	--	--
c149123_g1	3403	GO:0006810	transport	--	--	--	--	KOG1929	Nucleotide excision repair factor NEF2, RAD4/CUT5 component
c145971_g1	951	GO:0015992//GO:0055114//GO:0006744//GO:0006120//GO:0006814	proton transport//oxidation-reduction process//ubiquinone biosynthetic process//mitochondrial electron transport, NADH to ubiquinone//sodium ion transport	GO:0008137	NADH dehydrogenase (ubiquinone) activity	--	--	KOG1713	NADH-ubiquinone oxidoreductase, NDUFS3/30 kDa subunit
c131755_g1	481	--	--	--	--	--	--	--	--
c144192_g1	1628	--	--	--	--	--	--	--	--
c119641_g1	1723	GO:0006144//GO:0009987//GO:0006351	purine nucleobase metabolic process//cellular process//transcription, DNA-templated	GO:0003723//GO:0003968	RNA binding//RNA-directed RNA polymerase activity	GO:0031379	RNA-directed RNA polymerase complex	--	--
c38372_g3	1434	GO:0015979	photosynthesis	--	--	GO:0009523//GO:0016020//GO:0009539	photosystem II//membrane//photosystem II reaction center	--	--
c133541_g1	504	--	--	--	--	--	--	--	--
c106022_g1	270	--	--	--	--	--	--	--	--
c118969_g1	2006	--	--	--	--	--	--	--	--
c127014_g2	744	GO:0005985//GO:0055085//GO:0005982//GO:0006821//GO:0006012	sucrose metabolic process//transmembrane transport//starch metabolic process//chloride transport//galactose metabolic process	GO:0005247//GO:0004564//GO:0004575	voltage-gated chloride channel activity//beta-fructofuranosidase activity//sucrose alpha-glucosidase activity	GO:0016020//GO:0017177	membrane//glucosidase II complex	--	--
c12012_g1	316	GO:0008152	metabolic process	GO:0016491	oxidoreductase activity	--	--	KOG0725	Reductases with broad range of substrate specificities
c19127_g1	822	--	--	--	--	--	--	--	--
c127404_g1	823	--	--	--	--	--	--	--	--
c148685_g4	886	GO:0009307//GO:0006308	DNA restriction-modification system//DNA catabolic process	GO:0009036//GO:0003677	Type II site-specific deoxyribonuclease activity//DNA binding	GO:0009359	Type II site-specific deoxyribonuclease complex	--	--
c380_g1	890	--	--	--	--	--	--	--	--
c125208_g2	1077	--	--	--	--	GO:0005634	nucleus	--	--
c145451_g1	3649	GO:0055085	transmembrane transport	--	--	GO:0016021	integral component of membrane	KOG2399	K+-dependent Na+:Ca2+ antiporter
c129948_g1	990	--	--	--	--	--	--	--	--
c143594_g1	3291	--	--	--	--	--	--	--	--
c123789_g1	1471	--	--	--	--	--	--	KOG3401	60S ribosomal protein L26
c132056_g1	1419	GO:0006547//GO:0000105	histidine metabolic process//histidine biosynthetic process	GO:0003879//GO:0000287	ATP phosphoribosyltransferase activity//magnesium ion binding	GO:0005737	cytoplasm	KOG2831	ATP phosphoribosyltransferase
c145943_g1	2797	GO:0042147//GO:0015031	retrograde transport, endosome to Golgi//protein transport	--	--	GO:0030904	retromer complex	KOG1107	Membrane coat complex Retromer, subunit VPS35
c120017_g1	704	--	--	--	--	--	--	KOG3293	Small nuclear ribonucleoprotein (snRNP)
c148225_g1	2981	--	--	GO:0003677	DNA binding	--	--	--	--
c125268_g1	1048	--	--	--	--	--	--	KOG2633	Hismacro and SEC14 domain-containing proteins
c127031_g1	773	--	--	--	--	--	--	--	--
c133112_g1	1867	GO:0015992	proton transport	--	--	GO:0016021	integral component of membrane	--	--
c10823_g1	1694	--	--	--	--	--	--	--	--
c127634_g1	838	--	--	--	--	--	--	--	--
c126284_g3	1141	--	--	--	--	--	--	--	--
c149484_g1	1979	--	--	--	--	--	--	--	--
c139375_g1	2290	--	--	GO:0005515	protein binding	--	--	KOG0550	Molecular chaperone (DnaJ superfamily)
c83995_g1	568	GO:0007067//GO:0015986//GO:0015992	mitotic nuclear division//ATP synthesis coupled proton transport//proton transport	GO:0015078	hydrogen ion transmembrane transporter activity	GO:0042729//GO:0072686//GO:0000276	DASH complex//mitotic spindle//mitochondrial proton-transporting ATP synthase complex, coupling factor F(o)	--	--
c131443_g2	487	GO:0006561//GO:0006525//GO:0006355//GO:0055114	proline biosynthetic process//arginine metabolic process//regulation of transcription, DNA-templated//oxidation-reduction process	GO:0003842//GO:0003677	1-pyrroline-5-carboxylate dehydrogenase activity//DNA binding	--	--	--	--
c126134_g1	726	GO:0009435//GO:0046497	NAD biosynthetic process//nicotinate nucleotide metabolic process	GO:0004514//GO:0016763	nicotinate-nucleotide diphosphorylase (carboxylating) activity//transferase activity, transferring pentosyl groups	--	--	--	--
c146088_g1	4412	--	--	--	--	--	--	--	--
c126158_g1	1152	--	--	--	--	--	--	--	--
c40758_g1	309	--	--	--	--	--	--	--	--
c112427_g1	1881	GO:0015992//GO:0006355//GO:0015986	proton transport//regulation of transcription, DNA-templated//ATP synthesis coupled proton transport	GO:0003677//GO:0015078//GO:0003700//GO:0005507	DNA binding//hydrogen ion transmembrane transporter activity//sequence-specific DNA binding transcription factor activity//copper ion binding	GO:0045263//GO:0005634//GO:0005667	proton-transporting ATP synthase complex, coupling factor F(o)//nucleus//transcription factor complex	--	--
c143683_g3	526	--	--	--	--	--	--	--	--
c135189_g1	547	GO:0042254//GO:0006412	ribosome biogenesis//translation	GO:0003735	structural constituent of ribosome	GO:0015934//GO:0005840	large ribosomal subunit//ribosome	--	--
c144497_g1	3202	--	--	--	--	--	--	--	--
c125891_g1	1692	GO:0006629//GO:0006886//GO:0006505//GO:0008152//GO:0042967	lipid metabolic process//intracellular protein transport//GPI anchor metabolic process//metabolic process//acyl-carrier-protein biosynthetic process	GO:0008374//GO:0016787//GO:0016788	O-acyltransferase activity//hydrolase activity//hydrolase activity, acting on ester bonds	--	--	--	--
c138096_g1	1346	GO:0016485//GO:0006508//GO:0008152//GO:0005975	protein processing//proteolysis//metabolic process//carbohydrate metabolic process	GO:0008233//GO:0004571//GO:0016787//GO:0005509	peptidase activity//mannosyl-oligosaccharide 1,2-alpha-mannosidase activity//hydrolase activity//calcium ion binding	GO:0016020//GO:0016021	membrane//integral component of membrane	KOG2195	Transferrin receptor and related proteins containing the protease-associated (PA) domain
c148238_g1	984	--	--	--	--	--	--	KOG3184	60S ribosomal protein L7
c146750_g1	1826	--	--	GO:0003677	DNA binding	--	--	--	--
c136255_g1	914	--	--	--	--	--	--	--	--
c70326_g1	794	--	--	--	--	--	--	--	--
c136939_g1	343	--	--	--	--	--	--	--	--
c132357_g1	467	--	--	--	--	--	--	--	--
c146773_g1	1629	--	--	--	--	--	--	--	--
c200531_g1	1285	--	--	--	--	--	--	--	--
c145637_g2	718	GO:0006355	regulation of transcription, DNA-templated	GO:0003677	DNA binding	--	--	--	--
c145980_g8	993	--	--	--	--	--	--	--	--
c139125_g1	1507	GO:0055114	oxidation-reduction process	GO:0016491//GO:0005516//GO:0016706//GO:0031418//GO:0005506	oxidoreductase activity//calmodulin binding//oxidoreductase activity, acting on paired donors, with incorporation or reduction of molecular oxygen, 2-oxoglutarate as one donor, and incorporation of one atom each of oxygen into both donors//L-ascorbic acid binding//iron ion binding	--	--	KOG1591	Prolyl 4-hydroxylase alpha subunit
c138335_g1	390	--	--	--	--	--	--	--	--
c106903_g1	1770	--	--	GO:0051537	2 iron, 2 sulfur cluster binding	GO:0043231	intracellular membrane-bounded organelle	--	--
c138939_g1	1705	--	--	--	--	--	--	--	--
c126638_g1	1435	--	--	--	--	--	--	--	--
c142419_g1	1809	--	--	GO:0035091	phosphatidylinositol binding	--	--	KOG2273	Membrane coat complex Retromer, subunit VPS5/SNX1, Sorting nexins, and related PX domain-containing proteins
c137140_g1	1398	--	--	--	--	--	--	--	--
c115658_g1	1120	GO:0006355	regulation of transcription, DNA-templated	GO:0043565//GO:0003700	sequence-specific DNA binding//sequence-specific DNA binding transcription factor activity	GO:0005667	transcription factor complex	--	--
c143076_g1	777	GO:0006606//GO:0015031	protein import into nucleus//protein transport	GO:0008565	protein transporter activity	GO:0005634//GO:0005737	nucleus//cytoplasm	--	--
c141382_g2	904	GO:0015979	photosynthesis	--	--	GO:0009579//GO:0009522//GO:0016021	thylakoid//photosystem I//integral component of membrane	--	--
c133771_g5	506	--	--	--	--	--	--	--	--
c93074_g1	1012	--	--	--	--	--	--	--	--
c126369_g1	756	--	--	--	--	--	--	--	--
c131265_g1	683	--	--	--	--	--	--	--	--
c119613_g2	1588	--	--	--	--	--	--	--	--
c125429_g1	704	--	--	--	--	--	--	--	--
c132600_g1	1258	--	--	--	--	--	--	--	--
c120729_g1	1288	--	--	--	--	--	--	--	--
c150513_g2	974	--	--	--	--	--	--	--	--
c147822_g4	2027	--	--	--	--	--	--	--	--
c144911_g1	1108	GO:0006284	base-excision repair	GO:0016799//GO:0003906	hydrolase activity, hydrolyzing N-glycosyl compounds//DNA-(apurinic or apyrimidinic site) lyase activity	--	--	--	--
c147695_g1	2525	GO:0007165//GO:0046034//GO:0015992//GO:0015991	signal transduction//ATP metabolic process//proton transport//ATP hydrolysis coupled proton transport	GO:0016820//GO:0005524//GO:0005186	hydrolase activity, acting on acid anhydrides, catalyzing transmembrane movement of substances//ATP binding//pheromone activity	GO:0033178	proton-transporting two-sector ATPase complex, catalytic domain	KOG1351	Vacuolar H+-ATPase V1 sector, subunit B
c133555_g1	1366	--	--	--	--	--	--	--	--
c150774_g2	5565	GO:0042254//GO:0001522	ribosome biogenesis//pseudouridine synthesis	GO:0030515	snoRNA binding	GO:0072588	box H/ACA RNP complex	--	--
c144878_g6	395	--	--	--	--	--	--	--	--
c137125_g1	1944	GO:0007154//GO:0006629	cell communication//lipid metabolic process	GO:0016788	hydrolase activity, acting on ester bonds	GO:0016020	membrane	--	--
c138772_g1	705	--	--	--	--	--	--	--	--
c121582_g2	612	--	--	--	--	--	--	--	--
c137402_g1	921	--	--	--	--	--	--	--	--
c58254_g1	507	--	--	--	--	--	--	--	--
c129936_g2	811	--	--	--	--	--	--	--	--
c31101_g1	715	--	--	--	--	--	--	--	--
c136227_g1	1197	--	--	--	--	--	--	--	--
c145725_g3	1976	GO:0046740//GO:0046488	transport of virus in host, cell to cell//phosphatidylinositol metabolic process	GO:0016307//GO:0003824	phosphatidylinositol phosphate kinase activity//catalytic activity	GO:0044156	host cell junction	--	--
c148658_g1	2270	GO:0031554//GO:0009088//GO:0031556	regulation of DNA-templated transcription, termination//threonine biosynthetic process//transcriptional attenuation by ribosome	--	--	GO:0030430	host cell cytoplasm	--	--
c144538_g1	1315	--	--	--	--	--	--	--	--
c141818_g2	1680	GO:0006355	regulation of transcription, DNA-templated	GO:0003700	sequence-specific DNA binding transcription factor activity	GO:0005667//GO:0005634	transcription factor complex//nucleus	--	--
c149705_g1	1052	--	--	--	--	--	--	--	--
c84816_g1	473	GO:0006412//GO:0042254	translation//ribosome biogenesis	GO:0003735	structural constituent of ribosome	GO:0005840	ribosome	KOG1753	40S ribosomal protein S16
c140446_g2	569	--	--	--	--	--	--	--	--
c119390_g1	709	--	--	--	--	--	--	--	--
c130007_g1	1071	--	--	--	--	--	--	--	--
c135086_g4	711	--	--	--	--	--	--	--	--
c144412_g1	415	--	--	--	--	--	--	--	--
c136168_g1	434	--	--	GO:0003677	DNA binding	--	--	--	--
c119890_g1	1319	--	--	--	--	--	--	--	--
c135459_g1	1269	--	--	--	--	--	--	--	--
c150171_g1	1085	GO:0008152//GO:0009451//GO:0008033//GO:0006400	metabolic process//RNA modification//tRNA processing//tRNA modification	GO:0008171//GO:0003824//GO:0008176//GO:0008168	O-methyltransferase activity//catalytic activity//tRNA (guanine-N7-)-methyltransferase activity//methyltransferase activity	--	--	KOG1562	Spermidine synthase
c50483_g1	799	--	--	--	--	--	--	--	--
c129669_g1	1067	--	--	--	--	--	--	--	--
c148803_g4	1200	--	--	--	--	--	--	--	--
c106836_g1	1060	GO:0016070//GO:0015991//GO:0015992//GO:0016032	RNA metabolic process//ATP hydrolysis coupled proton transport//proton transport//viral process	GO:0015078	hydrogen ion transmembrane transporter activity	GO:0005774//GO:0033179//GO:0019012//GO:0016021//GO:0005886//GO:0033177	vacuolar membrane//proton-transporting V-type ATPase, V0 domain//virion//integral component of membrane//plasma membrane//proton-transporting two-sector ATPase complex, proton-transporting domain	KOG0232	Vacuolar H+-ATPase V0 sector, subunits c/c'
c150846_g2	283	--	--	--	--	--	--	--	--
c216610_g1	804	GO:0006817//GO:0055085	phosphate ion transport//transmembrane transport	GO:0022857//GO:0005315	transmembrane transporter activity//inorganic phosphate transmembrane transporter activity	GO:0016021	integral component of membrane	KOG0252	Inorganic phosphate transporter
c128436_g1	1602	GO:0001539	cilium or flagellum-dependent cell motility	GO:0005198	structural molecule activity	GO:0009288	bacterial-type flagellum	--	--
c116301_g1	554	--	--	--	--	--	--	--	--
c115081_g1	1443	--	--	GO:0003774	motor activity	GO:0016459	myosin complex	--	--
c142191_g1	2162	--	--	--	--	--	--	--	--
c134064_g1	1644	--	--	--	--	--	--	--	--
c138851_g2	928	--	--	--	--	--	--	--	--
c139296_g1	1201	--	--	--	--	--	--	--	--
c149166_g1	1487	GO:0055114	oxidation-reduction process	GO:0016616	oxidoreductase activity, acting on the CH-OH group of donors, NAD or NADP as acceptor	--	--	KOG1526	NADP-dependent isocitrate dehydrogenase
c149685_g3	487	GO:0008152	metabolic process	GO:0003824	catalytic activity	--	--	KOG1180	Acyl-CoA synthetase
c150702_g3	2201	GO:0006865//GO:0009306//GO:0003333//GO:0055085//GO:0006810//GO:0009847	amino acid transport//protein secretion//amino acid transmembrane transport//transmembrane transport//transport//spore germination	GO:0015171	amino acid transmembrane transporter activity	GO:0016021//GO:0016020	integral component of membrane//membrane	KOG1286	Amino acid transporters
c112890_g1	726	--	--	--	--	--	--	--	--
c218234_g1	1413	--	--	--	--	--	--	--	--
c146152_g1	490	--	--	--	--	GO:0016020	membrane	KOG0724	Zuotin and related molecular chaperones (DnaJ superfamily), contains DNA-binding domains
c140629_g1	2400	--	--	--	--	GO:0016020	membrane	KOG0761	Mitochondrial carrier protein CGI-69
c124790_g1	687	--	--	--	--	--	--	--	--
c147294_g2	749	GO:0034220	ion transmembrane transport	--	--	--	--	KOG3432	Vacuolar H+-ATPase V1 sector, subunit F
c144573_g3	1226	--	--	--	--	GO:0016021	integral component of membrane	--	--
c104127_g1	390	--	--	--	--	--	--	--	--
c136827_g1	1715	--	--	--	--	--	--	--	--
c145588_g2	685	--	--	--	--	--	--	--	--
c15616_g1	676	--	--	--	--	--	--	--	--
c144811_g3	442	--	--	--	--	--	--	--	--
c141640_g1	2544	GO:0015992//GO:0015986	proton transport//ATP synthesis coupled proton transport	GO:0015078	hydrogen ion transmembrane transporter activity	GO:0000276	mitochondrial proton-transporting ATP synthase complex, coupling factor F(o)	--	--
c147604_g1	1352	GO:0006364	rRNA processing	--	--	GO:0032040	small-subunit processome	--	--
c145199_g1	2637	--	--	--	--	--	--	--	--
c149399_g6	1763	--	--	GO:0016884	carbon-nitrogen ligase activity, with glutamine as amido-N-donor	--	--	KOG1211	Amidases
c71280_g1	994	--	--	--	--	--	--	--	--
c142308_g1	2097	GO:0018189	pyrroloquinoline quinone biosynthetic process	--	--	--	--	--	--
c138853_g6	663	--	--	--	--	--	--	--	--
c139174_g2	1499	GO:0006355	regulation of transcription, DNA-templated	GO:0003676//GO:0003677//GO:0046983//GO:0008270	nucleic acid binding//DNA binding//protein dimerization activity//zinc ion binding	--	--	--	--
c135540_g1	1235	--	--	--	--	--	--	--	--
c145047_g1	1599	GO:0009058//GO:0008217//GO:0006771//GO:0009231//GO:0042312//GO:0007165	biosynthetic process//regulation of blood pressure//riboflavin metabolic process//riboflavin biosynthetic process//regulation of vasodilation//signal transduction	GO:0005179//GO:0003919//GO:0003824	hormone activity//FMN adenylyltransferase activity//catalytic activity	GO:0005576	extracellular region	--	--
c138169_g2	1676	--	--	--	--	GO:0016021	integral component of membrane	--	--
c142071_g1	770	GO:0055114//GO:0009690	oxidation-reduction process//cytokinin metabolic process	GO:0019139//GO:0050660	cytokinin dehydrogenase activity//flavin adenine dinucleotide binding	--	--	--	--
c77981_g1	1107	--	--	GO:0004064	arylesterase activity	--	--	--	--
c130176_g1	1501	--	--	--	--	--	--	--	--
c155244_g1	656	--	--	--	--	--	--	--	--
c145332_g8	640	--	--	--	--	--	--	--	--
c143609_g1	2430	--	--	--	--	--	--	--	--
c130161_g2	759	GO:0055114//GO:0006633	oxidation-reduction process//fatty acid biosynthetic process	GO:0016705	oxidoreductase activity, acting on paired donors, with incorporation or reduction of molecular oxygen	GO:0016021	integral component of membrane	--	--
c137563_g1	1890	GO:0055114//GO:0008615	oxidation-reduction process//pyridoxine biosynthetic process	GO:0004733//GO:0010181	pyridoxamine-phosphate oxidase activity//FMN binding	--	--	--	--
c139609_g1	1734	--	--	--	--	--	--	--	--
c73991_g1	633	GO:0015074	DNA integration	--	--	--	--	--	--
c131919_g2	545	GO:0006725	cellular aromatic compound metabolic process	GO:0016830	carbon-carbon lyase activity	--	--	--	--
c123661_g2	733	--	--	GO:0043565//GO:0003677	sequence-specific DNA binding//DNA binding	GO:0005622	intracellular	KOG1756	Histone 2A
c135108_g1	708	--	--	--	--	--	--	--	--
c140891_g1	949	--	--	--	--	--	--	--	--
c141564_g1	1591	--	--	--	--	--	--	--	--
c150505_g1	3536	GO:0006508	proteolysis	GO:0008270//GO:0004190	zinc ion binding//aspartic-type endopeptidase activity	--	--	KOG0017	FOG: Transposon-encoded proteins with TYA, reverse transcriptase, integrase domains in various combinations
c232558_g1	531	GO:0006520	cellular amino acid metabolic process	GO:0016829	lyase activity	--	--	KOG3412	60S ribosomal protein L28
c149403_g1	2423	--	--	--	--	--	--	--	--
c140534_g3	586	--	--	--	--	--	--	--	--
c150062_g2	1006	GO:0006412//GO:0042254	translation//ribosome biogenesis	GO:0003735	structural constituent of ribosome	GO:0005840//GO:0005622	ribosome//intracellular	KOG1646	40S ribosomal protein S6
c144388_g2	4121	--	--	--	--	--	--	KOG1936	Histidyl-tRNA synthetase
c150877_g1	2492	GO:0015976//GO:0006094//GO:0005975//GO:0006013//GO:0006098//GO:0006096//GO:0006000//GO:0006020//GO:0000902	carbon utilization//gluconeogenesis//carbohydrate metabolic process//mannose metabolic process//pentose-phosphate shunt//glycolytic process//fructose metabolic process//inositol metabolic process//cell morphogenesis	GO:0004332//GO:0016773	fructose-bisphosphate aldolase activity//phosphotransferase activity, alcohol group as acceptor	--	--	KOG0103	Molecular chaperones HSP105/HSP110/SSE1, HSP70 superfamily
c143244_g3	278	--	--	--	--	--	--	--	--
c134633_g1	1765	GO:0015031	protein transport	GO:0005093	Rab GDP-dissociation inhibitor activity	--	--	KOG1439	RAB proteins geranylgeranyltransferase component A (RAB escort protein)
c141500_g3	2130	GO:0007059//GO:0034508	chromosome segregation//centromere complex assembly	--	--	--	--	--	--
c122882_g1	1325	GO:0043086//GO:0042545//GO:0005985//GO:0045490//GO:0005982//GO:0006012//GO:0008608	negative regulation of catalytic activity//cell wall modification//sucrose metabolic process//pectin catabolic process//starch metabolic process//galactose metabolic process//attachment of spindle microtubules to kinetochore	GO:0004564//GO:0030599//GO:0004857//GO:0045330//GO:0004575	beta-fructofuranosidase activity//pectinesterase activity//enzyme inhibitor activity//aspartyl esterase activity//sucrose alpha-glucosidase activity	GO:0005618//GO:0017177//GO:0005876//GO:0042729	cell wall//glucosidase II complex//spindle microtubule//DASH complex	--	--
c142667_g3	505	--	--	--	--	--	--	--	--
c122316_g1	1342	GO:0006952//GO:0042742	defense response//defense response to bacterium	--	--	GO:0005576	extracellular region	--	--
c140252_g4	784	--	--	--	--	--	--	--	--
c114652_g1	673	--	--	--	--	--	--	--	--
c136460_g1	1231	--	--	--	--	--	--	--	--
c144676_g1	1448	GO:0006396	RNA processing	--	--	--	--	KOG2529	Pseudouridine synthase
c115133_g1	996	GO:0051262	protein tetramerization	--	--	--	--	KOG3330	Transport protein particle (TRAPP) complex subunit
c148003_g1	4572	GO:0006355//GO:0019538//GO:0015979//GO:0015995//GO:0006281//GO:0051085//GO:0005992//GO:0015994//GO:0006508//GO:0006310	regulation of transcription, DNA-templated//protein metabolic process//photosynthesis//chlorophyll biosynthetic process//DNA repair//chaperone mediated protein folding requiring cofactor//trehalose biosynthetic process//chlorophyll metabolic process//proteolysis//DNA recombination	GO:0009378//GO:0016887//GO:0004252//GO:0003676//GO:0003824//GO:0016301//GO:0003724//GO:0005515//GO:0003678//GO:0008134//GO:0051082//GO:0003677//GO:0016851//GO:0005524//GO:0016787//GO:0003723//GO:0003924//GO:0005525//GO:0008270	four-way junction helicase activity//ATPase activity//serine-type endopeptidase activity//nucleic acid binding//catalytic activity//kinase activity//RNA helicase activity//protein binding//DNA helicase activity//transcription factor binding//unfolded protein binding//DNA binding//magnesium chelatase activity//ATP binding//hydrolase activity//RNA binding//GTPase activity//GTP binding//zinc ion bin…	GO:0005667//GO:0009379//GO:0010007//GO:0005657	transcription factor complex//Holliday junction helicase complex//magnesium chelatase complex//replication fork	KOG1051	Chaperone HSP104 and related ATP-dependent Clp proteases
c142080_g1	918	--	--	--	--	--	--	--	--
c147764_g1	2014	--	--	--	--	--	--	--	--
c138642_g7	922	--	--	--	--	--	--	--	--
c140358_g2	455	--	--	--	--	--	--	--	--
c148564_g6	1304	--	--	--	--	--	--	--	--
c44370_g1	431	--	--	--	--	--	--	--	--
c147380_g1	1334	--	--	--	--	--	--	--	--
c144110_g1	629	--	--	--	--	--	--	KOG3475	60S ribosomal protein L37
c140657_g1	2782	GO:0009058//GO:0008152	biosynthetic process//metabolic process	GO:0016747//GO:0016787//GO:0016788	transferase activity, transferring acyl groups other than amino-acyl groups//hydrolase activity//hydrolase activity, acting on ester bonds	--	--	--	--
c147345_g1	1634	--	--	--	--	--	--	--	--
c133154_g2	1196	GO:0006418//GO:0000162//GO:0006571//GO:0009073//GO:0009094	tRNA aminoacylation for protein translation//tryptophan biosynthetic process//tyrosine biosynthetic process//aromatic amino acid family biosynthetic process//L-phenylalanine biosynthetic process	GO:0000166//GO:0003856//GO:0004812//GO:0005524	nucleotide binding//3-dehydroquinate synthase activity//aminoacyl-tRNA ligase activity//ATP binding	--	--	KOG0692	Pentafunctional AROM protein
c95787_g1	935	--	--	--	--	--	--	--	--
c136857_g1	1306	--	--	--	--	--	--	--	--
c124722_g1	546	--	--	--	--	--	--	--	--
c133997_g1	1503	--	--	GO:0005515	protein binding	--	--	KOG1474	Transcription initiation factor TFIID, subunit BDF1 and related bromodomain proteins
c141653_g3	797	--	--	--	--	--	--	--	--
c149613_g1	2890	--	--	--	--	GO:0016020	membrane	KOG1134	Uncharacterized conserved protein
c147878_g4	626	--	--	--	--	--	--	--	--
c137201_g1	806	GO:0006508//GO:0008152	proteolysis//metabolic process	GO:0008236//GO:0016787	serine-type peptidase activity//hydrolase activity	--	--	KOG2100	Dipeptidyl aminopeptidase
c149757_g1	3572	GO:0016192//GO:0006886	vesicle-mediated transport//intracellular protein transport	GO:0005198//GO:0005515	structural molecule activity//protein binding	GO:0030126	COPI vesicle coat	KOG1356	Putative transcription factor 5qNCA, contains JmjC domain
c87500_g1	985	--	--	--	--	--	--	--	--
c10966_g1	844	GO:0006355	regulation of transcription, DNA-templated	GO:0003700	sequence-specific DNA binding transcription factor activity	GO:0005667	transcription factor complex	--	--
c148933_g3	269	--	--	--	--	--	--	--	--
c142054_g1	2188	--	--	--	--	--	--	--	--
c129700_g2	317	--	--	--	--	--	--	--	--
c126091_g1	486	--	--	--	--	GO:0016012//GO:0016021	sarcoglycan complex//integral component of membrane	--	--
c140673_g1	1143	--	--	GO:0003824	catalytic activity	--	--	--	--
c133023_g1	1858	--	--	--	--	--	--	--	--
c145181_g5	1118	--	--	--	--	--	--	--	--
c128272_g1	1248	--	--	GO:0016791//GO:0005515	phosphatase activity//protein binding	--	--	KOG3109	Haloacid dehalogenase-like hydrolase
c21591_g1	678	--	--	--	--	--	--	--	--
c79470_g1	514	--	--	--	--	--	--	--	--
c129908_g1	630	--	--	--	--	--	--	--	--
c143277_g7	2502	GO:0006508//GO:0007218	proteolysis//neuropeptide signaling pathway	GO:0004190	aspartic-type endopeptidase activity	--	--	KOG0017	FOG: Transposon-encoded proteins with TYA, reverse transcriptase, integrase domains in various combinations
c141631_g1	468	GO:0015992//GO:0006120//GO:0006814//GO:0006744//GO:0006118	proton transport//mitochondrial electron transport, NADH to ubiquinone//sodium ion transport//ubiquinone biosynthetic process//electron transport	GO:0003954//GO:0008137	NADH dehydrogenase activity//NADH dehydrogenase (ubiquinone) activity	GO:0005739	mitochondrion	KOG3468	NADH:ubiquinone oxidoreductase, NDUFB7/B18 subunit
c125115_g1	1281	GO:0051603	proteolysis involved in cellular protein catabolic process	GO:0004298	threonine-type endopeptidase activity	GO:0005839	proteasome core complex	KOG0175	20S proteasome, regulatory subunit beta type PSMB5/PSMB8/PRE2
c150870_g3	383	--	--	--	--	--	--	--	--
c145604_g1	1581	--	--	--	--	--	--	--	--
c58167_g1	242	--	--	--	--	--	--	--	--
c137581_g1	2599	GO:0007155//GO:0005982//GO:0005978//GO:0005985//GO:0019252//GO:0009058	cell adhesion//starch metabolic process//glycogen biosynthetic process//sucrose metabolic process//starch biosynthetic process//biosynthetic process	GO:0016779//GO:0008878	nucleotidyltransferase activity//glucose-1-phosphate adenylyltransferase activity	GO:0016020//GO:0010170//GO:0009507	membrane//glucose-1-phosphate adenylyltransferase complex//chloroplast	--	--
c146322_g4	468	--	--	--	--	--	--	--	--
c146674_g2	1571	--	--	--	--	--	--	--	--
c104023_g1	1288	--	--	--	--	--	--	--	--
c233352_g1	595	--	--	--	--	--	--	--	--
c131626_g2	2475	GO:0006465	signal peptide processing	GO:0008233	peptidase activity	GO:0005787//GO:0016021	signal peptidase complex//integral component of membrane	--	--
c114577_g1	749	--	--	--	--	--	--	--	--
c145360_g2	2982	--	--	--	--	--	--	KOG4409	Predicted hydrolase/acyltransferase (alpha/beta hydrolase superfamily)
c148074_g1	1870	GO:0006260	DNA replication	GO:0003887//GO:0003677	DNA-directed DNA polymerase activity//DNA binding	GO:0042575	DNA polymerase complex	--	--
c145113_g3	2212	--	--	--	--	--	--	--	--
c56782_g1	442	--	--	--	--	--	--	--	--
c96276_g1	1167	--	--	--	--	--	--	--	--
c146562_g1	835	--	--	--	--	--	--	--	--
c98134_g1	788	--	--	--	--	--	--	--	--
c150493_g1	237	--	--	--	--	--	--	--	--
c134180_g1	1095	GO:0000042	protein targeting to Golgi	GO:0005515	protein binding	--	--	--	--
c148813_g2	1247	--	--	--	--	--	--	--	--
c146717_g1	2010	--	--	--	--	--	--	--	--
c10612_g1	1127	--	--	--	--	--	--	--	--
c113621_g1	1685	GO:0008152//GO:0006508//GO:0046486//GO:0042254//GO:0006412//GO:0015994//GO:0015996//GO:0016042	metabolic process//proteolysis//glycerolipid metabolic process//ribosome biogenesis//translation//chlorophyll metabolic process//chlorophyll catabolic process//lipid catabolic process	GO:0004177//GO:0016787//GO:0003735//GO:0008236//GO:0003847//GO:0047746	aminopeptidase activity//hydrolase activity//structural constituent of ribosome//serine-type peptidase activity//1-alkyl-2-acetylglycerophosphocholine esterase activity//chlorophyllase activity	GO:0005840//GO:0008247	ribosome//1-alkyl-2-acetylglycerophosphocholine esterase complex	--	--
c136892_g1	610	--	--	--	--	--	--	--	--
c146192_g1	1335	GO:0015995//GO:0006281//GO:0006446//GO:0015979//GO:0015994//GO:0019079//GO:0070526//GO:0006355//GO:0006413//GO:0006310	chlorophyll biosynthetic process//DNA repair//regulation of translational initiation//photosynthesis//chlorophyll metabolic process//viral genome replication//threonylcarbamoyladenosine biosynthetic process//regulation of transcription, DNA-templated//translational initiation//DNA recombination	GO:0016851//GO:0016887//GO:0003677//GO:0009378//GO:0008134//GO:0003678//GO:0003743//GO:0003723//GO:0003724//GO:0005524//GO:0016301//GO:0016787	magnesium chelatase activity//ATPase activity//DNA binding//four-way junction helicase activity//transcription factor binding//DNA helicase activity//translation initiation factor activity//RNA binding//RNA helicase activity//ATP binding//kinase activity//hydrolase activity	GO:0009379//GO:0005657//GO:0005667//GO:0010007//GO:0005737//GO:0005840	Holliday junction helicase complex//replication fork//transcription factor complex//magnesium chelatase complex//cytoplasm//ribosome	KOG0651	26S proteasome regulatory complex, ATPase RPT4
c144417_g1	814	--	--	--	--	--	--	--	--
c146980_g1	2718	GO:0006807	nitrogen compound metabolic process	GO:0016810	hydrolase activity, acting on carbon-nitrogen (but not peptide) bonds	--	--	KOG0806	Carbon-nitrogen hydrolase
c129228_g3	1894	--	--	GO:0008270//GO:0003676	zinc ion binding//nucleic acid binding	--	--	--	--
c128850_g1	1124	GO:0042254//GO:0006412	ribosome biogenesis//translation	GO:0003735	structural constituent of ribosome	GO:0005840//GO:0005622	ribosome//intracellular	KOG1715	Mitochondrial/chloroplast ribosomal protein L12
c134777_g1	1403	GO:0007165//GO:0042254//GO:0006412//GO:0006955//GO:0040007//GO:0008283	signal transduction//ribosome biogenesis//translation//immune response//growth//cell proliferation	GO:0008083//GO:0003735//GO:0005136	growth factor activity//structural constituent of ribosome//interleukin-4 receptor binding	GO:0016516//GO:0005576//GO:0016021//GO:0005840//GO:0005622	interleukin-4 receptor complex//extracellular region//integral component of membrane//ribosome//intracellular	--	--
c142242_g1	668	GO:0006090//GO:0006097//GO:0006099	pyruvate metabolic process//glyoxylate cycle//tricarboxylic acid cycle	GO:0004474	malate synthase activity	--	--	KOG1261	Malate synthase
c144016_g1	4198	--	--	--	--	--	--	--	--
c102272_g2	377	GO:0005985//GO:0005982//GO:0016310//GO:0000160	sucrose metabolic process//starch metabolic process//phosphorylation//phosphorelay signal transduction system	GO:0000155//GO:0030599//GO:0004857//GO:0046983	phosphorelay sensor kinase activity//pectinesterase activity//enzyme inhibitor activity//protein dimerization activity	GO:0009365//GO:0016021	protein histidine kinase complex//integral component of membrane	--	--
c142143_g1	1373	--	--	--	--	--	--	--	--
c122615_g1	1037	--	--	GO:0046872	metal ion binding	--	--	KOG1595	CCCH-type Zn-finger protein
c111469_g1	499	--	--	--	--	--	--	--	--
c129297_g1	2789	GO:0006118//GO:0055114//GO:0019684	electron transport//oxidation-reduction process//photosynthesis, light reaction	GO:0045156//GO:0048037//GO:0016620//GO:0016616	electron transporter, transferring electrons within the cyclic electron transport pathway of photosynthesis activity//cofactor binding//oxidoreductase activity, acting on the aldehyde or oxo group of donors, NAD or NADP as acceptor//oxidoreductase activity, acting on the CH-OH group of donors, NAD or NADP as acceptor	GO:0030077	plasma membrane light-harvesting complex	KOG0657	Glyceraldehyde 3-phosphate dehydrogenase
c129600_g1	3198	--	--	GO:0005515	protein binding	--	--	KOG0305	Anaphase promoting complex, Cdc20, Cdh1, and Ama1 subunits
c130991_g1	751	--	--	--	--	--	--	--	--
c105417_g1	1758	--	--	--	--	--	--	--	--
c142278_g1	2239	--	--	--	--	GO:0016021	integral component of membrane	--	--
c135873_g1	856	--	--	--	--	--	--	KOG4142	Phospholipid methyltransferase
c143813_g2	2365	GO:0005975//GO:0046660//GO:0000902//GO:0006397	carbohydrate metabolic process//female sex differentiation//cell morphogenesis//mRNA processing	GO:0016773//GO:0016787	phosphotransferase activity, alcohol group as acceptor//hydrolase activity	GO:0005634	nucleus	KOG0101	Molecular chaperones HSP70/HSC70, HSP70 superfamily
c146814_g1	1246	--	--	--	--	--	--	--	--
c138289_g1	947	GO:0008152	metabolic process	GO:0003824	catalytic activity	--	--	KOG1535	Predicted fumarylacetoacetate hydralase
c150400_g1	440	--	--	--	--	--	--	--	--
c105939_g2	356	--	--	--	--	--	--	--	--
c145835_g2	1247	GO:0007165//GO:0000162//GO:0006571//GO:0009073//GO:0009094	signal transduction//tryptophan biosynthetic process//tyrosine biosynthetic process//aromatic amino acid family biosynthetic process//L-phenylalanine biosynthetic process	GO:0005515//GO:0003849	protein binding//3-deoxy-7-phosphoheptulonate synthase activity	--	--	KOG2792	Putative cytochrome C oxidase assembly protein
c148824_g1	1437	GO:0006508	proteolysis	GO:0008270//GO:0004252	zinc ion binding//serine-type endopeptidase activity	--	--	--	--
c137204_g6	816	--	--	--	--	--	--	--	--
c143405_g1	994	GO:0008152	metabolic process	GO:0003824	catalytic activity	--	--	--	--
c107949_g1	596	--	--	--	--	--	--	--	--
c144324_g1	2752	GO:0008152	metabolic process	GO:0016787	hydrolase activity	--	--	--	--
c131397_g1	1253	--	--	GO:0005515	protein binding	GO:0016020	membrane	KOG2881	Predicted membrane protein
c140886_g1	1352	GO:0055114//GO:0006804//GO:0006979	oxidation-reduction process//peroxidase reaction//response to oxidative stress	GO:0020037//GO:0004601	heme binding//peroxidase activity	--	--	--	--
c232197_g1	342	--	--	--	--	--	--	--	--
c126103_g1	1053	--	--	--	--	--	--	--	--
c92369_g1	723	--	--	--	--	--	--	--	--
c149991_g3	1019	--	--	--	--	--	--	--	--
c99804_g1	1105	--	--	--	--	--	--	--	--
c132571_g1	1438	GO:0007165	signal transduction	GO:0003723//GO:0008158	RNA binding//hedgehog receptor activity	GO:0030529//GO:0005634//GO:0016020	ribonucleoprotein complex//nucleus//membrane	KOG3168	U1 snRNP component
c128575_g2	717	--	--	--	--	--	--	--	--
c147774_g4	1006	--	--	--	--	--	--	--	--
c151005_g1	8973	GO:0006810//GO:0051301//GO:0007264//GO:0007049//GO:0007059//GO:0055085	transport//cell division//small GTPase mediated signal transduction//cell cycle//chromosome segregation//transmembrane transport	GO:0000166//GO:0016887//GO:0003677//GO:0042626//GO:0043531//GO:0005524//GO:0016301//GO:0005515//GO:0005525//GO:0003924	nucleotide binding//ATPase activity//DNA binding//ATPase activity, coupled to transmembrane movement of substances//ADP binding//ATP binding//kinase activity//protein binding//GTP binding//GTPase activity	GO:0005622//GO:0016021	intracellular//integral component of membrane	KOG0054	Multidrug resistance-associated protein/mitoxantrone resistance protein, ABC superfamily
c134746_g1	970	--	--	--	--	GO:0005576	extracellular region	--	--
c143197_g2	2383	--	--	GO:0000287//GO:0008253	magnesium ion binding//5'-nucleotidase activity	GO:0016021//GO:0005737	integral component of membrane//cytoplasm	--	--
c108558_g1	528	GO:0006355	regulation of transcription, DNA-templated	GO:0045735	nutrient reservoir activity	--	--	--	--
c148788_g2	3270	--	--	--	--	--	--	--	--
c136565_g2	2560	GO:0006278	RNA-dependent DNA replication	GO:0003723//GO:0003964	RNA binding//RNA-directed DNA polymerase activity	--	--	--	--
c141737_g1	1206	--	--	--	--	--	--	--	--
c108222_g1	1781	GO:0006118//GO:0015979//GO:0045454	electron transport//photosynthesis//cell redox homeostasis	GO:0015035//GO:0005515//GO:0009055	protein disulfide oxidoreductase activity//protein binding//electron carrier activity	GO:0009523//GO:0016020//GO:0009539	photosystem II//membrane//photosystem II reaction center	KOG1752	Glutaredoxin and related proteins
c150637_g1	2148	--	--	--	--	--	--	--	--
c131942_g1	324	--	--	--	--	--	--	--	--
c146475_g1	3384	GO:0042967	acyl-carrier-protein biosynthetic process	GO:0008026//GO:0008080//GO:0005524//GO:0003676	ATP-dependent helicase activity//N-acetyltransferase activity//ATP binding//nucleic acid binding	--	--	KOG2036	Predicted P-loop ATPase fused to an acetyltransferase
c142269_g1	1421	--	--	--	--	--	--	--	--
c143756_g2	1057	GO:0016567	protein ubiquitination	GO:0008270//GO:0005515//GO:0046872//GO:0003677//GO:0004842	zinc ion binding//protein binding//metal ion binding//DNA binding//ubiquitin-protein transferase activity	GO:0005680	anaphase-promoting complex	KOG0800	FOG: Predicted E3 ubiquitin ligase
c129596_g1	954	--	--	--	--	--	--	--	--
c111776_g1	872	--	--	--	--	--	--	--	--
c145511_g2	634	--	--	--	--	--	--	--	--
c135386_g1	1405	GO:0015979//GO:0030494	photosynthesis//bacteriochlorophyll biosynthetic process	--	--	--	--	--	--
c145628_g1	1048	GO:0006355	regulation of transcription, DNA-templated	GO:0003677	DNA binding	--	--	--	--
c135560_g2	799	--	--	GO:0003676	nucleic acid binding	--	--	--	--
c121044_g1	751	--	--	--	--	--	--	--	--
c147498_g1	895	GO:0006606//GO:0030168//GO:0006563//GO:0030155//GO:0030334//GO:0000921//GO:0048870//GO:0006914//GO:0006544//GO:0010508//GO:0015992//GO:0006355//GO:0006434//GO:0051258//GO:0007155//GO:0006566//GO:0045995//GO:0007165//GO:0042073//GO:0015991	protein import into nucleus//platelet activation//L-serine metabolic process//regulation of cell adhesion//regulation of cell migration//septin ring assembly//cell motility//autophagy//glycine metabolic process//positive regulation of autophagy//proton transport//regulation of transcription, DNA-templated//seryl-tRNA aminoacylation//protein polymerization//cell adhesion//threonine metabolic proce…	GO:0008134//GO:0005524//GO:0008092//GO:0045502//GO:0030674//GO:0000166//GO:0003700//GO:0003774//GO:0043565//GO:0004828//GO:0015078//GO:0042803//GO:0005102//GO:0005198	transcription factor binding//ATP binding//cytoskeletal protein binding//dynein binding//protein binding, bridging//nucleotide binding//sequence-specific DNA binding transcription factor activity//motor activity//sequence-specific DNA binding//serine-tRNA ligase activity//hydrogen ion transmembrane transporter activity//protein homodimerization activity//receptor binding//structural molecule acti…	GO:0030286//GO:0019898//GO:0016459//GO:0005604//GO:0005577//GO:0005882//GO:0005667//GO:0033179//GO:0005606//GO:0005643//GO:0016021//GO:0005940//GO:0005737//GO:0031514//GO:0019028	dynein complex//extrinsic component of membrane//myosin complex//basement membrane//fibrinogen complex//intermediate filament//transcription factor complex//proton-transporting V-type ATPase, V0 domain//laminin-1 complex//nuclear pore//integral component of membrane//septin ring//cytoplasm//motile cilium//viral capsid	KOG1003	Actin filament-coating protein tropomyosin
c145696_g1	4885	GO:0015074//GO:0009405	DNA integration//pathogenesis	GO:0005198	structural molecule activity	GO:0016021	integral component of membrane	--	--
c112935_g2	318	--	--	--	--	--	--	--	--
c123670_g1	856	GO:0006790//GO:0009150	sulfur compound metabolic process//purine ribonucleotide metabolic process	GO:0047627	adenylylsulfatase activity	GO:0005886//GO:0005777	plasma membrane//peroxisome	KOG3275	Zinc-binding protein of the histidine triad (HIT) family
c119240_g1	971	GO:0005985//GO:0005982	sucrose metabolic process//starch metabolic process	GO:0030599//GO:0004857	pectinesterase activity//enzyme inhibitor activity	--	--	--	--
c146649_g6	1449	--	--	--	--	--	--	--	--
c134311_g1	2086	GO:0005975	carbohydrate metabolic process	GO:0004553	hydrolase activity, hydrolyzing O-glycosyl compounds	--	--	--	--
c120698_g2	606	GO:0006550//GO:0006552//GO:0055114//GO:0006568//GO:0006631//GO:0006554//GO:0006574//GO:0018874//GO:0006633	isoleucine catabolic process//leucine catabolic process//oxidation-reduction process//tryptophan metabolic process//fatty acid metabolic process//lysine catabolic process//valine catabolic process//benzoate metabolic process//fatty acid biosynthetic process	GO:0003857//GO:0016491	3-hydroxyacyl-CoA dehydrogenase activity//oxidoreductase activity	--	--	--	--
c116772_g1	430	--	--	--	--	--	--	--	--
c136385_g1	1427	GO:0055114//GO:0007165//GO:0008283//GO:0006260//GO:0042384//GO:0040007//GO:0006955	oxidation-reduction process//signal transduction//cell proliferation//DNA replication//cilium assembly//growth//immune response	GO:0008083//GO:0016491//GO:0016706//GO:0005143//GO:0003677//GO:0003887	growth factor activity//oxidoreductase activity//oxidoreductase activity, acting on paired donors, with incorporation or reduction of molecular oxygen, 2-oxoglutarate as one donor, and incorporation of one atom each of oxygen into both donors//interleukin-12 receptor binding//DNA binding//DNA-directed DNA polymerase activity	GO:0034464//GO:0005576//GO:0042022//GO:0042575	BBSome//extracellular region//interleukin-12 receptor complex//DNA polymerase complex	KOG0143	Iron/ascorbate family oxidoreductases
c99496_g2	916	--	--	--	--	--	--	--	--
c140792_g1	3612	GO:0055085//GO:0006812//GO:0006810	transmembrane transport//cation transport//transport	GO:0015562//GO:0008324	efflux transmembrane transporter activity//cation transmembrane transporter activity	GO:0016021//GO:0016020	integral component of membrane//membrane	KOG1484	Putative Zn2+ transporter MSC2 (cation diffusion facilitator superfamily)
c148716_g2	1274	--	--	--	--	--	--	--	--
c126492_g1	1841	GO:0009073//GO:0009094//GO:0000162//GO:0016255//GO:0006571	aromatic amino acid family biosynthetic process//L-phenylalanine biosynthetic process//tryptophan biosynthetic process//attachment of GPI anchor to protein//tyrosine biosynthetic process	GO:0003849	3-deoxy-7-phosphoheptulonate synthase activity	GO:0042765	GPI-anchor transamidase complex	--	--
c149665_g2	5451	GO:0019079	viral genome replication	GO:0003723//GO:0035091	RNA binding//phosphatidylinositol binding	--	--	KOG1829	Uncharacterized conserved protein, contains C1, PH and RUN domains
c148206_g2	4817	GO:0009244	lipopolysaccharide core region biosynthetic process	GO:0005524//GO:0003824	ATP binding//catalytic activity	--	--	KOG1235	Predicted unusual protein kinase
c96206_g1	676	--	--	--	--	--	--	--	--
c142430_g1	1200	--	--	--	--	--	--	--	--
c125447_g1	888	--	--	--	--	--	--	--	--
c143174_g2	1178	--	--	--	--	--	--	--	--
c148535_g4	540	--	--	--	--	--	--	--	--
c116690_g1	718	GO:0006523//GO:0006524//GO:0009058	alanine biosynthetic process//alanine catabolic process//biosynthetic process	GO:0003824//GO:0030170	catalytic activity//pyridoxal phosphate binding	GO:0005739	mitochondrion	KOG0258	Alanine aminotransferase
c150182_g1	1815	--	--	--	--	--	--	--	--
c150517_g1	1227	GO:0055114//GO:0008210//GO:0008207//GO:0008209//GO:0006694//GO:0005975	oxidation-reduction process//estrogen metabolic process//C21-steroid hormone metabolic process//androgen metabolic process//steroid biosynthetic process//carbohydrate metabolic process	GO:0004553//GO:0016616//GO:0003854//GO:0016491	hydrolase activity, hydrolyzing O-glycosyl compounds//oxidoreductase activity, acting on the CH-OH group of donors, NAD or NADP as acceptor//3-beta-hydroxy-delta5-steroid dehydrogenase activity//oxidoreductase activity	--	--	KOG1494	NAD-dependent malate dehydrogenase
c148524_g1	4554	GO:0000746	conjugation	GO:0005515//GO:0003676	protein binding//nucleic acid binding	GO:0005634	nucleus	KOG1983	Tomosyn and related SNARE-interacting proteins
c7190_g1	449	--	--	--	--	--	--	--	--
c122116_g2	457	--	--	--	--	--	--	--	--
c140765_g1	672	GO:0009116//GO:0009236	nucleoside metabolic process//cobalamin biosynthetic process	GO:0016829//GO:0046872	lyase activity//metal ion binding	--	--	KOG4203	Armadillo/beta-Catenin/plakoglobin
c150981_g1	6243	GO:0006278	RNA-dependent DNA replication	GO:0003723//GO:0003964	RNA binding//RNA-directed DNA polymerase activity	--	--	--	--
c142559_g2	3457	--	--	--	--	GO:0016020	membrane	KOG2592	Tumor differentially expressed (TDE) protein
c145739_g1	915	GO:0051252//GO:0008033//GO:0006396	regulation of RNA metabolic process//tRNA processing//RNA processing	GO:0004526	ribonuclease P activity	GO:0030677	ribonuclease P complex	--	--
c144756_g2	803	GO:0051028	mRNA transport	--	--	GO:0005634	nucleus	--	--
c58289_g1	646	--	--	--	--	--	--	--	--
c113283_g1	1348	GO:0006508	proteolysis	GO:0005524//GO:0004252	ATP binding//serine-type endopeptidase activity	GO:0005737	cytoplasm	KOG0840	ATP-dependent Clp protease, proteolytic subunit
c149649_g8	214	GO:0006096//GO:0006094//GO:0055114	glycolytic process//gluconeogenesis//oxidation-reduction process	GO:0004365//GO:0016620	glyceraldehyde-3-phosphate dehydrogenase (NAD+) (phosphorylating) activity//oxidoreductase activity, acting on the aldehyde or oxo group of donors, NAD or NADP as acceptor	--	--	KOG0657	Glyceraldehyde 3-phosphate dehydrogenase
c78195_g1	975	--	--	--	--	--	--	--	--
c187497_g1	886	--	--	--	--	--	--	--	--
c132732_g2	505	GO:0055114	oxidation-reduction process	GO:0016972	thiol oxidase activity	--	--	--	--
c142971_g2	1872	--	--	--	--	--	--	--	--
c120536_g1	1238	--	--	GO:0003677	DNA binding	--	--	--	--
c97372_g1	668	--	--	--	--	--	--	--	--
c138339_g1	454	--	--	--	--	--	--	--	--
c113103_g1	532	--	--	--	--	--	--	--	--
c113564_g3	609	--	--	--	--	GO:0016021	integral component of membrane	KOG1278	Endosomal membrane proteins, EMP70
c122540_g1	907	GO:0030001//GO:0055085	metal ion transport//transmembrane transport	GO:0046873//GO:0003682	metal ion transmembrane transporter activity//chromatin binding	GO:0016020//GO:0000785	membrane//chromatin	--	--
c145747_g1	1753	--	--	--	--	--	--	--	--
c144924_g4	630	--	--	--	--	--	--	--	--
c144998_g3	979	--	--	--	--	--	--	--	--
c22290_g1	1107	--	--	--	--	--	--	--	--
c137936_g2	1704	GO:0006508	proteolysis	GO:0004222	metalloendopeptidase activity	--	--	--	--
c119444_g1	690	--	--	--	--	--	--	--	--
c115934_g1	420	--	--	--	--	--	--	--	--
c149898_g4	1706	--	--	--	--	--	--	--	--
c137184_g1	2085	GO:0009058	biosynthetic process	GO:0030170//GO:0016846	pyridoxal phosphate binding//carbon-sulfur lyase activity	--	--	--	--
c136798_g1	1943	--	--	--	--	--	--	--	--
c117265_g1	850	--	--	--	--	--	--	KOG3342	Signal peptidase I
c90076_g1	653	--	--	--	--	--	--	--	--
c130273_g1	592	--	--	--	--	--	--	--	--
c144448_g2	838	--	--	--	--	--	--	--	--
c119004_g1	982	GO:0006637//GO:0006635//GO:0055114	acyl-CoA metabolic process//fatty acid beta-oxidation//oxidation-reduction process	GO:0016627//GO:0003997	oxidoreductase activity, acting on the CH-CH group of donors//acyl-CoA oxidase activity	GO:0005737//GO:0005777//GO:0016020	cytoplasm//peroxisome//membrane	KOG0136	Acyl-CoA oxidase
c143052_g1	990	GO:0006888//GO:0006886	ER to Golgi vesicle-mediated transport//intracellular protein transport	GO:0008270	zinc ion binding	GO:0030127	COPII vesicle coat	--	--
c133106_g1	1290	--	--	GO:0005515	protein binding	--	--	--	--
c112173_g1	1049	--	--	--	--	--	--	--	--
c132555_g1	863	--	--	--	--	--	--	--	--
c141429_g1	2395	--	--	--	--	--	--	--	--
c144698_g3	1206	--	--	GO:0003676	nucleic acid binding	--	--	--	--
c63891_g1	705	--	--	--	--	--	--	--	--
c118051_g1	510	--	--	--	--	--	--	--	--
c145262_g1	1483	--	--	GO:0005515	protein binding	--	--	--	--
c138607_g1	1488	--	--	--	--	--	--	--	--
c90722_g1	1693	--	--	--	--	--	--	--	--
c144823_g1	1218	--	--	--	--	--	--	--	--
c150555_g1	1431	--	--	--	--	--	--	--	--
c135011_g1	1765	--	--	--	--	--	--	--	--
c126520_g1	798	--	--	--	--	--	--	--	--
c67575_g1	749	--	--	--	--	--	--	--	--
c142708_g1	1022	--	--	--	--	--	--	--	--
c144394_g1	1707	GO:0006508	proteolysis	GO:0008242//GO:0004197//GO:0016740	omega peptidase activity//cysteine-type endopeptidase activity//transferase activity	--	--	--	--
c139431_g1	999	--	--	--	--	--	--	--	--
c67564_g1	769	--	--	--	--	--	--	--	--
c146017_g2	1261	GO:0006144//GO:0006508	purine nucleobase metabolic process//proteolysis	GO:0004252//GO:0017111//GO:0016817//GO:0003968//GO:0070008//GO:0004197	serine-type endopeptidase activity//nucleoside-triphosphatase activity//hydrolase activity, acting on acid anhydrides//RNA-directed RNA polymerase activity//serine-type exopeptidase activity//cysteine-type endopeptidase activity	GO:0031379	RNA-directed RNA polymerase complex	--	--
c143252_g1	1206	GO:0006118//GO:0045454//GO:0055114	electron transport//cell redox homeostasis//oxidation-reduction process	GO:0016491//GO:0015035//GO:0009055//GO:0016209	oxidoreductase activity//protein disulfide oxidoreductase activity//electron carrier activity//antioxidant activity	GO:0005783	endoplasmic reticulum	KOG0191	Thioredoxin/protein disulfide isomerase
c111704_g1	1186	--	--	--	--	--	--	--	--
c130038_g1	1979	GO:0055085	transmembrane transport	GO:0022857//GO:0008270	transmembrane transporter activity//zinc ion binding	GO:0016021	integral component of membrane	KOG0254	Predicted transporter (major facilitator superfamily)
c139818_g1	1661	GO:0009103//GO:0006468	lipopolysaccharide biosynthetic process//protein phosphorylation	GO:0016772//GO:0005524//GO:0004672//GO:0016773//GO:0004859	transferase activity, transferring phosphorus-containing groups//ATP binding//protein kinase activity//phosphotransferase activity, alcohol group as acceptor//phospholipase inhibitor activity	GO:0016020//GO:0005576	membrane//extracellular region	KOG0610	Putative serine/threonine protein kinase
c148116_g2	970	--	--	--	--	--	--	--	--
c150703_g1	6868	GO:0006278//GO:0006355//GO:0032006	RNA-dependent DNA replication//regulation of transcription, DNA-templated//regulation of TOR signaling	GO:0003964//GO:0003700//GO:0003723	RNA-directed DNA polymerase activity//sequence-specific DNA binding transcription factor activity//RNA binding	GO:0005622//GO:0005667	intracellular//transcription factor complex	KOG0017	FOG: Transposon-encoded proteins with TYA, reverse transcriptase, integrase domains in various combinations
c140868_g1	1775	--	--	--	--	--	--	--	--
c149639_g1	955	--	--	--	--	--	--	--	--
c136708_g1	1890	GO:0006508//GO:0006355//GO:0006510	proteolysis//regulation of transcription, DNA-templated//ATP-dependent proteolysis	GO:0004176//GO:0043565//GO:0003700	ATP-dependent peptidase activity//sequence-specific DNA binding//sequence-specific DNA binding transcription factor activity	GO:0009507//GO:0005667	chloroplast//transcription factor complex	KOG4159	Predicted E3 ubiquitin ligase
c128084_g1	522	--	--	--	--	--	--	--	--
c93317_g1	930	GO:0006508	proteolysis	GO:0008236	serine-type peptidase activity	--	--	--	--
c137311_g1	973	GO:0001522//GO:0042254	pseudouridine synthesis//ribosome biogenesis	--	--	--	--	KOG3262	H/ACA small nucleolar RNP component GAR1
c126310_g1	1289	GO:0005975	carbohydrate metabolic process	GO:0004553	hydrolase activity, hydrolyzing O-glycosyl compounds	--	--	--	--
c135605_g2	751	--	--	--	--	--	--	--	--
c83994_g1	634	--	--	--	--	--	--	--	--
c145491_g4	2168	--	--	--	--	--	--	--	--
c137465_g1	1637	GO:0009069//GO:0016310//GO:0006468	serine family amino acid metabolic process//phosphorylation//protein phosphorylation	GO:0005524//GO:0005198//GO:0004674	ATP binding//structural molecule activity//protein serine/threonine kinase activity	--	--	--	--
c130740_g1	1029	--	--	--	--	--	--	--	--
c146613_g1	4321	GO:0007018//GO:0007165//GO:0010508//GO:0007017	microtubule-based movement//signal transduction//positive regulation of autophagy//microtubule-based process	GO:0003777//GO:0008017//GO:0005179//GO:0005524	microtubule motor activity//microtubule binding//hormone activity//ATP binding	GO:0005576//GO:0005874//GO:0045298	extracellular region//microtubule//tubulin complex	KOG0243	Kinesin-like protein
c131960_g1	675	GO:0015992//GO:0015991//GO:0006119	proton transport//ATP hydrolysis coupled proton transport//oxidative phosphorylation	GO:0046961//GO:0004867	proton-transporting ATPase activity, rotational mechanism//serine-type endopeptidase inhibitor activity	GO:0000221	vacuolar proton-transporting V-type ATPase, V1 domain	--	--
c132977_g1	1725	GO:0005975	carbohydrate metabolic process	GO:0004553	hydrolase activity, hydrolyzing O-glycosyl compounds	--	--	--	--
c101237_g1	632	GO:0007165	signal transduction	--	--	--	--	--	--
c133923_g1	1039	--	--	--	--	--	--	--	--
c137867_g1	855	--	--	--	--	--	--	--	--
c107295_g1	508	--	--	--	--	--	--	--	--
c87814_g1	275	--	--	--	--	--	--	--	--
c148410_g1	1203	--	--	--	--	--	--	--	--
c144806_g1	625	--	--	--	--	--	--	--	--
c137342_g1	2312	--	--	--	--	--	--	--	--
c148202_g1	2639	GO:0006355	regulation of transcription, DNA-templated	--	--	GO:0005634//GO:0005668	nucleus//RNA polymerase transcription factor SL1 complex	--	--
c130342_g1	1933	GO:0008152	metabolic process	GO:0030170//GO:0008483	pyridoxal phosphate binding//transaminase activity	--	--	KOG1404	Alanine-glyoxylate aminotransferase AGT2
c106412_g1	1015	--	--	--	--	--	--	--	--
c142024_g1	2474	GO:0006396//GO:0051252	RNA processing//regulation of RNA metabolic process	GO:0004525//GO:0003723	ribonuclease III activity//RNA binding	--	--	--	--
c145397_g2	705	--	--	--	--	--	--	--	--
c136126_g2	786	--	--	GO:0016787	hydrolase activity	--	--	--	--
c131141_g1	657	--	--	--	--	--	--	--	--
c139103_g1	1662	--	--	--	--	--	--	--	--
c135105_g1	1651	--	--	GO:0000049	tRNA binding	--	--	KOG2241	tRNA-binding protein
c235292_g1	411	--	--	--	--	--	--	--	--
c144449_g1	454	--	--	--	--	--	--	--	--
c148555_g3	2111	--	--	--	--	--	--	--	--
c123837_g2	768	--	--	--	--	--	--	--	--
c133831_g1	780	--	--	--	--	--	--	--	--
c131412_g1	1462	GO:0055114//GO:0009058//GO:0044237//GO:0008152	oxidation-reduction process//biosynthetic process//cellular metabolic process//metabolic process	GO:0050662//GO:0016491//GO:0003824	coenzyme binding//oxidoreductase activity//catalytic activity	--	--	KOG1200	Mitochondrial/plastidial beta-ketoacyl-ACP reductase
c143530_g5	1017	--	--	--	--	--	--	--	--
c124732_g1	756	--	--	--	--	--	--	--	--
c100264_g1	1014	--	--	--	--	--	--	--	--
c149345_g2	2883	--	--	--	--	--	--	--	--
c142260_g6	534	--	--	--	--	--	--	--	--
c137735_g1	1757	GO:0000160//GO:0006396//GO:0016310//GO:0006807//GO:0006144	phosphorelay signal transduction system//RNA processing//phosphorylation//nitrogen compound metabolic process//purine nucleobase metabolic process	GO:0004000//GO:0003723//GO:0000155	adenosine deaminase activity//RNA binding//phosphorelay sensor kinase activity	GO:0016021//GO:0009365	integral component of membrane//protein histidine kinase complex	KOG2777	tRNA-specific adenosine deaminase 1
c120672_g1	1882	--	--	--	--	--	--	--	--
c54694_g2	569	--	--	--	--	--	--	--	--
c95143_g2	750	--	--	--	--	--	--	--	--
c146072_g1	1310	--	--	--	--	--	--	--	--
c113714_g1	2539	GO:0005975	carbohydrate metabolic process	GO:0043169//GO:0004553	cation binding//hydrolase activity, hydrolyzing O-glycosyl compounds	--	--	--	--
c134547_g1	2478	GO:0042327	positive regulation of phosphorylation	GO:0019209//GO:0005515	kinase activator activity//protein binding	--	--	KOG0212	Uncharacterized conserved protein
c96270_g2	745	--	--	--	--	--	--	--	--
c145352_g2	1389	--	--	--	--	--	--	--	--
c112512_g1	569	--	--	--	--	--	--	--	--
c129213_g1	964	--	--	--	--	--	--	KOG2210	Oxysterol-binding protein
c145261_g2	1879	--	--	--	--	--	--	--	--
c130293_g1	387	--	--	--	--	--	--	--	--
c133041_g1	2940	--	--	GO:0016702	oxidoreductase activity, acting on single donors with incorporation of molecular oxygen, incorporation of two atoms of oxygen	GO:0016021	integral component of membrane	--	--
c130733_g2	400	GO:0006412//GO:0042254	translation//ribosome biogenesis	GO:0003735	structural constituent of ribosome	GO:0005622//GO:0005840	intracellular//ribosome	KOG3464	60S ribosomal protein L44
c87518_g1	952	--	--	--	--	--	--	--	--
c150664_g1	2055	GO:0006804//GO:0006979//GO:0055114	peroxidase reaction//response to oxidative stress//oxidation-reduction process	GO:0004601//GO:0008270//GO:0003676//GO:0020037	peroxidase activity//zinc ion binding//nucleic acid binding//heme binding	--	--	--	--
c132725_g1	1507	--	--	--	--	--	--	KOG1726	HVA22/DP1 gene product-related proteins
c136844_g3	905	GO:0006031//GO:0006511	chitin biosynthetic process//ubiquitin-dependent protein catabolic process	GO:0031625//GO:0004100	ubiquitin protein ligase binding//chitin synthase activity	GO:0031461	cullin-RING ubiquitin ligase complex	--	--
c130709_g1	744	--	--	--	--	--	--	--	--
c143098_g1	2104	--	--	GO:0016884	carbon-nitrogen ligase activity, with glutamine as amido-N-donor	--	--	KOG1211	Amidases
c147611_g3	1530	--	--	--	--	GO:0009279	cell outer membrane	--	--
c120357_g1	1808	--	--	--	--	--	--	--	--
c132107_g1	1320	GO:0005975	carbohydrate metabolic process	GO:0016853	isomerase activity	--	--	--	--
c138014_g1	1291	--	--	--	--	--	--	--	--
c54263_g1	628	--	--	--	--	--	--	--	--
c150621_g1	3324	--	--	--	--	--	--	--	--
c132222_g1	520	--	--	--	--	--	--	--	--
c147572_g1	878	GO:0006413//GO:0006446	translational initiation//regulation of translational initiation	GO:0003743//GO:0003723	translation initiation factor activity//RNA binding	GO:0005840	ribosome	KOG3403	Translation initiation factor 1A (eIF-1A)
c146952_g2	895	--	--	--	--	--	--	--	--
c81720_g1	752	--	--	--	--	--	--	--	--
c130909_g1	813	--	--	--	--	--	--	--	--
c100366_g1	705	--	--	--	--	--	--	--	--
c150576_g1	3016	GO:0006306	DNA methylation	GO:0008270//GO:0003677//GO:0008170//GO:0003676	zinc ion binding//DNA binding//N-methyltransferase activity//nucleic acid binding	--	--	--	--
c146248_g3	803	GO:0006355	regulation of transcription, DNA-templated	GO:0042393	histone binding	--	--	--	--
c144077_g3	635	--	--	--	--	--	--	--	--
c138549_g1	1619	GO:0055114	oxidation-reduction process	GO:0020037//GO:0016705//GO:0005506//GO:0016491//GO:0005488	heme binding//oxidoreductase activity, acting on paired donors, with incorporation or reduction of molecular oxygen//iron ion binding//oxidoreductase activity//binding	--	--	KOG0157	Cytochrome P450 CYP4/CYP19/CYP26 subfamilies
c22913_g1	550	--	--	--	--	--	--	--	--
c144785_g1	566	--	--	--	--	--	--	--	--
c125996_g1	1056	--	--	--	--	--	--	--	--
c34079_g1	672	--	--	--	--	--	--	--	--
c132117_g1	2548	GO:0016567	protein ubiquitination	GO:0008270//GO:0005515//GO:0046872//GO:0004842//GO:0003723	zinc ion binding//protein binding//metal ion binding//ubiquitin-protein transferase activity//RNA binding	GO:0005680	anaphase-promoting complex	KOG0828	Predicted E3 ubiquitin ligase
c104091_g1	464	GO:0006355	regulation of transcription, DNA-templated	GO:0003677	DNA binding	--	--	--	--
c102325_g2	847	GO:0006952	defense response	--	--	--	--	--	--
c90609_g1	570	--	--	--	--	--	--	--	--
c149958_g3	395	--	--	--	--	--	--	--	--
c99446_g1	1321	GO:0006952	defense response	--	--	--	--	--	--
c99910_g1	365	--	--	--	--	--	--	--	--
c134205_g1	411	--	--	--	--	--	--	--	--
c150757_g1	3039	--	--	--	--	--	--	--	--
c146396_g1	1335	--	--	--	--	--	--	KOG1575	Voltage-gated shaker-like K+ channel, subunit beta/KCNAB
c149160_g1	1441	--	--	--	--	--	--	--	--
c102422_g1	1267	GO:0006412//GO:0042254	translation//ribosome biogenesis	GO:0003735	structural constituent of ribosome	GO:0005840//GO:0005622	ribosome//intracellular	--	--
c128980_g1	1116	GO:0008152//GO:0006508	metabolic process//proteolysis	GO:0008233//GO:0004180//GO:0016787	peptidase activity//carboxypeptidase activity//hydrolase activity	--	--	KOG2275	Aminoacylase ACY1 and related metalloexopeptidases
c149070_g4	567	--	--	--	--	--	--	--	--
c133767_g1	821	--	--	--	--	--	--	--	--
c126652_g1	1902	--	--	GO:0005543	phospholipid binding	--	--	KOG2056	Equilibrative nucleoside transporter protein
c131608_g1	898	--	--	--	--	--	--	--	--
c138161_g1	1080	GO:0055114	oxidation-reduction process	GO:0008270//GO:0016491	zinc ion binding//oxidoreductase activity	--	--	KOG1198	Zinc-binding oxidoreductase
c146021_g2	1885	--	--	--	--	--	--	--	--
c119296_g2	788	--	--	--	--	--	--	--	--
c129288_g1	1398	--	--	--	--	GO:0016021	integral component of membrane	KOG1688	Golgi proteins involved in ER retention (RER)
c127361_g1	431	--	--	--	--	--	--	--	--
c128891_g1	893	--	--	--	--	--	--	--	--
c132058_g2	852	--	--	--	--	--	--	--	--
c129313_g1	349	--	--	--	--	--	--	--	--
c146825_g1	1960	GO:0007186//GO:0007165	G-protein coupled receptor signaling pathway//signal transduction	GO:0004871	signal transducer activity	GO:0005834	heterotrimeric G-protein complex	--	--
c30598_g1	1243	--	--	--	--	--	--	--	--
c141075_g3	1779	GO:0035434//GO:0006825	copper ion transmembrane transport//copper ion transport	GO:0005375	copper ion transmembrane transporter activity	GO:0016021	integral component of membrane	--	--
c143464_g2	2076	GO:0006397	mRNA processing	--	--	--	--	--	--
c130879_g1	1861	GO:0030866	cortical actin cytoskeleton organization	GO:0008092	cytoskeletal protein binding	GO:0005856	cytoskeleton	--	--
c150973_g1	1604	--	--	--	--	--	--	--	--
c150525_g1	2813	GO:0006457	protein folding	--	--	--	--	--	--
c132608_g1	1666	GO:0006508	proteolysis	GO:0004190	aspartic-type endopeptidase activity	--	--	KOG1339	Aspartyl protease
c71210_g1	313	--	--	GO:0005507	copper ion binding	--	--	--	--
c145767_g2	627	--	--	--	--	--	--	--	--
c147774_g3	3410	GO:0006144//GO:0006281//GO:0006351	purine nucleobase metabolic process//DNA repair//transcription, DNA-templated	GO:0003723//GO:0004519//GO:0003968//GO:0003684	RNA binding//endonuclease activity//RNA-directed RNA polymerase activity//damaged DNA binding	GO:0031379//GO:0005634	RNA-directed RNA polymerase complex//nucleus	--	--
c148631_g1	2513	--	--	--	--	--	--	--	--
c145527_g1	1057	GO:0006508	proteolysis	GO:0004222//GO:0008270	metalloendopeptidase activity//zinc ion binding	GO:0031012	extracellular matrix	--	--
c150774_g1	678	--	--	--	--	--	--	--	--
c132559_g1	1990	--	--	--	--	--	--	KOG0960	Mitochondrial processing peptidase, beta subunit, and related enzymes (insulinase superfamily)
c146430_g1	3553	GO:0051322//GO:0051567//GO:0031048//GO:0000911//GO:0006346//GO:0016572//GO:0006810//GO:0007018//GO:0051225//GO:0009909//GO:0009957//GO:0007017	anaphase//histone H3-K9 methylation//chromatin silencing by small RNA//cytokinesis by cell plate formation//methylation-dependent chromatin silencing//histone phosphorylation//transport//microtubule-based movement//spindle assembly//regulation of flower development//epidermal cell fate specification//microtubule-based process	GO:0003777//GO:0008017//GO:0005524	microtubule motor activity//microtubule binding//ATP binding	GO:0005886//GO:0005874//GO:0045298	plasma membrane//microtubule//tubulin complex	KOG4280	Kinesin-like protein
c138415_g1	1863	GO:0006566//GO:0006783//GO:0006544//GO:0042967//GO:0009878//GO:0006563//GO:0006778	threonine metabolic process//heme biosynthetic process//glycine metabolic process//acyl-carrier-protein biosynthetic process//nodule morphogenesis//L-serine metabolic process//porphyrin-containing compound metabolic process	GO:0030170//GO:0003870//GO:0046872	pyridoxal phosphate binding//5-aminolevulinate synthase activity//metal ion binding	GO:0005759	mitochondrial matrix	--	--
c198404_g1	641	--	--	--	--	--	--	--	--
c145675_g1	1022	--	--	GO:0003676	nucleic acid binding	--	--	--	--
c149049_g1	358	--	--	--	--	--	--	--	--
c149119_g2	1277	--	--	--	--	--	--	--	--
c144167_g1	1258	--	--	GO:0003682	chromatin binding	GO:0000785	chromatin	--	--
c119149_g1	1072	--	--	--	--	--	--	--	--
c147616_g1	1319	--	--	--	--	--	--	--	--
c124558_g2	375	--	--	GO:0003677	DNA binding	--	--	--	--
c144188_g2	1892	--	--	--	--	--	--	--	--
c148219_g2	1141	GO:0006352//GO:0006807//GO:0009439//GO:0006355	DNA-templated transcription, initiation//nitrogen compound metabolic process//cyanate metabolic process//regulation of transcription, DNA-templated	GO:0043565//GO:0016987//GO:0003677//GO:0008824//GO:0003700	sequence-specific DNA binding//sigma factor activity//DNA binding//cyanate hydratase activity//sequence-specific DNA binding transcription factor activity	GO:0005667	transcription factor complex	--	--
c117821_g1	1017	GO:0005975	carbohydrate metabolic process	GO:0004553	hydrolase activity, hydrolyzing O-glycosyl compounds	--	--	--	--
c142395_g1	1264	GO:0015992//GO:0005975//GO:0015986//GO:0006687//GO:0006355	proton transport//carbohydrate metabolic process//ATP synthesis coupled proton transport//glycosphingolipid metabolic process//regulation of transcription, DNA-templated	GO:0004308//GO:0015078//GO:0003676//GO:0003700	exo-alpha-sialidase activity//hydrogen ion transmembrane transporter activity//nucleic acid binding//sequence-specific DNA binding transcription factor activity	GO:0000276//GO:0005667	mitochondrial proton-transporting ATP synthase complex, coupling factor F(o)//transcription factor complex	--	--
c149189_g1	1478	--	--	--	--	--	--	--	--
c138132_g1	1935	--	--	--	--	--	--	--	--
c145719_g4	1741	--	--	--	--	--	--	--	--
c130776_g1	943	--	--	--	--	GO:0016020	membrane	--	--
c144763_g1	941	GO:0007186//GO:0007165//GO:0006576//GO:0007264	G-protein coupled receptor signaling pathway//signal transduction//cellular biogenic amine metabolic process//small GTPase mediated signal transduction	GO:0019001//GO:0005525//GO:0003924//GO:0031683//GO:0004871//GO:0005524	guanyl nucleotide binding//GTP binding//GTPase activity//G-protein beta/gamma-subunit complex binding//signal transducer activity//ATP binding	GO:0005622//GO:0005634//GO:0005737	intracellular//nucleus//cytoplasm	KOG0077	Vesicle coat complex COPII, GTPase subunit SAR1
c127094_g1	2613	GO:0015992//GO:0006123	proton transport//mitochondrial electron transport, cytochrome c to oxygen	GO:0004129	cytochrome-c oxidase activity	GO:0005739//GO:0045277	mitochondrion//respiratory chain complex IV	KOG1566	Conserved protein Mo25
c137958_g1	1373	GO:0008152	metabolic process	--	--	--	--	--	--
c149478_g2	1882	--	--	--	--	--	--	--	--
c146702_g1	1513	--	--	--	--	--	--	--	--
c150268_g3	1757	--	--	GO:0008270//GO:0046983	zinc ion binding//protein dimerization activity	GO:0005634	nucleus	--	--
c150538_g2	2674	GO:0006265	DNA topological change	GO:0003918//GO:0003677//GO:0005524	DNA topoisomerase type II (ATP-hydrolyzing) activity//DNA binding//ATP binding	--	--	--	--
c147841_g3	516	--	--	--	--	--	--	--	--
c114294_g2	536	--	--	--	--	--	--	--	--
c138276_g1	1609	GO:0006950//GO:0006457	response to stress//protein folding	GO:0051082//GO:0005524	unfolded protein binding//ATP binding	--	--	--	--
c150745_g1	729	--	--	--	--	--	--	--	--
c143415_g1	628	GO:0006412//GO:0042254	translation//ribosome biogenesis	GO:0003735	structural constituent of ribosome	GO:0005622//GO:0005840	intracellular//ribosome	KOG3418	60S ribosomal protein L27
c142661_g1	3409	GO:0008152	metabolic process	GO:0016746	transferase activity, transferring acyl groups	--	--	KOG0557	Dihydrolipoamide acetyltransferase
c131777_g1	1116	GO:0006446//GO:0006413	regulation of translational initiation//translational initiation	GO:0003743//GO:0003723	translation initiation factor activity//RNA binding	GO:0005840//GO:0005737	ribosome//cytoplasm	KOG1670	Translation initiation factor 4F, cap-binding subunit (eIF-4E) and related cap-binding proteins
c115459_g1	1256	GO:0015991//GO:0048193//GO:0015031//GO:0015992	ATP hydrolysis coupled proton transport//Golgi vesicle transport//protein transport//proton transport	GO:0015078	hydrogen ion transmembrane transporter activity	GO:0016020//GO:0033179	membrane//proton-transporting V-type ATPase, V0 domain	KOG3229	Vacuolar sorting protein VPS24
c105365_g1	899	--	--	--	--	--	--	--	--
c141418_g1	1212	GO:0005975	carbohydrate metabolic process	GO:0004553	hydrolase activity, hydrolyzing O-glycosyl compounds	--	--	--	--
c135743_g1	1189	--	--	--	--	--	--	--	--
c140411_g3	1509	GO:0055114	oxidation-reduction process	GO:0050660//GO:0016614	flavin adenine dinucleotide binding//oxidoreductase activity, acting on CH-OH group of donors	--	--	--	--
c140317_g1	2277	--	--	--	--	--	--	--	--
c150889_g2	1342	GO:0006278	RNA-dependent DNA replication	GO:0003723//GO:0003964	RNA binding//RNA-directed DNA polymerase activity	--	--	--	--
c148654_g2	836	--	--	--	--	--	--	--	--
c142726_g1	1121	--	--	--	--	--	--	--	--
c149161_g7	591	--	--	--	--	--	--	--	--
c101116_g1	1204	--	--	--	--	--	--	--	--
c104392_g2	723	--	--	--	--	--	--	--	--
c145877_g1	1975	--	--	--	--	--	--	--	--
c131301_g1	3213	GO:0007165	signal transduction	GO:0005179//GO:0005515	hormone activity//protein binding	GO:0005576	extracellular region	KOG2315	Predicted translation initiation factor related to eIF-3a
c144596_g6	712	--	--	--	--	--	--	--	--
c146228_g1	2304	--	--	--	--	--	--	--	--
c149145_g2	911	--	--	--	--	--	--	--	--
c141776_g2	1612	GO:0006412//GO:0042254	translation//ribosome biogenesis	GO:0003735	structural constituent of ribosome	GO:0005622//GO:0005840	intracellular//ribosome	--	--
c145619_g1	2593	--	--	--	--	--	--	--	--
c141099_g2	795	--	--	--	--	--	--	--	--
c149508_g3	468	--	--	--	--	--	--	--	--
c122588_g1	1150	--	--	--	--	--	--	--	--
c130344_g1	2971	GO:0009058//GO:0006144//GO:0006790	biosynthetic process//purine nucleobase metabolic process//sulfur compound metabolic process	GO:0004781//GO:0003824	sulfate adenylyltransferase (ATP) activity//catalytic activity	--	--	KOG0636	ATP sulfurylase (sulfate adenylyltransferase)
c142067_g1	2265	GO:0019042	viral latency	GO:0003676	nucleic acid binding	GO:0033644	host cell membrane	KOG0149	Predicted RNA-binding protein SEB4 (RRM superfamily)
c136386_g1	3995	GO:0006816//GO:0006754//GO:0070588	calcium ion transport//ATP biosynthetic process//calcium ion transmembrane transport	GO:0005516//GO:0005388//GO:0000166//GO:0046872//GO:0005524	calmodulin binding//calcium-transporting ATPase activity//nucleotide binding//metal ion binding//ATP binding	GO:0005886//GO:0016529//GO:0005789//GO:0016021	plasma membrane//sarcoplasmic reticulum//endoplasmic reticulum membrane//integral component of membrane	KOG0204	Calcium transporting ATPase
c130600_g1	1465	GO:0008608//GO:0015986	attachment of spindle microtubules to kinetochore//ATP synthesis coupled proton transport	GO:0046933	proton-transporting ATP synthase activity, rotational mechanism	GO:0042729//GO:0005876//GO:0045259	DASH complex//spindle microtubule//proton-transporting ATP synthase complex	KOG1662	Mitochondrial F1F0-ATP synthase, subunit OSCP/ATP5
c144991_g2	1818	--	--	--	--	GO:0016020	membrane	KOG1134	Uncharacterized conserved protein
c144106_g2	2983	--	--	--	--	--	--	--	--
c126179_g1	843	GO:0019087//GO:0006464//GO:0046500//GO:0006479//GO:0030150	transformation of host cell by virus//cellular protein modification process//S-adenosylmethionine metabolic process//protein methylation//protein import into mitochondrial matrix	GO:0004719	protein-L-isoaspartate (D-aspartate) O-methyltransferase activity	GO:0016021//GO:0005744	integral component of membrane//mitochondrial inner membrane presequence translocase complex	--	--
c124189_g1	428	--	--	--	--	--	--	--	--
c140369_g1	486	--	--	--	--	--	--	--	--
c135125_g1	554	--	--	--	--	--	--	--	--
c136286_g1	2759	GO:0006468//GO:0016310//GO:0009737//GO:0009103//GO:0009069//GO:0007165	protein phosphorylation//phosphorylation//response to abscisic acid//lipopolysaccharide biosynthetic process//serine family amino acid metabolic process//signal transduction	GO:0005524//GO:0004672//GO:0016773//GO:0004674	ATP binding//protein kinase activity//phosphotransferase activity, alcohol group as acceptor//protein serine/threonine kinase activity	GO:0016020	membrane	KOG0583	Serine/threonine protein kinase
c150166_g3	862	--	--	--	--	--	--	--	--
c150296_g1	3039	--	--	--	--	GO:0031224	intrinsic component of membrane	--	--
c141332_g3	861	--	--	--	--	--	--	--	--
c148544_g2	1307	GO:0006355	regulation of transcription, DNA-templated	--	--	--	--	--	--
c133589_g1	931	--	--	--	--	--	--	--	--
c145232_g1	418	--	--	--	--	--	--	--	--
c120069_g1	470	--	--	--	--	--	--	--	--
c146466_g3	451	--	--	--	--	--	--	--	--
c126460_g1	1770	--	--	--	--	GO:0019867	outer membrane	KOG0710	Molecular chaperone (small heat-shock protein Hsp26/Hsp42)
c142909_g1	2233	--	--	--	--	--	--	--	--
c142809_g2	1336	GO:0055114//GO:0019354//GO:0006813//GO:0006779	oxidation-reduction process//siroheme biosynthetic process//potassium ion transport//porphyrin-containing compound biosynthetic process	GO:0050660//GO:0043115//GO:0051537//GO:0016616//GO:0051287//GO:0016491//GO:0048037	flavin adenine dinucleotide binding//precorrin-2 dehydrogenase activity//2 iron, 2 sulfur cluster binding//oxidoreductase activity, acting on the CH-OH group of donors, NAD or NADP as acceptor//NAD binding//oxidoreductase activity//cofactor binding	--	--	KOG1336	Monodehydroascorbate/ferredoxin reductase
c146550_g1	2606	--	--	--	--	--	--	--	--
c137635_g1	803	GO:0006576//GO:0015031//GO:0007049//GO:0007264	cellular biogenic amine metabolic process//protein transport//cell cycle//small GTPase mediated signal transduction	GO:0098519//GO:0003724//GO:0000166//GO:0005524//GO:0005525//GO:0003924//GO:0003723//GO:0016887	nucleotide phosphatase activity, acting on free nucleotides//RNA helicase activity//nucleotide binding//ATP binding//GTP binding//GTPase activity//RNA binding//ATPase activity	GO:0005737//GO:0005622//GO:0005634	cytoplasm//intracellular//nucleus	KOG0394	Ras-related GTPase
c111625_g1	648	--	--	--	--	--	--	--	--
c104487_g1	375	--	--	--	--	--	--	--	--
c219386_g1	678	--	--	--	--	--	--	--	--
c137000_g7	1365	--	--	--	--	--	--	--	--
c145189_g1	1850	GO:0007165	signal transduction	GO:0005509	calcium ion binding	GO:0005578	proteinaceous extracellular matrix	KOG4223	Reticulocalbin, calumenin, DNA supercoiling factor, and related Ca2+-binding proteins of the CREC family (EF-Hand protein superfamily)
c143474_g4	963	--	--	--	--	--	--	--	--
c132481_g1	1144	GO:0055114	oxidation-reduction process	GO:0016491//GO:0051537	oxidoreductase activity//2 iron, 2 sulfur cluster binding	--	--	--	--
c108003_g1	376	--	--	--	--	--	--	--	--
c126436_g1	4132	GO:0006807//GO:0006730//GO:0046656	nitrogen compound metabolic process//one-carbon metabolic process//folic acid biosynthetic process	GO:0016810//GO:0008270//GO:0018759//GO:0003676	hydrolase activity, acting on carbon-nitrogen (but not peptide) bonds//zinc ion binding//methenyltetrahydromethanopterin cyclohydrolase activity//nucleic acid binding	--	--	--	--
c134073_g1	201	--	--	--	--	--	--	--	--
c150141_g1	1590	--	--	--	--	--	--	KOG1575	Voltage-gated shaker-like K+ channel, subunit beta/KCNAB
c142796_g1	2082	--	--	--	--	--	--	--	--
c124505_g1	879	GO:0007165	signal transduction	--	--	--	--	KOG4076	Regulator of ATP-sensitive K+ channels Alpha-endosulfine/ARPP-19 and related cAMP-regulated phosphoproteins
c178039_g1	395	--	--	--	--	--	--	--	--
c127178_g1	407	--	--	--	--	--	--	--	--
c95903_g1	328	--	--	--	--	GO:0016021//GO:0016012	integral component of membrane//sarcoglycan complex	--	--
c133833_g8	1395	--	--	--	--	--	--	--	--
c116818_g2	891	--	--	--	--	--	--	--	--
c41382_g1	1032	GO:0015031//GO:0007264//GO:0015889	protein transport//small GTPase mediated signal transduction//cobalamin transport	GO:0031419//GO:0003924//GO:0005525	cobalamin binding//GTPase activity//GTP binding	GO:0005622//GO:0005634//GO:0005737//GO:0005773//GO:0005886	intracellular//nucleus//cytoplasm//vacuole//plasma membrane	KOG0098	GTPase Rab2, small G protein superfamily
c135160_g1	2094	GO:0007283	spermatogenesis	GO:0016787	hydrolase activity	--	--	KOG0374	Serine/threonine specific protein phosphatase PP1, catalytic subunit
c142797_g3	376	--	--	--	--	--	--	--	--
c140969_g1	2146	--	--	--	--	--	--	--	--
c130717_g1	660	--	--	--	--	--	--	--	--
c118086_g1	541	--	--	--	--	--	--	--	--
c128503_g1	1198	GO:0005975//GO:0006687//GO:0006012//GO:0046486//GO:0006027	carbohydrate metabolic process//glycosphingolipid metabolic process//galactose metabolic process//glycerolipid metabolic process//glycosaminoglycan catabolic process	GO:0004565//GO:0003824	beta-galactosidase activity//catalytic activity	GO:0009341	beta-galactosidase complex	--	--
c77800_g1	1595	--	--	--	--	--	--	--	--
c119762_g2	1368	GO:0009058//GO:0050832	biosynthetic process//defense response to fungus	GO:0030170	pyridoxal phosphate binding	GO:0005576	extracellular region	KOG0634	Aromatic amino acid aminotransferase and related proteins
c124381_g1	1155	GO:0009628//GO:0006952	response to abiotic stimulus//defense response	GO:0005515	protein binding	GO:0009526//GO:0044434	plastid envelope//chloroplast part	KOG0867	Glutathione S-transferase
c142260_g4	1225	--	--	--	--	--	--	--	--
c150840_g1	3133	--	--	GO:0046983	protein dimerization activity	--	--	--	--
c154944_g1	316	--	--	--	--	--	--	--	--
c139730_g1	2643	--	--	--	--	--	--	--	--
c142448_g3	860	--	--	--	--	GO:0016021//GO:0071203	integral component of membrane//WASH complex	--	--
c152553_g1	911	GO:0006807	nitrogen compound metabolic process	GO:0046914//GO:0005524//GO:0003824//GO:0016881	transition metal ion binding//ATP binding//catalytic activity//acid-amino acid ligase activity	--	--	KOG0416	Ubiquitin-protein ligase
c98570_g1	284	--	--	--	--	--	--	--	--
c148259_g1	4023	GO:0015074//GO:0006810//GO:0015858//GO:0006812	DNA integration//transport//nucleoside transport//cation transport	GO:0005415//GO:0003676//GO:0008270	nucleoside:sodium symporter activity//nucleic acid binding//zinc ion binding	GO:0016020	membrane	--	--
c142201_g1	820	GO:0015672//GO:0006812	monovalent inorganic cation transport//cation transport	GO:0005261	cation channel activity	GO:0016020	membrane	--	--
c150839_g1	4862	GO:0045892//GO:0015074	negative regulation of transcription, DNA-templated//DNA integration	--	--	GO:0005634	nucleus	KOG0017	FOG: Transposon-encoded proteins with TYA, reverse transcriptase, integrase domains in various combinations
c142882_g1	2485	GO:0006508	proteolysis	GO:0004190	aspartic-type endopeptidase activity	--	--	KOG1339	Aspartyl protease
c147965_g1	1826	--	--	--	--	--	--	--	--
c138998_g1	1231	--	--	--	--	--	--	--	--
c102507_g1	1118	--	--	--	--	--	--	--	--
c113177_g1	996	--	--	--	--	--	--	--	--
c143442_g2	1550	--	--	--	--	--	--	--	--
c146774_g2	2593	--	--	--	--	--	--	--	--
c150835_g1	3093	--	--	--	--	--	--	--	--
c124761_g2	469	--	--	--	--	--	--	--	--
c133662_g1	1895	GO:0008152	metabolic process	GO:0016597	amino acid binding	--	--	--	--
c146909_g3	825	--	--	--	--	--	--	--	--
c140221_g1	833	GO:0042254//GO:0006412	ribosome biogenesis//translation	GO:0003735	structural constituent of ribosome	GO:0005622//GO:0005840	intracellular//ribosome	KOG1728	40S ribosomal protein S11
c145514_g2	2320	--	--	--	--	--	--	--	--
c136725_g1	1468	GO:0006481//GO:0006479	C-terminal protein methylation//protein methylation	GO:0004671	protein C-terminal S-isoprenylcysteine carboxyl O-methyltransferase activity	GO:0016021//GO:0016020	integral component of membrane//membrane	--	--
c87800_g1	1153	GO:0007165	signal transduction	GO:0004871	signal transducer activity	GO:0016020	membrane	--	--
c104029_g1	506	--	--	--	--	--	--	--	--
c102334_g1	1290	GO:0051301//GO:0007049	cell division//cell cycle	--	--	GO:0016021	integral component of membrane	--	--
c135666_g3	662	--	--	GO:0005515	protein binding	--	--	--	--
c144110_g2	583	GO:0006464//GO:0042254//GO:0006412	cellular protein modification process//ribosome biogenesis//translation	GO:0016151//GO:0003735	nickel cation binding//structural constituent of ribosome	GO:0005622//GO:0005840	intracellular//ribosome	KOG3475	60S ribosomal protein L37
c124234_g1	1872	--	--	GO:0046872	metal ion binding	--	--	--	--
c139233_g1	1127	--	--	--	--	--	--	--	--
c145588_g4	1679	--	--	--	--	--	--	--	--
c87420_g1	454	GO:0015031	protein transport	--	--	--	--	KOG3229	Vacuolar sorting protein VPS24
c136191_g1	2072	GO:0055085	transmembrane transport	GO:0005515	protein binding	GO:0016021	integral component of membrane	--	--
c131102_g1	989	--	--	--	--	--	--	--	--
c150525_g2	1138	--	--	--	--	--	--	--	--
c137910_g1	586	--	--	--	--	--	--	--	--
c106121_g1	720	--	--	--	--	--	--	--	--
c22789_g2	1008	GO:0045454//GO:0007067	cell redox homeostasis//mitotic nuclear division	GO:0016491	oxidoreductase activity	GO:0005681	spliceosomal complex	KOG0910	Thioredoxin-like protein
c149487_g1	1776	--	--	--	--	--	--	--	--
c138004_g1	968	--	--	--	--	--	--	--	--
c124178_g2	447	--	--	--	--	--	--	KOG1376	Alpha tubulin
c64417_g1	880	--	--	--	--	--	--	--	--
c143013_g4	980	--	--	--	--	--	--	--	--
c143108_g2	2191	--	--	GO:0008168//GO:0008191	methyltransferase activity//metalloendopeptidase inhibitor activity	--	--	KOG0676	Actin and related proteins
c143707_g2	2008	GO:0015992//GO:0007172//GO:0007165//GO:0006468//GO:0015986	proton transport//signal complex assembly//signal transduction//protein phosphorylation//ATP synthesis coupled proton transport	GO:0015078//GO:0004713//GO:0004871	hydrogen ion transmembrane transporter activity//protein tyrosine kinase activity//signal transducer activity	GO:0005925//GO:0000276	focal adhesion//mitochondrial proton-transporting ATP synthase complex, coupling factor F(o)	--	--
c149093_g3	3194	GO:0006869	lipid transport	GO:0005319	lipid transporter activity	GO:0016021	integral component of membrane	--	--
c149685_g2	1593	GO:0008152	metabolic process	GO:0003824	catalytic activity	--	--	KOG1180	Acyl-CoA synthetase
c131524_g1	1834	GO:0006355	regulation of transcription, DNA-templated	GO:0003700//GO:0003677//GO:0046983	sequence-specific DNA binding transcription factor activity//DNA binding//protein dimerization activity	GO:0005634//GO:0005667	nucleus//transcription factor complex	KOG0014	MADS box transcription factor
c133102_g2	2848	--	--	--	--	--	--	--	--
c131577_g1	702	--	--	--	--	--	--	--	--
c141697_g4	667	--	--	--	--	--	--	--	--
c138313_g1	997	--	--	GO:0005515	protein binding	--	--	--	--
c127365_g1	1136	--	--	GO:0046872	metal ion binding	--	--	KOG1721	FOG: Zn-finger
c148760_g1	2461	--	--	--	--	--	--	--	--
c125302_g1	1016	GO:0006508	proteolysis	GO:0008239	dipeptidyl-peptidase activity	--	--	--	--
c136378_g1	1106	--	--	--	--	--	--	--	--
c127070_g1	711	GO:0006412//GO:0042254	translation//ribosome biogenesis	GO:0003735	structural constituent of ribosome	GO:0005840//GO:0005622	ribosome//intracellular	KOG3464	60S ribosomal protein L44
c122471_g1	1344	--	--	--	--	--	--	--	--
c150800_g2	1203	GO:0006098//GO:0005975	pentose-phosphate shunt//carbohydrate metabolic process	GO:0004801	sedoheptulose-7-phosphate:D-glyceraldehyde-3-phosphate glyceronetransferase activity	GO:0005737	cytoplasm	KOG2772	Transaldolase
c135171_g1	2465	GO:0006694//GO:0009058//GO:0016114//GO:0055114//GO:0007165	steroid biosynthetic process//biosynthetic process//terpenoid biosynthetic process//oxidation-reduction process//signal transduction	GO:0003824//GO:0004506//GO:0008134//GO:0016841//GO:0042803//GO:0050660//GO:0016829//GO:0051536//GO:0045502	catalytic activity//squalene monooxygenase activity//transcription factor binding//ammonia-lyase activity//protein homodimerization activity//flavin adenine dinucleotide binding//lyase activity//iron-sulfur cluster binding//dynein binding	GO:0030286//GO:0016021//GO:0005576//GO:0005667//GO:0019028	dynein complex//integral component of membrane//extracellular region//transcription factor complex//viral capsid	--	--
c146663_g2	304	GO:0000103//GO:0006013//GO:0019079//GO:0006555//GO:0016310//GO:0006000//GO:0070814//GO:0006144	sulfate assimilation//mannose metabolic process//viral genome replication//methionine metabolic process//phosphorylation//fructose metabolic process//hydrogen sulfide biosynthetic process//purine nucleobase metabolic process	GO:0004020//GO:0005524//GO:0003873	adenylylsulfate kinase activity//ATP binding//6-phosphofructo-2-kinase activity	GO:0005622	intracellular	KOG0635	Adenosine 5'-phosphosulfate kinase
c139197_g2	421	--	--	--	--	--	--	--	--
c133056_g1	1943	GO:0006184//GO:0051258//GO:0007018	GTP catabolic process//protein polymerization//microtubule-based movement	GO:0003924//GO:0005525//GO:0005198	GTPase activity//GTP binding//structural molecule activity	GO:0043234//GO:0005874	protein complex//microtubule	KOG1376	Alpha tubulin
c146394_g4	1798	--	--	--	--	--	--	--	--
c148429_g5	919	--	--	GO:0008270	zinc ion binding	--	--	--	--
c106926_g1	417	--	--	--	--	--	--	--	--
c144202_g1	2353	GO:0005975	carbohydrate metabolic process	GO:0004553	hydrolase activity, hydrolyzing O-glycosyl compounds	--	--	--	--
c136064_g1	697	--	--	--	--	--	--	--	--
c144941_g1	1077	GO:0006522//GO:0006529//GO:0006531	alanine metabolic process//asparagine biosynthetic process//aspartate metabolic process	GO:0004066	asparagine synthase (glutamine-hydrolyzing) activity	--	--	KOG0571	Asparagine synthase (glutamine-hydrolyzing)
c95548_g1	762	--	--	--	--	--	--	--	--
c117200_g3	636	--	--	GO:0008270	zinc ion binding	GO:0005634	nucleus	--	--
c128693_g1	495	--	--	--	--	--	--	--	--
c143529_g1	664	--	--	--	--	--	--	--	--
c149595_g1	1762	--	--	--	--	--	--	--	--
c119608_g1	1337	--	--	--	--	--	--	--	--
c144327_g1	1110	GO:0006278	RNA-dependent DNA replication	GO:0003723//GO:0003964	RNA binding//RNA-directed DNA polymerase activity	--	--	KOG1075	FOG: Reverse transcriptase
c125504_g1	672	GO:0000272//GO:0005985//GO:0005982	polysaccharide catabolic process//sucrose metabolic process//starch metabolic process	GO:0008810	cellulase activity	--	--	--	--
c145342_g1	876	--	--	--	--	GO:0016020	membrane	--	--
c81539_g1	367	--	--	--	--	--	--	--	--
c105240_g1	307	--	--	--	--	--	--	--	--
c123874_g1	1225	GO:0006355	regulation of transcription, DNA-templated	GO:0003700//GO:0043565	sequence-specific DNA binding transcription factor activity//sequence-specific DNA binding	GO:0005667	transcription factor complex	--	--
c137220_g1	1402	GO:0006310//GO:0006260//GO:0007165//GO:0043401//GO:0019751//GO:0006355//GO:0015994//GO:0006810//GO:0015979//GO:0015995//GO:0006281	DNA recombination//DNA replication//signal transduction//steroid hormone mediated signaling pathway//polyol metabolic process//regulation of transcription, DNA-templated//chlorophyll metabolic process//transport//photosynthesis//chlorophyll biosynthetic process//DNA repair	GO:0005524//GO:0005525//GO:0003700//GO:0009378//GO:0047605//GO:0017111//GO:0003707//GO:0003887//GO:0016887//GO:0003677//GO:0016851	ATP binding//GTP binding//sequence-specific DNA binding transcription factor activity//four-way junction helicase activity//acetolactate decarboxylase activity//nucleoside-triphosphatase activity//steroid hormone receptor activity//DNA-directed DNA polymerase activity//ATPase activity//DNA binding//magnesium chelatase activity	GO:0005634//GO:0009360//GO:0010007//GO:0005667//GO:0042575//GO:0005657//GO:0009379	nucleus//DNA polymerase III complex//magnesium chelatase complex//transcription factor complex//DNA polymerase complex//replication fork//Holliday junction helicase complex	KOG2035	Replication factor C, subunit RFC3
c146217_g1	1516	--	--	--	--	--	--	--	--
c135783_g1	1858	GO:0006914//GO:0006886//GO:0031144//GO:0071630	autophagy//intracellular protein transport//proteasome localization//nucleus-associated proteasomal ubiquitin-dependent protein catabolic process	--	--	GO:0005634//GO:0016020	nucleus//membrane	--	--
c176575_g1	831	GO:0006821//GO:0055085	chloride transport//transmembrane transport	GO:0005247	voltage-gated chloride channel activity	GO:0016020	membrane	--	--
c126032_g1	698	GO:0055114	oxidation-reduction process	GO:0016491//GO:0008270	oxidoreductase activity//zinc ion binding	--	--	KOG1198	Zinc-binding oxidoreductase
c136599_g4	840	--	--	--	--	--	--	--	--
c135514_g1	2266	--	--	GO:0003676//GO:0008270	nucleic acid binding//zinc ion binding	GO:0005622	intracellular	--	--
c102246_g1	1920	--	--	--	--	--	--	--	--
c150124_g2	830	--	--	--	--	GO:0016021	integral component of membrane	--	--
c132712_g1	1829	--	--	--	--	--	--	KOG3063	Membrane coat complex Retromer, subunit VPS26
c145353_g2	1842	GO:0055114	oxidation-reduction process	GO:0016638	oxidoreductase activity, acting on the CH-NH2 group of donors	--	--	--	--
c143518_g1	1035	GO:0006412//GO:0006535//GO:0015031//GO:0006298//GO:0042254//GO:0042967//GO:0006534	translation//cysteine biosynthetic process from serine//protein transport//mismatch repair//ribosome biogenesis//acyl-carrier-protein biosynthetic process//cysteine metabolic process	GO:0003735//GO:0009001//GO:0005524//GO:0030983	structural constituent of ribosome//serine O-acetyltransferase activity//ATP binding//mismatched DNA binding	GO:0005622//GO:0005840//GO:0005737	intracellular//ribosome//cytoplasm	KOG1656	Protein involved in glucose derepression and pre-vacuolar endosome protein sorting
c125238_g3	1210	--	--	--	--	--	--	--	--
c122586_g1	1050	--	--	GO:0004252	serine-type endopeptidase activity	GO:0016021	integral component of membrane	KOG2890	Predicted membrane protein
c122560_g1	1693	GO:0006098//GO:0015976//GO:0006094//GO:0005975//GO:0006013//GO:0006000//GO:0006096	pentose-phosphate shunt//carbon utilization//gluconeogenesis//carbohydrate metabolic process//mannose metabolic process//fructose metabolic process//glycolytic process	GO:0042578//GO:0042132	phosphoric ester hydrolase activity//fructose 1,6-bisphosphate 1-phosphatase activity	--	--	KOG1458	Fructose-1,6-bisphosphatase
c137336_g1	1300	--	--	--	--	--	--	--	--
c123866_g1	2392	--	--	--	--	--	--	--	--
c94980_g1	626	--	--	--	--	--	--	--	--
c225863_g1	378	--	--	--	--	GO:0016020	membrane	--	--
c150934_g3	651	--	--	--	--	--	--	--	--
c145178_g1	3064	--	--	GO:0051499//GO:0016788	D-aminoacyl-tRNA deacylase activity//hydrolase activity, acting on ester bonds	--	--	--	--
c129423_g1	793	--	--	GO:0003682	chromatin binding	GO:0000785	chromatin	KOG0048	Transcription factor, Myb superfamily
c149702_g1	3877	--	--	--	--	--	--	--	--
c132777_g1	1530	GO:0006351//GO:0006144	transcription, DNA-templated//purine nucleobase metabolic process	GO:0003968//GO:0003723	RNA-directed RNA polymerase activity//RNA binding	GO:0031379	RNA-directed RNA polymerase complex	--	--
c150440_g5	2077	--	--	--	--	--	--	--	--
c130334_g1	644	--	--	--	--	--	--	--	--
c145761_g1	1892	--	--	--	--	--	--	--	--
c141860_g1	1992	GO:0009396	folic acid-containing compound biosynthetic process	GO:0030272//GO:0005524	5-formyltetrahydrofolate cyclo-ligase activity//ATP binding	--	--	KOG3093	5-formyltetrahydrofolate cyclo-ligase
c145195_g2	529	--	--	--	--	--	--	--	--
c132108_g1	1248	GO:0055114	oxidation-reduction process	GO:0016705//GO:0005506//GO:0020037	oxidoreductase activity, acting on paired donors, with incorporation or reduction of molecular oxygen//iron ion binding//heme binding	--	--	KOG0156	Cytochrome P450 CYP2 subfamily
c146986_g1	1414	--	--	--	--	--	--	--	--
c135361_g1	1512	--	--	--	--	--	--	--	--
c149793_g2	3076	--	--	GO:0004519	endonuclease activity	--	--	KOG3407	Uncharacterized conserved protein
c140173_g4	2053	--	--	--	--	--	--	--	--
c138362_g1	514	--	--	--	--	--	--	--	--
c144991_g1	983	--	--	--	--	GO:0016020	membrane	KOG1134	Uncharacterized conserved protein
c120383_g1	1329	--	--	--	--	--	--	--	--
c135625_g2	1249	GO:0055114//GO:0019439	oxidation-reduction process//aromatic compound catabolic process	GO:0016708//GO:0005506//GO:0005515//GO:0008270//GO:0051537	oxidoreductase activity, acting on paired donors, with incorporation or reduction of molecular oxygen, NAD(P)H as one donor, and incorporation of two atoms of oxygen into one donor//iron ion binding//protein binding//zinc ion binding//2 iron, 2 sulfur cluster binding	GO:0016020//GO:0008537	membrane//proteasome activator complex	KOG1609	Protein involved in mRNA turnover and stability
c211519_g1	260	--	--	--	--	--	--	KOG3291	Ribosomal protein S7
c142383_g4	816	GO:0006412//GO:0042254	translation//ribosome biogenesis	GO:0003735	structural constituent of ribosome	GO:0005840//GO:0005622	ribosome//intracellular	KOG1628	40S ribosomal protein S3A
c94916_g1	497	--	--	--	--	--	--	--	--
c148298_g1	480	--	--	--	--	--	--	--	--
c30400_g1	1059	--	--	--	--	--	--	--	--
c149064_g1	3767	--	--	GO:0005515	protein binding	--	--	KOG1041	Translation initiation factor 2C (eIF-2C) and related proteins
c90499_g1	1215	GO:0006810//GO:0006465	transport//signal peptide processing	GO:0005215//GO:0008233	transporter activity//peptidase activity	GO:0005787//GO:0016020//GO:0016021	signal peptidase complex//membrane//integral component of membrane	KOG4072	Signal peptidase complex, subunit SPC25
c133418_g1	670	--	--	--	--	--	--	--	--
c149143_g3	786	--	--	--	--	--	--	KOG1745	Histones H3 and H4
c132585_g2	1082	GO:0055114//GO:0007264	oxidation-reduction process//small GTPase mediated signal transduction	GO:0005099//GO:0016491	Ras GTPase activator activity//oxidoreductase activity	GO:0005622	intracellular	--	--
c138893_g1	2465	GO:0015991//GO:0046034//GO:0015992	ATP hydrolysis coupled proton transport//ATP metabolic process//proton transport	GO:0005524//GO:0016820	ATP binding//hydrolase activity, acting on acid anhydrides, catalyzing transmembrane movement of substances	GO:0033178	proton-transporting two-sector ATPase complex, catalytic domain	KOG1352	Vacuolar H+-ATPase V1 sector, subunit A
c147298_g2	1880	GO:0016117//GO:0006552//GO:0055114//GO:0008033//GO:0006568//GO:0006554//GO:0006550//GO:0045454//GO:0006631//GO:0006633//GO:0018874//GO:0006574	carotenoid biosynthetic process//leucine catabolic process//oxidation-reduction process//tRNA processing//tryptophan metabolic process//lysine catabolic process//isoleucine catabolic process//cell redox homeostasis//fatty acid metabolic process//fatty acid biosynthetic process//benzoate metabolic process//valine catabolic process	GO:0050660//GO:0003857//GO:0016491//GO:0051287//GO:0016705//GO:0050661//GO:0016616//GO:0048037//GO:0004499	flavin adenine dinucleotide binding//3-hydroxyacyl-CoA dehydrogenase activity//oxidoreductase activity//NAD binding//oxidoreductase activity, acting on paired donors, with incorporation or reduction of molecular oxygen//NADP binding//oxidoreductase activity, acting on the CH-OH group of donors, NAD or NADP as acceptor//cofactor binding//N,N-dimethylaniline monooxygenase activity	--	--	KOG1335	Dihydrolipoamide dehydrogenase
c147137_g1	684	--	--	--	--	--	--	--	--
c147739_g1	2901	GO:0007165//GO:0019064//GO:0006396//GO:0006298	signal transduction//fusion of virus membrane with host plasma membrane//RNA processing//mismatch repair	GO:0030983//GO:0046789//GO:0005524//GO:0051082	mismatched DNA binding//host cell surface receptor binding//ATP binding//unfolded protein binding	GO:0019031//GO:0009986	viral envelope//cell surface	KOG0218	Mismatch repair MSH3
c145669_g4	790	--	--	--	--	--	--	--	--
c126667_g3	617	--	--	--	--	--	--	--	--
c144897_g3	1856	--	--	--	--	--	--	--	--
c15775_g1	637	--	--	--	--	--	--	--	--
c35125_g2	363	--	--	--	--	--	--	--	--
c32505_g1	1356	GO:0005975	carbohydrate metabolic process	GO:0004553	hydrolase activity, hydrolyzing O-glycosyl compounds	--	--	--	--
c125452_g1	778	--	--	--	--	--	--	--	--
c132219_g1	771	--	--	--	--	--	--	--	--
c146948_g7	1593	--	--	--	--	--	--	--	--
c148826_g2	310	--	--	--	--	--	--	--	--
c144828_g3	533	--	--	--	--	--	--	--	--
c125298_g1	1793	--	--	GO:0005515//GO:0016787	protein binding//hydrolase activity	--	--	KOG1378	Purple acid phosphatase
c130394_g1	2309	GO:0048870//GO:0006308//GO:0007094	cell motility//DNA catabolic process//mitotic spindle assembly checkpoint	GO:0008855//GO:0042803//GO:0045502//GO:0008134//GO:0008092	exodeoxyribonuclease VII activity//protein homodimerization activity//dynein binding//transcription factor binding//cytoskeletal protein binding	GO:0030286//GO:0019898//GO:0031514//GO:0009318//GO:0005737//GO:0005667	dynein complex//extrinsic component of membrane//motile cilium//exodeoxyribonuclease VII complex//cytoplasm//transcription factor complex	--	--
c166766_g1	962	--	--	--	--	--	--	--	--
c150745_g4	3177	--	--	--	--	--	--	--	--
c147662_g1	1659	GO:0007264//GO:0006576	small GTPase mediated signal transduction//cellular biogenic amine metabolic process	GO:0005525//GO:0003924//GO:0005524	GTP binding//GTPase activity//ATP binding	GO:0005622//GO:0005634//GO:0005737	intracellular//nucleus//cytoplasm	KOG0460	Mitochondrial translation elongation factor Tu
c142180_g1	2464	--	--	--	--	--	--	--	--
c133379_g1	1868	--	--	--	--	--	--	KOG2994	Uracil DNA glycosylase
c147922_g6	849	--	--	--	--	--	--	--	--
c112359_g1	1238	GO:0055085	transmembrane transport	--	--	GO:0016021	integral component of membrane	KOG0756	Mitochondrial tricarboxylate/dicarboxylate carrier proteins
c104638_g2	490	--	--	--	--	--	--	--	--
c146259_g2	1758	--	--	--	--	--	--	--	--
c130261_g1	1561	GO:0042254//GO:0006412	ribosome biogenesis//translation	GO:0003735	structural constituent of ribosome	GO:0005622//GO:0005840	intracellular//ribosome	KOG0746	60S ribosomal protein L3 and related proteins
c147211_g2	649	--	--	--	--	--	--	--	--
c138815_g2	940	--	--	--	--	--	--	--	--
c150707_g1	5391	GO:0006260//GO:0006284	DNA replication//base-excision repair	GO:0051539	4 iron, 4 sulfur cluster binding	GO:0005639	integral component of nuclear inner membrane	--	--
c124919_g1	456	--	--	--	--	--	--	--	--
c14862_g1	643	GO:0015991//GO:0015992	ATP hydrolysis coupled proton transport//proton transport	GO:0015078	hydrogen ion transmembrane transporter activity	GO:0033179	proton-transporting V-type ATPase, V0 domain	--	--
c135748_g1	636	GO:0006465	signal peptide processing	GO:0008233	peptidase activity	GO:0016021//GO:0005787	integral component of membrane//signal peptidase complex	--	--
c144936_g1	1990	GO:0030494//GO:0019685	bacteriochlorophyll biosynthetic process//photosynthesis, dark reaction	GO:0016836	hydro-lyase activity	--	--	KOG4683	Uncharacterized conserved protein
c135329_g1	847	--	--	--	--	--	--	--	--
c151000_g1	1374	GO:0006355//GO:0015074	regulation of transcription, DNA-templated//DNA integration	GO:0003700	sequence-specific DNA binding transcription factor activity	GO:0005667//GO:0005634	transcription factor complex//nucleus	KOG0017	FOG: Transposon-encoded proteins with TYA, reverse transcriptase, integrase domains in various combinations
c146642_g3	447	--	--	--	--	--	--	--	--
c143465_g1	582	GO:0006457	protein folding	--	--	GO:0005737	cytoplasm	KOG1641	Mitochondrial chaperonin
c136211_g1	1652	--	--	--	--	--	--	--	--
c120389_g1	610	--	--	--	--	--	--	--	--
c6446_g1	703	--	--	GO:0008061	chitin binding	--	--	--	--
c140856_g1	1414	--	--	GO:0005198	structural molecule activity	GO:0009507	chloroplast	--	--
c148053_g1	923	--	--	--	--	--	--	--	--
c149313_g4	1820	GO:0007155	cell adhesion	GO:0005509	calcium ion binding	GO:0005576	extracellular region	--	--
c139147_g1	1004	--	--	--	--	--	--	--	--
c148159_g5	1259	--	--	--	--	--	--	--	--
c102439_g1	1464	GO:0015976//GO:0006730//GO:0006807	carbon utilization//one-carbon metabolic process//nitrogen compound metabolic process	GO:0008270//GO:0004089	zinc ion binding//carbonate dehydratase activity	--	--	KOG1578	Predicted carbonic anhydrase involved in protection against oxidative damage
c86155_g1	322	--	--	--	--	--	--	--	--
c150203_g3	1916	--	--	--	--	--	--	--	--
c144478_g1	683	GO:0006206//GO:0006144//GO:0006241//GO:0006165//GO:0006183//GO:0006228	pyrimidine nucleobase metabolic process//purine nucleobase metabolic process//CTP biosynthetic process//nucleoside diphosphate phosphorylation//GTP biosynthetic process//UTP biosynthetic process	GO:0005524//GO:0004550	ATP binding//nucleoside diphosphate kinase activity	--	--	KOG0888	Nucleoside diphosphate kinase
c132357_g2	339	--	--	--	--	--	--	--	--
c134131_g1	411	--	--	--	--	--	--	--	--
c139010_g2	1495	GO:0006826//GO:0006879//GO:0055114	iron ion transport//cellular iron ion homeostasis//oxidation-reduction process	GO:0016491//GO:0008199//GO:0046872	oxidoreductase activity//ferric iron binding//metal ion binding	--	--	KOG2332	Ferritin
c217944_g1	529	--	--	--	--	GO:0016020	membrane	--	--
c146845_g1	1203	--	--	--	--	--	--	--	--
c119647_g1	221	--	--	--	--	--	--	--	--
c156895_g1	407	--	--	--	--	--	--	--	--
c119707_g1	874	--	--	--	--	--	--	KOG0017	FOG: Transposon-encoded proteins with TYA, reverse transcriptase, integrase domains in various combinations
c144168_g2	541	GO:0042967//GO:0009058	acyl-carrier-protein biosynthetic process//biosynthetic process	GO:0016746//GO:0016407	transferase activity, transferring acyl groups//acetyltransferase activity	--	--	--	--
c138122_g1	2333	--	--	--	--	--	--	--	--
c101776_g1	977	GO:0006397//GO:0015979	mRNA processing//photosynthesis	GO:0003723	RNA binding	GO:0005737//GO:0009522//GO:0005634//GO:0016020	cytoplasm//photosystem I//nucleus//membrane	--	--
c143573_g1	2123	--	--	GO:0005515	protein binding	--	--	KOG2084	Predicted histone tail methylase containing SET domain
c148871_g1	961	--	--	--	--	--	--	--	--
c149513_g2	968	--	--	--	--	--	--	--	--
c147338_g3	805	--	--	--	--	--	--	--	--
c93252_g1	498	--	--	--	--	--	--	--	--
c119753_g1	969	GO:0006631	fatty acid metabolic process	--	--	--	--	KOG1748	Acyl carrier protein/NADH-ubiquinone oxidoreductase, NDUFAB1/SDAP subunit
c149548_g2	6187	GO:0006508//GO:0045893//GO:0043170//GO:0015074//GO:0006278//GO:0044238//GO:0007275	proteolysis//positive regulation of transcription, DNA-templated//macromolecule metabolic process//DNA integration//RNA-dependent DNA replication//primary metabolic process//multicellular organismal development	GO:0003676//GO:0003723//GO:0005488//GO:0008270//GO:0004190//GO:0003964	nucleic acid binding//RNA binding//binding//zinc ion binding//aspartic-type endopeptidase activity//RNA-directed DNA polymerase activity	--	--	KOG0017	FOG: Transposon-encoded proteins with TYA, reverse transcriptase, integrase domains in various combinations
c137778_g1	1168	GO:0010038	response to metal ion	--	--	--	--	--	--
c108566_g1	537	--	--	--	--	--	--	--	--
c140823_g1	1812	--	--	GO:0005515	protein binding	--	--	--	--
c57484_g1	352	--	--	--	--	--	--	--	--
c125643_g1	673	--	--	--	--	--	--	--	--
c143275_g2	2461	GO:0006812	cation transport	GO:0016887	ATPase activity	GO:0016021	integral component of membrane	--	--
c146071_g1	2623	--	--	--	--	--	--	--	--
c140123_g3	1242	--	--	--	--	--	--	--	--
c120407_g1	1437	GO:0006012//GO:0005982//GO:0005985	galactose metabolic process//starch metabolic process//sucrose metabolic process	GO:0004575//GO:0004564	sucrose alpha-glucosidase activity//beta-fructofuranosidase activity	GO:0017177//GO:0019033	glucosidase II complex//viral tegument	--	--
c146855_g1	1702	--	--	--	--	GO:0019033	viral tegument	--	--
c89930_g1	846	--	--	--	--	--	--	--	--
c151044_g2	2038	--	--	--	--	--	--	--	--
c106214_g1	1023	GO:0006810	transport	GO:0005215	transporter activity	GO:0016020	membrane	KOG0223	Aquaporin (major intrinsic protein family)
c149807_g4	1562	--	--	--	--	--	--	--	--
c144028_g5	1288	--	--	--	--	--	--	--	--
c147336_g2	1869	--	--	--	--	--	--	--	--
c132501_g2	1482	--	--	--	--	--	--	KOG1792	Reticulon
c139706_g1	1762	GO:0008210//GO:0006699//GO:0055114//GO:0008209//GO:0006629	estrogen metabolic process//bile acid biosynthetic process//oxidation-reduction process//androgen metabolic process//lipid metabolic process	GO:0003865//GO:0016627	3-oxo-5-alpha-steroid 4-dehydrogenase activity//oxidoreductase activity, acting on the CH-CH group of donors	GO:0016021//GO:0005737	integral component of membrane//cytoplasm	KOG1639	Steroid reductase required for elongation of the very long chain fatty acids
c133962_g2	696	--	--	--	--	--	--	--	--
c147921_g1	1137	--	--	GO:0030246//GO:0004252	carbohydrate binding//serine-type endopeptidase activity	GO:0055036//GO:0019028//GO:0016020	virion membrane//viral capsid//membrane	KOG3839	Lectin VIP36, involved in the transport of glycoproteins carrying high mannose-type glycans
c128949_g1	392	--	--	--	--	--	--	--	--
c123342_g2	547	--	--	--	--	--	--	KOG1781	Small Nuclear ribonucleoprotein splicing factor
c150172_g1	525	--	--	--	--	--	--	--	--
c145812_g1	1045	--	--	--	--	--	--	--	--
c74001_g1	983	GO:0006629//GO:0006260//GO:0006351	lipid metabolic process//DNA replication//transcription, DNA-templated	GO:0003677	DNA binding	GO:0042025	host cell nucleus	--	--
c149695_g2	334	GO:0042254//GO:0006448//GO:0007165//GO:0006414//GO:0006412	ribosome biogenesis//regulation of translational elongation//signal transduction//translational elongation//translation	GO:0000772//GO:0005525//GO:0003723//GO:0003746//GO:0003735	mating pheromone activity//GTP binding//RNA binding//translation elongation factor activity//structural constituent of ribosome	GO:0016020//GO:0005840	membrane//ribosome	KOG0052	Translation elongation factor EF-1 alpha/Tu
c135640_g3	548	--	--	--	--	--	--	--	--
c130819_g1	1978	--	--	--	--	--	--	--	--
c149349_g2	970	--	--	--	--	--	--	--	--
c117347_g1	902	GO:0006144//GO:0007165//GO:0006351//GO:0015774//GO:0006206	purine nucleobase metabolic process//signal transduction//transcription, DNA-templated//polysaccharide transport//pyrimidine nucleobase metabolic process	GO:0015159//GO:0003899//GO:0005509	polysaccharide transmembrane transporter activity//DNA-directed RNA polymerase activity//calcium ion binding	GO:0016020//GO:0005730//GO:0005578	membrane//nucleolus//proteinaceous extracellular matrix	KOG0027	Calmodulin and related proteins (EF-Hand superfamily)
c149770_g1	494	GO:0006446//GO:0006413	regulation of translational initiation//translational initiation	GO:0003743	translation initiation factor activity	GO:0005840	ribosome	KOG2768	Translation initiation factor 2, beta subunit (eIF-2beta)
c93612_g1	905	--	--	--	--	--	--	--	--
c149988_g2	1091	GO:0042254//GO:0006412	ribosome biogenesis//translation	GO:0003735	structural constituent of ribosome	GO:0005840//GO:0005622	ribosome//intracellular	KOG1628	40S ribosomal protein S3A
c135096_g1	804	--	--	--	--	--	--	--	--
c148344_g1	671	GO:0042546	cell wall biogenesis	GO:0005199	structural constituent of cell wall	GO:0005576//GO:0005618//GO:0009277	extracellular region//cell wall//fungal-type cell wall	--	--
c136452_g4	607	--	--	--	--	--	--	--	--
c129243_g1	1445	--	--	--	--	--	--	--	--
c150123_g7	548	--	--	--	--	--	--	--	--
c38022_g1	507	--	--	--	--	--	--	--	--
c145646_g1	1006	GO:0007049//GO:0006119//GO:0015992//GO:0007067//GO:0015991	cell cycle//oxidative phosphorylation//proton transport//mitotic nuclear division//ATP hydrolysis coupled proton transport	GO:0046961	proton-transporting ATPase activity, rotational mechanism	GO:0005634//GO:0033178//GO:0000775	nucleus//proton-transporting two-sector ATPase complex, catalytic domain//chromosome, centromeric region	KOG1664	Vacuolar H+-ATPase V1 sector, subunit E
c136591_g1	1976	--	--	--	--	--	--	--	--
c102782_g1	362	--	--	--	--	--	--	--	--
c143993_g1	1484	GO:0006950//GO:0044238//GO:0044260	response to stress//primary metabolic process//cellular macromolecule metabolic process	GO:0005515//GO:0043167	protein binding//ion binding	--	--	--	--
c115802_g2	524	--	--	--	--	--	--	--	--
c141556_g2	964	GO:0016192//GO:0006886	vesicle-mediated transport//intracellular protein transport	GO:0005198	structural molecule activity	GO:0030130//GO:0030132	clathrin coat of trans-Golgi network vesicle//clathrin coat of coated pit	--	--
c129531_g1	584	GO:0055114//GO:0008152	oxidation-reduction process//metabolic process	GO:0000166//GO:0016491	nucleotide binding//oxidoreductase activity	--	--	KOG0725	Reductases with broad range of substrate specificities
c134217_g1	2509	GO:0016567//GO:0006464//GO:0006281	protein ubiquitination//cellular protein modification process//DNA repair	GO:0004518//GO:0004842//GO:0005524//GO:0046872//GO:0016151//GO:0005515//GO:0008270	nuclease activity//ubiquitin-protein transferase activity//ATP binding//metal ion binding//nickel cation binding//protein binding//zinc ion binding	GO:0005680	anaphase-promoting complex	KOG0800	FOG: Predicted E3 ubiquitin ligase
c146912_g2	1854	GO:0044281//GO:0071704//GO:0044237//GO:0009058//GO:0006520	small molecule metabolic process//organic substance metabolic process//cellular metabolic process//biosynthetic process//cellular amino acid metabolic process	GO:0008483//GO:0005515//GO:0030170//GO:0016829	transaminase activity//protein binding//pyridoxal phosphate binding//lyase activity	--	--	KOG0257	Kynurenine aminotransferase, glutamine transaminase K
c115112_g2	772	GO:0009987	cellular process	--	--	--	--	--	--
c133607_g1	726	GO:0007165//GO:0007608//GO:0006468	signal transduction//sensory perception of smell//protein phosphorylation	GO:0005524//GO:0004871//GO:0004672	ATP binding//signal transducer activity//protein kinase activity	--	--	KOG1290	Serine/threonine protein kinase
c138039_g1	644	--	--	--	--	--	--	KOG3479	Mitochondrial import inner membrane translocase, subunit TIM9
c131441_g1	325	--	--	--	--	--	--	--	--
c142085_g4	714	--	--	--	--	--	--	--	--
c149883_g1	1638	GO:0006468	protein phosphorylation	GO:0005524//GO:0004672	ATP binding//protein kinase activity	--	--	KOG0601	Cyclin-dependent kinase WEE1
c18862_g1	1039	--	--	GO:0003677	DNA binding	--	--	--	--
c106057_g1	4828	GO:0015074	DNA integration	--	--	GO:0005861	troponin complex	--	--
c139122_g1	1240	--	--	--	--	--	--	--	--
c84020_g1	1105	GO:0006457//GO:0015031	protein folding//protein transport	--	--	--	--	--	--
c136214_g2	2025	--	--	--	--	--	--	--	--
c136568_g3	964	--	--	--	--	--	--	--	--
c148979_g3	567	--	--	--	--	GO:0030430	host cell cytoplasm	--	--
c70104_g1	1098	--	--	--	--	--	--	--	--
c129862_g1	576	--	--	--	--	--	--	--	--
c149941_g5	322	--	--	--	--	--	--	--	--
c137800_g1	1171	--	--	--	--	--	--	--	--
c108086_g1	518	--	--	--	--	--	--	--	--
c232776_g1	480	--	--	--	--	--	--	--	--
c144705_g3	1211	--	--	--	--	GO:0016021	integral component of membrane	KOG1773	Stress responsive protein
c11034_g1	591	GO:0006857//GO:0055085//GO:0006810	oligopeptide transport//transmembrane transport//transport	GO:0005215	transporter activity	GO:0016021//GO:0016020	integral component of membrane//membrane	KOG1237	H+/oligopeptide symporter
c141706_g1	484	--	--	--	--	--	--	--	--
c138467_g1	788	GO:0006278	RNA-dependent DNA replication	GO:0003964//GO:0003723	RNA-directed DNA polymerase activity//RNA binding	--	--	--	--
c136371_g2	1355	GO:0007165//GO:0006807	signal transduction//nitrogen compound metabolic process	GO:0046872//GO:0000772//GO:0016813	metal ion binding//mating pheromone activity//hydrolase activity, acting on carbon-nitrogen (but not peptide) bonds, in linear amidines	GO:0016020	membrane	KOG2964	Arginase family protein
c131688_g1	1400	GO:0006457//GO:0000413	protein folding//protein peptidyl-prolyl isomerization	GO:0005515//GO:0003755	protein binding//peptidyl-prolyl cis-trans isomerase activity	--	--	KOG0883	Cyclophilin type, U box-containing peptidyl-prolyl cis-trans isomerase
c7517_g1	1660	GO:0051252//GO:0008033//GO:0055085	regulation of RNA metabolic process//tRNA processing//transmembrane transport	GO:0004540	ribonuclease activity	GO:0016021	integral component of membrane	--	--
c147828_g1	2374	--	--	GO:0005524	ATP binding	--	--	--	--
c121155_g1	669	GO:0042157//GO:0006869	lipoprotein metabolic process//lipid transport	GO:0016817//GO:0008289//GO:0008168	hydrolase activity, acting on acid anhydrides//lipid binding//methyltransferase activity	GO:0005576	extracellular region	--	--
c131996_g1	1323	GO:0006568//GO:0009094//GO:0000162//GO:0006571	tryptophan metabolic process//L-phenylalanine biosynthetic process//tryptophan biosynthetic process//tyrosine biosynthetic process	GO:0004834	tryptophan synthase activity	--	--	KOG0841	Multifunctional chaperone (14-3-3 family)
c24808_g1	452	--	--	--	--	--	--	--	--
c95591_g1	483	--	--	--	--	--	--	--	--
c63024_g1	1446	GO:0005985//GO:0006260//GO:0001558//GO:0005982//GO:0006281//GO:0042545	sucrose metabolic process//DNA replication//regulation of cell growth//starch metabolic process//DNA repair//cell wall modification	GO:0030599//GO:0003910//GO:0005520	pectinesterase activity//DNA ligase (ATP) activity//insulin-like growth factor binding	GO:0016942//GO:0005618//GO:0005576	insulin-like growth factor binding protein complex//cell wall//extracellular region	--	--
c120458_g1	1166	--	--	GO:0003723	RNA binding	--	--	KOG0378	40S ribosomal protein S4
c147722_g2	629	--	--	GO:0003723	RNA binding	--	--	--	--
c150524_g2	1093	--	--	--	--	--	--	--	--
c141092_g1	748	--	--	GO:0008270	zinc ion binding	--	--	--	--
c140965_g1	1233	--	--	--	--	--	--	--	--
c124872_g1	1320	GO:0009403	toxin biosynthetic process	--	--	GO:0016020	membrane	KOG0760	Mitochondrial carrier protein MRS3/4
c150984_g1	4288	GO:0015074	DNA integration	GO:0005488	binding	GO:0009536	plastid	KOG0017	FOG: Transposon-encoded proteins with TYA, reverse transcriptase, integrase domains in various combinations
c83103_g1	959	GO:0006560//GO:0031556//GO:0071436//GO:0006090//GO:0006814//GO:0006525//GO:0031554	proline metabolic process//transcriptional attenuation by ribosome//sodium ion export//pyruvate metabolic process//sodium ion transport//arginine metabolic process//regulation of DNA-templated transcription, termination	GO:0015081//GO:0008948	sodium ion transmembrane transporter activity//oxaloacetate decarboxylase activity	GO:0016020	membrane	--	--
c117688_g1	1232	GO:0006811	ion transport	GO:0005216	ion channel activity	GO:0016020	membrane	--	--
c143961_g2	410	GO:0006886//GO:0048280	intracellular protein transport//vesicle fusion with Golgi apparatus	--	--	GO:0005737//GO:0000139	cytoplasm//Golgi membrane	--	--
c134219_g2	698	GO:0006810	transport	--	--	GO:0016021	integral component of membrane	KOG1692	Putative cargo transport protein EMP24 (p24 protein family)
c136605_g1	1299	--	--	--	--	--	--	KOG0324	Uncharacterized conserved protein
c106280_g2	1221	--	--	--	--	--	--	--	--
c149460_g3	805	GO:0015979//GO:0006310//GO:0015994//GO:0015995//GO:0006281	photosynthesis//DNA recombination//chlorophyll metabolic process//chlorophyll biosynthetic process//DNA repair	GO:0009378//GO:0003724//GO:0016301//GO:0005524//GO:0016851//GO:0003723//GO:0016887	four-way junction helicase activity//RNA helicase activity//kinase activity//ATP binding//magnesium chelatase activity//RNA binding//ATPase activity	GO:0005657//GO:0009379//GO:0010007	replication fork//Holliday junction helicase complex//magnesium chelatase complex	KOG0729	26S proteasome regulatory complex, ATPase RPT1
c143208_g1	1680	--	--	GO:0016757	transferase activity, transferring glycosyl groups	--	--	--	--
c143433_g1	3059	--	--	--	--	--	--	--	--
c137610_g1	664	--	--	--	--	--	--	--	--
c124996_g1	778	--	--	--	--	--	--	--	--
c145136_g1	2308	--	--	GO:0004866	endopeptidase inhibitor activity	--	--	KOG2944	Glyoxalase
c141313_g2	2749	--	--	GO:0008270	zinc ion binding	--	--	--	--
c114305_g1	894	--	--	--	--	--	--	--	--
c140268_g1	2772	GO:0006568//GO:0055114	tryptophan metabolic process//oxidation-reduction process	GO:0000334//GO:0005506	3-hydroxyanthranilate 3,4-dioxygenase activity//iron ion binding	--	--	--	--
c141420_g1	1376	--	--	--	--	--	--	--	--
c147992_g2	2314	GO:0008152	metabolic process	GO:0008168	methyltransferase activity	--	--	KOG2798	Putative trehalase
c121030_g1	1052	GO:0051205	protein insertion into membrane	--	--	GO:0016021	integral component of membrane	--	--
c120943_g1	881	--	--	--	--	--	--	--	--
c135622_g2	1292	--	--	--	--	--	--	--	--
c141209_g1	2033	GO:0055114	oxidation-reduction process	GO:0016491	oxidoreductase activity	GO:0005739	mitochondrion	--	--
c157418_g1	445	--	--	--	--	--	--	--	--
c118962_g1	1464	GO:0008152//GO:0009058//GO:0006508	metabolic process//biosynthetic process//proteolysis	GO:0004185//GO:0016788//GO:0008236//GO:0016787	serine-type carboxypeptidase activity//hydrolase activity, acting on ester bonds//serine-type peptidase activity//hydrolase activity	--	--	KOG1455	Lysophospholipase
c106429_g1	1308	GO:0006950	response to stress	GO:0035299//GO:0005524	inositol pentakisphosphate 2-kinase activity//ATP binding	--	--	KOG0710	Molecular chaperone (small heat-shock protein Hsp26/Hsp42)
c143819_g1	1924	GO:0006351//GO:0006144//GO:0009058	transcription, DNA-templated//purine nucleobase metabolic process//biosynthetic process	GO:0003968//GO:0003723//GO:0016742//GO:0005524	RNA-directed RNA polymerase activity//RNA binding//hydroxymethyl-, formyl- and related transferase activity//ATP binding	GO:0031379	RNA-directed RNA polymerase complex	--	--
c140457_g4	477	--	--	--	--	--	--	--	--
c120289_g1	351	--	--	--	--	--	--	KOG1376	Alpha tubulin
c12008_g1	788	--	--	--	--	--	--	--	--
c140793_g1	1030	--	--	--	--	--	--	KOG3459	Small nuclear ribonucleoprotein (snRNP) Sm core protein
c132245_g1	610	--	--	--	--	--	--	--	--
c129539_g1	1844	GO:0006355	regulation of transcription, DNA-templated	GO:0003677	DNA binding	--	--	--	--
c125564_g1	713	--	--	--	--	--	--	--	--
c123883_g1	680	--	--	--	--	--	--	--	--
c146501_g1	3150	GO:0005975//GO:0007218//GO:0030259	carbohydrate metabolic process//neuropeptide signaling pathway//lipid glycosylation	GO:0016758//GO:0030246	transferase activity, transferring hexosyl groups//carbohydrate binding	GO:0016020	membrane	KOG3349	Predicted glycosyltransferase
c114210_g1	946	--	--	GO:0003824	catalytic activity	GO:0016020	membrane	--	--
c232255_g1	795	--	--	--	--	--	--	--	--
c115287_g1	840	GO:0042262//GO:0006914	DNA protection//autophagy	GO:0003690	double-stranded DNA binding	GO:0016020	membrane	KOG2629	Peroxisomal membrane anchor protein (peroxin)
c15236_g1	1684	GO:0015986//GO:0006470//GO:0015992//GO:0006570	ATP synthesis coupled proton transport//protein dephosphorylation//proton transport//tyrosine metabolic process	GO:0004725//GO:0015078//GO:0008138	protein tyrosine phosphatase activity//hydrogen ion transmembrane transporter activity//protein tyrosine/serine/threonine phosphatase activity	GO:0000276	mitochondrial proton-transporting ATP synthase complex, coupling factor F(o)	KOG1720	Protein tyrosine phosphatase CDC14
c147785_g1	852	GO:0006351//GO:0007165//GO:0006144//GO:0006206	transcription, DNA-templated//signal transduction//purine nucleobase metabolic process//pyrimidine nucleobase metabolic process	GO:0005509//GO:0003899	calcium ion binding//DNA-directed RNA polymerase activity	GO:0005730//GO:0005578	nucleolus//proteinaceous extracellular matrix	KOG0027	Calmodulin and related proteins (EF-Hand superfamily)
c131980_g1	956	--	--	--	--	--	--	--	--
c144554_g1	1582	GO:0007156//GO:0006278	homophilic cell adhesion//RNA-dependent DNA replication	GO:0003723//GO:0003964//GO:0005509	RNA binding//RNA-directed DNA polymerase activity//calcium ion binding	GO:0016020	membrane	--	--
c131264_g1	885	--	--	--	--	--	--	--	--
c130231_g1	1390	GO:0009966//GO:0043666	regulation of signal transduction//regulation of phosphoprotein phosphatase activity	GO:0004864	protein phosphatase inhibitor activity	--	--	--	--
c136504_g1	1347	--	--	GO:0005515	protein binding	--	--	KOG0046	Ca2+-binding actin-bundling protein (fimbrin/plastin), EF-Hand protein superfamily
c138649_g1	716	--	--	--	--	--	--	--	--
c133425_g3	306	--	--	--	--	--	--	--	--
c126136_g1	1067	--	--	--	--	--	--	--	--
c148522_g2	970	GO:0051090	regulation of sequence-specific DNA binding transcription factor activity	--	--	GO:0005634	nucleus	--	--
c140844_g1	2585	GO:0044780	bacterial-type flagellum assembly	GO:0005083//GO:0005515	small GTPase regulator activity//protein binding	--	--	KOG2444	WD40 repeat protein
c126580_g1	3324	GO:0006629	lipid metabolic process	GO:0003676//GO:0016788	nucleic acid binding//hydrolase activity, acting on ester bonds	--	--	KOG0123	Polyadenylate-binding protein (RRM superfamily)
c220675_g1	577	GO:0006412//GO:0042254	translation//ribosome biogenesis	GO:0003723//GO:0003735	RNA binding//structural constituent of ribosome	GO:0005840	ribosome	KOG0877	40S ribosomal protein S2/30S ribosomal protein S5
c106614_g1	643	--	--	--	--	--	--	--	--
c148303_g3	818	GO:0006413//GO:0006446	translational initiation//regulation of translational initiation	GO:0003743	translation initiation factor activity	GO:0005840	ribosome	KOG1770	Translation initiation factor 1 (eIF-1/SUI1)
c144561_g1	1539	--	--	--	--	--	--	--	--
c140368_g1	1379	--	--	--	--	GO:0016020	membrane	--	--
c114668_g1	596	--	--	GO:0003677	DNA binding	--	--	--	--
c139697_g1	1440	--	--	--	--	--	--	--	--
c126451_g2	639	--	--	--	--	--	--	--	--
c139222_g1	1025	--	--	--	--	--	--	--	--
c134966_g1	1472	--	--	--	--	--	--	--	--
c143051_g1	2652	--	--	--	--	--	--	--	--
c147728_g3	1000	--	--	--	--	--	--	--	--
c143878_g1	825	GO:0030036	actin cytoskeleton organization	GO:0003779	actin binding	--	--	KOG1755	Profilin
c136197_g2	1322	GO:0006750//GO:0006749	glutathione biosynthetic process//glutathione metabolic process	GO:0004357	glutamate-cysteine ligase activity	GO:0017109	glutamate-cysteine ligase complex	--	--
c142812_g1	767	--	--	GO:0003676	nucleic acid binding	--	--	KOG0118	FOG: RRM domain
c145130_g1	1826	GO:0045859//GO:0007050	regulation of protein kinase activity//cell cycle arrest	GO:0004861	cyclin-dependent protein serine/threonine kinase inhibitor activity	GO:0005634	nucleus	KOG2966	Uncharacterized conserved protein
c116467_g1	880	GO:0006810	transport	GO:0005215	transporter activity	GO:0016020	membrane	--	--
c127026_g1	825	--	--	--	--	--	--	--	--
c132377_g1	2942	--	--	--	--	--	--	--	--
c141523_g1	343	GO:0015074	DNA integration	GO:0046872//GO:0003676//GO:0008270	metal ion binding//nucleic acid binding//zinc ion binding	--	--	--	--
c150104_g2	1398	--	--	--	--	--	--	--	--
c150240_g3	1415	--	--	--	--	--	--	--	--
c122877_g1	1699	GO:0006468	protein phosphorylation	GO:0004672//GO:0005524	protein kinase activity//ATP binding	--	--	KOG0658	Glycogen synthase kinase-3
c146762_g3	761	--	--	--	--	--	--	--	--
c22681_g1	1687	GO:0005975	carbohydrate metabolic process	GO:0004553	hydrolase activity, hydrolyzing O-glycosyl compounds	--	--	--	--
c134491_g1	1346	--	--	--	--	--	--	--	--
c149603_g2	1961	GO:0006355//GO:0006508	regulation of transcription, DNA-templated//proteolysis	GO:0005515//GO:0003677	protein binding//DNA binding	GO:0016020	membrane	KOG0305	Anaphase promoting complex, Cdc20, Cdh1, and Ama1 subunits
c139357_g1	1135	--	--	--	--	--	--	--	--
c239523_g1	303	--	--	--	--	--	--	--	--
c149731_g1	1489	GO:0009058	biosynthetic process	GO:0016740	transferase activity	--	--	--	--
c142816_g6	1004	GO:0015074	DNA integration	--	--	--	--	KOG0017	FOG: Transposon-encoded proteins with TYA, reverse transcriptase, integrase domains in various combinations
c144618_g1	2546	--	--	--	--	--	--	--	--
c150481_g1	1639	--	--	--	--	--	--	--	--
c146120_g3	767	GO:0006260//GO:0006355	DNA replication//regulation of transcription, DNA-templated	GO:0003887//GO:0003677//GO:0008092	DNA-directed DNA polymerase activity//DNA binding//cytoskeletal protein binding	GO:0019898//GO:0019028//GO:0005634//GO:0005737//GO:0042575	extrinsic component of membrane//viral capsid//nucleus//cytoplasm//DNA polymerase complex	--	--
c150360_g4	2724	GO:0006355//GO:0009725	regulation of transcription, DNA-templated//response to hormone	GO:0003677	DNA binding	GO:0005634	nucleus	--	--
c112680_g1	1783	--	--	GO:0005509	calcium ion binding	--	--	KOG0037	Ca2+-binding protein, EF-Hand protein superfamily
c147060_g2	1608	GO:0009878//GO:0006886	nodule morphogenesis//intracellular protein transport	GO:0046872	metal ion binding	GO:0005737	cytoplasm	--	--
c149470_g2	2062	GO:0015074	DNA integration	--	--	--	--	KOG0017	FOG: Transposon-encoded proteins with TYA, reverse transcriptase, integrase domains in various combinations
c150515_g1	2019	GO:0006457	protein folding	GO:0005509//GO:0051082	calcium ion binding//unfolded protein binding	GO:0005783	endoplasmic reticulum	KOG0675	Calnexin
c120571_g1	500	--	--	--	--	--	--	--	--
c133085_g1	2097	GO:0006865//GO:0003333//GO:0006357//GO:0055085//GO:0006355//GO:0006810	amino acid transport//amino acid transmembrane transport//regulation of transcription from RNA polymerase II promoter//transmembrane transport//regulation of transcription, DNA-templated//transport	GO:0046983//GO:0015171//GO:0001104//GO:0046914	protein dimerization activity//amino acid transmembrane transporter activity//RNA polymerase II transcription cofactor activity//transition metal ion binding	GO:0016020//GO:0016592	membrane//mediator complex	KOG1286	Amino acid transporters
c108312_g1	746	--	--	--	--	--	--	--	--
c115361_g1	461	--	--	--	--	--	--	--	--
c123309_g1	1217	--	--	--	--	--	--	--	--
c145505_g1	1440	GO:0007050	cell cycle arrest	--	--	--	--	--	--
c135603_g2	751	GO:0046487//GO:0008209//GO:0008207//GO:0055114//GO:0008210//GO:0009396//GO:0006694//GO:0005975	glyoxylate metabolic process//androgen metabolic process//C21-steroid hormone metabolic process//oxidation-reduction process//estrogen metabolic process//folic acid-containing compound biosynthetic process//steroid biosynthetic process//carbohydrate metabolic process	GO:0016616//GO:0003824//GO:0004488//GO:0004553//GO:0016491//GO:0003854	oxidoreductase activity, acting on the CH-OH group of donors, NAD or NADP as acceptor//catalytic activity//methylenetetrahydrofolate dehydrogenase (NADP+) activity//hydrolase activity, hydrolyzing O-glycosyl compounds//oxidoreductase activity//3-beta-hydroxy-delta5-steroid dehydrogenase activity	--	--	KOG1494	NAD-dependent malate dehydrogenase
c146964_g5	3545	GO:0006281//GO:0006310//GO:0006278//GO:0006260	DNA repair//DNA recombination//RNA-dependent DNA replication//DNA replication	GO:0003723//GO:0003910//GO:0005524//GO:0003964	RNA binding//DNA ligase (ATP) activity//ATP binding//RNA-directed DNA polymerase activity	--	--	--	--
c136166_g2	1590	GO:0055085//GO:0006508//GO:0030001	transmembrane transport//proteolysis//metal ion transport	GO:0004190//GO:0046873	aspartic-type endopeptidase activity//metal ion transmembrane transporter activity	GO:0016020	membrane	KOG1558	Fe2+/Zn2+ regulated transporter
c55100_g2	586	--	--	--	--	--	--	--	--
c132155_g1	1932	GO:0006118//GO:0030154	electron transport//cell differentiation	GO:0051536//GO:0009055	iron-sulfur cluster binding//electron carrier activity	GO:0016021	integral component of membrane	KOG3049	Succinate dehydrogenase, Fe-S protein subunit
c149943_g1	1669	--	--	--	--	--	--	--	--
c93849_g1	715	--	--	--	--	--	--	--	--
c134140_g1	862	--	--	GO:0005515	protein binding	--	--	KOG0305	Anaphase promoting complex, Cdc20, Cdh1, and Ama1 subunits
c150099_g1	1597	--	--	--	--	--	--	--	--
c148420_g1	3605	GO:0006950//GO:0006468//GO:0006605//GO:0006886	response to stress//protein phosphorylation//protein targeting//intracellular protein transport	GO:0004672//GO:0005524	protein kinase activity//ATP binding	GO:0016020	membrane	--	--
c72908_g1	2402	GO:0015995//GO:0015979//GO:0006260//GO:0015994	chlorophyll biosynthetic process//photosynthesis//DNA replication//chlorophyll metabolic process	GO:0016851//GO:0003677//GO:0016887//GO:0005524	magnesium chelatase activity//DNA binding//ATPase activity//ATP binding	GO:0010007	magnesium chelatase complex	KOG0482	DNA replication licensing factor, MCM7 component
c133083_g1	3282	--	--	--	--	--	--	KOG2103	Uncharacterized conserved protein
c127180_g1	1467	--	--	--	--	--	--	--	--
c143003_g2	1107	--	--	--	--	--	--	--	--
c136633_g1	1015	--	--	GO:0046983//GO:0003677	protein dimerization activity//DNA binding	--	--	--	--
c131106_g3	634	GO:0055114	oxidation-reduction process	GO:0008270//GO:0005488//GO:0016491	zinc ion binding//binding//oxidoreductase activity	--	--	KOG1198	Zinc-binding oxidoreductase
c22653_g1	738	--	--	--	--	--	--	--	--
c120034_g1	718	--	--	--	--	--	--	--	--
c118109_g1	736	--	--	--	--	--	--	--	--
c149983_g2	1364	GO:0005975	carbohydrate metabolic process	GO:0016832//GO:0008270	aldehyde-lyase activity//zinc ion binding	--	--	KOG4153	Fructose 1,6-bisphosphate aldolase
c150744_g1	2768	GO:0033227//GO:0006869//GO:0015931//GO:0009405//GO:0007155//GO:0006259//GO:0015074//GO:0042157	dsRNA transport//lipid transport//nucleobase-containing compound transport//pathogenesis//cell adhesion//DNA metabolic process//DNA integration//lipoprotein metabolic process	GO:0003676//GO:0008289//GO:0051033//GO:0005198	nucleic acid binding//lipid binding//RNA transmembrane transporter activity//structural molecule activity	GO:0016021//GO:0005576//GO:0019031//GO:0005604//GO:0019028	integral component of membrane//extracellular region//viral envelope//basement membrane//viral capsid	KOG0017	FOG: Transposon-encoded proteins with TYA, reverse transcriptase, integrase domains in various combinations
c178032_g1	908	GO:0007010	cytoskeleton organization	GO:0003779	actin binding	--	--	--	--
c141054_g1	1642	GO:0006355//GO:0034080	regulation of transcription, DNA-templated//centromere-specific nucleosome assembly	--	--	--	--	--	--
c146713_g1	604	--	--	--	--	--	--	--	--
c137910_g4	802	--	--	--	--	--	--	--	--
c80157_g1	585	--	--	--	--	--	--	--	--
c119252_g1	478	--	--	--	--	--	--	--	--
c134772_g2	858	--	--	--	--	--	--	--	--
c123682_g1	743	--	--	--	--	--	--	--	--
c137195_g2	1744	--	--	--	--	--	--	--	--
c127136_g2	680	--	--	--	--	--	--	--	--
c127513_g1	1155	GO:0006357	regulation of transcription from RNA polymerase II promoter	GO:0001104	RNA polymerase II transcription cofactor activity	GO:0016592	mediator complex	--	--
c147836_g2	381	--	--	--	--	--	--	--	--
c117838_g1	1070	GO:0007264//GO:0006013//GO:0007165//GO:0007186//GO:0006000	small GTPase mediated signal transduction//mannose metabolic process//signal transduction//G-protein coupled receptor signaling pathway//fructose metabolic process	GO:0005524//GO:0031683//GO:0004871//GO:0003873//GO:0003924//GO:0005525//GO:0019001	ATP binding//G-protein beta/gamma-subunit complex binding//signal transducer activity//6-phosphofructo-2-kinase activity//GTPase activity//GTP binding//guanyl nucleotide binding	GO:0005622//GO:0005634//GO:0005737	intracellular//nucleus//cytoplasm	KOG0070	GTP-binding ADP-ribosylation factor Arf1
c110640_g1	464	--	--	--	--	--	--	--	--
c124305_g1	1041	--	--	--	--	--	--	--	--
c146146_g3	438	--	--	--	--	--	--	--	--
c107464_g1	1235	--	--	--	--	--	--	--	--
c128062_g1	718	--	--	--	--	--	--	--	--
c135078_g1	2021	GO:0055085//GO:0006812//GO:0006355	transmembrane transport//cation transport//regulation of transcription, DNA-templated	GO:0008324//GO:0003700	cation transmembrane transporter activity//sequence-specific DNA binding transcription factor activity	GO:0016020//GO:0005667	membrane//transcription factor complex	--	--
c103062_g1	287	--	--	--	--	--	--	--	--
c149040_g1	2968	GO:0006278	RNA-dependent DNA replication	GO:0003723//GO:0003964	RNA binding//RNA-directed DNA polymerase activity	--	--	--	--
c136005_g2	1325	--	--	--	--	GO:0016020	membrane	--	--
c138807_g1	2306	GO:0046413//GO:0055114//GO:0006118	organomercury catabolic process//oxidation-reduction process//electron transport	GO:0003824//GO:0008270//GO:0003677//GO:0003676//GO:0009055//GO:0018836//GO:0051536//GO:0016491//GO:0016625	catalytic activity//zinc ion binding//DNA binding//nucleic acid binding//electron carrier activity//alkylmercury lyase activity//iron-sulfur cluster binding//oxidoreductase activity//oxidoreductase activity, acting on the aldehyde or oxo group of donors, iron-sulfur protein as acceptor	GO:0005634	nucleus	--	--
c149924_g1	2235	--	--	--	--	--	--	--	--
c66881_g1	1196	--	--	--	--	--	--	KOG2854	Possible pfkB family carbohydrate kinase
c139866_g1	1324	--	--	--	--	--	--	--	--
c139255_g4	802	--	--	--	--	--	--	--	--
c138573_g2	573	GO:0006334	nucleosome assembly	GO:0046982//GO:0003677	protein heterodimerization activity//DNA binding	GO:0000786//GO:0005634	nucleosome//nucleus	KOG1756	Histone 2A
c143471_g1	1323	--	--	--	--	--	--	--	--
c142021_g9	804	--	--	--	--	--	--	--	--
c142489_g1	1664	--	--	--	--	--	--	--	--
c126744_g2	1865	GO:0016567	protein ubiquitination	GO:0046872//GO:0005515//GO:0004842//GO:0008270	metal ion binding//protein binding//ubiquitin-protein transferase activity//zinc ion binding	GO:0005680	anaphase-promoting complex	KOG0800	FOG: Predicted E3 ubiquitin ligase
c118568_g1	718	--	--	--	--	--	--	--	--
c130850_g1	1692	--	--	--	--	GO:0016020	membrane	--	--
c128424_g1	1452	--	--	--	--	GO:0016021	integral component of membrane	KOG1944	Peroxisomal membrane protein MPV17 and related proteins
c70900_g1	941	--	--	--	--	--	--	--	--
c167955_g1	1255	--	--	--	--	--	--	--	--
c130132_g1	1453	GO:0006468//GO:0009103	protein phosphorylation//lipopolysaccharide biosynthetic process	GO:0003824//GO:0005524//GO:0004672//GO:0016773	catalytic activity//ATP binding//protein kinase activity//phosphotransferase activity, alcohol group as acceptor	GO:0016020	membrane	KOG0660	Mitogen-activated protein kinase
c202350_g1	1149	GO:0017003//GO:0017004	protein-heme linkage//cytochrome complex assembly	GO:0003676//GO:0008270	nucleic acid binding//zinc ion binding	GO:0005886	plasma membrane	--	--
c150953_g3	2339	GO:0045046	protein import into peroxisome membrane	GO:0032403	protein complex binding	GO:0005779	integral component of peroxisomal membrane	--	--
c135787_g1	1032	--	--	--	--	--	--	--	--
c135172_g2	1396	GO:0015992//GO:0006123	proton transport//mitochondrial electron transport, cytochrome c to oxygen	GO:0004129	cytochrome-c oxidase activity	GO:0045277	respiratory chain complex IV	KOG2966	Uncharacterized conserved protein
c141183_g9	405	--	--	--	--	--	--	--	--
c111692_g1	662	GO:0006508	proteolysis	GO:0004185	serine-type carboxypeptidase activity	--	--	KOG1282	Serine carboxypeptidases (lysosomal cathepsin A)
c147825_g1	1156	--	--	--	--	--	--	--	--
c140558_g1	1463	GO:0009250//GO:0005982//GO:0005975//GO:0005985	glucan biosynthetic process//starch metabolic process//carbohydrate metabolic process//sucrose metabolic process	GO:0003824//GO:0043169//GO:0005509//GO:0004556//GO:0046527	catalytic activity//cation binding//calcium ion binding//alpha-amylase activity//glucosyltransferase activity	--	--	--	--
c140257_g1	1166	--	--	GO:0016829	lyase activity	--	--	--	--
c150438_g1	3236	GO:0005975	carbohydrate metabolic process	GO:0004553	hydrolase activity, hydrolyzing O-glycosyl compounds	--	--	--	--
c129548_g1	1483	--	--	--	--	--	--	--	--
c141183_g5	675	--	--	GO:0051536	iron-sulfur cluster binding	--	--	--	--
c125203_g1	1232	GO:0009405	pathogenesis	--	--	--	--	KOG0714	Molecular chaperone (DnaJ superfamily)
c26391_g1	594	--	--	--	--	--	--	--	--
c146454_g1	786	--	--	--	--	GO:0016020	membrane	--	--
c135526_g1	1109	GO:0045454	cell redox homeostasis	--	--	--	--	KOG2603	Oligosaccharyltransferase, gamma subunit
c150145_g1	1595	--	--	--	--	--	--	--	--
c133517_g1	3101	--	--	--	--	GO:0016021	integral component of membrane	--	--
c115465_g2	1103	GO:0015992//GO:0015986	proton transport//ATP synthesis coupled proton transport	GO:0015078	hydrogen ion transmembrane transporter activity	GO:0045263	proton-transporting ATP synthase complex, coupling factor F(o)	--	--
c140340_g1	4367	GO:0006810	transport	GO:0005524//GO:0042626	ATP binding//ATPase activity, coupled to transmembrane movement of substances	GO:0005576//GO:0016021	extracellular region//integral component of membrane	--	--
c145908_g1	1534	--	--	--	--	--	--	--	--
c142066_g5	2011	--	--	--	--	--	--	--	--
c119707_g2	828	--	--	--	--	--	--	--	--
c136861_g1	448	--	--	--	--	--	--	--	--
c57876_g1	760	GO:0016567	protein ubiquitination	GO:0008270//GO:0004842//GO:0005515//GO:0046872	zinc ion binding//ubiquitin-protein transferase activity//protein binding//metal ion binding	GO:0005680	anaphase-promoting complex	KOG0800	FOG: Predicted E3 ubiquitin ligase
c141099_g5	723	--	--	--	--	--	--	--	--
c150953_g2	1313	--	--	--	--	--	--	--	--
c95583_g1	1441	GO:0005975//GO:0005985//GO:0005982	carbohydrate metabolic process//sucrose metabolic process//starch metabolic process	GO:0004650	polygalacturonase activity	--	--	--	--
c147774_g2	3442	GO:0006351//GO:0006144	transcription, DNA-templated//purine nucleobase metabolic process	GO:0003968//GO:0003723	RNA-directed RNA polymerase activity//RNA binding	GO:0031379	RNA-directed RNA polymerase complex	--	--
c124321_g1	1716	--	--	GO:0003676	nucleic acid binding	--	--	KOG0144	RNA-binding protein CUGBP1/BRUNO (RRM superfamily)
c134528_g5	1375	--	--	--	--	--	--	--	--
c129982_g1	2281	GO:0006887	exocytosis	--	--	GO:0000145	exocyst	KOG2344	Exocyst component protein and related proteins
c176411_g1	541	--	--	--	--	GO:0016020	membrane	--	--
c148821_g2	968	GO:0007165	signal transduction	GO:0005515	protein binding	--	--	--	--
c106599_g1	1228	--	--	--	--	--	--	--	--
c137912_g1	1759	GO:0006355	regulation of transcription, DNA-templated	GO:0003677	DNA binding	--	--	--	--
c167305_g1	1080	--	--	--	--	--	--	--	--
c134110_g1	1377	GO:0006260	DNA replication	GO:0003677	DNA binding	GO:0005664	nuclear origin of replication recognition complex	--	--
c116737_g1	1710	GO:0015074	DNA integration	--	--	--	--	--	--
c126358_g1	1203	--	--	--	--	--	--	--	--
c147071_g1	1118	--	--	--	--	--	--	--	--
c149093_g1	829	--	--	--	--	--	--	--	--
c142372_g3	754	--	--	--	--	--	--	--	--
c136010_g1	1551	--	--	--	--	--	--	--	--
c126959_g1	1318	--	--	--	--	GO:0016021	integral component of membrane	--	--
c143843_g6	315	--	--	--	--	--	--	--	--
c139272_g1	868	--	--	--	--	--	--	--	--
c147056_g2	733	--	--	--	--	--	--	--	--
c146496_g1	1213	--	--	--	--	GO:0019028	viral capsid	--	--
c149218_g2	887	GO:0006468//GO:0015986//GO:0016310//GO:0015992//GO:0009069	protein phosphorylation//ATP synthesis coupled proton transport//phosphorylation//proton transport//serine family amino acid metabolic process	GO:0004683//GO:0005516//GO:0015078	calmodulin-dependent protein kinase activity//calmodulin binding//hydrogen ion transmembrane transporter activity	GO:0000276	mitochondrial proton-transporting ATP synthase complex, coupling factor F(o)	--	--
c130286_g2	975	--	--	--	--	--	--	--	--
c100526_g1	1553	GO:0042742	defense response to bacterium	--	--	--	--	--	--
c147940_g1	2433	--	--	--	--	--	--	--	--
c205304_g1	1135	--	--	--	--	GO:0019028	viral capsid	--	--
c150339_g1	3035	GO:0006364	rRNA processing	GO:0008270//GO:0004222	zinc ion binding//metalloendopeptidase activity	--	--	--	--
c142157_g2	1019	--	--	--	--	--	--	--	--
c144398_g1	4021	GO:0030153//GO:0016310//GO:0009069//GO:0006468//GO:0007178//GO:0006955	bacteriocin immunity//phosphorylation//serine family amino acid metabolic process//protein phosphorylation//transmembrane receptor protein serine/threonine kinase signaling pathway//immune response	GO:0004675//GO:0005515//GO:0015643//GO:0005524	transmembrane receptor protein serine/threonine kinase activity//protein binding//toxic substance binding//ATP binding	GO:0016020//GO:0019814	membrane//immunoglobulin complex	--	--
c139514_g2	1265	GO:0045859	regulation of protein kinase activity	GO:0004860	protein kinase inhibitor activity	GO:0005576	extracellular region	--	--
c78820_g1	518	--	--	--	--	--	--	--	--
c142966_g1	2344	GO:0006810	transport	GO:0005215//GO:0030170//GO:0008483	transporter activity//pyridoxal phosphate binding//transaminase activity	--	--	KOG1401	Acetylornithine aminotransferase
c120913_g1	1290	--	--	GO:0003723	RNA binding	GO:0005737	cytoplasm	--	--
c128169_g1	1202	--	--	--	--	--	--	--	--
c139485_g3	778	--	--	--	--	--	--	--	--
c123198_g1	734	--	--	--	--	--	--	--	--
c129959_g1	1040	--	--	GO:0016787//GO:0005515	hydrolase activity//protein binding	--	--	KOG2551	Phospholipase/carboxyhydrolase
c147326_g1	4639	GO:0015976//GO:0008033//GO:0006094//GO:0006400//GO:0016310//GO:0006096//GO:0009451	carbon utilization//tRNA processing//gluconeogenesis//tRNA modification//phosphorylation//glycolytic process//RNA modification	GO:0008378//GO:0008176//GO:0004618	galactosyltransferase activity//tRNA (guanine-N7-)-methyltransferase activity//phosphoglycerate kinase activity	GO:0005795	Golgi stack	KOG1367	3-phosphoglycerate kinase
c135504_g1	1152	--	--	--	--	--	--	--	--
c135828_g1	2051	GO:0007186//GO:0051252//GO:0007606//GO:0016567//GO:0019236	G-protein coupled receptor signaling pathway//regulation of RNA metabolic process//sensory perception of chemical stimulus//protein ubiquitination//response to pheromone	GO:0016503//GO:0005515//GO:0003677//GO:0004521//GO:0004842	pheromone receptor activity//protein binding//DNA binding//endoribonuclease activity//ubiquitin-protein transferase activity	GO:0031011//GO:0016021//GO:0000151	Ino80 complex//integral component of membrane//ubiquitin ligase complex	KOG4224	Armadillo repeat protein VAC8 required for vacuole fusion, inheritance and cytosol-to-vacuole protein targeting
c128274_g1	1687	GO:0042254//GO:0006412//GO:0006355	ribosome biogenesis//translation//regulation of transcription, DNA-templated	GO:0043565//GO:0003735//GO:0003700	sequence-specific DNA binding//structural constituent of ribosome//sequence-specific DNA binding transcription factor activity	GO:0015934//GO:0005840//GO:0005667	large ribosomal subunit//ribosome//transcription factor complex	--	--
c125643_g2	990	--	--	--	--	--	--	--	--
c46137_g1	476	--	--	--	--	--	--	--	--
c140540_g7	1415	GO:0009405//GO:0006810	pathogenesis//transport	GO:0019855	calcium channel inhibitor activity	GO:0005576	extracellular region	--	--
c167523_g1	1457	--	--	--	--	--	--	KOG3017	Defense-related protein containing SCP domain
c203887_g1	1413	--	--	--	--	--	--	--	--
c102292_g1	368	--	--	--	--	--	--	--	--
c135136_g1	922	--	--	--	--	--	--	--	--
c144549_g3	2924	--	--	--	--	--	--	--	--
c141059_g3	1417	--	--	--	--	--	--	--	--
c135933_g1	900	GO:0000226//GO:0042128//GO:0000910	microtubule cytoskeleton organization//nitrate assimilation//cytokinesis	GO:0005515//GO:0003677//GO:0008017//GO:0008270	protein binding//DNA binding//microtubule binding//zinc ion binding	GO:0005634//GO:0045298	nucleus//tubulin complex	KOG2758	Translation initiation factor 3, subunit e (eIF-3e)
c200912_g1	1192	--	--	--	--	--	--	--	--
c138514_g1	1941	GO:0055085	transmembrane transport	--	--	GO:0016020	membrane	--	--
c146181_g2	1160	--	--	--	--	--	--	--	--
c109807_g1	508	--	--	--	--	--	--	--	--
c140523_g1	969	GO:0006914	autophagy	GO:0046872//GO:0003723//GO:0008081	metal ion binding//RNA binding//phosphoric diester hydrolase activity	--	--	--	--
c142791_g3	1607	--	--	--	--	--	--	KOG1470	Phosphatidylinositol transfer protein PDR16 and related proteins
c121906_g1	846	GO:0009307	DNA restriction-modification system	GO:0004519//GO:0003677	endonuclease activity//DNA binding	--	--	--	--
c146267_g7	1322	--	--	--	--	--	--	--	--
c146100_g1	704	GO:0007165//GO:0006858//GO:0030168//GO:0051258//GO:0015992//GO:0015986	signal transduction//extracellular transport//platelet activation//protein polymerization//proton transport//ATP synthesis coupled proton transport	GO:0005102//GO:0030674//GO:0015078	receptor binding//protein binding, bridging//hydrogen ion transmembrane transporter activity	GO:0005577//GO:0000276	fibrinogen complex//mitochondrial proton-transporting ATP synthase complex, coupling factor F(o)	KOG3366	Mitochondrial F1F0-ATP synthase, subunit d/ATP7
c128234_g1	1227	GO:0008152	metabolic process	GO:0003824	catalytic activity	--	--	--	--
c147128_g1	1260	GO:0005975	carbohydrate metabolic process	GO:0016853	isomerase activity	--	--	--	--
c149455_g1	339	GO:0006807//GO:0006542//GO:0009252	nitrogen compound metabolic process//glutamine biosynthetic process//peptidoglycan biosynthetic process	GO:0004356//GO:0005524	glutamate-ammonia ligase activity//ATP binding	--	--	KOG0683	Glutamine synthetase
c147934_g1	1100	GO:0006772//GO:0009228	thiamine metabolic process//thiamine biosynthetic process	GO:0004417	hydroxyethylthiazole kinase activity	--	--	KOG3974	Predicted sugar kinase
c143311_g1	2109	GO:0006096//GO:0006508//GO:0006144//GO:0015976//GO:0006094//GO:0005975//GO:0006725	glycolytic process//proteolysis//purine nucleobase metabolic process//carbon utilization//gluconeogenesis//carbohydrate metabolic process//cellular aromatic compound metabolic process	GO:0000287//GO:0004252//GO:0030955//GO:0016830//GO:0004743//GO:0030246	magnesium ion binding//serine-type endopeptidase activity//potassium ion binding//carbon-carbon lyase activity//pyruvate kinase activity//carbohydrate binding	--	--	KOG2323	Pyruvate kinase
c148273_g1	4986	GO:0055114//GO:0006508//GO:0005975	oxidation-reduction process//proteolysis//carbohydrate metabolic process	GO:0004560//GO:0004177//GO:0020037//GO:0005506//GO:0016705	alpha-L-fucosidase activity//aminopeptidase activity//heme binding//iron ion binding//oxidoreductase activity, acting on paired donors, with incorporation or reduction of molecular oxygen	--	--	KOG0157	Cytochrome P450 CYP4/CYP19/CYP26 subfamilies
c147115_g3	1246	GO:0055114//GO:0006784	oxidation-reduction process//heme a biosynthetic process	GO:0016627	oxidoreductase activity, acting on the CH-CH group of donors	GO:0016020	membrane	--	--
c142213_g1	1013	--	--	--	--	--	--	--	--
c129036_g2	536	GO:0006012//GO:0006000//GO:0006096//GO:0006098//GO:0006013//GO:0006094	galactose metabolic process//fructose metabolic process//glycolytic process//pentose-phosphate shunt//mannose metabolic process//gluconeogenesis	GO:0003872	6-phosphofructokinase activity	GO:0005945	6-phosphofructokinase complex	--	--
c83301_g1	897	GO:0006355	regulation of transcription, DNA-templated	GO:0003700	sequence-specific DNA binding transcription factor activity	GO:0005667	transcription factor complex	--	--
c138192_g6	2186	GO:0055085//GO:0009435	transmembrane transport//NAD biosynthetic process	GO:0008987	quinolinate synthetase A activity	GO:0016021//GO:0019804	integral component of membrane//quinolinate synthetase complex	KOG3245	Uncharacterized conserved protein
c137860_g1	1345	--	--	GO:0004045	aminoacyl-tRNA hydrolase activity	--	--	KOG2255	Peptidyl-tRNA hydrolase
c148609_g3	550	--	--	--	--	--	--	--	--
c140133_g2	1051	--	--	--	--	--	--	--	--
c147346_g4	633	--	--	--	--	--	--	--	--
c221605_g1	509	--	--	--	--	GO:0019028//GO:0016021	viral capsid//integral component of membrane	--	--
c149444_g1	1320	--	--	--	--	--	--	--	--
c140967_g1	2048	GO:0007165	signal transduction	GO:0008158	hedgehog receptor activity	GO:0016020	membrane	KOG1933	Cholesterol transport protein (Niemann-Pick C disease protein)
c146060_g1	1513	--	--	--	--	--	--	--	--
c147441_g3	733	--	--	--	--	--	--	--	--
c148449_g1	3529	GO:0019058	viral life cycle	GO:0016787	hydrolase activity	GO:0019031	viral envelope	KOG1592	Asparaginase
c140190_g5	432	--	--	--	--	--	--	--	--
c149289_g7	940	--	--	--	--	--	--	--	--
c130215_g2	745	--	--	--	--	--	--	--	--
c140900_g3	1505	--	--	--	--	--	--	--	--
c150326_g1	3766	GO:0007165//GO:0046782//GO:0006468	signal transduction//regulation of viral transcription//protein phosphorylation	GO:0004888//GO:0005198//GO:0005524//GO:0004672	transmembrane signaling receptor activity//structural molecule activity//ATP binding//protein kinase activity	GO:0016021//GO:0019012	integral component of membrane//virion	KOG2464	Serine/threonine kinase (haspin family)
c104254_g1	1535	GO:0008033//GO:0006694//GO:0009058//GO:0016114	tRNA processing//steroid biosynthetic process//biosynthetic process//terpenoid biosynthetic process	GO:0003724//GO:0004161//GO:0005524//GO:0016301//GO:0016887//GO:0003723	RNA helicase activity//dimethylallyltranstransferase activity//ATP binding//kinase activity//ATPase activity//RNA binding	--	--	KOG1384	tRNA delta(2)-isopentenylpyrophosphate transferase
c57768_g1	563	--	--	--	--	--	--	--	--
c142496_g1	1616	GO:0009058//GO:0006505//GO:0006886	biosynthetic process//GPI anchor metabolic process//intracellular protein transport	GO:0016788	hydrolase activity, acting on ester bonds	--	--	KOG2382	Predicted alpha/beta hydrolase
c142231_g2	1085	--	--	--	--	--	--	--	--
c139849_g1	737	--	--	GO:0016301//GO:0005524	kinase activity//ATP binding	--	--	KOG3079	Uridylate kinase/adenylate kinase
c89922_g1	494	--	--	--	--	--	--	--	--
c147098_g1	833	--	--	--	--	--	--	--	--
c134104_g1	644	--	--	--	--	--	--	--	--
c133508_g1	1468	--	--	GO:0003682	chromatin binding	GO:0000785	chromatin	KOG0048	Transcription factor, Myb superfamily
c147481_g4	955	GO:0015074	DNA integration	--	--	--	--	--	--
c148212_g2	986	GO:0006357	regulation of transcription from RNA polymerase II promoter	GO:0001104	RNA polymerase II transcription cofactor activity	GO:0016592	mediator complex	--	--
c144028_g6	599	--	--	--	--	--	--	--	--
c130903_g1	694	--	--	--	--	--	--	--	--
c130968_g1	922	GO:0006118//GO:0045454	electron transport//cell redox homeostasis	GO:0009055//GO:0015035	electron carrier activity//protein disulfide oxidoreductase activity	--	--	KOG1752	Glutaredoxin and related proteins
c121712_g1	816	--	--	--	--	--	--	--	--
c148004_g2	578	--	--	--	--	--	--	--	--
c137742_g1	3237	GO:0007004//GO:0051973	telomere maintenance via telomerase//positive regulation of telomerase activity	GO:0008270//GO:0042162//GO:0003676	zinc ion binding//telomeric DNA binding//nucleic acid binding	GO:0005697//GO:0000781	telomerase holoenzyme complex//chromosome, telomeric region	--	--
c145725_g1	2458	GO:0015031//GO:0046740//GO:0006464	protein transport//transport of virus in host, cell to cell//cellular protein modification process	GO:0005515//GO:0016881	protein binding//acid-amino acid ligase activity	GO:0044156	host cell junction	KOG0417	Ubiquitin-protein ligase
c143756_g3	1585	GO:0015979//GO:0030494	photosynthesis//bacteriochlorophyll biosynthetic process	--	--	--	--	--	--
c142844_g4	1465	--	--	--	--	--	--	--	--
c120054_g1	1413	GO:0006672//GO:0006807	ceramide metabolic process//nitrogen compound metabolic process	GO:0016811	hydrolase activity, acting on carbon-nitrogen (but not peptide) bonds, in linear amides	GO:0016021	integral component of membrane	--	--
c147993_g2	1096	--	--	--	--	--	--	--	--
c137995_g2	1075	GO:0006278	RNA-dependent DNA replication	GO:0003723//GO:0003964	RNA binding//RNA-directed DNA polymerase activity	--	--	--	--
c149310_g1	1347	--	--	GO:0016491	oxidoreductase activity	--	--	--	--
c141790_g1	813	--	--	--	--	--	--	--	--
c146950_g2	300	--	--	--	--	--	--	--	--
c148459_g1	1069	--	--	--	--	--	--	KOG4554	Protein involved in inorganic phosphate transport
c143935_g1	785	GO:0006412//GO:0006355//GO:0042254	translation//regulation of transcription, DNA-templated//ribosome biogenesis	GO:0003677//GO:0003735	DNA binding//structural constituent of ribosome	GO:0005622//GO:0005840	intracellular//ribosome	KOG0400	40S ribosomal protein S13
c140037_g2	1522	--	--	--	--	--	--	--	--
c126811_g1	1324	GO:0006479//GO:0006560//GO:0008295//GO:0009312//GO:0009877//GO:0006525//GO:0008152	protein methylation//proline metabolic process//spermidine biosynthetic process//oligosaccharide biosynthetic process//nodulation//arginine metabolic process//metabolic process	GO:0004014//GO:0008168//GO:0008276//GO:0004519//GO:0008757//GO:0003676	adenosylmethionine decarboxylase activity//methyltransferase activity//protein methyltransferase activity//endonuclease activity//S-adenosylmethionine-dependent methyltransferase activity//nucleic acid binding	GO:0005737	cytoplasm	KOG2352	Predicted spermine/spermidine synthase
c187725_g1	722	--	--	--	--	--	--	--	--
c126306_g1	1731	--	--	--	--	--	--	--	--
c148110_g1	1694	GO:0006508	proteolysis	GO:0008236	serine-type peptidase activity	--	--	KOG2183	Prolylcarboxypeptidase (angiotensinase C)
c149027_g1	3057	GO:0000105	histidine biosynthetic process	--	--	--	--	--	--
c147011_g1	1997	--	--	--	--	--	--	--	--
c147748_g1	997	--	--	--	--	--	--	--	--
c146906_g1	1313	--	--	--	--	--	--	--	--
c146930_g4	497	--	--	--	--	--	--	--	--
c138769_g4	3627	--	--	--	--	GO:0016021	integral component of membrane	--	--
c146809_g1	2106	GO:0009451//GO:0006396	RNA modification//RNA processing	GO:0008168//GO:0008173//GO:0008013//GO:0003723	methyltransferase activity//RNA methyltransferase activity//beta-catenin binding//RNA binding	GO:0016592//GO:0016342	mediator complex//catenin complex	KOG0838	RNA Methylase, SpoU family
c150727_g2	1696	GO:0006281//GO:0006308//GO:0009451//GO:0006260//GO:0008033	DNA repair//DNA catabolic process//RNA modification//DNA replication//tRNA processing	GO:0017108//GO:0003676//GO:0009020	5'-flap endonuclease activity//nucleic acid binding//tRNA (guanosine-2'-O-)-methyltransferase activity	GO:0005634//GO:0033557	nucleus//Slx1-Slx4 complex	--	--
c140702_g2	2774	GO:0015074	DNA integration	--	--	--	--	--	--
c150808_g1	3361	GO:0006278	RNA-dependent DNA replication	GO:0003964//GO:0003723	RNA-directed DNA polymerase activity//RNA binding	--	--	--	--
c146063_g1	1307	--	--	--	--	--	--	--	--
c142122_g3	1618	--	--	--	--	--	--	--	--
c137966_g1	580	--	--	GO:0003697	single-stranded DNA binding	--	--	--	--
c74127_g1	616	GO:0006355	regulation of transcription, DNA-templated	GO:0003700	sequence-specific DNA binding transcription factor activity	GO:0005667//GO:0042025	transcription factor complex//host cell nucleus	--	--
c140312_g5	1040	--	--	--	--	--	--	--	--
c147464_g1	1333	--	--	--	--	--	--	--	--
c120159_g1	440	--	--	--	--	--	--	--	--
c138913_g2	312	GO:0006412//GO:0042254	translation//ribosome biogenesis	GO:0003735	structural constituent of ribosome	GO:0005840	ribosome	KOG0898	40S ribosomal protein S15
c151035_g3	1216	GO:0006446	regulation of translational initiation	GO:0003743	translation initiation factor activity	GO:0005840//GO:0005737//GO:0005852	ribosome//cytoplasm//eukaryotic translation initiation factor 3 complex	--	--
c144550_g1	680	GO:0006468	protein phosphorylation	GO:0016772//GO:0005524//GO:0004672	transferase activity, transferring phosphorus-containing groups//ATP binding//protein kinase activity	--	--	KOG0601	Cyclin-dependent kinase WEE1
c133755_g1	1421	GO:0006281//GO:0070526//GO:0006310	DNA repair//threonylcarbamoyladenosine biosynthetic process//DNA recombination	GO:0003678//GO:0016887//GO:0003723//GO:0016740//GO:0003724//GO:0009378//GO:0005524//GO:0016301	DNA helicase activity//ATPase activity//RNA binding//transferase activity//RNA helicase activity//four-way junction helicase activity//ATP binding//kinase activity	GO:0009379//GO:0005657	Holliday junction helicase complex//replication fork	KOG0733	Nuclear AAA ATPase (VCP subfamily)
c136804_g1	825	--	--	--	--	--	--	--	--
c145051_g1	3815	--	--	GO:0005198	structural molecule activity	GO:0019028	viral capsid	--	--
c144447_g3	840	--	--	--	--	--	--	--	--
c133066_g1	825	--	--	--	--	--	--	--	--
c137805_g1	1437	--	--	--	--	--	--	--	--
c144507_g1	587	GO:0006412//GO:0042254	translation//ribosome biogenesis	GO:0003735	structural constituent of ribosome	GO:0005840//GO:0005622	ribosome//intracellular	KOG3434	60S ribosomal protein L22
c140821_g1	701	--	--	--	--	--	--	--	--
c113105_g1	1453	--	--	--	--	--	--	--	--
c150801_g1	1858	GO:0005975	carbohydrate metabolic process	GO:0016740//GO:0004553//GO:0043169	transferase activity//hydrolase activity, hydrolyzing O-glycosyl compounds//cation binding	GO:0009277	fungal-type cell wall	--	--
c142504_g3	443	--	--	--	--	--	--	--	--
c148736_g1	2085	--	--	--	--	--	--	--	--
c129833_g1	1157	--	--	--	--	--	--	--	--
c139084_g1	3246	GO:0019068//GO:0015992//GO:0015986	virion assembly//proton transport//ATP synthesis coupled proton transport	GO:0003676//GO:0015078	nucleic acid binding//hydrogen ion transmembrane transporter activity	GO:0045263	proton-transporting ATP synthase complex, coupling factor F(o)	KOG0113	U1 small nuclear ribonucleoprotein (RRM superfamily)
c127645_g1	1873	GO:0010143//GO:0008654//GO:0009908//GO:0042967//GO:0008152//GO:0046486	cutin biosynthetic process//phospholipid biosynthetic process//flower development//acyl-carrier-protein biosynthetic process//metabolic process//glycerolipid metabolic process	GO:0016746//GO:0003841	transferase activity, transferring acyl groups//1-acylglycerol-3-phosphate O-acyltransferase activity	--	--	--	--
c143223_g2	479	--	--	--	--	--	--	--	--
c126197_g1	2463	--	--	--	--	--	--	KOG4178	Soluble epoxide hydrolase
c125925_g1	2381	--	--	GO:0005509	calcium ion binding	--	--	KOG0037	Ca2+-binding protein, EF-Hand protein superfamily
c140640_g5	760	--	--	--	--	--	--	--	--
c143443_g1	2071	--	--	--	--	--	--	--	--
c144169_g2	1705	--	--	--	--	--	--	--	--
c147656_g1	1665	--	--	--	--	--	--	--	--
c93509_g1	652	--	--	--	--	--	--	--	--
c145337_g1	1691	GO:0006355//GO:0006810	regulation of transcription, DNA-templated//transport	GO:0003676	nucleic acid binding	GO:0016020	membrane	--	--
c146562_g2	955	GO:0016055	Wnt signaling pathway	--	--	--	--	--	--
c137481_g1	797	--	--	--	--	--	--	--	--
c140833_g1	876	--	--	--	--	--	--	--	--
c149111_g1	2800	--	--	--	--	--	--	KOG2355	Predicted ABC-type transport, ATPase component/CCR4 associated factor
c142096_g1	1447	GO:0008610//GO:0030418//GO:0008152//GO:0032259	lipid biosynthetic process//nicotianamine biosynthetic process//metabolic process//methylation	GO:0008168//GO:0030410	methyltransferase activity//nicotianamine synthase activity	--	--	KOG1269	SAM-dependent methyltransferases
c145811_g9	500	--	--	--	--	--	--	--	--
c140123_g1	750	--	--	--	--	--	--	--	--
c148981_g2	1559	--	--	--	--	--	--	--	--
c143700_g2	2012	--	--	--	--	--	--	--	--
c149179_g1	2012	--	--	--	--	--	--	--	--
c88400_g1	2581	GO:0019079	viral genome replication	GO:0003723	RNA binding	GO:0016021	integral component of membrane	KOG1278	Endosomal membrane proteins, EMP70
c130757_g1	623	GO:0015074	DNA integration	--	--	--	--	KOG0017	FOG: Transposon-encoded proteins with TYA, reverse transcriptase, integrase domains in various combinations
c132618_g1	1543	--	--	--	--	--	--	--	--
c148286_g1	967	--	--	--	--	--	--	--	--
c150123_g6	654	--	--	--	--	--	--	--	--
c120595_g1	1202	GO:0006446//GO:0051252//GO:0006413//GO:0006402	regulation of translational initiation//regulation of RNA metabolic process//translational initiation//mRNA catabolic process	GO:0046872//GO:0000166//GO:0004535//GO:0003676//GO:0003723//GO:0003743//GO:0008270	metal ion binding//nucleotide binding//poly(A)-specific ribonuclease activity//nucleic acid binding//RNA binding//translation initiation factor activity//zinc ion binding	GO:0005886//GO:0005737//GO:0005634//GO:0005840//GO:0005852	plasma membrane//cytoplasm//nucleus//ribosome//eukaryotic translation initiation factor 3 complex	KOG0122	Translation initiation factor 3, subunit g (eIF-3g)
c120908_g1	616	--	--	--	--	--	--	--	--
c145710_g1	1898	--	--	GO:0046872	metal ion binding	--	--	--	--
c142446_g1	2828	GO:0008283//GO:0040007//GO:0007165	cell proliferation//growth//signal transduction	GO:0008083	growth factor activity	--	--	--	--
c145503_g1	1807	GO:0006633//GO:0015986//GO:0000038//GO:0055114//GO:0015992//GO:0043069	fatty acid biosynthetic process//ATP synthesis coupled proton transport//very long-chain fatty acid metabolic process//oxidation-reduction process//proton transport//negative regulation of programmed cell death	GO:0046872//GO:0016491//GO:0080132//GO:0005506//GO:0015078	metal ion binding//oxidoreductase activity//fatty acid alpha-hydroxylase activity//iron ion binding//hydrogen ion transmembrane transporter activity	GO:0005783//GO:0000276//GO:0005576	endoplasmic reticulum//mitochondrial proton-transporting ATP synthase complex, coupling factor F(o)//extracellular region	--	--
c150933_g2	2928	GO:0006355	regulation of transcription, DNA-templated	GO:0003924//GO:0005525//GO:0003677	GTPase activity//GTP binding//DNA binding	GO:0005634	nucleus	KOG0469	Elongation factor 2
c139039_g1	920	--	--	--	--	GO:0019013	viral nucleocapsid	--	--
c145593_g1	1388	GO:0015992//GO:0046034	proton transport//ATP metabolic process	--	--	--	--	--	--
c149793_g1	3724	GO:0006855//GO:0055085//GO:0015893//GO:0006810	drug transmembrane transport//transmembrane transport//drug transport//transport	GO:0015238//GO:0015297//GO:0022857	drug transmembrane transporter activity//antiporter activity//transmembrane transporter activity	GO:0016021//GO:0016020	integral component of membrane//membrane	KOG1347	Uncharacterized membrane protein, predicted efflux pump
c137758_g1	979	GO:0005975	carbohydrate metabolic process	GO:0004553	hydrolase activity, hydrolyzing O-glycosyl compounds	--	--	--	--
c135642_g1	1260	GO:0030036	actin cytoskeleton organization	GO:0003779	actin binding	GO:0005737//GO:0008290//GO:0071203//GO:0005615	cytoplasm//F-actin capping protein complex//WASH complex//extracellular space	KOG3174	F-actin capping protein, beta subunit
c139220_g3	1181	--	--	GO:0003677	DNA binding	--	--	--	--
c147838_g1	2001	GO:0030259//GO:0005975//GO:0008152	lipid glycosylation//carbohydrate metabolic process//metabolic process	GO:0016758//GO:0030246//GO:0008061	transferase activity, transferring hexosyl groups//carbohydrate binding//chitin binding	--	--	KOG1192	UDP-glucuronosyl and UDP-glucosyl transferase
c126389_g1	998	--	--	--	--	--	--	--	--
c118561_g1	624	--	--	--	--	--	--	--	--
c138988_g1	2019	GO:0006810	transport	--	--	GO:0005622	intracellular	--	--
c48693_g1	330	--	--	--	--	--	--	--	--
c147501_g2	3006	GO:0008283//GO:0040007//GO:0006457//GO:0007165	cell proliferation//growth//protein folding//signal transduction	GO:0005509//GO:0005125//GO:0008083	calcium ion binding//cytokine activity//growth factor activity	GO:0016021	integral component of membrane	KOG0549	FKBP-type peptidyl-prolyl cis-trans isomerase
c150753_g1	915	GO:0006508	proteolysis	GO:0046872//GO:0004222//GO:0008270	metal ion binding//metalloendopeptidase activity//zinc ion binding	--	--	KOG0960	Mitochondrial processing peptidase, beta subunit, and related enzymes (insulinase superfamily)
c75631_g1	1182	GO:0006397//GO:0006468//GO:0009069//GO:0046660//GO:0016310	mRNA processing//protein phosphorylation//serine family amino acid metabolic process//female sex differentiation//phosphorylation	GO:0005524//GO:0003676//GO:0004674//GO:0000287	ATP binding//nucleic acid binding//protein serine/threonine kinase activity//magnesium ion binding	GO:0005634//GO:0019013//GO:0016021	nucleus//viral nucleocapsid//integral component of membrane	KOG4661	Hsp27-ERE-TATA-binding protein/Scaffold attachment factor (SAF-B)
c90507_g1	734	--	--	--	--	--	--	--	--
c144166_g2	1165	GO:0006508//GO:0046486//GO:0042572//GO:0032313//GO:0016042//GO:0006629	proteolysis//glycerolipid metabolic process//retinol metabolic process//regulation of Rab GTPase activity//lipid catabolic process//lipid metabolic process	GO:0050253//GO:0008236//GO:0080031//GO:0005097//GO:0080032//GO:0016787//GO:0004806//GO:0080030	retinyl-palmitate esterase activity//serine-type peptidase activity//methyl salicylate esterase activity//Rab GTPase activator activity//methyl jasmonate esterase activity//hydrolase activity//triglyceride lipase activity//methyl indole-3-acetate esterase activity	--	--	KOG2112	Lysophospholipase
c73726_g1	431	--	--	--	--	--	--	--	--
c135751_g1	2517	--	--	--	--	--	--	--	--
c30506_g1	741	GO:0042256	mature ribosome assembly	GO:0043022	ribosome binding	--	--	KOG3185	Translation initiation factor 6 (eIF-6)
c126405_g1	1027	GO:0005985//GO:0005982//GO:0006012	sucrose metabolic process//starch metabolic process//galactose metabolic process	GO:0004564//GO:0004575	beta-fructofuranosidase activity//sucrose alpha-glucosidase activity	GO:0017177	glucosidase II complex	--	--
c129162_g1	701	--	--	--	--	--	--	--	--
c122461_g1	1154	GO:0006511	ubiquitin-dependent protein catabolic process	GO:0004175	endopeptidase activity	GO:0019773	proteasome core complex, alpha-subunit complex	--	--
c148326_g1	1139	--	--	--	--	--	--	--	--
c151005_g2	356	--	--	GO:0008270//GO:0003676	zinc ion binding//nucleic acid binding	GO:0005634	nucleus	--	--
c129641_g1	426	--	--	--	--	--	--	--	--
c149828_g6	649	--	--	--	--	--	--	--	--
c139951_g2	1572	--	--	--	--	--	--	--	--
c170416_g1	829	--	--	--	--	--	--	--	--
c133770_g1	1193	--	--	--	--	--	--	--	--
c112434_g2	589	--	--	--	--	--	--	--	--
c140443_g1	515	GO:0042254//GO:0006412	ribosome biogenesis//translation	GO:0003735	structural constituent of ribosome	GO:0005840	ribosome	KOG1753	40S ribosomal protein S16
c137708_g3	3478	GO:0006396	RNA processing	--	--	GO:0000176//GO:0005576	nuclear exosome (RNase complex)//extracellular region	--	--
c22260_g1	1252	GO:0006412//GO:0042254	translation//ribosome biogenesis	GO:0003735	structural constituent of ribosome	GO:0005840//GO:0015934	ribosome//large ribosomal subunit	--	--
c142574_g6	2840	GO:0006306	DNA methylation	GO:0003682//GO:0008168//GO:0003677	chromatin binding//methyltransferase activity//DNA binding	GO:0000785	chromatin	--	--
c117541_g1	1117	GO:0006464//GO:0015031	cellular protein modification process//protein transport	GO:0016881	acid-amino acid ligase activity	--	--	KOG0896	Ubiquitin-conjugating enzyme E2
c125653_g3	1030	--	--	--	--	--	--	--	--
c130704_g1	1093	--	--	--	--	--	--	--	--
c138708_g1	2181	GO:0019087	transformation of host cell by virus	--	--	GO:0016021	integral component of membrane	--	--
c138192_g1	1477	GO:0055085	transmembrane transport	GO:0008270//GO:0003723	zinc ion binding//RNA binding	GO:0016021	integral component of membrane	--	--
c239581_g1	344	--	--	--	--	--	--	--	--
c137624_g1	949	--	--	--	--	--	--	--	--
c139652_g1	3054	GO:0016310//GO:0009069//GO:0007178//GO:0006468//GO:0000165	phosphorylation//serine family amino acid metabolic process//transmembrane receptor protein serine/threonine kinase signaling pathway//protein phosphorylation//MAPK cascade	GO:0004707//GO:0003682//GO:0005524//GO:0004672	MAP kinase activity//chromatin binding//ATP binding//protein kinase activity	GO:0000785	chromatin	KOG0660	Mitogen-activated protein kinase
c148507_g1	1318	--	--	--	--	--	--	--	--
c142520_g1	999	GO:0006468	protein phosphorylation	GO:0004672//GO:0005524	protein kinase activity//ATP binding	--	--	KOG0660	Mitogen-activated protein kinase
c73741_g1	903	--	--	GO:0046872	metal ion binding	--	--	--	--
c150504_g1	6797	GO:0006629//GO:0006278	lipid metabolic process//RNA-dependent DNA replication	GO:0003723//GO:0003964	RNA binding//RNA-directed DNA polymerase activity	--	--	--	--
c150117_g2	1052	--	--	--	--	--	--	--	--
c149759_g3	1057	--	--	--	--	--	--	--	--
c135680_g2	757	GO:0006097//GO:0019752//GO:0008152	glyoxylate cycle//carboxylic acid metabolic process//metabolic process	GO:0003824//GO:0004451	catalytic activity//isocitrate lyase activity	--	--	KOG1260	Isocitrate lyase
c118476_g1	581	--	--	--	--	--	--	--	--
c106177_g1	1215	--	--	--	--	--	--	--	--
c134569_g1	2572	--	--	GO:0005198	structural molecule activity	GO:0019028	viral capsid	--	--
c128842_g1	1458	GO:0016042//GO:0046486//GO:0009405//GO:0006508	lipid catabolic process//glycerolipid metabolic process//pathogenesis//proteolysis	GO:0016787//GO:0004197//GO:0004806//GO:0008236	hydrolase activity//cysteine-type endopeptidase activity//triglyceride lipase activity//serine-type peptidase activity	--	--	--	--
c56167_g1	1320	GO:0015074//GO:0006508	DNA integration//proteolysis	GO:0008234//GO:0008907//GO:0004197//GO:0003677	cysteine-type peptidase activity//integrase activity//cysteine-type endopeptidase activity//DNA binding	--	--	KOG1543	Cysteine proteinase Cathepsin L
c150721_g2	837	GO:0055114//GO:0009405	oxidation-reduction process//pathogenesis	GO:0045735//GO:0051287//GO:0016616	nutrient reservoir activity//NAD binding//oxidoreductase activity, acting on the CH-OH group of donors, NAD or NADP as acceptor	--	--	--	--
c134259_g1	2259	GO:0055085	transmembrane transport	--	--	GO:0016020	membrane	--	--
c150722_g1	1308	GO:0006167//GO:0006144//GO:0006166	AMP biosynthetic process//purine nucleobase metabolic process//purine ribonucleoside salvage	GO:0016773//GO:0004001	phosphotransferase activity, alcohol group as acceptor//adenosine kinase activity	GO:0005737//GO:0005634	cytoplasm//nucleus	KOG2854	Possible pfkB family carbohydrate kinase
c129672_g2	1752	GO:0006118	electron transport	GO:0015035	protein disulfide oxidoreductase activity	GO:0016020	membrane	--	--
c135618_g1	483	--	--	--	--	--	--	--	--
c144876_g1	1908	GO:0055085	transmembrane transport	GO:0022857	transmembrane transporter activity	GO:0016021	integral component of membrane	KOG2532	Permease of the major facilitator superfamily
c150842_g1	2860	--	--	GO:0005198	structural molecule activity	GO:0019028	viral capsid	--	--
c81386_g1	887	--	--	--	--	--	--	--	--
c150367_g1	647	--	--	--	--	--	--	--	--
c203301_g1	934	--	--	--	--	--	--	--	--
c130816_g1	804	GO:0006118//GO:0045454	electron transport//cell redox homeostasis	GO:0009055//GO:0015035	electron carrier activity//protein disulfide oxidoreductase activity	--	--	KOG0907	Thioredoxin
c146740_g2	1064	GO:0009414//GO:0000038//GO:0043069//GO:0006983	response to water deprivation//very long-chain fatty acid metabolic process//negative regulation of programmed cell death//ER overload response	--	--	GO:0016021//GO:0005783//GO:0005635	integral component of membrane//endoplasmic reticulum//nuclear envelope	KOG1629	Bax-mediated apoptosis inhibitor TEGT/BI-1
c123992_g1	858	--	--	--	--	--	--	--	--
c150643_g2	289	GO:0042254//GO:0006412	ribosome biogenesis//translation	GO:0003735	structural constituent of ribosome	GO:0005840	ribosome	KOG1475	Ribosomal protein RPL1/RPL2/RL4L4
c45160_g1	438	--	--	--	--	--	--	--	--
c147317_g1	1894	GO:0008152	metabolic process	--	--	GO:0005634	nucleus	KOG0454	3-isopropylmalate dehydratase (aconitase superfamily)
c148338_g1	1258	--	--	--	--	--	--	--	--
c117383_g1	1079	--	--	--	--	--	--	--	--
c149704_g1	706	--	--	--	--	--	--	--	--
c107242_g1	867	--	--	--	--	--	--	--	--
c144887_g1	1034	GO:0015992//GO:0006123	proton transport//mitochondrial electron transport, cytochrome c to oxygen	GO:0004129	cytochrome-c oxidase activity	GO:0005743//GO:0045277//GO:0005751	mitochondrial inner membrane//respiratory chain complex IV//mitochondrial respiratory chain complex IV	--	--
c129407_g1	602	--	--	GO:0016787	hydrolase activity	--	--	KOG0371	Serine/threonine protein phosphatase 2A, catalytic subunit
c117480_g1	969	--	--	--	--	--	--	--	--
c106903_g2	897	--	--	--	--	--	--	--	--
c149336_g5	1236	GO:0006606	protein import into nucleus	--	--	GO:0005643	nuclear pore	--	--
c142734_g1	1493	--	--	GO:0003676//GO:0005198//GO:0008270	nucleic acid binding//structural molecule activity//zinc ion binding	GO:0019031//GO:0019028	viral envelope//viral capsid	--	--
c127770_g1	996	--	--	--	--	GO:0016021	integral component of membrane	KOG1278	Endosomal membrane proteins, EMP70
c97183_g1	575	--	--	--	--	--	--	--	--
c82986_g1	791	--	--	--	--	--	--	--	--
c138227_g2	919	--	--	--	--	--	--	--	--
c147948_g2	805	--	--	--	--	--	--	--	--
c86067_g1	839	--	--	--	--	--	--	--	--
c146120_g1	2237	GO:0046950//GO:0006574//GO:0006552//GO:0006084//GO:0008299//GO:0006550	cellular ketone body metabolic process//valine catabolic process//leucine catabolic process//acetyl-CoA metabolic process//isoprenoid biosynthetic process//isoleucine catabolic process	GO:0004421	hydroxymethylglutaryl-CoA synthase activity	--	--	--	--
c138913_g1	633	GO:0006412//GO:0042254	translation//ribosome biogenesis	GO:0003735	structural constituent of ribosome	GO:0005840	ribosome	KOG0898	40S ribosomal protein S15
c148935_g3	843	--	--	--	--	--	--	--	--
c149367_g3	1004	--	--	--	--	--	--	--	--
c128270_g1	388	--	--	--	--	--	--	--	--
c106421_g1	895	--	--	--	--	--	--	KOG3017	Defense-related protein containing SCP domain
c123006_g2	1302	GO:0008152//GO:0006118//GO:0008218//GO:0055114	metabolic process//electron transport//bioluminescence//oxidation-reduction process	GO:0003995//GO:0016491//GO:0016620	acyl-CoA dehydrogenase activity//oxidoreductase activity//oxidoreductase activity, acting on the aldehyde or oxo group of donors, NAD or NADP as acceptor	--	--	KOG2450	Aldehyde dehydrogenase
c139106_g1	1144	GO:0008152	metabolic process	GO:0016491	oxidoreductase activity	--	--	KOG0725	Reductases with broad range of substrate specificities
c150309_g1	2322	GO:0046417	chorismate metabolic process	--	--	--	--	KOG0795	Chorismate mutase
c138498_g1	556	--	--	--	--	--	--	--	--
c142374_g2	2456	GO:0051252//GO:0008033	regulation of RNA metabolic process//tRNA processing	GO:0004540	ribonuclease activity	--	--	KOG2363	Protein subunit of nuclear ribonuclease P (RNase P)
c139444_g3	2017	GO:0006508//GO:0006355	proteolysis//regulation of transcription, DNA-templated	GO:0004190//GO:0003677	aspartic-type endopeptidase activity//DNA binding	--	--	--	--
c87230_g1	1739	--	--	GO:0005515	protein binding	--	--	--	--
c149747_g1	5488	--	--	--	--	--	--	--	--
c143544_g1	1841	--	--	--	--	--	--	--	--
c150875_g1	1952	GO:0015991//GO:0015992//GO:0046034	ATP hydrolysis coupled proton transport//proton transport//ATP metabolic process	GO:0016820//GO:0005524	hydrolase activity, acting on acid anhydrides, catalyzing transmembrane movement of substances//ATP binding	GO:0009279//GO:0033178	cell outer membrane//proton-transporting two-sector ATPase complex, catalytic domain	KOG1353	F0F1-type ATP synthase, alpha subunit
c118242_g1	1553	GO:0005982//GO:0005985//GO:0042545	starch metabolic process//sucrose metabolic process//cell wall modification	GO:0030599//GO:0004857	pectinesterase activity//enzyme inhibitor activity	GO:0005618	cell wall	--	--
c125278_g1	1006	--	--	--	--	--	--	KOG3343	Vesicle coat complex COPI, zeta subunit
c147611_g1	6535	GO:0006278	RNA-dependent DNA replication	GO:0003964//GO:0003723	RNA-directed DNA polymerase activity//RNA binding	--	--	KOG0017	FOG: Transposon-encoded proteins with TYA, reverse transcriptase, integrase domains in various combinations
c118602_g1	681	GO:0019310//GO:0055114	inositol catabolic process//oxidation-reduction process	GO:0005506//GO:0050113	iron ion binding//inositol oxygenase activity	GO:0005737	cytoplasm	--	--
c138253_g2	1167	GO:0015976//GO:0006807//GO:0006730	carbon utilization//nitrogen compound metabolic process//one-carbon metabolic process	GO:0004089//GO:0008270	carbonate dehydratase activity//zinc ion binding	--	--	KOG1578	Predicted carbonic anhydrase involved in protection against oxidative damage
c122160_g1	914	--	--	GO:0016787	hydrolase activity	--	--	--	--
c150558_g4	978	--	--	--	--	--	--	--	--
c122559_g1	1489	GO:0042246//GO:0006481//GO:0007155//GO:0006810//GO:0055085//GO:0006479//GO:0015693	tissue regeneration//C-terminal protein methylation//cell adhesion//transport//transmembrane transport//protein methylation//magnesium ion transport	GO:0015095//GO:0004671	magnesium ion transmembrane transporter activity//protein C-terminal S-isoprenylcysteine carboxyl O-methyltransferase activity	GO:0016020//GO:0016021	membrane//integral component of membrane	KOG2766	Predicted membrane protein
c122833_g1	893	--	--	--	--	--	--	--	--
c90444_g2	1229	GO:0055114	oxidation-reduction process	GO:0020037//GO:0005506//GO:0016705//GO:0046872//GO:0016491	heme binding//iron ion binding//oxidoreductase activity, acting on paired donors, with incorporation or reduction of molecular oxygen//metal ion binding//oxidoreductase activity	--	--	KOG0157	Cytochrome P450 CYP4/CYP19/CYP26 subfamilies
c134099_g1	2545	GO:0015994//GO:0019079//GO:0006355//GO:0015979//GO:0010027//GO:0006508//GO:0006281//GO:0006064//GO:0015995//GO:0006310//GO:0030163//GO:0010205	chlorophyll metabolic process//viral genome replication//regulation of transcription, DNA-templated//photosynthesis//thylakoid membrane organization//proteolysis//DNA repair//glucuronate catabolic process//chlorophyll biosynthetic process//DNA recombination//protein catabolic process//photoinhibition	GO:0008134//GO:0008927//GO:0009378//GO:0004222//GO:0016887//GO:0017111//GO:0016851//GO:0005524//GO:0016301//GO:0008270//GO:0003678	transcription factor binding//mannonate dehydratase activity//four-way junction helicase activity//metalloendopeptidase activity//ATPase activity//nucleoside-triphosphatase activity//magnesium chelatase activity//ATP binding//kinase activity//zinc ion binding//DNA helicase activity	GO:0005667//GO:0005657//GO:0031977//GO:0016021//GO:0009379//GO:0010007//GO:0009941//GO:0009535	transcription factor complex//replication fork//thylakoid lumen//integral component of membrane//Holliday junction helicase complex//magnesium chelatase complex//chloroplast envelope//chloroplast thylakoid membrane	KOG0731	AAA+-type ATPase containing the peptidase M41 domain
c133895_g1	1107	--	--	--	--	--	--	--	--
c117626_g1	1154	GO:0008152	metabolic process	--	--	--	--	--	--
c144698_g2	1441	GO:0006810	transport	GO:0003676	nucleic acid binding	GO:0005622	intracellular	KOG0116	RasGAP SH3 binding protein rasputin, contains NTF2 and RRM domains
c141781_g1	1037	--	--	--	--	--	--	--	--
c74798_g1	1200	--	--	GO:0008270	zinc ion binding	GO:0005634	nucleus	--	--
c145900_g1	3143	--	--	GO:0003677//GO:0003824	DNA binding//catalytic activity	--	--	--	--
c149825_g3	5238	GO:0051301//GO:0006810//GO:0055085//GO:0007049//GO:0007059//GO:0007264	cell division//transport//transmembrane transport//cell cycle//chromosome segregation//small GTPase mediated signal transduction	GO:0042626//GO:0016887//GO:0003677//GO:0000166//GO:0005525//GO:0003924//GO:0016301//GO:0005524	ATPase activity, coupled to transmembrane movement of substances//ATPase activity//DNA binding//nucleotide binding//GTP binding//GTPase activity//kinase activity//ATP binding	GO:0016021//GO:0005622	integral component of membrane//intracellular	KOG0054	Multidrug resistance-associated protein/mitoxantrone resistance protein, ABC superfamily
c149690_g3	646	--	--	--	--	--	--	--	--
c150477_g4	836	GO:0055114//GO:0019521//GO:0006520//GO:0006098	oxidation-reduction process//D-gluconate metabolic process//cellular amino acid metabolic process//pentose-phosphate shunt	GO:0008270//GO:0003824//GO:0016616//GO:0046872//GO:0000166//GO:0016491//GO:0004616//GO:0048037	zinc ion binding//catalytic activity//oxidoreductase activity, acting on the CH-OH group of donors, NAD or NADP as acceptor//metal ion binding//nucleotide binding//oxidoreductase activity//phosphogluconate dehydrogenase (decarboxylating) activity//cofactor binding	--	--	KOG0023	Alcohol dehydrogenase, class V
c102227_g1	839	--	--	--	--	--	--	--	--
c142688_g4	943	--	--	--	--	--	--	--	--
c131047_g1	1429	--	--	GO:0016881	acid-amino acid ligase activity	--	--	KOG0419	Ubiquitin-protein ligase
c136693_g4	394	--	--	--	--	--	--	--	--
c142187_g1	1791	--	--	--	--	--	--	--	--
c142441_g2	2815	GO:0006810//GO:0045892//GO:0051775	transport//negative regulation of transcription, DNA-templated//response to redox state	GO:0008200	ion channel inhibitor activity	GO:0005737//GO:0005576	cytoplasm//extracellular region	--	--
c145098_g2	1728	GO:0008152	metabolic process	GO:0030170	pyridoxal phosphate binding	--	--	KOG1549	Cysteine desulfurase NFS1
c90446_g1	980	--	--	--	--	--	--	--	--
c135649_g2	819	GO:0015991//GO:0006953//GO:0015992	ATP hydrolysis coupled proton transport//acute-phase response//proton transport	GO:0015078	hydrogen ion transmembrane transporter activity	GO:0005576//GO:0016020//GO:0033177	extracellular region//membrane//proton-transporting two-sector ATPase complex, proton-transporting domain	KOG0233	Vacuolar H+-ATPase V0 sector, subunit c''
c130035_g2	852	--	--	--	--	--	--	--	--
c145235_g1	1866	--	--	--	--	--	--	--	--
c113638_g1	2060	GO:0005975//GO:0009405	carbohydrate metabolic process//pathogenesis	GO:0004553	hydrolase activity, hydrolyzing O-glycosyl compounds	GO:0019867	outer membrane	--	--
c141817_g1	2274	--	--	--	--	--	--	--	--
c112608_g1	2064	GO:0046487//GO:0015947//GO:0015942	glyoxylate metabolic process//methane metabolic process//formate metabolic process	GO:0008270//GO:0008863	zinc ion binding//formate dehydrogenase (NAD+) activity	GO:0009326//GO:0005622	formate dehydrogenase complex//intracellular	--	--
c150175_g1	4116	--	--	--	--	--	--	KOG1967	DNA repair/transcription protein Mms19
c122567_g1	2045	GO:0035556	intracellular signal transduction	--	--	--	--	--	--
c37914_g1	1163	GO:0051973//GO:0007004	positive regulation of telomerase activity//telomere maintenance via telomerase	GO:0042162	telomeric DNA binding	GO:0000781//GO:0005697	chromosome, telomeric region//telomerase holoenzyme complex	--	--
c147639_g1	875	GO:0006486	protein glycosylation	GO:0008375	acetylglucosaminyltransferase activity	GO:0000139	Golgi membrane	--	--
c133701_g3	504	--	--	--	--	--	--	--	--
c141026_g1	343	--	--	GO:0016846	carbon-sulfur lyase activity	--	--	--	--
c120620_g1	686	--	--	--	--	--	--	KOG0329	ATP-dependent RNA helicase
c141651_g1	1524	GO:0044237//GO:0006694//GO:0008210//GO:0055114//GO:0008207//GO:0008209//GO:0009089//GO:0009085	cellular metabolic process//steroid biosynthetic process//estrogen metabolic process//oxidation-reduction process//C21-steroid hormone metabolic process//androgen metabolic process//lysine biosynthetic process via diaminopimelate//lysine biosynthetic process	GO:0051287//GO:0003854//GO:0050662//GO:0008839//GO:0016620//GO:0003824//GO:0016616	NAD binding//3-beta-hydroxy-delta5-steroid dehydrogenase activity//coenzyme binding//4-hydroxy-tetrahydrodipicolinate reductase//oxidoreductase activity, acting on the aldehyde or oxo group of donors, NAD or NADP as acceptor//catalytic activity//oxidoreductase activity, acting on the CH-OH group of donors, NAD or NADP as acceptor	--	--	--	--
c139161_g3	873	--	--	--	--	--	--	--	--
c129820_g1	1812	--	--	--	--	--	--	KOG2622	Putative myrosinase precursor
c123961_g1	344	GO:0006412//GO:0042254	translation//ribosome biogenesis	GO:0003735	structural constituent of ribosome	GO:0005622//GO:0005840	intracellular//ribosome	KOG3504	60S ribosomal protein L29
c140773_g1	824	--	--	--	--	--	--	--	--
c131084_g1	1629	--	--	GO:0005515//GO:0008270	protein binding//zinc ion binding	--	--	KOG1609	Protein involved in mRNA turnover and stability
c123528_g2	606	--	--	--	--	--	--	--	--
c141438_g2	880	--	--	--	--	--	--	--	--
c128449_g2	500	--	--	--	--	--	--	--	--
c147092_g1	1636	--	--	--	--	--	--	--	--
c144955_g2	771	--	--	--	--	--	--	--	--
c74088_g1	1010	GO:0006570//GO:0050852//GO:0006470	tyrosine metabolic process//T cell receptor signaling pathway//protein dephosphorylation	GO:0004725	protein tyrosine phosphatase activity	--	--	--	--
c138612_g1	2117	--	--	--	--	--	--	--	--
c12401_g1	1079	--	--	--	--	--	--	--	--
c137815_g4	1712	--	--	--	--	--	--	--	--
c147922_g1	688	--	--	--	--	--	--	--	--
c106420_g1	1806	GO:0015994//GO:0033014	chlorophyll metabolic process//tetrapyrrole biosynthetic process	GO:0046872//GO:0004655	metal ion binding//porphobilinogen synthase activity	--	--	KOG2794	Delta-aminolevulinic acid dehydratase
c100177_g1	709	--	--	--	--	--	--	--	--
c73046_g1	899	GO:0015948//GO:0042254//GO:0006412//GO:0055114	methanogenesis//ribosome biogenesis//translation//oxidation-reduction process	GO:0003735	structural constituent of ribosome	GO:0005840	ribosome	--	--
c138185_g1	2256	GO:0006571//GO:0009409//GO:0046686//GO:0009737//GO:0009651//GO:0009094//GO:0006094//GO:0009416//GO:0000162//GO:0006096	tyrosine biosynthetic process//response to cold//response to cadmium ion//response to abscisic acid//response to salt stress//L-phenylalanine biosynthetic process//gluconeogenesis//response to light stimulus//tryptophan biosynthetic process//glycolytic process	GO:0005507//GO:0004634//GO:0000287	copper ion binding//phosphopyruvate hydratase activity//magnesium ion binding	GO:0005634//GO:0000015//GO:0009507//GO:0005740//GO:0005886//GO:0048046	nucleus//phosphopyruvate hydratase complex//chloroplast//mitochondrial envelope//plasma membrane//apoplast	KOG2670	Enolase
c117954_g1	1142	GO:0042254//GO:0006412	ribosome biogenesis//translation	GO:0003735	structural constituent of ribosome	GO:0005840//GO:0005622	ribosome//intracellular	--	--
c131275_g1	1941	--	--	--	--	--	--	--	--
c148018_g1	2399	GO:0019836	hemolysis by symbiont of host erythrocytes	--	--	GO:0005576	extracellular region	--	--
c142149_g2	798	GO:0005975	carbohydrate metabolic process	GO:0030246//GO:0004553	carbohydrate binding//hydrolase activity, hydrolyzing O-glycosyl compounds	--	--	KOG1065	Maltase glucoamylase and related hydrolases, glycosyl hydrolase family 31
c132894_g1	742	--	--	--	--	--	--	--	--
c115127_g1	2658	GO:0055085//GO:0006536//GO:0006177//GO:0006144//GO:0006164	transmembrane transport//glutamate metabolic process//GMP biosynthetic process//purine nucleobase metabolic process//purine nucleotide biosynthetic process	GO:0005524//GO:0003922	ATP binding//GMP synthase (glutamine-hydrolyzing) activity	GO:0016020	membrane	KOG4629	Predicted mechanosensitive ion channel
c112546_g1	917	GO:0006412//GO:0042254	translation//ribosome biogenesis	GO:0003735	structural constituent of ribosome	GO:0005622//GO:0005840	intracellular//ribosome	--	--
c148625_g1	1193	GO:0055114	oxidation-reduction process	GO:0016491	oxidoreductase activity	--	--	--	--
c147742_g1	4701	GO:0016567	protein ubiquitination	GO:0004842	ubiquitin-protein transferase activity	--	--	KOG0939	E3 ubiquitin-protein ligase/Putative upstream regulatory element binding protein
c149955_g1	1270	GO:0048193	Golgi vesicle transport	--	--	GO:0016020	membrane	--	--
c90895_g1	668	--	--	--	--	--	--	--	--
c89332_g1	455	--	--	--	--	--	--	--	--
c121380_g1	803	--	--	--	--	--	--	--	--
c127694_g2	1006	--	--	GO:0003677	DNA binding	--	--	--	--
c199951_g1	1099	GO:0006355	regulation of transcription, DNA-templated	GO:0003700	sequence-specific DNA binding transcription factor activity	GO:0042025//GO:0005667	host cell nucleus//transcription factor complex	--	--
c142200_g1	1384	GO:0005975	carbohydrate metabolic process	GO:0004553	hydrolase activity, hydrolyzing O-glycosyl compounds	--	--	--	--
c150996_g2	1046	--	--	--	--	--	--	--	--
c232065_g1	605	--	--	--	--	--	--	--	--
c129154_g1	1343	--	--	--	--	--	--	--	--
c133258_g1	1404	GO:0007165//GO:0006376	signal transduction//mRNA splice site selection	GO:0005515//GO:0003729//GO:0004871	protein binding//mRNA binding//signal transducer activity	GO:0016020//GO:0005685//GO:0016021	membrane//U1 snRNP//integral component of membrane	--	--
c133206_g1	1447	GO:0006281//GO:0006308//GO:0006974//GO:0006310	DNA repair//DNA catabolic process//cellular response to DNA damage stimulus//DNA recombination	GO:0016788//GO:0016888	hydrolase activity, acting on ester bonds//endodeoxyribonuclease activity, producing 5'-phosphomonoesters	GO:0005737	cytoplasm	--	--
c138429_g1	2141	--	--	--	--	--	--	--	--
c138993_g1	1742	GO:0016567	protein ubiquitination	GO:0008270//GO:0046872//GO:0005515//GO:0004842	zinc ion binding//metal ion binding//protein binding//ubiquitin-protein transferase activity	GO:0005680	anaphase-promoting complex	KOG0800	FOG: Predicted E3 ubiquitin ligase
c138468_g1	1757	--	--	--	--	--	--	KOG1618	Predicted phosphatase
c145113_g8	548	--	--	--	--	--	--	--	--
c105317_g1	611	--	--	--	--	--	--	--	--
c149850_g2	1135	--	--	--	--	--	--	--	--
c135038_g1	1950	GO:0006412//GO:0042254	translation//ribosome biogenesis	GO:0003735	structural constituent of ribosome	GO:0005622//GO:0005840	intracellular//ribosome	--	--
c137462_g1	2191	GO:0006367	transcription initiation from RNA polymerase II promoter	GO:0005524	ATP binding	GO:0005674	transcription factor TFIIF complex	KOG2905	Transcription initiation factor IIF, small subunit (RAP30)
c129680_g1	3090	GO:0006206//GO:0006541//GO:0006221	pyrimidine nucleobase metabolic process//glutamine metabolic process//pyrimidine nucleotide biosynthetic process	GO:0003883//GO:0016787	CTP synthase activity//hydrolase activity	--	--	KOG2387	CTP synthase (UTP-ammonia lyase)
c149782_g1	945	GO:0006412//GO:0042254	translation//ribosome biogenesis	GO:0003735	structural constituent of ribosome	GO:0005840//GO:0005622	ribosome//intracellular	--	--
c131206_g1	2556	--	--	--	--	--	--	--	--
c145835_g1	2145	GO:0006878//GO:0055114//GO:0006825//GO:0008535	cellular copper ion homeostasis//oxidation-reduction process//copper ion transport//respiratory chain complex IV assembly	GO:0016491//GO:0005507//GO:0016787//GO:0016209//GO:0003723	oxidoreductase activity//copper ion binding//hydrolase activity//antioxidant activity//RNA binding	GO:0005743	mitochondrial inner membrane	KOG2792	Putative cytochrome C oxidase assembly protein
c147339_g1	3404	GO:0042262//GO:0006144//GO:0006351	DNA protection//purine nucleobase metabolic process//transcription, DNA-templated	GO:0003723//GO:0003690//GO:0003968	RNA binding//double-stranded DNA binding//RNA-directed RNA polymerase activity	GO:0031379	RNA-directed RNA polymerase complex	--	--
c137097_g1	2309	GO:0006468	protein phosphorylation	GO:0004672//GO:0005524	protein kinase activity//ATP binding	GO:0019867	outer membrane	--	--
c125026_g1	1597	GO:0006098//GO:0006014//GO:0016310	pentose-phosphate shunt//D-ribose metabolic process//phosphorylation	GO:0004747	ribokinase activity	--	--	KOG2855	Ribokinase
c150330_g2	2236	--	--	--	--	--	--	--	--
c119945_g1	912	--	--	--	--	--	--	--	--
c152728_g1	1997	--	--	--	--	--	--	--	--
c142510_g3	888	--	--	--	--	--	--	--	--
c143328_g1	1653	--	--	--	--	--	--	--	--
c138699_g1	2448	GO:0006468//GO:0009103//GO:0007165	protein phosphorylation//lipopolysaccharide biosynthetic process//signal transduction	GO:0005524//GO:0004672//GO:0016773//GO:0005509//GO:0008270	ATP binding//protein kinase activity//phosphotransferase activity, alcohol group as acceptor//calcium ion binding//zinc ion binding	GO:0005578//GO:0016020	proteinaceous extracellular matrix//membrane	KOG0032	Ca2+/calmodulin-dependent protein kinase, EF-Hand protein superfamily
c142883_g1	2576	GO:0009847//GO:0043087	spore germination//regulation of GTPase activity	GO:0005089	Rho guanyl-nucleotide exchange factor activity	GO:0016021	integral component of membrane	--	--
c106795_g1	840	GO:0006310//GO:0006281//GO:0051085	DNA recombination//DNA repair//chaperone mediated protein folding requiring cofactor	GO:0003724//GO:0009378//GO:0005524//GO:0016758//GO:0016887//GO:0003723	RNA helicase activity//four-way junction helicase activity//ATP binding//transferase activity, transferring hexosyl groups//ATPase activity//RNA binding	GO:0005657//GO:0016021//GO:0009379	replication fork//integral component of membrane//Holliday junction helicase complex	KOG0739	AAA+-type ATPase
c148736_g4	2084	--	--	GO:0003677	DNA binding	--	--	KOG2572	Ribosome biogenesis protein - Nop58p/Nop5p
c85758_g1	444	GO:0006412//GO:0042254	translation//ribosome biogenesis	GO:0003735	structural constituent of ribosome	GO:0005840//GO:0015934	ribosome//large ribosomal subunit	KOG3401	60S ribosomal protein L26
c149486_g4	1506	--	--	--	--	--	--	KOG0584	Serine/threonine protein kinase
c117726_g1	537	GO:0006807//GO:0006342//GO:0006355//GO:0006476	nitrogen compound metabolic process//chromatin silencing//regulation of transcription, DNA-templated//protein deacetylation	GO:0017136//GO:0016811//GO:0008270//GO:0051287	NAD-dependent histone deacetylase activity//hydrolase activity, acting on carbon-nitrogen (but not peptide) bonds, in linear amides//zinc ion binding//NAD binding	GO:0000118	histone deacetylase complex	--	--
c140847_g1	1486	GO:0006522//GO:0005975//GO:0006531//GO:0042967	alanine metabolic process//carbohydrate metabolic process//aspartate metabolic process//acyl-carrier-protein biosynthetic process	GO:0004553//GO:0047200	hydrolase activity, hydrolyzing O-glycosyl compounds//tetrahydrodipicolinate N-acetyltransferase activity	--	--	--	--
c149387_g1	3154	GO:0006278//GO:0006367	RNA-dependent DNA replication//transcription initiation from RNA polymerase II promoter	GO:0003964//GO:0005515//GO:0003723	RNA-directed DNA polymerase activity//protein binding//RNA binding	GO:0005672	transcription factor TFIIA complex	--	--
c83829_g1	739	GO:0009058	biosynthetic process	GO:0003824	catalytic activity	--	--	KOG3199	Nicotinamide mononucleotide adenylyl transferase
c101984_g1	439	--	--	--	--	--	--	--	--
c144627_g1	1268	--	--	--	--	--	--	--	--
c147214_g1	5743	GO:0006886//GO:0016192	intracellular protein transport//vesicle-mediated transport	GO:0005509//GO:0005515//GO:0043565//GO:0005198//GO:0005544	calcium ion binding//protein binding//sequence-specific DNA binding//structural molecule activity//calcium-dependent phospholipid binding	GO:0030132//GO:0030130//GO:0030117	clathrin coat of coated pit//clathrin coat of trans-Golgi network vesicle//membrane coat	KOG0985	Vesicle coat protein clathrin, heavy chain
c33252_g1	1126	--	--	--	--	--	--	--	--
c133809_g2	594	--	--	--	--	--	--	--	--
c140398_g1	881	--	--	--	--	--	--	--	--
c147231_g1	1945	GO:0008643//GO:0034219	carbohydrate transport//carbohydrate transmembrane transport	GO:0004064//GO:0015144	arylesterase activity//carbohydrate transmembrane transporter activity	GO:0016021//GO:0016020	integral component of membrane//membrane	--	--
c150153_g1	1642	--	--	GO:0005515//GO:0016779	protein binding//nucleotidyltransferase activity	--	--	--	--
c149508_g2	547	--	--	--	--	--	--	--	--
c141032_g2	885	GO:0030150	protein import into mitochondrial matrix	--	--	GO:0005742	mitochondrial outer membrane translocase complex	--	--
c133948_g1	1432	GO:0009847	spore germination	GO:0016747	transferase activity, transferring acyl groups other than amino-acyl groups	GO:0016021	integral component of membrane	--	--
c132151_g2	387	GO:0006184//GO:0006414//GO:0007264//GO:0007186//GO:0007165//GO:0006448	GTP catabolic process//translational elongation//small GTPase mediated signal transduction//G-protein coupled receptor signaling pathway//signal transduction//regulation of translational elongation	GO:0003746//GO:0031683//GO:0004871//GO:0019001//GO:0005525//GO:0003924	translation elongation factor activity//G-protein beta/gamma-subunit complex binding//signal transducer activity//guanyl nucleotide binding//GTP binding//GTPase activity	GO:0005840//GO:0005622	ribosome//intracellular	KOG0052	Translation elongation factor EF-1 alpha/Tu
c139777_g2	784	--	--	--	--	--	--	--	--
c131537_g1	998	--	--	--	--	--	--	--	--
c118268_g1	563	--	--	--	--	--	--	--	--
c136779_g1	1786	GO:0046500//GO:0008152//GO:0006396//GO:0008033//GO:0009451//GO:0006464//GO:0032259//GO:0006364//GO:0006400//GO:0000154//GO:0006479	S-adenosylmethionine metabolic process//metabolic process//RNA processing//tRNA processing//RNA modification//cellular protein modification process//methylation//rRNA processing//tRNA modification//rRNA modification//protein methylation	GO:0000179//GO:0008171//GO:0004719//GO:0008168//GO:0008176//GO:0008649	rRNA (adenine-N6,N6-)-dimethyltransferase activity//O-methyltransferase activity//protein-L-isoaspartate (D-aspartate) O-methyltransferase activity//methyltransferase activity//tRNA (guanine-N7-)-methyltransferase activity//rRNA methyltransferase activity	GO:0005737//GO:0019031	cytoplasm//viral envelope	KOG1540	Ubiquinone biosynthesis methyltransferase COQ5
c123743_g1	759	GO:0006412//GO:0042254	translation//ribosome biogenesis	GO:0003735	structural constituent of ribosome	GO:0005840	ribosome	KOG1754	40S ribosomal protein S15/S22
c154824_g1	909	GO:0005975	carbohydrate metabolic process	GO:0008270//GO:0016832	zinc ion binding//aldehyde-lyase activity	--	--	KOG4153	Fructose 1,6-bisphosphate aldolase
c143424_g1	610	--	--	--	--	--	--	--	--
c135814_g2	600	GO:0009405	pathogenesis	--	--	--	--	--	--
c39749_g1	1978	--	--	--	--	GO:0016020	membrane	--	--
c154337_g1	473	--	--	--	--	--	--	--	--
c147182_g4	1088	--	--	--	--	--	--	--	--
c73081_g1	4499	GO:0006432	phenylalanyl-tRNA aminoacylation	GO:0005524//GO:0003723//GO:0000287	ATP binding//RNA binding//magnesium ion binding	--	--	--	--
c134631_g1	640	--	--	--	--	--	--	--	--
c116320_g1	1222	--	--	--	--	--	--	--	--
c144643_g1	1223	--	--	--	--	--	--	--	--
c109422_g2	409	--	--	--	--	--	--	--	--
c140646_g2	1879	--	--	--	--	--	--	--	--
c123907_g1	559	--	--	--	--	--	--	--	--
c121085_g1	1231	GO:0005982//GO:0005985	starch metabolic process//sucrose metabolic process	GO:0004857//GO:0030599	enzyme inhibitor activity//pectinesterase activity	--	--	--	--
c150170_g3	892	--	--	GO:0020037	heme binding	--	--	KOG1600	Fatty acid desaturase
c146802_g3	1311	--	--	--	--	GO:0016021	integral component of membrane	--	--
c144646_g1	1674	GO:0045893//GO:0044780	positive regulation of transcription, DNA-templated//bacterial-type flagellum assembly	--	--	--	--	--	--
c150683_g1	1981	GO:0006511//GO:0006310//GO:0009058//GO:0006810//GO:0015994//GO:0006694//GO:0030866//GO:0016114//GO:0006281//GO:0015995//GO:0019079//GO:0006355//GO:0015979	ubiquitin-dependent protein catabolic process//DNA recombination//biosynthetic process//transport//chlorophyll metabolic process//steroid biosynthetic process//cortical actin cytoskeleton organization//terpenoid biosynthetic process//DNA repair//chlorophyll biosynthetic process//viral genome replication//regulation of transcription, DNA-templated//photosynthesis	GO:0003723//GO:0008092//GO:0005524//GO:0016787//GO:0098519//GO:0003677//GO:0016851//GO:0008134//GO:0003678//GO:0016301//GO:0003724//GO:0016887//GO:0043531//GO:0009378//GO:0004161	RNA binding//cytoskeletal protein binding//ATP binding//hydrolase activity//nucleotide phosphatase activity, acting on free nucleotides//DNA binding//magnesium chelatase activity//transcription factor binding//DNA helicase activity//kinase activity//RNA helicase activity//ATPase activity//ADP binding//four-way junction helicase activity//dimethylallyltranstransferase activity	GO:0005856//GO:0005657//GO:0010007//GO:0009379//GO:0005667	cytoskeleton//replication fork//magnesium chelatase complex//Holliday junction helicase complex//transcription factor complex	KOG0730	AAA+-type ATPase
c102219_g1	2676	--	--	GO:0003723//GO:0008270	RNA binding//zinc ion binding	--	--	--	--
c118713_g1	2497	--	--	GO:0005515//GO:0008270	protein binding//zinc ion binding	--	--	--	--
c108332_g1	301	--	--	--	--	--	--	--	--
c117934_g1	1063	GO:0042254//GO:0006412	ribosome biogenesis//translation	GO:0003735	structural constituent of ribosome	GO:0005622//GO:0005840	intracellular//ribosome	KOG3499	60S ribosomal protein L38
c103990_g1	886	--	--	--	--	GO:0019031	viral envelope	KOG2613	NMD protein affecting ribosome stability and mRNA decay
c20581_g2	363	GO:0000902//GO:0045892	cell morphogenesis//negative regulation of transcription, DNA-templated	GO:0003677	DNA binding	GO:0005737	cytoplasm	--	--
c53934_g1	950	--	--	--	--	--	--	--	--
c132609_g2	560	--	--	--	--	--	--	--	--
c147968_g1	4010	--	--	--	--	--	--	--	--
c89712_g1	770	--	--	--	--	--	--	--	--
c125664_g1	1225	GO:0006629//GO:0006479//GO:0006481	lipid metabolic process//protein methylation//C-terminal protein methylation	GO:0004671//GO:0016627	protein C-terminal S-isoprenylcysteine carboxyl O-methyltransferase activity//oxidoreductase activity, acting on the CH-CH group of donors	GO:0016021//GO:0005737	integral component of membrane//cytoplasm	--	--
c14877_g1	1216	--	--	--	--	--	--	--	--
c128257_g2	1296	GO:0042384	cilium assembly	GO:0003682	chromatin binding	GO:0000785//GO:0034464	chromatin//BBSome	KOG0048	Transcription factor, Myb superfamily
c129994_g1	2095	GO:0016114//GO:0016117//GO:0055114//GO:0006694	terpenoid biosynthetic process//carotenoid biosynthetic process//oxidation-reduction process//steroid biosynthetic process	GO:0050660//GO:0016491//GO:0004506//GO:0016705	flavin adenine dinucleotide binding//oxidoreductase activity//squalene monooxygenase activity//oxidoreductase activity, acting on paired donors, with incorporation or reduction of molecular oxygen	GO:0016021	integral component of membrane	--	--
c146205_g2	1500	--	--	--	--	--	--	--	--
c30174_g1	1254	--	--	--	--	--	--	--	--
c149047_g3	452	--	--	--	--	--	--	--	--
c149134_g1	870	--	--	--	--	--	--	--	--
c113245_g1	930	--	--	GO:0003677//GO:0043565	DNA binding//sequence-specific DNA binding	GO:0005622	intracellular	KOG0869	CCAAT-binding factor, subunit A (HAP3)
c142891_g1	951	GO:0006094//GO:0006013//GO:0006098//GO:0006355//GO:0006012//GO:0006000//GO:0006096//GO:0046413	gluconeogenesis//mannose metabolic process//pentose-phosphate shunt//regulation of transcription, DNA-templated//galactose metabolic process//fructose metabolic process//glycolytic process//organomercury catabolic process	GO:0003872//GO:0018836//GO:0003677	6-phosphofructokinase activity//alkylmercury lyase activity//DNA binding	GO:0005945	6-phosphofructokinase complex	--	--
c127846_g1	980	GO:0032955//GO:0019872//GO:0051301//GO:0008654//GO:0006021	regulation of barrier septum assembly//streptomycin biosynthetic process//cell division//phospholipid biosynthetic process//inositol biosynthetic process	GO:0004512	inositol-3-phosphate synthase activity	--	--	--	--
c126065_g1	1827	GO:0046835//GO:0006012	carbohydrate phosphorylation//galactose metabolic process	GO:0033858//GO:0005524//GO:0004335	N-acetylgalactosamine kinase activity//ATP binding//galactokinase activity	GO:0005737	cytoplasm	KOG0631	Galactokinase
c147265_g1	2766	GO:0006278	RNA-dependent DNA replication	GO:0003723//GO:0003964	RNA binding//RNA-directed DNA polymerase activity	--	--	--	--
c126483_g1	549	GO:0006511//GO:0006508	ubiquitin-dependent protein catabolic process//proteolysis	GO:0005515//GO:0004175	protein binding//endopeptidase activity	GO:0016020//GO:0019773	membrane//proteasome core complex, alpha-subunit complex	KOG2315	Predicted translation initiation factor related to eIF-3a
c147993_g3	2123	--	--	--	--	--	--	--	--
c97441_g1	1078	--	--	--	--	--	--	--	--
c130898_g1	570	--	--	--	--	--	--	--	--
c119562_g2	594	--	--	--	--	--	--	--	--
c146649_g1	791	--	--	--	--	--	--	--	--
c125306_g3	441	--	--	--	--	--	--	--	--
c81568_g1	521	GO:0006355	regulation of transcription, DNA-templated	GO:0003677	DNA binding	--	--	KOG1767	40S ribosomal protein S25
c125739_g1	1048	--	--	--	--	--	--	--	--
c148952_g1	1533	--	--	--	--	--	--	--	--
c140132_g1	1644	GO:0055114//GO:0008152	oxidation-reduction process//metabolic process	GO:0016491	oxidoreductase activity	--	--	--	--
c125628_g1	774	GO:0006694//GO:0009058//GO:0008209//GO:0045226//GO:0009225//GO:0044237//GO:0009117//GO:0008207//GO:0008152//GO:0008210//GO:0019872//GO:0055114//GO:0030639	steroid biosynthetic process//biosynthetic process//androgen metabolic process//extracellular polysaccharide biosynthetic process//nucleotide-sugar metabolic process//cellular metabolic process//nucleotide metabolic process//C21-steroid hormone metabolic process//metabolic process//estrogen metabolic process//streptomycin biosynthetic process//oxidation-reduction process//polyketide biosynthetic …	GO:0008831//GO:0003824//GO:0016616//GO:0050662//GO:0016491//GO:0003854	dTDP-4-dehydrorhamnose reductase activity//catalytic activity//oxidoreductase activity, acting on the CH-OH group of donors, NAD or NADP as acceptor//coenzyme binding//oxidoreductase activity//3-beta-hydroxy-delta5-steroid dehydrogenase activity	--	--	KOG4288	Predicted oxidoreductase
c26126_g1	855	--	--	--	--	--	--	--	--
c124415_g1	1111	GO:0042254	ribosome biogenesis	--	--	GO:0005634	nucleus	--	--
c150264_g1	975	--	--	--	--	--	--	--	--
c143259_g1	3117	GO:0007186	G-protein coupled receptor signaling pathway	GO:0004930	G-protein coupled receptor activity	GO:0016021	integral component of membrane	--	--
c141510_g2	1271	--	--	--	--	--	--	--	--
c104263_g1	464	--	--	--	--	--	--	--	--
c145820_g1	2431	GO:0055085	transmembrane transport	GO:0022891//GO:0022857	substrate-specific transmembrane transporter activity//transmembrane transporter activity	GO:0016021	integral component of membrane	KOG0254	Predicted transporter (major facilitator superfamily)
c109613_g1	955	--	--	--	--	--	--	--	--
c148768_g5	456	--	--	--	--	--	--	--	--
c122992_g1	551	--	--	--	--	--	--	--	--
c102999_g1	623	--	--	--	--	--	--	--	--
c151012_g1	4464	GO:0006278//GO:0006355//GO:0006508	RNA-dependent DNA replication//regulation of transcription, DNA-templated//proteolysis	GO:0003964//GO:0003700//GO:0003723//GO:0004252	RNA-directed DNA polymerase activity//sequence-specific DNA binding transcription factor activity//RNA binding//serine-type endopeptidase activity	GO:0005667	transcription factor complex	KOG1075	FOG: Reverse transcriptase
c149146_g2	852	--	--	--	--	--	--	--	--
c144996_g1	973	--	--	--	--	--	--	--	--
c145812_g2	955	--	--	GO:0005515	protein binding	--	--	--	--
c145436_g3	864	--	--	--	--	--	--	--	--
c133534_g1	1760	GO:0051205	protein insertion into membrane	GO:0046983	protein dimerization activity	GO:0016021	integral component of membrane	--	--
c95900_g1	1077	--	--	--	--	--	--	--	--
c137879_g1	1088	--	--	--	--	--	--	--	--
c125454_g1	879	GO:0006355	regulation of transcription, DNA-templated	GO:0003677	DNA binding	--	--	--	--
c147289_g3	1331	--	--	--	--	--	--	--	--
c108387_g1	525	--	--	--	--	--	--	--	--
c127688_g4	951	--	--	--	--	--	--	--	--
c133578_g1	1056	--	--	--	--	--	--	--	--
c131650_g1	2317	GO:0006629//GO:0042967	lipid metabolic process//acyl-carrier-protein biosynthetic process	GO:0016787//GO:0008374	hydrolase activity//O-acyltransferase activity	--	--	KOG4840	Predicted hydrolases or acyltransferases (alpha/beta hydrolase superfamily)
c143323_g1	774	--	--	--	--	--	--	KOG0100	Molecular chaperones GRP78/BiP/KAR2, HSP70 superfamily
c143192_g1	2135	--	--	--	--	--	--	--	--
c91132_g1	863	GO:0055114//GO:0006544//GO:0006563	oxidation-reduction process//glycine metabolic process//L-serine metabolic process	GO:0010277//GO:0004372	chlorophyllide a oxygenase [overall] activity//glycine hydroxymethyltransferase activity	--	--	KOG2467	Glycine/serine hydroxymethyltransferase
c127672_g2	1457	--	--	--	--	--	--	--	--
c108649_g1	451	--	--	--	--	--	--	--	--
c168506_g1	752	--	--	--	--	--	--	--	--
c68799_g1	331	--	--	--	--	--	--	--	--
c148508_g1	1698	--	--	--	--	--	--	--	--
c126988_g1	430	--	--	--	--	--	--	KOG0733	Nuclear AAA ATPase (VCP subfamily)
c144120_g2	1283	--	--	--	--	--	--	--	--
c140381_g1	2772	--	--	--	--	--	--	--	--
c140384_g1	1265	--	--	--	--	--	--	--	--
c147297_g1	2082	GO:0043039	tRNA aminoacylation	GO:0016876//GO:0005524	ligase activity, forming aminoacyl-tRNA and related compounds//ATP binding	--	--	--	--
c134254_g1	2087	GO:0007605	sensory perception of sound	--	--	--	--	--	--
c20792_g1	583	--	--	--	--	--	--	--	--
c133054_g1	1441	GO:0006367//GO:0006352//GO:0009236//GO:0006355//GO:0006270//GO:0000398	transcription initiation from RNA polymerase II promoter//DNA-templated transcription, initiation//cobalamin biosynthetic process//regulation of transcription, DNA-templated//DNA replication initiation//mRNA splicing, via spliceosome	GO:0003677//GO:0003700//GO:0008270//GO:0016987//GO:0003682	DNA binding//sequence-specific DNA binding transcription factor activity//zinc ion binding//sigma factor activity//chromatin binding	GO:0005667//GO:0032040//GO:0005783//GO:0000785//GO:0000775//GO:0005634//GO:0005672//GO:0005681	transcription factor complex//small-subunit processome//endoplasmic reticulum//chromatin//chromosome, centromeric region//nucleus//transcription factor TFIIA complex//spliceosomal complex	--	--
c134316_g2	628	--	--	--	--	--	--	--	--
c148288_g1	3250	--	--	GO:0016872	intramolecular lyase activity	--	--	--	--
c136477_g1	663	--	--	--	--	--	--	--	--
c135350_g1	1978	--	--	--	--	--	--	--	--
c118253_g1	482	--	--	--	--	--	--	--	--
c140451_g1	2118	--	--	--	--	--	--	--	--
c141211_g4	668	--	--	--	--	--	--	--	--
c126026_g1	1039	GO:0006412//GO:0042254	translation//ribosome biogenesis	GO:0003735	structural constituent of ribosome	GO:0005840	ribosome	KOG1678	60s ribosomal protein L15
c136894_g3	488	--	--	--	--	--	--	--	--
c139748_g1	1645	--	--	--	--	--	--	--	--
c130470_g1	1285	GO:0006511	ubiquitin-dependent protein catabolic process	GO:0003676	nucleic acid binding	--	--	--	--
c134314_g1	733	GO:0042823	pyridoxal phosphate biosynthetic process	--	--	--	--	KOG1606	Stationary phase-induced protein, SOR/SNZ family
c40751_g1	1098	--	--	--	--	--	--	--	--
c148636_g1	2305	GO:0006355//GO:0030494//GO:0009271//GO:0015979	regulation of transcription, DNA-templated//bacteriochlorophyll biosynthetic process//phage shock//photosynthesis	--	--	--	--	--	--
c117340_g1	517	--	--	--	--	--	--	--	--
c134074_g2	3474	GO:0045122//GO:0007264//GO:0006355	aflatoxin biosynthetic process//small GTPase mediated signal transduction//regulation of transcription, DNA-templated	GO:0005525//GO:0003924//GO:0003677	GTP binding//GTPase activity//DNA binding	GO:0005634//GO:0005622	nucleus//intracellular	KOG0465	Mitochondrial elongation factor
c119862_g1	730	--	--	--	--	--	--	--	--
c222890_g1	837	GO:0008152	metabolic process	GO:0016846	carbon-sulfur lyase activity	--	--	--	--
c147677_g1	3120	GO:0055085	transmembrane transport	GO:0016757	transferase activity, transferring glycosyl groups	GO:0016021	integral component of membrane	KOG2516	Protein involved in dolichol pathway for N-glycosylation (mannosyltransferase family)
c140341_g2	483	GO:0006260//GO:0006355//GO:0006276	DNA replication//regulation of transcription, DNA-templated//plasmid maintenance	GO:0043565	sequence-specific DNA binding	--	--	--	--
c128489_g1	918	--	--	--	--	--	--	--	--
c131115_g1	2624	GO:0007165	signal transduction	GO:0008601	protein phosphatase type 2A regulator activity	GO:0000159	protein phosphatase type 2A complex	KOG2085	Serine/threonine protein phosphatase 2A, regulatory subunit
c18271_g1	426	--	--	--	--	--	--	--	--
c149627_g1	1207	--	--	GO:0016791	phosphatase activity	--	--	--	--
c137503_g1	1223	--	--	--	--	--	--	--	--
c128257_g1	1030	GO:0006479//GO:0006481	protein methylation//C-terminal protein methylation	GO:0004671//GO:0003682	protein C-terminal S-isoprenylcysteine carboxyl O-methyltransferase activity//chromatin binding	GO:0000785//GO:0016021	chromatin//integral component of membrane	KOG0048	Transcription factor, Myb superfamily
c143112_g4	1016	--	--	--	--	--	--	--	--
c148995_g1	2242	--	--	--	--	--	--	--	--
c108237_g1	1282	GO:0009116	nucleoside metabolic process	--	--	--	--	KOG4203	Armadillo/beta-Catenin/plakoglobin
c131140_g1	1979	GO:0006357	regulation of transcription from RNA polymerase II promoter	GO:0001104	RNA polymerase II transcription cofactor activity	GO:0016592	mediator complex	--	--
c144626_g2	1773	GO:0009435//GO:0006468//GO:0005975	NAD biosynthetic process//protein phosphorylation//carbohydrate metabolic process	GO:0008987//GO:0004672//GO:0005524//GO:0004553	quinolinate synthetase A activity//protein kinase activity//ATP binding//hydrolase activity, hydrolyzing O-glycosyl compounds	GO:0019804	quinolinate synthetase complex	KOG2806	Chitinase
c148622_g3	392	--	--	--	--	--	--	--	--
c146922_g1	979	--	--	--	--	--	--	--	--
c113416_g1	864	--	--	--	--	--	--	--	--
c147839_g1	2443	--	--	--	--	--	--	--	--
c138117_g1	1789	GO:0006040//GO:0009690//GO:0055114//GO:0008152	amino sugar metabolic process//cytokinin metabolic process//oxidation-reduction process//metabolic process	GO:0016614//GO:0019139//GO:0016491//GO:0008762//GO:0050660//GO:0003824	oxidoreductase activity, acting on CH-OH group of donors//cytokinin dehydrogenase activity//oxidoreductase activity//UDP-N-acetylmuramate dehydrogenase activity//flavin adenine dinucleotide binding//catalytic activity	GO:0016020	membrane	--	--
c33543_g1	784	--	--	--	--	--	--	--	--
c144595_g1	893	GO:0005975	carbohydrate metabolic process	GO:0016853	isomerase activity	--	--	--	--
c146096_g1	1699	--	--	GO:0005515	protein binding	--	--	--	--
c143468_g1	1892	GO:0055085	transmembrane transport	--	--	GO:0016020	membrane	KOG1581	UDP-galactose transporter related protein
c144002_g2	503	--	--	--	--	--	--	--	--
c133866_g1	1211	--	--	--	--	--	--	KOG2605	OTU (ovarian tumor)-like cysteine protease
c123112_g1	809	GO:0006412//GO:0042254	translation//ribosome biogenesis	GO:0003735	structural constituent of ribosome	GO:0005840//GO:0005622	ribosome//intracellular	KOG1750	Mitochondrial/chloroplast ribosomal protein S12
c134721_g1	1271	GO:0042254//GO:0006412	ribosome biogenesis//translation	GO:0003735	structural constituent of ribosome	GO:0005840//GO:0005622	ribosome//intracellular	KOG3187	Protein tyrosine phosphatase-like protein PTPLA (contains Pro instead of catalytic Arg)
c151030_g1	8724	GO:0006278	RNA-dependent DNA replication	GO:0003723//GO:0003964//GO:0005488	RNA binding//RNA-directed DNA polymerase activity//binding	--	--	KOG0017	FOG: Transposon-encoded proteins with TYA, reverse transcriptase, integrase domains in various combinations
c134952_g1	2260	--	--	GO:0042578	phosphoric ester hydrolase activity	--	--	KOG1889	Putative phosphoinositide phosphatase
c150649_g2	1847	GO:0006464	cellular protein modification process	GO:0031072//GO:0051082//GO:0016151	heat shock protein binding//unfolded protein binding//nickel cation binding	--	--	KOG0712	Molecular chaperone (DnaJ superfamily)
c112790_g2	891	--	--	--	--	--	--	--	--
c150603_g2	422	--	--	--	--	--	--	--	--
c179309_g1	516	--	--	--	--	--	--	--	--
c135950_g1	823	--	--	--	--	--	--	--	--
c142108_g2	778	--	--	--	--	--	--	--	--
c141829_g1	2711	GO:0006468//GO:0005975//GO:0009103//GO:0008152	protein phosphorylation//carbohydrate metabolic process//lipopolysaccharide biosynthetic process//metabolic process	GO:0016773//GO:0030246//GO:0004672//GO:0005524//GO:0016491//GO:0003824	phosphotransferase activity, alcohol group as acceptor//carbohydrate binding//protein kinase activity//ATP binding//oxidoreductase activity//catalytic activity	GO:0016020//GO:0005576	membrane//extracellular region	KOG0192	Tyrosine kinase specific for activated (GTP-bound) p21cdc42Hs
c105353_g1	794	--	--	GO:0005515	protein binding	--	--	KOG1946	RNA polymerase I transcription factor UAF
c148383_g1	1525	GO:0006313	transposition, DNA-mediated	GO:0003677//GO:0004803	DNA binding//transposase activity	--	--	--	--
c144514_g6	564	--	--	--	--	--	--	--	--
c149419_g1	1932	--	--	--	--	--	--	--	--
c145203_g1	2563	--	--	--	--	--	--	--	--
c143674_g1	2322	GO:0055114//GO:0006108//GO:0015976//GO:0009651//GO:0006090//GO:0006099	oxidation-reduction process//malate metabolic process//carbon utilization//response to salt stress//pyruvate metabolic process//tricarboxylic acid cycle	GO:0050897//GO:0008270//GO:0004471//GO:0042803//GO:0051287//GO:0005524	cobalt ion binding//zinc ion binding//malate dehydrogenase (decarboxylating) (NAD+) activity//protein homodimerization activity//NAD binding//ATP binding	GO:0009507	chloroplast	KOG1257	NADP+-dependent malic enzyme
c124809_g1	1213	GO:0006118	electron transport	GO:0005507//GO:0009055//GO:0001882	copper ion binding//electron carrier activity//nucleoside binding	--	--	--	--
c148429_g2	1474	GO:0055114	oxidation-reduction process	GO:0016491	oxidoreductase activity	--	--	--	--
c22377_g1	1351	GO:0042545//GO:0005982//GO:0005985	cell wall modification//starch metabolic process//sucrose metabolic process	GO:0030599	pectinesterase activity	GO:0005618	cell wall	--	--
c135246_g1	1435	GO:0015986	ATP synthesis coupled proton transport	GO:0046933	proton-transporting ATP synthase activity, rotational mechanism	GO:0045259	proton-transporting ATP synthase complex	KOG1662	Mitochondrial F1F0-ATP synthase, subunit OSCP/ATP5
c66593_g1	742	--	--	--	--	--	--	--	--
c89734_g1	678	--	--	--	--	GO:0005576	extracellular region	--	--
c38454_g1	659	GO:0055085	transmembrane transport	--	--	GO:0005741	mitochondrial outer membrane	KOG3126	Porin/voltage-dependent anion-selective channel protein
c130450_g1	1650	GO:0006353	DNA-templated transcription, termination	GO:0003676	nucleic acid binding	--	--	--	--
c143092_g1	2422	GO:0055114	oxidation-reduction process	GO:0016705//GO:0005506//GO:0020037	oxidoreductase activity, acting on paired donors, with incorporation or reduction of molecular oxygen//iron ion binding//heme binding	--	--	KOG0157	Cytochrome P450 CYP4/CYP19/CYP26 subfamilies
c145832_g1	1946	--	--	GO:0003676	nucleic acid binding	--	--	--	--
c136824_g1	979	GO:0009058//GO:0006687	biosynthetic process//glycosphingolipid metabolic process	GO:0001733	galactosylceramide sulfotransferase activity	GO:0005794//GO:0016021	Golgi apparatus//integral component of membrane	--	--
c231683_g1	255	--	--	--	--	--	--	--	--
c145805_g5	428	--	--	--	--	--	--	--	--
c147562_g3	851	--	--	--	--	--	--	--	--
c144452_g2	230	--	--	--	--	--	--	--	--
c172982_g1	739	GO:0055085//GO:0009405	transmembrane transport//pathogenesis	--	--	GO:0016021	integral component of membrane	--	--
c139124_g2	723	--	--	GO:0005515	protein binding	--	--	--	--
c129696_g1	1678	--	--	--	--	--	--	--	--
c144691_g1	1580	--	--	--	--	--	--	--	--
c134428_g1	1326	GO:0009405	pathogenesis	GO:0045735	nutrient reservoir activity	--	--	--	--
c140492_g1	884	--	--	--	--	--	--	--	--
c148590_g1	748	--	--	--	--	--	--	--	--
c143764_g1	1379	GO:0006464//GO:0018149//GO:0055114	cellular protein modification process//peptide cross-linking//oxidation-reduction process	GO:0008113//GO:0005515	peptide-methionine (S)-S-oxide reductase activity//protein binding	GO:0005737	cytoplasm	KOG1635	Peptide methionine sulfoxide reductase
c130840_g2	1232	--	--	--	--	--	--	--	--
c146913_g1	4424	GO:0006278	RNA-dependent DNA replication	GO:0003964//GO:0003723	RNA-directed DNA polymerase activity//RNA binding	--	--	--	--
c143951_g3	671	GO:0015992//GO:0015986	proton transport//ATP synthesis coupled proton transport	GO:0015078	hydrogen ion transmembrane transporter activity	GO:0000276	mitochondrial proton-transporting ATP synthase complex, coupling factor F(o)	--	--
c146478_g1	1875	--	--	--	--	--	--	--	--
c150657_g1	1766	GO:0015991//GO:0046034//GO:0015992//GO:0016055	ATP hydrolysis coupled proton transport//ATP metabolic process//proton transport//Wnt signaling pathway	GO:0016820//GO:0005524	hydrolase activity, acting on acid anhydrides, catalyzing transmembrane movement of substances//ATP binding	GO:0033178	proton-transporting two-sector ATPase complex, catalytic domain	KOG1351	Vacuolar H+-ATPase V1 sector, subunit B
c145742_g1	2347	GO:0015994//GO:0033014	chlorophyll metabolic process//tetrapyrrole biosynthetic process	GO:0005515//GO:0004418	protein binding//hydroxymethylbilane synthase activity	--	--	--	--
c137810_g1	2055	GO:0006807//GO:0006144//GO:0006164	nitrogen compound metabolic process//purine nucleobase metabolic process//purine nucleotide biosynthetic process	GO:0003937//GO:0004643	IMP cyclohydrolase activity//phosphoribosylaminoimidazolecarboxamide formyltransferase activity	GO:0042720	mitochondrial inner membrane peptidase complex	KOG2555	AICAR transformylase/IMP cyclohydrolase/methylglyoxal synthase
c144853_g3	713	--	--	--	--	--	--	--	--
c126135_g1	3571	GO:0005975	carbohydrate metabolic process	GO:0004553	hydrolase activity, hydrolyzing O-glycosyl compounds	--	--	--	--
c144568_g1	708	GO:0006396	RNA processing	--	--	GO:0005622	intracellular	--	--
c140659_g1	886	--	--	--	--	--	--	--	--
c147310_g3	1218	--	--	--	--	--	--	--	--
c138593_g1	1499	--	--	--	--	GO:0005634	nucleus	--	--
c88111_g1	1190	--	--	--	--	--	--	--	--
c150194_g1	2325	--	--	--	--	--	--	--	--
c140307_g3	1017	--	--	--	--	--	--	KOG0017	FOG: Transposon-encoded proteins with TYA, reverse transcriptase, integrase domains in various combinations
c133632_g1	787	GO:0006457	protein folding	GO:0051082	unfolded protein binding	GO:0016272	prefoldin complex	KOG1760	Molecular chaperone Prefoldin, subunit 4
c148487_g1	1405	--	--	--	--	--	--	--	--
c95535_g1	1017	--	--	--	--	--	--	--	--
c100597_g1	1021	GO:0015992//GO:0006118//GO:0006123	proton transport//electron transport//mitochondrial electron transport, cytochrome c to oxygen	GO:0009055//GO:0004129	electron carrier activity//cytochrome-c oxidase activity	GO:0045277//GO:0005746	respiratory chain complex IV//mitochondrial respiratory chain	--	--
c150790_g2	1489	--	--	--	--	--	--	--	--
c139904_g1	786	--	--	--	--	--	--	--	--
c146696_g4	1740	--	--	--	--	--	--	--	--
c143899_g1	2278	--	--	--	--	--	--	--	--
c93172_g1	1174	GO:0008207//GO:0008152//GO:0008210//GO:0009396//GO:0055114//GO:0006552//GO:0006568//GO:0006554//GO:0046487//GO:0008209//GO:0006550//GO:0006631//GO:0006694//GO:0018874//GO:0006633//GO:0006574	C21-steroid hormone metabolic process//metabolic process//estrogen metabolic process//folic acid-containing compound biosynthetic process//oxidation-reduction process//leucine catabolic process//tryptophan metabolic process//lysine catabolic process//glyoxylate metabolic process//androgen metabolic process//isoleucine catabolic process//fatty acid metabolic process//steroid biosynthetic process//…	GO:0003857//GO:0016491//GO:0003854//GO:0003824//GO:0016616//GO:0004488	3-hydroxyacyl-CoA dehydrogenase activity//oxidoreductase activity//3-beta-hydroxy-delta5-steroid dehydrogenase activity//catalytic activity//oxidoreductase activity, acting on the CH-OH group of donors, NAD or NADP as acceptor//methylenetetrahydrofolate dehydrogenase (NADP+) activity	--	--	KOG0725	Reductases with broad range of substrate specificities
c223626_g1	503	--	--	--	--	--	--	--	--
c122725_g1	1400	--	--	GO:0003682	chromatin binding	GO:0000785	chromatin	--	--
c146696_g3	609	--	--	--	--	--	--	--	--
c131395_g1	360	--	--	--	--	--	--	--	--
c125416_g1	4566	GO:0008535//GO:0007165//GO:0046649//GO:0010506//GO:0006461	respiratory chain complex IV assembly//signal transduction//lymphocyte activation//regulation of autophagy//protein complex assembly	GO:0004872	receptor activity	GO:0016020//GO:0016021//GO:0009986//GO:0005615	membrane//integral component of membrane//cell surface//extracellular space	KOG3163	Uncharacterized conserved protein related to ribosomal protein S8E
c128201_g1	498	--	--	--	--	--	--	KOG1552	Predicted alpha/beta hydrolase
c91773_g1	1157	GO:0006313	transposition, DNA-mediated	GO:0004803//GO:0003677	transposase activity//DNA binding	--	--	--	--
c125199_g1	851	--	--	--	--	--	--	--	--
c146281_g2	1047	--	--	--	--	--	--	--	--
c149770_g2	832	GO:0006446//GO:0006413	regulation of translational initiation//translational initiation	GO:0003743	translation initiation factor activity	GO:0005840	ribosome	KOG2768	Translation initiation factor 2, beta subunit (eIF-2beta)
c138853_g5	325	GO:0006351//GO:0006260	transcription, DNA-templated//DNA replication	GO:0003677	DNA binding	GO:0042025	host cell nucleus	--	--
c112840_g1	582	--	--	--	--	--	--	--	--
c87009_g1	765	GO:0006886	intracellular protein transport	--	--	GO:0016021//GO:0005783	integral component of membrane//endoplasmic reticulum	--	--
c46659_g1	403	--	--	--	--	--	--	--	--
c138056_g1	2623	--	--	GO:0046872//GO:0008375	metal ion binding//acetylglucosaminyltransferase activity	GO:0016020//GO:0045202	membrane//synapse	KOG3157	Proline synthetase co-transcribed protein
c18570_g1	691	--	--	--	--	--	--	--	--
c128736_g1	2422	GO:0006694//GO:0016114//GO:0055114	steroid biosynthetic process//terpenoid biosynthetic process//oxidation-reduction process	GO:0046983//GO:0050660//GO:0004506	protein dimerization activity//flavin adenine dinucleotide binding//squalene monooxygenase activity	GO:0016021	integral component of membrane	--	--
c146474_g1	1456	--	--	--	--	--	--	--	--
c131782_g1	1035	--	--	--	--	--	--	--	--
c137219_g1	2359	--	--	--	--	--	--	--	--
c139902_g1	898	--	--	--	--	--	--	--	--
c77244_g1	386	GO:0000226//GO:0000910	microtubule cytoskeleton organization//cytokinesis	GO:0008017	microtubule binding	GO:0045298	tubulin complex	--	--
c127838_g1	740	--	--	--	--	--	--	--	--
c147057_g1	1626	GO:0016998//GO:0006032	cell wall macromolecule catabolic process//chitin catabolic process	GO:0004568	chitinase activity	--	--	--	--
c150048_g1	1044	GO:0006520//GO:0008152//GO:0016114//GO:0006694	cellular amino acid metabolic process//metabolic process//terpenoid biosynthetic process//steroid biosynthetic process	GO:0008661//GO:0016624//GO:0016829	1-deoxy-D-xylulose-5-phosphate synthase activity//oxidoreductase activity, acting on the aldehyde or oxo group of donors, disulfide as acceptor//lyase activity	--	--	KOG0523	Transketolase
c150324_g6	468	--	--	--	--	--	--	--	--
c134718_g1	2946	GO:0006446//GO:0016337	regulation of translational initiation//single organismal cell-cell adhesion	GO:0005515//GO:0003743	protein binding//translation initiation factor activity	GO:0016020//GO:0005886//GO:0005840//GO:0005737//GO:0005852	membrane//plasma membrane//ribosome//cytoplasm//eukaryotic translation initiation factor 3 complex	KOG1012	Ca2+-dependent lipid-binding protein CLB1/vesicle protein vp115/Granuphilin A, contains C2 domain
c134432_g1	783	--	--	--	--	--	--	--	--
c107595_g1	462	--	--	--	--	--	--	--	--
c128268_g1	1046	--	--	GO:0004519	endonuclease activity	--	--	--	--
c143199_g1	1490	--	--	--	--	--	--	KOG3140	Predicted membrane protein
c147678_g1	3399	GO:0008152	metabolic process	GO:0016779	nucleotidyltransferase activity	--	--	KOG2388	UDP-N-acetylglucosamine pyrophosphorylase
c236979_g1	1578	--	--	--	--	--	--	--	--
c128477_g1	1054	--	--	--	--	--	--	--	--
c144630_g1	1878	GO:0019042	viral latency	--	--	GO:0033644	host cell membrane	--	--
c102909_g1	645	--	--	--	--	--	--	--	--
c141301_g1	1854	--	--	--	--	--	--	--	--
c148370_g1	1323	--	--	--	--	--	--	--	--
c150863_g1	1863	GO:0006313	transposition, DNA-mediated	GO:0003677//GO:0004803	DNA binding//transposase activity	--	--	--	--
c172014_g1	372	--	--	--	--	--	--	--	--
c125261_g1	1452	--	--	--	--	--	--	--	--
c59194_g1	843	GO:0042254//GO:0006412	ribosome biogenesis//translation	GO:0003735	structural constituent of ribosome	GO:0005634//GO:0005840	nucleus//ribosome	--	--
c140462_g2	332	--	--	--	--	--	--	--	--
c104758_g1	811	GO:0030150	protein import into mitochondrial matrix	GO:0046983	protein dimerization activity	GO:0005744	mitochondrial inner membrane presequence translocase complex	--	--
c114328_g1	740	GO:0000746	conjugation	--	--	GO:0019867	outer membrane	--	--
c138529_g1	1097	--	--	--	--	--	--	--	--
c93418_g1	936	--	--	--	--	--	--	--	--
c106561_g1	1080	--	--	GO:0005515	protein binding	--	--	--	--
c16427_g1	867	--	--	--	--	--	--	--	--
c126455_g1	1671	--	--	--	--	--	--	--	--
c96448_g2	1319	GO:0019079	viral genome replication	--	--	--	--	KOG0017	FOG: Transposon-encoded proteins with TYA, reverse transcriptase, integrase domains in various combinations
c147791_g1	1701	GO:0006413//GO:0006446	translational initiation//regulation of translational initiation	GO:0005515//GO:0031369//GO:0003743	protein binding//translation initiation factor binding//translation initiation factor activity	GO:0005840//GO:0005852	ribosome//eukaryotic translation initiation factor 3 complex	KOG1076	Translation initiation factor 3, subunit c (eIF-3c)
c124542_g1	2017	GO:0008152	metabolic process	GO:0016746	transferase activity, transferring acyl groups	--	--	--	--
c76985_g1	603	--	--	--	--	--	--	--	--
c93730_g1	1534	GO:0043158	heterocyst differentiation	GO:0003677//GO:0004252	DNA binding//serine-type endopeptidase activity	--	--	--	--
c146167_g1	2134	--	--	--	--	--	--	--	--
c119784_g1	1011	--	--	--	--	--	--	--	--
c146011_g1	1436	--	--	--	--	--	--	--	--
[truncated: 13,056 more rows]

## Sheet: downregulated
Genes	Gene Length	GO Biological Pathway	BP Description	GO Molecular Function	MF Description	GO Cellular Component	CC Description	KOG Description
c93284_g1	655	--	--	--	--	--	--	--
c129381_g2	626	--	--	--	--	--	--	--
c87771_g1	634	GO:0006479//GO:0006811//GO:0006554	protein methylation//ion transport//lysine catabolic process	GO:0005216//GO:0018024	ion channel activity//histone-lysine N-methyltransferase activity	GO:0016020	membrane	--
c147603_g1	3185	--	--	--	--	--	--	--
c128025_g1	4500	GO:0055114//GO:0006355//GO:0035556	oxidation-reduction process//regulation of transcription, DNA-templated//intracellular signal transduction	GO:0003676//GO:0016818//GO:0005506//GO:0005515//GO:0003677//GO:0047134//GO:0008270//GO:0016787//GO:0005524//GO:0004386	nucleic acid binding//hydrolase activity, acting on acid anhydrides, in phosphorus-containing anhydrides//iron ion binding//protein binding//DNA binding//protein-disulfide reductase activity//zinc ion binding//hydrolase activity//ATP binding//helicase activity	GO:0005634	nucleus	Predicted helicase
c130221_g3	1036	GO:0006754//GO:0006812//GO:0006468//GO:0009069//GO:0016310//GO:0006200	ATP biosynthetic process//cation transport//protein phosphorylation//serine family amino acid metabolic process//phosphorylation//ATP catabolic process	GO:0005524//GO:0046872//GO:0015662//GO:0000287//GO:0004674	ATP binding//metal ion binding//ATPase activity, coupled to transmembrane movement of ions, phosphorylative mechanism//magnesium ion binding//protein serine/threonine kinase activity	GO:0016021	integral component of membrane	Plasma membrane H+-transporting ATPase
c144697_g3	986	GO:0045892	negative regulation of transcription, DNA-templated	GO:0003700	sequence-specific DNA binding transcription factor activity	GO:0005667	transcription factor complex	--
c131767_g1	2003	GO:0019497//GO:0006771	hexachlorocyclohexane metabolic process//riboflavin metabolic process	GO:0003993//GO:0016787	acid phosphatase activity//hydrolase activity	--	--	--
c109974_g1	698	GO:0055114	oxidation-reduction process	GO:0004499//GO:0050660//GO:0050661	N,N-dimethylaniline monooxygenase activity//flavin adenine dinucleotide binding//NADP binding	--	--	--
c119211_g1	930	--	--	--	--	--	--	--
c123861_g1	1664	--	--	--	--	--	--	--
c130688_g1	778	--	--	--	--	--	--	--
c130967_g1	2996	GO:0006289//GO:0006310//GO:0006508//GO:0015995//GO:0006281//GO:0015994//GO:0019079//GO:0006355//GO:0015979	nucleotide-excision repair//DNA recombination//proteolysis//chlorophyll biosynthetic process//DNA repair//chlorophyll metabolic process//viral genome replication//regulation of transcription, DNA-templated//photosynthesis	GO:0003723//GO:0003678//GO:0005524//GO:0016301//GO:0003684//GO:0003724//GO:0004222//GO:0016887//GO:0016851//GO:0008134//GO:0009378	RNA binding//DNA helicase activity//ATP binding//kinase activity//damaged DNA binding//RNA helicase activity//metalloendopeptidase activity//ATPase activity//magnesium chelatase activity//transcription factor binding//four-way junction helicase activity	GO:0010007//GO:0005634//GO:0009379//GO:0005667//GO:0005657	magnesium chelatase complex//nucleus//Holliday junction helicase complex//transcription factor complex//replication fork	AAA+-type ATPase containing the peptidase M41 domain
c147756_g2	3482	GO:0006493	protein O-linked glycosylation	GO:0000030	mannosyltransferase activity	GO:0016020//GO:0000136	membrane//alpha-1,6-mannosyltransferase complex	--
c124515_g1	1377	--	--	--	--	--	--	--
c143893_g2	2746	GO:0006886//GO:0015031//GO:0006412//GO:0009069//GO:0016310//GO:0042254//GO:0019068	intracellular protein transport//protein transport//translation//serine family amino acid metabolic process//phosphorylation//ribosome biogenesis//virion assembly	GO:0008536//GO:0003735//GO:0008565//GO:0044183//GO:0005515//GO:0004674	Ran GTPase binding//structural constituent of ribosome//protein transporter activity//protein binding involved in protein folding//protein binding//protein serine/threonine kinase activity	GO:0005840//GO:0005643	ribosome//nuclear pore	Karyopherin (importin) beta 3
c11009_g1	505	--	--	--	--	--	--	--
c142217_g2	3104	GO:0007018//GO:0007017//GO:0006810	microtubule-based movement//microtubule-based process//transport	GO:0008017//GO:0005515//GO:0003777//GO:0005524	microtubule binding//protein binding//microtubule motor activity//ATP binding	GO:0005874//GO:0045298//GO:0005875	microtubule//tubulin complex//microtubule associated complex	Kinesin (SMY1 subfamily)
c122440_g1	1023	--	--	--	--	--	--	--
c136507_g1	1214	--	--	--	--	--	--	--
c126002_g1	1342	GO:0006915//GO:0016567//GO:0032465	apoptotic process//protein ubiquitination//regulation of cytokinesis	GO:0004842	ubiquitin-protein transferase activity	--	--	--
c143038_g1	1721	--	--	--	--	--	--	--
c116127_g1	520	--	--	--	--	--	--	--
c118580_g1	1799	--	--	--	--	--	--	--
c128315_g1	1118	GO:0006012//GO:0050896//GO:0009117	galactose metabolic process//response to stimulus//nucleotide metabolic process	GO:0008108	UDP-glucose:hexose-1-phosphate uridylyltransferase activity	--	--	--
c131048_g1	749	--	--	--	--	--	--	--
c150004_g2	1775	GO:0006278	RNA-dependent DNA replication	GO:0003964//GO:0003723	RNA-directed DNA polymerase activity//RNA binding	--	--	FOG: Transposon-encoded proteins with TYA, reverse transcriptase, integrase domains in various combinations
c145724_g1	2700	GO:0006508//GO:0050829//GO:0019835//GO:0006886	proteolysis//defense response to Gram-negative bacterium//cytolysis//intracellular protein transport	GO:0008236//GO:0017137//GO:0016787	serine-type peptidase activity//Rab GTPase binding//hydrolase activity	GO:0016021	integral component of membrane	Phospholipase/carboxyhydrolase
c90611_g1	498	--	--	--	--	--	--	--
c137746_g2	1131	--	--	--	--	--	--	--
c13058_g1	948	--	--	--	--	--	--	--
c105397_g1	1328	GO:0009252//GO:0006542//GO:0006807	peptidoglycan biosynthetic process//glutamine biosynthetic process//nitrogen compound metabolic process	GO:0003723//GO:0004356	RNA binding//glutamate-ammonia ligase activity	--	--	Glutamine synthetase
c131762_g1	1161	GO:0016559	peroxisome fission	--	--	GO:0005779	integral component of peroxisomal membrane	--
c144041_g1	1992	--	--	GO:0003676//GO:0046872//GO:0003677//GO:0008270	nucleic acid binding//metal ion binding//DNA binding//zinc ion binding	GO:0005622	intracellular	FOG: Zn-finger
c147597_g1	2141	GO:0006118//GO:0055114//GO:0042128	electron transport//oxidation-reduction process//nitrate assimilation	GO:0030151//GO:0043546//GO:0016491//GO:0009055//GO:0020037//GO:0005506//GO:0046857//GO:0050660	molybdenum ion binding//molybdopterin cofactor binding//oxidoreductase activity//electron carrier activity//heme binding//iron ion binding//oxidoreductase activity, acting on other nitrogenous compounds as donors, with NAD or NADP as acceptor//flavin adenine dinucleotide binding	--	--	Sulfite oxidase, molybdopterin-binding component
c141644_g4	1515	GO:0006952	defense response	--	--	--	--	--
c143288_g4	1538	GO:0051258//GO:0006184	protein polymerization//GTP catabolic process	GO:0005525//GO:0003924	GTP binding//GTPase activity	GO:0043234	protein complex	Beta tubulin
c140190_g1	1653	--	--	--	--	--	--	--
c150620_g1	1532	GO:0015074	DNA integration	--	--	--	--	FOG: Transposon-encoded proteins with TYA, reverse transcriptase, integrase domains in various combinations
c144847_g4	3339	GO:0005975//GO:0005985//GO:0015994//GO:0006779//GO:0055114//GO:0005982	carbohydrate metabolic process//sucrose metabolic process//chlorophyll metabolic process//porphyrin-containing compound biosynthetic process//oxidation-reduction process//starch metabolic process	GO:0004650//GO:0004109	polygalacturonase activity//coproporphyrinogen oxidase activity	--	--	--
c143206_g6	2629	--	--	--	--	--	--	--
c146546_g3	2864	--	--	GO:0008270//GO:0046983	zinc ion binding//protein dimerization activity	--	--	--
c143338_g1	685	--	--	--	--	--	--	--
c139585_g2	555	--	--	--	--	--	--	--
c90407_g1	1393	--	--	--	--	--	--	--
c118427_g1	1187	--	--	--	--	--	--	--
c149772_g1	685	--	--	--	--	--	--	--
c138615_g1	1891	--	--	--	--	--	--	--
c132808_g1	784	GO:0007165//GO:0005975	signal transduction//carbohydrate metabolic process	GO:0004553//GO:0005509	hydrolase activity, hydrolyzing O-glycosyl compounds//calcium ion binding	GO:0005578	proteinaceous extracellular matrix	Calmodulin and related proteins (EF-Hand superfamily)
c146188_g2	1868	GO:0016070//GO:0009058	RNA metabolic process//biosynthetic process	GO:0016779	nucleotidyltransferase activity	--	--	Translation initiation factor 2B, epsilon subunit (eIF-2Bepsilon/GCD6)
c116768_g3	1564	--	--	--	--	--	--	--
c142510_g2	525	--	--	--	--	--	--	--
c135592_g1	962	GO:0006771//GO:0019497	riboflavin metabolic process//hexachlorocyclohexane metabolic process	GO:0003993	acid phosphatase activity	--	--	--
c124724_g2	2182	GO:0006869//GO:0042157	lipid transport//lipoprotein metabolic process	GO:0008289	lipid binding	GO:0016021//GO:0005576	integral component of membrane//extracellular region	AAA ATPase containing von Willebrand factor type A (vWA) domain
c142750_g1	3775	GO:0006355	regulation of transcription, DNA-templated	GO:0003677	DNA binding	--	--	--
c149485_g1	6172	GO:0006351//GO:0006355	transcription, DNA-templated//regulation of transcription, DNA-templated	GO:0043565//GO:0003677//GO:0003700	sequence-specific DNA binding//DNA binding//sequence-specific DNA binding transcription factor activity	GO:0005667	transcription factor complex	Transcription factor, contains HOX domain
c149538_g2	1250	--	--	--	--	--	--	--
c145045_g1	778	--	--	--	--	--	--	60S ribosomal protein L10A
c106414_g1	841	GO:0006355//GO:0050794//GO:0000160	regulation of transcription, DNA-templated//regulation of cellular process//phosphorelay signal transduction system	GO:0000156	phosphorelay response regulator activity	--	--	Sensory transduction histidine kinase
c149787_g1	2718	--	--	--	--	--	--	--
c134871_g1	1293	--	--	--	--	--	--	--
c150181_g2	3412	GO:0006508//GO:0006144	proteolysis//purine nucleobase metabolic process	GO:0003968//GO:0017111//GO:0004197//GO:0004252	RNA-directed RNA polymerase activity//nucleoside-triphosphatase activity//cysteine-type endopeptidase activity//serine-type endopeptidase activity	GO:0031379	RNA-directed RNA polymerase complex	Rho GTPase effector BNI1 and related formins
c124911_g1	1012	--	--	--	--	--	--	--
c146305_g2	1503	--	--	--	--	--	--	--
c145367_g2	1455	--	--	--	--	--	--	--
c117401_g1	420	--	--	GO:0005200	structural constituent of cytoskeleton	GO:0005882//GO:0005856	intermediate filament//cytoskeleton	--
c104392_g1	780	--	--	--	--	--	--	--
c90420_g1	1031	GO:0008643	carbohydrate transport	--	--	GO:0016021//GO:0005886	integral component of membrane//plasma membrane	--
c43426_g1	377	--	--	--	--	--	--	--
c145929_g4	459	GO:0055114//GO:0006563//GO:0016117//GO:0006544//GO:0006066//GO:0006566	oxidation-reduction process//L-serine metabolic process//carotenoid biosynthetic process//glycine metabolic process//alcohol metabolic process//threonine metabolic process	GO:0050660//GO:0016614//GO:0008812//GO:0016705//GO:0016491	flavin adenine dinucleotide binding//oxidoreductase activity, acting on CH-OH group of donors//choline dehydrogenase activity//oxidoreductase activity, acting on paired donors, with incorporation or reduction of molecular oxygen//oxidoreductase activity	--	--	--
c137523_g1	1720	--	--	--	--	--	--	--
c142676_g1	1942	GO:0019752	carboxylic acid metabolic process	GO:0030170//GO:0016831	pyridoxal phosphate binding//carboxy-lyase activity	--	--	Glutamate decarboxylase and related proteins
c139460_g1	1213	--	--	--	--	--	--	--
c140599_g2	2083	--	--	--	--	--	--	--
c140628_g2	2729	--	--	--	--	--	--	--
c118491_g1	1244	GO:0055114	oxidation-reduction process	GO:0051536//GO:0008270//GO:0048037//GO:0016491//GO:0016616	iron-sulfur cluster binding//zinc ion binding//cofactor binding//oxidoreductase activity//oxidoreductase activity, acting on the CH-OH group of donors, NAD or NADP as acceptor	--	--	Alcohol dehydrogenase, class V
c115754_g1	1007	GO:0006303//GO:0016310//GO:0009069	double-strand break repair via nonhomologous end joining//phosphorylation//serine family amino acid metabolic process	GO:0004677//GO:0005524//GO:0003677	DNA-dependent protein kinase activity//ATP binding//DNA binding	GO:0005958//GO:0005634	DNA-dependent protein kinase-DNA ligase 4 complex//nucleus	--
c117873_g1	977	--	--	--	--	--	--	--
c146049_g3	420	--	--	--	--	--	--	--
c130645_g1	532	GO:0006412//GO:0042254	translation//ribosome biogenesis	GO:0003735	structural constituent of ribosome	GO:0005622//GO:0005840	intracellular//ribosome	--
c77678_g1	486	--	--	--	--	--	--	--
c116839_g1	809	--	--	--	--	--	--	--
c149942_g5	1157	--	--	--	--	--	--	--
c141463_g2	785	--	--	--	--	--	--	--
c139179_g1	1460	--	--	--	--	--	--	Protein kinase ATM/Tel1, involved in telomere length regulation and DNA repair
c146335_g1	3221	--	--	GO:0046983	protein dimerization activity	--	--	--
c143919_g1	2947	GO:0016310//GO:0000160//GO:0007165//GO:0005975//GO:0006355	phosphorylation//phosphorelay signal transduction system//signal transduction//carbohydrate metabolic process//regulation of transcription, DNA-templated	GO:0000156//GO:0003824//GO:0005515//GO:0000155//GO:0005524	phosphorelay response regulator activity//catalytic activity//protein binding//phosphorelay sensor kinase activity//ATP binding	GO:0016020//GO:0009365	membrane//protein histidine kinase complex	Sensory transduction histidine kinase
c134034_g1	1640	--	--	--	--	--	--	--
c111439_g1	654	GO:0006260	DNA replication	GO:0003677//GO:0003887	DNA binding//DNA-directed DNA polymerase activity	GO:0016021//GO:0019013//GO:0042575	integral component of membrane//viral nucleocapsid//DNA polymerase complex	--
c140171_g1	779	--	--	--	--	--	--	--
c132040_g2	5031	GO:0006396//GO:0051252	RNA processing//regulation of RNA metabolic process	GO:0005515//GO:0003677//GO:0016891//GO:0003676//GO:0003723//GO:0004386//GO:0008026//GO:0004525//GO:0005524//GO:0016787	protein binding//DNA binding//endoribonuclease activity, producing 5'-phosphomonoesters//nucleic acid binding//RNA binding//helicase activity//ATP-dependent helicase activity//ribonuclease III activity//ATP binding//hydrolase activity	--	--	dsRNA-specific nuclease Dicer and related ribonucleases
c121359_g1	915	GO:0006355//GO:0009399	regulation of transcription, DNA-templated//nitrogen fixation	--	--	GO:0005634//GO:0043189	nucleus//H4/H2A histone acetyltransferase complex	--
c232611_g1	1803	--	--	--	--	GO:0016021	integral component of membrane	--
c107918_g1	960	--	--	--	--	--	--	--
c127864_g1	1610	--	--	GO:0003676	nucleic acid binding	--	--	Predicted RNA-binding protein
c146696_g1	616	GO:0006807//GO:0009252	nitrogen compound metabolic process//peptidoglycan biosynthetic process	GO:0004356	glutamate-ammonia ligase activity	--	--	--
c136781_g1	3828	GO:0006144//GO:0006351	purine nucleobase metabolic process//transcription, DNA-templated	GO:0003723//GO:0003968	RNA binding//RNA-directed RNA polymerase activity	GO:0031379	RNA-directed RNA polymerase complex	--
c129235_g1	1454	GO:0006355	regulation of transcription, DNA-templated	GO:0003700	sequence-specific DNA binding transcription factor activity	GO:0005667	transcription factor complex	--
c143487_g3	525	--	--	GO:0008270	zinc ion binding	--	--	--
c81607_g1	833	GO:0009651//GO:0009750//GO:0009853//GO:0006522//GO:0030003//GO:0070838//GO:0006833//GO:0006531//GO:0006563//GO:0006566//GO:0006544//GO:0008152	response to salt stress//response to fructose//photorespiration//alanine metabolic process//cellular cation homeostasis//divalent metal ion transport//water transport//aspartate metabolic process//L-serine metabolic process//threonine metabolic process//glycine metabolic process//metabolic process	GO:0030170//GO:0050281//GO:0004760//GO:0008453	pyridoxal phosphate binding//serine-glyoxylate transaminase activity//serine-pyruvate transaminase activity//alanine-glyoxylate transaminase activity	GO:0048046//GO:0005886//GO:0005777//GO:0009570	apoplast//plasma membrane//peroxisome//chloroplast stroma	--
c139869_g1	1656	--	--	GO:0008270//GO:0003682	zinc ion binding//chromatin binding	GO:0000785	chromatin	Histone acetyltransferase complex SAGA/ADA, subunit ADA2
c147154_g1	5132	GO:0006306	DNA methylation	GO:0003677//GO:0045735//GO:0008168//GO:0003682	DNA binding//nutrient reservoir activity//methyltransferase activity//chromatin binding	GO:0000785	chromatin	--
c138773_g1	2206	--	--	GO:0005515	protein binding	--	--	Leucine rich repeat proteins, some proteins contain F-box
c122142_g1	615	GO:0015992//GO:0015991//GO:0048870//GO:0015986	proton transport//ATP hydrolysis coupled proton transport//cell motility//ATP synthesis coupled proton transport	GO:0015078	hydrogen ion transmembrane transporter activity	GO:0000276//GO:0031514//GO:0033179//GO:0017119	mitochondrial proton-transporting ATP synthase complex, coupling factor F(o)//motile cilium//proton-transporting V-type ATPase, V0 domain//Golgi transport complex	--
c145498_g1	2518	GO:0006771//GO:0019497	riboflavin metabolic process//hexachlorocyclohexane metabolic process	GO:0003993//GO:0016787//GO:0005515//GO:0046872	acid phosphatase activity//hydrolase activity//protein binding//metal ion binding	--	--	Purple acid phosphatase
c149754_g2	1098	GO:0015948//GO:0019087//GO:0009405	methanogenesis//transformation of host cell by virus//pathogenesis	--	--	GO:0016021	integral component of membrane	--
c18331_g1	1009	--	--	--	--	GO:0016021	integral component of membrane	--
c96200_g1	1290	--	--	--	--	--	--	--
c13014_g1	739	GO:0006801//GO:0055114	superoxide metabolic process//oxidation-reduction process	GO:0004784//GO:0046872	superoxide dismutase activity//metal ion binding	--	--	Manganese superoxide dismutase
c141342_g1	2437	--	--	GO:0005515	protein binding	--	--	FOG: Leucine rich repeat
c129573_g2	1588	--	--	--	--	--	--	--
c115569_g1	1182	--	--	--	--	--	--	--
c148378_g1	3333	GO:0016032	viral process	--	--	--	--	--
c109120_g2	616	GO:0006355	regulation of transcription, DNA-templated	--	--	--	--	--
c144399_g2	2459	--	--	--	--	--	--	--
c143925_g2	2438	--	--	GO:0005524//GO:0098519//GO:0003724//GO:0003723//GO:0016887//GO:0043531//GO:0003924//GO:0005525	ATP binding//nucleotide phosphatase activity, acting on free nucleotides//RNA helicase activity//RNA binding//ATPase activity//ADP binding//GTPase activity//GTP binding	GO:0016020	membrane	Transporter, ABC superfamily (Breast cancer resistance protein)
c139579_g1	1301	--	--	--	--	--	--	--
c139926_g1	3430	GO:0019538	protein metabolic process	--	--	--	--	--
c217283_g1	614	--	--	--	--	--	--	--
c177337_g1	809	GO:0009307//GO:0006308//GO:0006629	DNA restriction-modification system//DNA catabolic process//lipid metabolic process	GO:0003677//GO:0009036//GO:0000287	DNA binding//Type II site-specific deoxyribonuclease activity//magnesium ion binding	GO:0009359	Type II site-specific deoxyribonuclease complex	--
c127374_g1	1999	GO:0009058//GO:0006886//GO:0006505//GO:0016042//GO:0006629//GO:0046486	biosynthetic process//intracellular protein transport//GPI anchor metabolic process//lipid catabolic process//lipid metabolic process//glycerolipid metabolic process	GO:0004806//GO:0052689//GO:0016298//GO:0016788	triglyceride lipase activity//carboxylic ester hydrolase activity//lipase activity//hydrolase activity, acting on ester bonds	--	--	--
c148680_g1	2373	--	--	--	--	--	--	--
c131083_g1	2172	GO:0006810	transport	--	--	GO:0005794	Golgi apparatus	--
c149315_g1	4000	GO:0055114//GO:0006508//GO:0045490//GO:0008152	oxidation-reduction process//proteolysis//pectin catabolic process//metabolic process	GO:0016491//GO:0047487	oxidoreductase activity//oligogalacturonide lyase activity	GO:0016020	membrane	Aldehyde dehydrogenase
c143022_g3	907	GO:0009765	photosynthesis, light harvesting	GO:0005198	structural molecule activity	GO:0030076//GO:0009535	light-harvesting complex//chloroplast thylakoid membrane	--
c145877_g2	1714	--	--	--	--	--	--	--
c147952_g1	3529	GO:0007264//GO:0043087//GO:0019058//GO:0015074	small GTPase mediated signal transduction//regulation of GTPase activity//viral life cycle//DNA integration	GO:0005085	guanyl-nucleotide exchange factor activity	--	--	--
c142027_g2	1429	--	--	--	--	--	--	--
c142890_g2	969	--	--	--	--	--	--	--
c153425_g1	395	--	--	--	--	--	--	--
c140099_g1	2008	GO:0006281	DNA repair	GO:0008409//GO:0003824//GO:0003677//GO:0004518	5'-3' exonuclease activity//catalytic activity//DNA binding//nuclease activity	--	--	5'-3' exonuclease
c148122_g1	1823	--	--	--	--	--	--	--
c112131_g1	1073	--	--	--	--	--	--	--
c138555_g2	1145	--	--	--	--	--	--	--
c130400_g1	1958	--	--	GO:0003676	nucleic acid binding	--	--	--
c145949_g6	916	--	--	--	--	--	--	--
c151025_g1	4511	GO:0015074	DNA integration	--	--	--	--	--
c94489_g1	1422	GO:0006397//GO:0046660	mRNA processing//female sex differentiation	--	--	GO:0005634	nucleus	--
c109884_g1	853	GO:0042546	cell wall biogenesis	GO:0005199	structural constituent of cell wall	GO:0005618	cell wall	--
c141627_g1	1371	GO:0000184	nuclear-transcribed mRNA catabolic process, nonsense-mediated decay	--	--	--	--	HVA22/DP1 gene product-related proteins
c136390_g1	1279	--	--	GO:0005515	protein binding	--	--	--
c150560_g1	2474	--	--	GO:0003677//GO:0008270//GO:0046983	DNA binding//zinc ion binding//protein dimerization activity	--	--	--
c138268_g2	710	--	--	--	--	--	--	--
c107977_g1	665	--	--	--	--	--	--	--
c126913_g1	1314	GO:0051973//GO:0007004	positive regulation of telomerase activity//telomere maintenance via telomerase	GO:0042162	telomeric DNA binding	GO:0000781//GO:0005697	chromosome, telomeric region//telomerase holoenzyme complex	Conserved alpha-helical protein
c128703_g1	2347	--	--	--	--	--	--	--
c120654_g1	958	GO:0006355	regulation of transcription, DNA-templated	GO:0003682//GO:0003677	chromatin binding//DNA binding	GO:0000775//GO:0000785//GO:0005634	chromosome, centromeric region//chromatin//nucleus	--
c148317_g1	2317	--	--	--	--	--	--	--
c223364_g1	739	GO:0051056//GO:0043087//GO:0006869//GO:0055114	regulation of small GTPase mediated signal transduction//regulation of GTPase activity//lipid transport//oxidation-reduction process	GO:0005085	guanyl-nucleotide exchange factor activity	GO:0019028//GO:0005622	viral capsid//intracellular	--
c32083_g1	803	GO:0009103//GO:0006468	lipopolysaccharide biosynthetic process//protein phosphorylation	GO:0016773//GO:0005524//GO:0004672	phosphotransferase activity, alcohol group as acceptor//ATP binding//protein kinase activity	GO:0016020	membrane	Checkpoint kinase and related serine/threonine protein kinases
c141605_g6	1232	--	--	--	--	--	--	--
c148544_g1	265	--	--	--	--	--	--	--
c125940_g1	1833	--	--	GO:0005515	protein binding	--	--	Speckle-type POZ protein SPOP and related proteins with TRAF, MATH and BTB/POZ domains
c95893_g1	598	GO:0006119//GO:0015986//GO:0015991//GO:0015992	oxidative phosphorylation//ATP synthesis coupled proton transport//ATP hydrolysis coupled proton transport//proton transport	GO:0046933//GO:0005524//GO:0046961	proton-transporting ATP synthase activity, rotational mechanism//ATP binding//proton-transporting ATPase activity, rotational mechanism	GO:0045259//GO:0045261	proton-transporting ATP synthase complex//proton-transporting ATP synthase complex, catalytic core F(1)	F0F1-type ATP synthase, alpha subunit
c100500_g1	1180	--	--	GO:0005515	protein binding	--	--	HEAT repeat-containing protein
c147552_g4	419	--	--	--	--	--	--	--
c129565_g1	719	GO:0006118	electron transport	GO:0051536//GO:0009055	iron-sulfur cluster binding//electron carrier activity	--	--	Succinate dehydrogenase, Fe-S protein subunit
c143872_g2	1065	--	--	--	--	--	--	3-hydroxy-3-methylglutaryl-CoA (HMG-CoA) reductase
c139309_g1	1813	GO:0006687//GO:0005975//GO:0006027//GO:0006012//GO:0046486	glycosphingolipid metabolic process//carbohydrate metabolic process//glycosaminoglycan catabolic process//galactose metabolic process//glycerolipid metabolic process	GO:0004565//GO:0008270	beta-galactosidase activity//zinc ion binding	GO:0009341	beta-galactosidase complex	--
c156321_g1	820	--	--	--	--	--	--	--
c16587_g1	494	--	--	--	--	--	--	--
c74549_g1	893	--	--	--	--	--	--	--
c150826_g2	2772	GO:0006334	nucleosome assembly	GO:0003677	DNA binding	GO:0000786//GO:0005634	nucleosome//nucleus	Alternative splicing factor SRp55/B52/SRp75 (RRM superfamily)
c148453_g5	948	--	--	--	--	--	--	--
c23061_g1	889	--	--	--	--	--	--	--
c144548_g1	6032	--	--	--	--	--	--	--
c146582_g4	779	GO:0006355	regulation of transcription, DNA-templated	GO:0003677	DNA binding	GO:0005634	nucleus	--
c15367_g1	407	--	--	--	--	--	--	--
c146712_g2	1427	--	--	--	--	--	--	--
c149777_g1	2095	--	--	GO:0008773	[protein-PII] uridylyltransferase activity	--	--	--
c135000_g1	2984	GO:0006886	intracellular protein transport	--	--	GO:0017119//GO:0019028	Golgi transport complex//viral capsid	Late Golgi protein sorting complex, subunit Vps53
c72943_g1	672	--	--	--	--	--	--	--
c143917_g1	2712	GO:0009069//GO:0016310//GO:0006468	serine family amino acid metabolic process//phosphorylation//protein phosphorylation	GO:0005515//GO:0004674//GO:0005524//GO:0004672	protein binding//protein serine/threonine kinase activity//ATP binding//protein kinase activity	GO:0016021	integral component of membrane	--
c132896_g1	2787	GO:0008152//GO:0010325//GO:0009939//GO:0048444//GO:0017187	metabolic process//raffinose family oligosaccharide biosynthetic process//positive regulation of gibberellic acid mediated signaling pathway//floral organ morphogenesis//peptidyl-glutamic acid carboxylation	GO:0042302//GO:0008488//GO:0016787	structural constituent of cuticle//gamma-glutamyl carboxylase activity//hydrolase activity	--	--	Arylacetamide deacetylase
c144883_g1	848	--	--	--	--	--	--	--
c49380_g1	302	--	--	--	--	--	--	--
c140966_g1	1894	GO:0055085	transmembrane transport	GO:0008270//GO:0022857	zinc ion binding//transmembrane transporter activity	GO:0016021	integral component of membrane	Synaptic vesicle transporter SVOP and related transporters (major facilitator superfamily)
c46786_g1	328	--	--	--	--	--	--	--
c142138_g1	2023	--	--	GO:0008270	zinc ion binding	--	--	--
c168197_g1	585	--	--	--	--	--	--	--
c137348_g1	1027	--	--	--	--	--	--	Cytoskeletal protein Adducin
c130891_g1	1580	--	--	--	--	--	--	Phosphoserine phosphatase
c73008_g1	807	GO:0008152	metabolic process	GO:0016491	oxidoreductase activity	--	--	--
c129801_g1	2225	GO:0006355//GO:0055114//GO:0042967	regulation of transcription, DNA-templated//oxidation-reduction process//acyl-carrier-protein biosynthetic process	GO:0048037//GO:0004402//GO:0003712//GO:0008270//GO:0016616	cofactor binding//histone acetyltransferase activity//transcription cofactor activity//zinc ion binding//oxidoreductase activity, acting on the CH-OH group of donors, NAD or NADP as acceptor	GO:0005667//GO:0005634//GO:0000123	transcription factor complex//nucleus//histone acetyltransferase complex	Transcription factor CtBP
c88838_g1	402	--	--	--	--	GO:0016021	integral component of membrane	Stress responsive protein
c144617_g1	4031	GO:0006206//GO:0006144//GO:0006351	pyrimidine nucleobase metabolic process//purine nucleobase metabolic process//transcription, DNA-templated	GO:0032549//GO:0003899//GO:0003677//GO:0008270	ribonucleoside binding//DNA-directed RNA polymerase activity//DNA binding//zinc ion binding	GO:0005730	nucleolus	RNA polymerase II, second largest subunit
c13333_g1	978	GO:0055114//GO:0006118	oxidation-reduction process//electron transport	GO:0003995	acyl-CoA dehydrogenase activity	--	--	Acyl-CoA oxidase
c119696_g1	941	GO:0055114	oxidation-reduction process	--	--	GO:0016020//GO:0016021	membrane//integral component of membrane	--
c128490_g1	2805	GO:0006118//GO:0046345//GO:0009414//GO:0048838//GO:0009737//GO:0055114//GO:0009639//GO:0050832//GO:0030912//GO:0032940//GO:0022900	electron transport//abscisic acid catabolic process//response to water deprivation//release of seed from dormancy//response to abscisic acid//oxidation-reduction process//response to red or far red light//defense response to fungus//response to deep water//secretion by cell//electron transport chain	GO:0016705//GO:0010295//GO:0005506//GO:0009055//GO:0020037	oxidoreductase activity, acting on paired donors, with incorporation or reduction of molecular oxygen//(+)-abscisic acid 8'-hydroxylase activity//iron ion binding//electron carrier activity//heme binding	--	--	Cytochrome P450 CYP4/CYP19/CYP26 subfamilies
c146262_g2	1240	--	--	--	--	--	--	--
c122473_g1	1995	GO:0055114	oxidation-reduction process	GO:0020037//GO:0005506//GO:0016705	heme binding//iron ion binding//oxidoreductase activity, acting on paired donors, with incorporation or reduction of molecular oxygen	--	--	Cytochrome P450 CYP2 subfamily
c58723_g1	762	--	--	--	--	--	--	--
c144600_g1	2215	GO:0006355	regulation of transcription, DNA-templated	GO:0043565//GO:0003677//GO:0003700	sequence-specific DNA binding//DNA binding//sequence-specific DNA binding transcription factor activity	GO:0016021//GO:0005667//GO:0005634	integral component of membrane//transcription factor complex//nucleus	--
c143796_g2	740	GO:0006364	rRNA processing	GO:0008168	methyltransferase activity	GO:0005634	nucleus	--
c111102_g1	591	--	--	--	--	--	--	--
c129984_g1	960	GO:0006412//GO:0042254	translation//ribosome biogenesis	GO:0003735	structural constituent of ribosome	GO:0005840//GO:0015934	ribosome//large ribosomal subunit	60S ribosomal protein L22
c147631_g2	2099	--	--	--	--	--	--	--
c139588_g1	1164	--	--	--	--	--	--	--
c147593_g1	1942	--	--	--	--	--	--	--
c132819_g1	2449	--	--	GO:0030976//GO:0003824//GO:0000287	thiamine pyrophosphate binding//catalytic activity//magnesium ion binding	--	--	Thiamine pyrophosphate-requiring enzyme
c140108_g1	5501	GO:0055114//GO:0006807//GO:0008152//GO:0035556//GO:0006537	oxidation-reduction process//nitrogen compound metabolic process//metabolic process//intracellular signal transduction//glutamate biosynthetic process	GO:0016491//GO:0016638//GO:0015930	oxidoreductase activity//oxidoreductase activity, acting on the CH-NH2 group of donors//glutamate synthase activity	--	--	Glutamate synthase
c124937_g1	1536	--	--	GO:0008146	sulfotransferase activity	--	--	Sulfotransferase
c149265_g3	584	--	--	--	--	--	--	--
c138912_g1	1923	--	--	--	--	--	--	--
c108216_g1	1393	GO:0030168//GO:0051258//GO:0007165	platelet activation//protein polymerization//signal transduction	GO:0008270//GO:0005102//GO:0030674	zinc ion binding//receptor binding//protein binding, bridging	GO:0005577	fibrinogen complex	--
c120346_g1	644	--	--	--	--	--	--	--
c143796_g11	1275	--	--	--	--	--	--	--
c142574_g1	936	--	--	--	--	--	--	--
c148943_g1	5083	GO:0006817//GO:0035435	phosphate ion transport//phosphate ion transmembrane transport	GO:0015114	phosphate ion transmembrane transporter activity	GO:0016021	integral component of membrane	--
c74050_g1	1346	--	--	GO:0042302	structural constituent of cuticle	--	--	--
c148811_g1	3841	GO:0006468	protein phosphorylation	GO:0004672	protein kinase activity	--	--	Predicted unusual protein kinase
c148513_g2	2550	--	--	--	--	--	--	--
c141333_g1	268	--	--	--	--	--	--	--
c117280_g1	1139	--	--	--	--	--	--	--
c130176_g1	1501	--	--	--	--	--	--	--
c138361_g1	4288	GO:0006468	protein phosphorylation	GO:0004672//GO:0005515//GO:0005524	protein kinase activity//protein binding//ATP binding	--	--	--
c148622_g2	606	--	--	--	--	--	--	--
c139301_g1	1600	--	--	--	--	--	--	--
c148756_g2	1583	GO:0006810//GO:0007304	transport//chorion-containing eggshell formation	GO:0005213	structural constituent of chorion	GO:0042600//GO:0005576//GO:0016021	chorion//extracellular region//integral component of membrane	--
c131965_g2	606	--	--	--	--	--	--	--
c22371_g1	996	--	--	--	--	--	--	--
c216562_g1	1071	GO:0055114	oxidation-reduction process	GO:0016705//GO:0005506//GO:0020037	oxidoreductase activity, acting on paired donors, with incorporation or reduction of molecular oxygen//iron ion binding//heme binding	--	--	Cytochrome P450 CYP4/CYP19/CYP26 subfamilies
c104251_g1	1271	--	--	--	--	--	--	--
c143086_g1	2750	--	--	--	--	GO:0009288	bacterial-type flagellum	--
c118826_g1	1210	GO:0006355	regulation of transcription, DNA-templated	GO:0043565//GO:0003700	sequence-specific DNA binding//sequence-specific DNA binding transcription factor activity	GO:0005667	transcription factor complex	--
c92574_g1	1250	--	--	--	--	--	--	--
c126507_g1	2034	--	--	GO:0003677//GO:0008270	DNA binding//zinc ion binding	--	--	--
c148003_g1	4572	GO:0006355//GO:0019538//GO:0015979//GO:0015995//GO:0006281//GO:0051085//GO:0005992//GO:0015994//GO:0006508//GO:0006310	regulation of transcription, DNA-templated//protein metabolic process//photosynthesis//chlorophyll biosynthetic process//DNA repair//chaperone mediated protein folding requiring cofactor//trehalose biosynthetic process//chlorophyll metabolic process//proteolysis//DNA recombination	GO:0009378//GO:0016887//GO:0004252//GO:0003676//GO:0003824//GO:0016301//GO:0003724//GO:0005515//GO:0003678//GO:0008134//GO:0051082//GO:0003677//GO:0016851//GO:0005524//GO:0016787//GO:0003723//GO:0003924//GO:0005525//GO:0008270	four-way junction helicase activity//ATPase activity//serine-type endopeptidase activity//nucleic acid binding//catalytic activity//kinase activity//RNA helicase activity//protein binding//DNA helicase activity//transcription factor binding//unfolded protein binding//DNA binding//magnesium chelatase activity//ATP binding//hydrolase activity//RNA binding//GTPase activity//GTP binding//zinc ion bin…	GO:0005667//GO:0009379//GO:0010007//GO:0005657	transcription factor complex//Holliday junction helicase complex//magnesium chelatase complex//replication fork	Chaperone HSP104 and related ATP-dependent Clp proteases
c100568_g1	991	--	--	--	--	--	--	--
c131403_g1	2852	GO:0006355//GO:0006659	regulation of transcription, DNA-templated//phosphatidylserine biosynthetic process	GO:0046872//GO:0003677	metal ion binding//DNA binding	--	--	--
c147068_g1	2038	--	--	--	--	--	--	--
c146934_g1	2877	GO:0006996//GO:0007049//GO:0007076	organelle organization//cell cycle//mitotic chromosome condensation	--	--	GO:0000796	condensin complex	Chromosome condensation complex Condensin, subunit H
c94669_g1	1277	--	--	--	--	GO:0019031//GO:0016021	viral envelope//integral component of membrane	--
c144234_g5	1452	--	--	--	--	--	--	--
c139225_g1	1446	--	--	--	--	--	--	--
c16272_g1	489	GO:0015992//GO:0015986//GO:0006119	proton transport//ATP synthesis coupled proton transport//oxidative phosphorylation	GO:0046961//GO:0046933	proton-transporting ATPase activity, rotational mechanism//proton-transporting ATP synthase activity, rotational mechanism	GO:0045259//GO:0045261	proton-transporting ATP synthase complex//proton-transporting ATP synthase complex, catalytic core F(1)	Mitochondrial F1F0-ATP synthase, subunit delta/ATP16
c150558_g3	957	--	--	--	--	--	--	--
c93993_g1	800	GO:0050832	defense response to fungus	--	--	GO:0005576	extracellular region	--
c139437_g2	1182	--	--	--	--	--	--	--
c138009_g2	628	--	--	--	--	--	--	--
c133473_g1	2451	GO:0035556//GO:0055114	intracellular signal transduction//oxidation-reduction process	GO:0008270//GO:0047134//GO:0005515	zinc ion binding//protein-disulfide reductase activity//protein binding	GO:0009512	cytochrome b6f complex	DNA-binding protein jumonji/RBP2/SMCY, contains JmjC domain
c149613_g1	2890	--	--	--	--	GO:0016020	membrane	Uncharacterized conserved protein
c118701_g1	1632	GO:0042967//GO:0045454//GO:0009813//GO:0006633//GO:0009058//GO:0008610	acyl-carrier-protein biosynthetic process//cell redox homeostasis//flavonoid biosynthetic process//fatty acid biosynthetic process//biosynthetic process//lipid biosynthetic process	GO:0004315//GO:0008430//GO:0016746//GO:0016210//GO:0016747	3-oxoacyl-[acyl-carrier-protein] synthase activity//selenium binding//transferase activity, transferring acyl groups//naringenin-chalcone synthase activity//transferase activity, transferring acyl groups other than amino-acyl groups	GO:0005835//GO:0016020	fatty acid synthase complex//membrane	--
c118424_g1	2380	--	--	--	--	--	--	--
c147415_g1	2750	GO:0009103//GO:0006468	lipopolysaccharide biosynthetic process//protein phosphorylation	GO:0030247//GO:0005524//GO:0004672//GO:0016301//GO:0016773	polysaccharide binding//ATP binding//protein kinase activity//kinase activity//phosphotransferase activity, alcohol group as acceptor	GO:0016020	membrane	--
c145033_g1	453	--	--	--	--	--	--	--
c138847_g3	330	--	--	--	--	--	--	--
c135624_g1	1778	GO:0006508	proteolysis	GO:0004185	serine-type carboxypeptidase activity	--	--	Serine carboxypeptidases (lysosomal cathepsin A)
c126050_g1	1506	GO:0055114//GO:0006099//GO:0015976//GO:0006108//GO:0006090	oxidation-reduction process//tricarboxylic acid cycle//carbon utilization//malate metabolic process//pyruvate metabolic process	GO:0004471//GO:0051287	malate dehydrogenase (decarboxylating) (NAD+) activity//NAD binding	--	--	NADP+-dependent malic enzyme
c137659_g3	745	--	--	--	--	--	--	--
c144147_g1	2369	GO:0040007//GO:0051258//GO:0030168//GO:0007131//GO:0007059//GO:0008283//GO:0007165//GO:0015992//GO:0015991	growth//protein polymerization//platelet activation//reciprocal meiotic recombination//chromosome segregation//cell proliferation//signal transduction//proton transport//ATP hydrolysis coupled proton transport	GO:0005543//GO:0005096//GO:0030674//GO:0005102//GO:0015078//GO:0008083//GO:0005198	phospholipid binding//GTPase activator activity//protein binding, bridging//receptor binding//hydrogen ion transmembrane transporter activity//growth factor activity//structural molecule activity	GO:0033179//GO:0005577	proton-transporting V-type ATPase, V0 domain//fibrinogen complex	--
c146108_g2	534	--	--	--	--	--	--	--
c142725_g1	1918	GO:0006355//GO:0010508//GO:0006457	regulation of transcription, DNA-templated//positive regulation of autophagy//protein folding	GO:0046872//GO:0017176//GO:0005515//GO:0008270	metal ion binding//phosphatidylinositol N-acetylglucosaminyltransferase activity//protein binding//zinc ion binding	GO:0005622//GO:0005634	intracellular//nucleus	Ubiquitin-specific protease UBP14
c118488_g1	769	--	--	--	--	--	--	--
c122008_g2	341	--	--	--	--	--	--	--
c150255_g1	1283	--	--	--	--	--	--	--
c143600_g1	1164	GO:0042254//GO:0006412	ribosome biogenesis//translation	GO:0003735//GO:0019843	structural constituent of ribosome//rRNA binding	GO:0005840	ribosome	--
c139271_g1	2651	GO:0032312	regulation of ARF GTPase activity	GO:0015002//GO:0008060//GO:0008270	heme-copper terminal oxidase activity//ARF GTPase activator activity//zinc ion binding	GO:0005622//GO:0016020	intracellular//membrane	Predicted GTPase-activating protein
c100135_g1	1220	--	--	GO:0008242	omega peptidase activity	--	--	Ataxin 3/Josephin
c148910_g3	609	--	--	--	--	--	--	--
c132594_g1	2359	--	--	--	--	--	--	--
c128055_g1	1578	--	--	GO:0005515	protein binding	--	--	Glutathione S-transferase
c132931_g1	1892	--	--	GO:0003676//GO:0046872	nucleic acid binding//metal ion binding	--	--	--
c128746_g1	2023	GO:0007010//GO:0006355	cytoskeleton organization//regulation of transcription, DNA-templated	GO:0003677//GO:0008017	DNA binding//microtubule binding	GO:0045298	tubulin complex	--
c132432_g2	2606	--	--	GO:0005515	protein binding	--	--	--
c143299_g3	556	GO:0042967	acyl-carrier-protein biosynthetic process	GO:0008080	N-acetyltransferase activity	--	--	--
c116419_g1	968	--	--	--	--	--	--	--
c67582_g1	1350	--	--	--	--	--	--	--
c47046_g2	1042	GO:0055085	transmembrane transport	GO:0022857	transmembrane transporter activity	GO:0016021	integral component of membrane	--
c33223_g1	728	--	--	--	--	--	--	--
c116970_g1	483	GO:0055114	oxidation-reduction process	GO:0016491//GO:0046914	oxidoreductase activity//transition metal ion binding	--	--	--
c146345_g1	2062	--	--	GO:0005515	protein binding	--	--	--
c93081_g1	1177	--	--	GO:0005198	structural molecule activity	GO:0019013	viral nucleocapsid	--
c146319_g1	2829	GO:0006810	transport	GO:0005215	transporter activity	GO:0016020	membrane	--
c147197_g2	994	GO:0007165//GO:0006265//GO:0008283//GO:0040007//GO:0006955	signal transduction//DNA topological change//cell proliferation//growth//immune response	GO:0008083//GO:0003918//GO:0003677//GO:0005136	growth factor activity//DNA topoisomerase type II (ATP-hydrolyzing) activity//DNA binding//interleukin-4 receptor binding	GO:0005576//GO:0016516//GO:0005694	extracellular region//interleukin-4 receptor complex//chromosome	--
c146111_g2	1745	--	--	--	--	--	--	--
c143813_g2	2365	GO:0005975//GO:0046660//GO:0000902//GO:0006397	carbohydrate metabolic process//female sex differentiation//cell morphogenesis//mRNA processing	GO:0016773//GO:0016787	phosphotransferase activity, alcohol group as acceptor//hydrolase activity	GO:0005634	nucleus	Molecular chaperones HSP70/HSC70, HSP70 superfamily
c121745_g1	978	--	--	--	--	--	--	--
c136348_g1	847	--	--	--	--	--	--	--
c150919_g1	1565	--	--	GO:0005515	protein binding	--	--	--
c142052_g2	3273	GO:0006468	protein phosphorylation	GO:0005524//GO:0004672	ATP binding//protein kinase activity	--	--	--
c109832_g1	600	--	--	--	--	--	--	--
c145398_g9	1045	--	--	--	--	--	--	--
c143785_g2	2225	GO:0006355	regulation of transcription, DNA-templated	--	--	--	--	--
c138220_g1	1275	--	--	--	--	--	--	--
c137729_g1	2018	GO:0019836	hemolysis by symbiont of host erythrocytes	--	--	GO:0005576	extracellular region	--
c133279_g1	686	GO:0042254//GO:0006412	ribosome biogenesis//translation	GO:0003735//GO:0019843	structural constituent of ribosome//rRNA binding	GO:0005840	ribosome	60S ribosomal protein L9
c201212_g1	858	GO:0006804//GO:0006979	peroxidase reaction//response to oxidative stress	GO:0004601	peroxidase activity	--	--	--
c104101_g1	856	GO:0008152	metabolic process	GO:0016787	hydrolase activity	--	--	Predicted hydrolase related to dienelactone hydrolase
c62974_g1	840	GO:0005975	carbohydrate metabolic process	GO:0016773	phosphotransferase activity, alcohol group as acceptor	--	--	Ribulose kinase and related carbohydrate kinases
c231693_g1	1146	--	--	--	--	--	--	--
c140866_g1	2691	GO:0006260	DNA replication	GO:0003676//GO:0003677	nucleic acid binding//DNA binding	GO:0005634	nucleus	Single-stranded DNA-binding replication protein A (RPA), large (70 kD) subunit and related ssDNA-binding proteins
c139839_g3	1668	--	--	--	--	--	--	--
c72844_g1	1711	GO:0015979//GO:0050821	photosynthesis//protein stabilization	GO:0051082//GO:0042301//GO:0031072	unfolded protein binding//phosphate ion binding//heat shock protein binding	GO:0009523//GO:0016020	photosystem II//membrane	--
c105996_g1	772	--	--	--	--	--	--	--
c108222_g1	1781	GO:0006118//GO:0015979//GO:0045454	electron transport//photosynthesis//cell redox homeostasis	GO:0015035//GO:0005515//GO:0009055	protein disulfide oxidoreductase activity//protein binding//electron carrier activity	GO:0009523//GO:0016020//GO:0009539	photosystem II//membrane//photosystem II reaction center	Glutaredoxin and related proteins
c127698_g2	928	--	--	--	--	--	--	--
c125915_g1	913	--	--	GO:0005198	structural molecule activity	GO:0019031//GO:0019028	viral envelope//viral capsid	--
c146299_g4	450	--	--	--	--	--	--	--
c97798_g1	821	GO:0055114	oxidation-reduction process	GO:0016491//GO:0004866//GO:0016209//GO:0051920	oxidoreductase activity//endopeptidase inhibitor activity//antioxidant activity//peroxiredoxin activity	--	--	Alkyl hydroperoxide reductase, thiol specific antioxidant and related enzymes
c148894_g4	659	--	--	--	--	--	--	--
c95032_g1	1028	--	--	--	--	--	--	--
c130124_g1	516	--	--	--	--	--	--	--
c140978_g1	481	--	--	--	--	--	--	--
c70498_g1	1466	GO:0055114//GO:0006118	oxidation-reduction process//electron transport	GO:0000166//GO:0009055//GO:0008270//GO:0051536//GO:0016491	nucleotide binding//electron carrier activity//zinc ion binding//iron-sulfur cluster binding//oxidoreductase activity	--	--	Alcohol dehydrogenase, class V
c169922_g1	299	--	--	--	--	--	--	--
c150332_g3	632	--	--	GO:0046983	protein dimerization activity	GO:0016021	integral component of membrane	--
c147233_g1	1915	--	--	--	--	--	--	--
c111493_g1	648	--	--	GO:0016758	transferase activity, transferring hexosyl groups	GO:0005789	endoplasmic reticulum membrane	Glucosyltransferase - Alg8p
c128700_g1	1408	--	--	GO:0008270	zinc ion binding	--	--	--
c134625_g3	260	--	--	--	--	--	--	--
c149665_g2	5451	GO:0019079	viral genome replication	GO:0003723//GO:0035091	RNA binding//phosphatidylinositol binding	--	--	Uncharacterized conserved protein, contains C1, PH and RUN domains
c143704_g1	750	GO:0006810	transport	GO:0005215	transporter activity	GO:0016020	membrane	--
c150517_g1	1227	GO:0055114//GO:0008210//GO:0008207//GO:0008209//GO:0006694//GO:0005975	oxidation-reduction process//estrogen metabolic process//C21-steroid hormone metabolic process//androgen metabolic process//steroid biosynthetic process//carbohydrate metabolic process	GO:0004553//GO:0016616//GO:0003854//GO:0016491	hydrolase activity, hydrolyzing O-glycosyl compounds//oxidoreductase activity, acting on the CH-OH group of donors, NAD or NADP as acceptor//3-beta-hydroxy-delta5-steroid dehydrogenase activity//oxidoreductase activity	--	--	NAD-dependent malate dehydrogenase
c148524_g1	4554	GO:0000746	conjugation	GO:0005515//GO:0003676	protein binding//nucleic acid binding	GO:0005634	nucleus	Tomosyn and related SNARE-interacting proteins
c122116_g2	457	--	--	--	--	--	--	--
c3473_g1	982	GO:0006355	regulation of transcription, DNA-templated	GO:0043565//GO:0003677//GO:0003700	sequence-specific DNA binding//DNA binding//sequence-specific DNA binding transcription factor activity	GO:0005667//GO:0005634	transcription factor complex//nucleus	Transcriptional activator FOSB/c-Fos and related bZIP transcription factors
c138301_g1	1148	--	--	--	--	--	--	--
c121084_g1	652	GO:0055085	transmembrane transport	GO:0022857	transmembrane transporter activity	GO:0016021	integral component of membrane	--
c142524_g2	3224	--	--	GO:0005515//GO:0008270	protein binding//zinc ion binding	--	--	FOG: Ankyrin repeat
c145529_g1	3419	GO:0007049//GO:0010508//GO:0015992//GO:0015991//GO:0006810//GO:0006355	cell cycle//positive regulation of autophagy//proton transport//ATP hydrolysis coupled proton transport//transport//regulation of transcription, DNA-templated	GO:0015078//GO:0003924//GO:0005525//GO:0008270//GO:0003700//GO:0051082//GO:0003677//GO:0003676//GO:0043565	hydrogen ion transmembrane transporter activity//GTPase activity//GTP binding//zinc ion binding//sequence-specific DNA binding transcription factor activity//unfolded protein binding//DNA binding//nucleic acid binding//sequence-specific DNA binding	GO:0005634//GO:0005667//GO:0033179//GO:0016021	nucleus//transcription factor complex//proton-transporting V-type ATPase, V0 domain//integral component of membrane	--
c150424_g6	679	--	--	--	--	--	--	--
c126851_g1	955	GO:0016310//GO:0000160//GO:0009103	phosphorylation//phosphorelay signal transduction system//lipopolysaccharide biosynthetic process	GO:0008918//GO:0000155	lipopolysaccharide 3-alpha-galactosyltransferase activity//phosphorelay sensor kinase activity	GO:0016021//GO:0009365	integral component of membrane//protein histidine kinase complex	--
c113564_g3	609	--	--	--	--	GO:0016021	integral component of membrane	Endosomal membrane proteins, EMP70
c137936_g2	1704	GO:0006508	proteolysis	GO:0004222	metalloendopeptidase activity	--	--	--
c115966_g1	616	--	--	--	--	--	--	--
c115388_g1	842	--	--	--	--	--	--	--
c127156_g1	1141	--	--	--	--	--	--	--
c96193_g1	1038	--	--	GO:0046872	metal ion binding	--	--	Cytoskeletal protein Adducin
c137141_g1	1493	--	--	--	--	--	--	--
c144635_g2	1180	--	--	--	--	--	--	--
c142085_g6	1181	--	--	--	--	--	--	--
c127979_g3	602	--	--	--	--	--	--	--
c146721_g3	1239	--	--	--	--	--	--	--
c125306_g1	880	--	--	--	--	GO:0016021	integral component of membrane	--
c139091_g1	3528	GO:0006468	protein phosphorylation	GO:0004672//GO:0005524//GO:0003824	protein kinase activity//ATP binding//catalytic activity	--	--	Dual-specificity tyrosine-phosphorylation regulated kinase
c146342_g3	2599	GO:0006810	transport	GO:0003682//GO:0042626//GO:0005524	chromatin binding//ATPase activity, coupled to transmembrane movement of substances//ATP binding	GO:0016021//GO:0000785	integral component of membrane//chromatin	--
c149127_g1	2188	GO:0006206//GO:0006351//GO:0015074//GO:0006144	pyrimidine nucleobase metabolic process//transcription, DNA-templated//DNA integration//purine nucleobase metabolic process	GO:0003677//GO:0003899	DNA binding//DNA-directed RNA polymerase activity	GO:0005730	nucleolus	--
c139883_g1	1753	GO:0043087	regulation of GTPase activity	GO:0005089	Rho guanyl-nucleotide exchange factor activity	--	--	--
c122594_g2	1747	--	--	GO:0005509//GO:0008270//GO:0003676//GO:0004222	calcium ion binding//zinc ion binding//nucleic acid binding//metalloendopeptidase activity	GO:0005615	extracellular space	--
c129835_g1	949	--	--	--	--	--	--	--
c145200_g1	3281	GO:0006886	intracellular protein transport	GO:0008536//GO:0005515	Ran GTPase binding//protein binding	--	--	Karyopherin (importin) beta 1
c186775_g1	702	GO:0005976//GO:0055114//GO:0006355	polysaccharide metabolic process//oxidation-reduction process//regulation of transcription, DNA-templated	GO:0016779//GO:0010309//GO:0045735	nucleotidyltransferase activity//acireductone dioxygenase [iron(II)-requiring] activity//nutrient reservoir activity	--	--	--
c142248_g1	1860	--	--	GO:0003676	nucleic acid binding	--	--	Predicted RNA-binding protein
c149816_g6	587	--	--	--	--	--	--	--
c141917_g4	1231	--	--	--	--	--	--	--
c138987_g1	10448	GO:0055114//GO:0006812	oxidation-reduction process//cation transport	GO:0003723//GO:0005515//GO:0016887//GO:0008270//GO:0016638	RNA binding//protein binding//ATPase activity//zinc ion binding//oxidoreductase activity, acting on the CH-NH2 group of donors	GO:0016021	integral component of membrane	Kinase A-anchor protein Neurobeachin and related BEACH and WD40 repeat proteins
c24869_g1	1025	--	--	GO:0046872	metal ion binding	--	--	--
c139674_g5	2803	--	--	--	--	--	--	--
c81644_g1	1269	GO:0006355	regulation of transcription, DNA-templated	GO:0003700	sequence-specific DNA binding transcription factor activity	GO:0005667	transcription factor complex	--
c111704_g1	1186	--	--	--	--	--	--	--
c114752_g1	1474	--	--	--	--	--	--	--
c136708_g1	1890	GO:0006508//GO:0006355//GO:0006510	proteolysis//regulation of transcription, DNA-templated//ATP-dependent proteolysis	GO:0004176//GO:0043565//GO:0003700	ATP-dependent peptidase activity//sequence-specific DNA binding//sequence-specific DNA binding transcription factor activity	GO:0009507//GO:0005667	chloroplast//transcription factor complex	Predicted E3 ubiquitin ligase
c126186_g1	1687	--	--	--	--	--	--	--
c118834_g1	747	GO:0055114	oxidation-reduction process	GO:0016491	oxidoreductase activity	--	--	NADH-cytochrome b-5 reductase
c130352_g1	1477	GO:0006804//GO:0006979	peroxidase reaction//response to oxidative stress	GO:0004601	peroxidase activity	--	--	--
c146613_g1	4321	GO:0007018//GO:0007165//GO:0010508//GO:0007017	microtubule-based movement//signal transduction//positive regulation of autophagy//microtubule-based process	GO:0003777//GO:0008017//GO:0005179//GO:0005524	microtubule motor activity//microtubule binding//hormone activity//ATP binding	GO:0005576//GO:0005874//GO:0045298	extracellular region//microtubule//tubulin complex	Kinesin-like protein
c134628_g1	833	GO:0006464//GO:0015031	cellular protein modification process//protein transport	GO:0016881//GO:0005515	acid-amino acid ligase activity//protein binding	--	--	Ubiquitin-protein ligase
c151040_g3	2438	GO:0006511//GO:0016579	ubiquitin-dependent protein catabolic process//protein deubiquitination	GO:0004221	ubiquitin thiolesterase activity	--	--	--
c145977_g1	2949	GO:0006355//GO:0043093//GO:0048870//GO:0006438//GO:0007049//GO:0009099//GO:0009098//GO:0000917//GO:0009097//GO:0051726	regulation of transcription, DNA-templated//cytokinesis by binary fission//cell motility//valyl-tRNA aminoacylation//cell cycle//valine biosynthetic process//leucine biosynthetic process//barrier septum assembly//isoleucine biosynthetic process//regulation of cell cycle	GO:0000166//GO:0008134//GO:0003677//GO:0005524//GO:0045502//GO:0004832//GO:0042803	nucleotide binding//transcription factor binding//DNA binding//ATP binding//dynein binding//valine-tRNA ligase activity//protein homodimerization activity	GO:0005667//GO:0030286//GO:0005634//GO:0005737//GO:0031514	transcription factor complex//dynein complex//nucleus//cytoplasm//motile cilium	--
c141016_g3	982	--	--	--	--	--	--	--
c149155_g1	5868	GO:0006355//GO:0006206//GO:0006537//GO:0006310//GO:0008033//GO:0010508//GO:0006222//GO:0055114	regulation of transcription, DNA-templated//pyrimidine nucleobase metabolic process//glutamate biosynthetic process//DNA recombination//tRNA processing//positive regulation of autophagy//UMP biosynthetic process//oxidation-reduction process	GO:0003700//GO:0016638//GO:0004152//GO:0003677//GO:0003824//GO:0043565//GO:0017150//GO:0015930//GO:0016491//GO:0050660//GO:0005515//GO:0005198	sequence-specific DNA binding transcription factor activity//oxidoreductase activity, acting on the CH-NH2 group of donors//dihydroorotate dehydrogenase activity//DNA binding//catalytic activity//sequence-specific DNA binding//tRNA dihydrouridine synthase activity//glutamate synthase activity//oxidoreductase activity//flavin adenine dinucleotide binding//protein binding//structural molecule activ…	GO:0005667//GO:0016021//GO:0005634//GO:0019028	transcription factor complex//integral component of membrane//nucleus//viral capsid	Kelch repeat-containing proteins
c124139_g1	448	--	--	--	--	--	--	--
c133614_g1	1713	--	--	GO:0003723	RNA binding	--	--	--
c119961_g1	1141	GO:0042254//GO:0006412	ribosome biogenesis//translation	GO:0003735//GO:0003723	structural constituent of ribosome//RNA binding	GO:0005840	ribosome	--
c124300_g1	547	--	--	--	--	--	--	--
c81068_g2	687	--	--	--	--	--	--	--
c136790_g1	1954	--	--	GO:0008270//GO:0005515	zinc ion binding//protein binding	GO:0005622	intracellular	--
c98648_g1	582	--	--	--	--	--	--	--
c150451_g1	5456	GO:0015074//GO:0006508	DNA integration//proteolysis	GO:0004197//GO:0033926	cysteine-type endopeptidase activity//glycopeptide alpha-N-acetylgalactosaminidase activity	GO:0016020	membrane	FOG: Transposon-encoded proteins with TYA, reverse transcriptase, integrase domains in various combinations
c131611_g1	1391	GO:0006508//GO:0006144	proteolysis//purine nucleobase metabolic process	GO:0004197//GO:0003700//GO:0003968//GO:0017111	cysteine-type endopeptidase activity//sequence-specific DNA binding transcription factor activity//RNA-directed RNA polymerase activity//nucleoside-triphosphatase activity	GO:0005667//GO:0031379	transcription factor complex//RNA-directed RNA polymerase complex	--
c48828_g1	1093	GO:0008152	metabolic process	GO:0016787	hydrolase activity	--	--	--
c127450_g1	654	--	--	--	--	--	--	--
c113133_g1	648	--	--	--	--	--	--	--
c139103_g1	1662	--	--	--	--	--	--	--
c149196_g2	5248	--	--	GO:0005488//GO:0008061//GO:0003723//GO:0003676//GO:0046872	binding//chitin binding//RNA binding//nucleic acid binding//metal ion binding	GO:0005737	cytoplasm	--
c139799_g2	1346	--	--	--	--	--	--	--
c128119_g1	4070	GO:0006260	DNA replication	GO:0046872//GO:0003697//GO:0000166	metal ion binding//single-stranded DNA binding//nucleotide binding	GO:0042025	host cell nucleus	P-type ATPase
c143202_g2	1385	--	--	--	--	--	--	--
c138346_g1	2811	GO:0043086//GO:0006754//GO:0006200//GO:0006508	negative regulation of catalytic activity//ATP biosynthetic process//ATP catabolic process//proteolysis	GO:0005524//GO:0004252//GO:0016887//GO:0042802	ATP binding//serine-type endopeptidase activity//ATPase activity//identical protein binding	GO:0000275	mitochondrial proton-transporting ATP synthase complex, catalytic core F(1)	--
c133391_g1	2406	--	--	--	--	--	--	--
c143209_g1	1254	--	--	--	--	--	--	--
c102476_g1	660	--	--	--	--	--	--	--
c149019_g7	1218	--	--	--	--	GO:0016021	integral component of membrane	--
c145380_g1	6677	GO:0016032//GO:0006278	viral process//RNA-dependent DNA replication	GO:0003723//GO:0003964	RNA binding//RNA-directed DNA polymerase activity	--	--	--
c149354_g2	4560	--	--	GO:0005515//GO:0003723	protein binding//RNA binding	--	--	Translation initiation factor 4F, ribosome/mRNA-bridging subunit (eIF-4G)
c141407_g1	2355	GO:0006505//GO:0006886//GO:0042967//GO:0006629	GPI anchor metabolic process//intracellular protein transport//acyl-carrier-protein biosynthetic process//lipid metabolic process	GO:0008374//GO:0016788	O-acyltransferase activity//hydrolase activity, acting on ester bonds	--	--	Lecithin:cholesterol acyltransferase (LCAT)/Acyl-ceramide synthase
c102638_g1	859	GO:0055114	oxidation-reduction process	GO:0005506//GO:0016705//GO:0020037	iron ion binding//oxidoreductase activity, acting on paired donors, with incorporation or reduction of molecular oxygen//heme binding	--	--	Cytochrome P450 CYP2 subfamily
c109416_g1	661	--	--	--	--	--	--	--
c139795_g1	939	--	--	--	--	--	--	--
c91377_g1	457	--	--	--	--	--	--	--
c159680_g1	867	--	--	--	--	--	--	--
c98175_g1	721	--	--	--	--	--	--	--
c30355_g1	810	GO:0015986//GO:0015992//GO:0042157	ATP synthesis coupled proton transport//proton transport//lipoprotein metabolic process	GO:0015078	hydrogen ion transmembrane transporter activity	GO:0005576//GO:0045263	extracellular region//proton-transporting ATP synthase complex, coupling factor F(o)	--
c146850_g1	3836	--	--	GO:0008270//GO:0003723//GO:0003676	zinc ion binding//RNA binding//nucleic acid binding	--	--	Splicing factor 1/branch point binding protein (RRM superfamily)
c148242_g4	793	--	--	--	--	--	--	--
c198968_g1	776	GO:0042254//GO:0006412	ribosome biogenesis//translation	GO:0003735	structural constituent of ribosome	GO:0005840//GO:0005622	ribosome//intracellular	--
c131596_g1	668	--	--	--	--	--	--	--
c147377_g5	729	--	--	--	--	--	--	--
c142880_g1	2155	--	--	--	--	--	--	--
c146031_g1	1713	GO:0045454//GO:0019079	cell redox homeostasis//viral genome replication	GO:0003723//GO:0008270	RNA binding//zinc ion binding	--	--	--
c127739_g1	1624	--	--	GO:0046872	metal ion binding	--	--	CCCH-type Zn-finger protein
c102325_g2	847	GO:0006952	defense response	--	--	--	--	--
c83513_g1	1180	GO:0015979	photosynthesis	--	--	GO:0016020//GO:0009523//GO:0009539	membrane//photosystem II//photosystem II reaction center	--
c122625_g1	939	GO:0006275	regulation of DNA replication	GO:0003677	DNA binding	--	--	--
c73929_g1	855	--	--	--	--	--	--	--
c144139_g1	3481	GO:0051276//GO:0007264	chromosome organization//small GTPase mediated signal transduction	GO:0016887//GO:0005515//GO:0005525//GO:0005524	ATPase activity//protein binding//GTP binding//ATP binding	GO:0005694//GO:0005622	chromosome//intracellular	DNA repair protein RAD18 (SMC family protein)
c148509_g3	714	--	--	--	--	--	--	--
c133706_g1	941	GO:0006801//GO:0055114	superoxide metabolic process//oxidation-reduction process	GO:0004784//GO:0046872	superoxide dismutase activity//metal ion binding	--	--	Manganese superoxide dismutase
c104069_g1	1362	GO:0006355	regulation of transcription, DNA-templated	GO:0003677	DNA binding	--	--	--
c199318_g1	936	--	--	--	--	--	--	--
c127068_g1	783	--	--	--	--	--	--	--
c147471_g1	1643	--	--	GO:0051087//GO:0005515	chaperone binding//protein binding	--	--	--
c148457_g1	3024	--	--	--	--	--	--	Auxilin-like protein and related proteins containing DnaJ domain
c138608_g1	1350	GO:0005975//GO:0010508//GO:0051258//GO:0030168//GO:0007165	carbohydrate metabolic process//positive regulation of autophagy//protein polymerization//platelet activation//signal transduction	GO:0030248//GO:0046983//GO:0004553//GO:0030674//GO:0005102	cellulose binding//protein dimerization activity//hydrolase activity, hydrolyzing O-glycosyl compounds//protein binding, bridging//receptor binding	GO:0005576//GO:0005577	extracellular region//fibrinogen complex	--
c67290_g1	860	--	--	--	--	--	--	--
c150302_g1	1409	--	--	--	--	--	--	--
c100331_g1	818	GO:0006804//GO:0006979	peroxidase reaction//response to oxidative stress	GO:0004601	peroxidase activity	--	--	--
c118233_g1	1259	--	--	--	--	--	--	--
c150256_g1	6764	GO:0006886//GO:0006468//GO:0009103//GO:0016192	intracellular protein transport//protein phosphorylation//lipopolysaccharide biosynthetic process//vesicle-mediated transport	GO:0016773//GO:0030247//GO:0005524//GO:0004672//GO:0003723//GO:0008270	phosphotransferase activity, alcohol group as acceptor//polysaccharide binding//ATP binding//protein kinase activity//RNA binding//zinc ion binding	GO:0016020//GO:0030117	membrane//membrane coat	Vesicle coat complex AP-3, delta subunit
c141613_g1	2271	--	--	GO:0005515	protein binding	--	--	--
c111846_g1	912	--	--	--	--	--	--	--
c111581_g1	549	--	--	--	--	--	--	--
c147659_g2	3896	GO:0042254//GO:0006412	ribosome biogenesis//translation	GO:0003735	structural constituent of ribosome	GO:0005840	ribosome	Uncharacterized conserved protein TEX2, contains PH domain
c133162_g1	1922	GO:0015696	ammonium transport	GO:0005515//GO:0008519	protein binding//ammonium transmembrane transporter activity	GO:0016020	membrane	--
c125730_g1	852	--	--	--	--	--	--	--
c122159_g2	408	--	--	--	--	--	--	--
c116183_g1	1277	GO:0006633//GO:0055114	fatty acid biosynthetic process//oxidation-reduction process	GO:0005506//GO:0016491	iron ion binding//oxidoreductase activity	GO:0005576	extracellular region	--
c134714_g1	512	GO:0000413//GO:0006457	protein peptidyl-prolyl isomerization//protein folding	GO:0003755	peptidyl-prolyl cis-trans isomerase activity	--	--	FKBP-type peptidyl-prolyl cis-trans isomerase
c150140_g2	5741	GO:0016055//GO:0046656//GO:0006814	Wnt signaling pathway//folic acid biosynthetic process//sodium ion transport	GO:0030269	tetrahydromethanopterin S-methyltransferase activity	GO:0012506//GO:0005737	vesicle membrane//cytoplasm	--
c137036_g2	1416	--	--	--	--	--	--	--
c125638_g1	343	--	--	--	--	--	--	--
c137325_g2	3247	GO:0005985//GO:0009058	sucrose metabolic process//biosynthetic process	--	--	GO:0019013//GO:0016021	viral nucleocapsid//integral component of membrane	--
c134659_g1	1135	--	--	--	--	--	--	--
c129143_g2	744	--	--	--	--	--	--	--
c115341_g2	856	GO:0006560//GO:0006525//GO:0006527	proline metabolic process//arginine metabolic process//arginine catabolic process	GO:0008792	arginine decarboxylase activity	GO:0016021//GO:0019012	integral component of membrane//virion	--
c142316_g2	2387	GO:0009451//GO:0001522	RNA modification//pseudouridine synthesis	GO:0003723//GO:0005515//GO:0009982	RNA binding//protein binding//pseudouridine synthase activity	--	--	WD40 repeat-containing protein
c55716_g1	311	--	--	--	--	--	--	--
c152622_g1	877	GO:0042710	biofilm formation	--	--	--	--	--
c41874_g1	1245	GO:0006355	regulation of transcription, DNA-templated	GO:0003700//GO:0043565//GO:0003682	sequence-specific DNA binding transcription factor activity//sequence-specific DNA binding//chromatin binding	GO:0005667//GO:0000785	transcription factor complex//chromatin	Transcription factor, Myb superfamily
c148575_g1	6146	GO:0007165	signal transduction	GO:0005524//GO:0046872//GO:0004386//GO:0005515//GO:0003677//GO:0003676//GO:0004872//GO:0008270	ATP binding//metal ion binding//helicase activity//protein binding//DNA binding//nucleic acid binding//receptor activity//zinc ion binding	GO:0016021	integral component of membrane	DEAD box-containing helicase-like transcription factor/DNA repair protein
c129609_g1	689	GO:0006355	regulation of transcription, DNA-templated	GO:0003700	sequence-specific DNA binding transcription factor activity	GO:0005667//GO:0005634	transcription factor complex//nucleus	--
c132258_g1	1227	GO:0006813//GO:0042384//GO:0010826	potassium ion transport//cilium assembly//negative regulation of centrosome duplication	GO:0015269//GO:0004252	calcium-activated potassium channel activity//serine-type endopeptidase activity	GO:0036038//GO:0016020//GO:0005886	TCTN-B9D complex//membrane//plasma membrane	--
c148064_g2	1341	--	--	GO:0003723	RNA binding	--	--	--
c130109_g1	2552	--	--	GO:0046872	metal ion binding	--	--	--
c123680_g1	1483	GO:0006355	regulation of transcription, DNA-templated	GO:0005524//GO:0003700//GO:0016818//GO:0003677//GO:0043565	ATP binding//sequence-specific DNA binding transcription factor activity//hydrolase activity, acting on acid anhydrides, in phosphorus-containing anhydrides//DNA binding//sequence-specific DNA binding	GO:0005667//GO:0005634	transcription factor complex//nucleus	--
c123918_g2	1090	--	--	--	--	GO:0016020	membrane	--
c108564_g1	1197	--	--	--	--	--	--	--
c148790_g2	1992	GO:0006260	DNA replication	GO:0005524//GO:0003688	ATP binding//DNA replication origin binding	GO:0046809	replication compartment	--
c136602_g1	4931	--	--	GO:0016779	nucleotidyltransferase activity	--	--	Nuclear pore complex, Nup155 component (D Nup154, sc Nup157/Nup170)
c69455_g1	1121	--	--	--	--	--	--	--
c105398_g1	1499	GO:0019354//GO:0018874//GO:0006574//GO:0006631//GO:0006108//GO:0006779//GO:0046168//GO:0008033//GO:0005975//GO:0006568//GO:0006550//GO:0006633//GO:0015940//GO:0015976//GO:0055114//GO:0006552//GO:0016117//GO:0006099//GO:0006554//GO:0006090	siroheme biosynthetic process//benzoate metabolic process//valine catabolic process//fatty acid metabolic process//malate metabolic process//porphyrin-containing compound biosynthetic process//glycerol-3-phosphate catabolic process//tRNA processing//carbohydrate metabolic process//tryptophan metabolic process//isoleucine catabolic process//fatty acid biosynthetic process//pantothenate biosyntheti…	GO:0004471//GO:0043115//GO:0016616//GO:0004499//GO:0008677//GO:0048037//GO:0050660//GO:0003857//GO:0016705//GO:0030246//GO:0003824//GO:0051287//GO:0050661//GO:0016491	malate dehydrogenase (decarboxylating) (NAD+) activity//precorrin-2 dehydrogenase activity//oxidoreductase activity, acting on the CH-OH group of donors, NAD or NADP as acceptor//N,N-dimethylaniline monooxygenase activity//2-dehydropantoate 2-reductase activity//cofactor binding//flavin adenine dinucleotide binding//3-hydroxyacyl-CoA dehydrogenase activity//oxidoreductase activity, acting on pair…	GO:0005737	cytoplasm	Flavin-containing monooxygenase
c149154_g2	622	--	--	--	--	--	--	--
c146228_g1	2304	--	--	--	--	--	--	--
c133615_g1	1210	--	--	--	--	GO:0019031	viral envelope	--
c146098_g1	3238	--	--	--	--	--	--	--
c24444_g1	610	--	--	--	--	--	--	--
c131366_g1	2144	GO:0009069//GO:0016310//GO:0006811//GO:0006810//GO:0006468	serine family amino acid metabolic process//phosphorylation//ion transport//transport//protein phosphorylation	GO:0004674//GO:0000287//GO:0005215//GO:0004672//GO:0005524	protein serine/threonine kinase activity//magnesium ion binding//transporter activity//protein kinase activity//ATP binding	GO:0016020	membrane	--
c108046_g1	767	--	--	--	--	--	--	--
c119676_g1	1271	--	--	--	--	--	--	Predicted membrane protein
c146737_g1	2692	--	--	GO:0004519	endonuclease activity	--	--	--
c106555_g1	1081	--	--	--	--	--	--	--
c108109_g1	774	--	--	--	--	--	--	--
c146428_g1	1095	--	--	--	--	--	--	--
c133138_g1	2615	GO:0046373//GO:0005975//GO:0010506//GO:0009117	L-arabinose metabolic process//carbohydrate metabolic process//regulation of autophagy//nucleotide metabolic process	GO:0046556	alpha-L-arabinofuranosidase activity	GO:0005615	extracellular space	--
c147843_g1	2564	--	--	--	--	--	--	--
c141450_g1	2133	--	--	--	--	--	--	--
c150296_g1	3039	--	--	--	--	GO:0031224	intrinsic component of membrane	--
c133554_g1	1811	GO:0009890	negative regulation of biosynthetic process	--	--	--	--	--
c144968_g1	4638	GO:0030071//GO:0016192//GO:0006886//GO:0031145	regulation of mitotic metaphase/anaphase transition//vesicle-mediated transport//intracellular protein transport//anaphase-promoting complex-dependent proteasomal ubiquitin-dependent protein catabolic process	GO:0005515//GO:0005198	protein binding//structural molecule activity	GO:0030117//GO:0005680	membrane coat//anaphase-promoting complex	Anaphase-promoting complex (APC), subunit 4
c146177_g1	573	GO:0009405	pathogenesis	--	--	GO:0016020	membrane	--
c126460_g1	1770	--	--	--	--	GO:0019867	outer membrane	Molecular chaperone (small heat-shock protein Hsp26/Hsp42)
c148859_g1	2646	--	--	--	--	--	--	--
c145199_g2	2871	--	--	--	--	--	--	--
c144608_g1	2878	GO:0005975//GO:0000902	carbohydrate metabolic process//cell morphogenesis	GO:0016773	phosphotransferase activity, alcohol group as acceptor	--	--	Molecular chaperones HSP105/HSP110/SSE1, HSP70 superfamily
c231865_g1	528	--	--	--	--	--	--	--
c150141_g1	1590	--	--	--	--	--	--	Voltage-gated shaker-like K+ channel, subunit beta/KCNAB
c131288_g1	2151	GO:0006310	DNA recombination	GO:0003677	DNA binding	--	--	--
c131913_g1	3493	GO:0017009	protein-phycocyanobilin linkage	--	--	--	--	Uncharacterized conserved protein
c149903_g1	2076	--	--	--	--	--	--	--
c143848_g1	1828	GO:0006412//GO:0042254	translation//ribosome biogenesis	GO:0016758//GO:0003735//GO:0005515	transferase activity, transferring hexosyl groups//structural constituent of ribosome//protein binding	GO:0005840//GO:0005622//GO:0005789	ribosome//intracellular//endoplasmic reticulum membrane	--
c113037_g1	631	--	--	--	--	--	--	Uncharacterized conserved protein
c136616_g2	1298	GO:0006555//GO:0019354//GO:0015940//GO:0006520//GO:0006730//GO:0008152//GO:0055114//GO:0009099//GO:0009097//GO:0009098//GO:0008652//GO:0006779//GO:0006813	methionine metabolic process//siroheme biosynthetic process//pantothenate biosynthetic process//cellular amino acid metabolic process//one-carbon metabolic process//metabolic process//oxidation-reduction process//valine biosynthetic process//isoleucine biosynthetic process//leucine biosynthetic process//cellular amino acid biosynthetic process//porphyrin-containing compound biosynthetic process//…	GO:0016616//GO:0004013//GO:0043115//GO:0048037//GO:0004455//GO:0016491	oxidoreductase activity, acting on the CH-OH group of donors, NAD or NADP as acceptor//adenosylhomocysteinase activity//precorrin-2 dehydrogenase activity//cofactor binding//ketol-acid reductoisomerase activity//oxidoreductase activity	--	--	S-adenosylhomocysteine hydrolase
c127656_g2	484	--	--	--	--	--	--	--
c112220_g1	955	GO:0006464	cellular protein modification process	--	--	GO:0019028//GO:0032797	viral capsid//SMN complex	Small nuclear ribonucleoprotein SMD1 and related snRNPs
c90501_g1	2640	GO:0006119//GO:0015986//GO:0006486//GO:0015992	oxidative phosphorylation//ATP synthesis coupled proton transport//protein glycosylation//proton transport	GO:0008378//GO:0046933//GO:0046961//GO:0016757	galactosyltransferase activity//proton-transporting ATP synthase activity, rotational mechanism//proton-transporting ATPase activity, rotational mechanism//transferase activity, transferring glycosyl groups	GO:0045259//GO:0045261//GO:0016020	proton-transporting ATP synthase complex//proton-transporting ATP synthase complex, catalytic core F(1)//membrane	F0F1-type ATP synthase, gamma subunit
c132202_g1	518	GO:0006457	protein folding	GO:0003755	peptidyl-prolyl cis-trans isomerase activity	--	--	Cyclophilin type peptidyl-prolyl cis-trans isomerase
c115311_g2	1209	--	--	--	--	--	--	--
c134968_g1	1053	GO:0045454//GO:0055114	cell redox homeostasis//oxidation-reduction process	--	--	--	--	--
c144169_g5	960	--	--	--	--	--	--	--
c141718_g5	366	--	--	GO:0046872	metal ion binding	--	--	--
c135309_g1	311	--	--	--	--	--	--	--
c108624_g1	420	GO:0055114	oxidation-reduction process	GO:0016491	oxidoreductase activity	--	--	Voltage-gated shaker-like K+ channel, subunit beta/KCNAB
c148699_g1	1444	--	--	--	--	--	--	--
c134063_g1	935	GO:0006278	RNA-dependent DNA replication	GO:0003964//GO:0003723	RNA-directed DNA polymerase activity//RNA binding	--	--	--
c143762_g1	3333	--	--	GO:0005515//GO:0003682//GO:0008270	protein binding//chromatin binding//zinc ion binding	GO:0000785	chromatin	Chromatin remodeling factor subunit and related transcription factors
c147685_g2	4544	GO:0055085//GO:0006744//GO:0006118//GO:0015992//GO:0006814//GO:0006120	transmembrane transport//ubiquinone biosynthetic process//electron transport//proton transport//sodium ion transport//mitochondrial electron transport, NADH to ubiquinone	GO:0008137//GO:0003954	NADH dehydrogenase (ubiquinone) activity//NADH dehydrogenase activity	GO:0005634//GO:0005739	nucleus//mitochondrion	--
c145277_g1	3301	GO:0006281//GO:0006355//GO:0006310//GO:0003333	DNA repair//regulation of transcription, DNA-templated//DNA recombination//amino acid transmembrane transport	GO:0003677	DNA binding	GO:0017119//GO:0005737	Golgi transport complex//cytoplasm	Amino acid transporter protein
c145779_g1	3104	GO:0009069//GO:0006468//GO:0016310	serine family amino acid metabolic process//protein phosphorylation//phosphorylation	GO:0005524//GO:0004672//GO:0004674	ATP binding//protein kinase activity//protein serine/threonine kinase activity	--	--	--
c141961_g2	933	--	--	--	--	--	--	--
c147288_g1	399	--	--	--	--	--	--	--
c151015_g1	5798	GO:0007155//GO:0006468	cell adhesion//protein phosphorylation	GO:0005515//GO:0004672//GO:0005524	protein binding//protein kinase activity//ATP binding	GO:0005604//GO:0016021	basement membrane//integral component of membrane	--
c118779_g1	562	--	--	--	--	--	--	--
c124885_g2	1555	GO:0030150	protein import into mitochondrial matrix	--	--	GO:0005742	mitochondrial outer membrane translocase complex	--
c148425_g1	2519	GO:0006554//GO:0006479//GO:0034968	lysine catabolic process//protein methylation//histone lysine methylation	GO:0018024//GO:0046872//GO:0005515//GO:0008270//GO:0042393	histone-lysine N-methyltransferase activity//metal ion binding//protein binding//zinc ion binding//histone binding	GO:0005634	nucleus	Histone H3 (Lys9) methyltransferase SUV39H1/Clr4, required for transcriptional silencing
c140950_g1	2886	GO:0046740	transport of virus in host, cell to cell	GO:0008270	zinc ion binding	GO:0016021	integral component of membrane	--
c104161_g1	1115	--	--	--	--	--	--	--
c146428_g3	376	--	--	--	--	--	--	--
c145052_g1	1317	--	--	--	--	--	--	--
c156971_g1	486	--	--	--	--	--	--	--
c143785_g1	1217	--	--	--	--	--	--	--
c131524_g1	1834	GO:0006355	regulation of transcription, DNA-templated	GO:0003700//GO:0003677//GO:0046983	sequence-specific DNA binding transcription factor activity//DNA binding//protein dimerization activity	GO:0005634//GO:0005667	nucleus//transcription factor complex	MADS box transcription factor
c149834_g5	4501	--	--	GO:0005506	iron ion binding	--	--	--
c146947_g3	728	--	--	--	--	--	--	--
c112609_g1	1232	--	--	--	--	--	--	--
c23157_g1	1810	--	--	GO:0003677	DNA binding	--	--	--
c150790_g3	400	--	--	--	--	--	--	--
c110112_g1	916	--	--	--	--	--	--	--
c128142_g1	1034	--	--	GO:0016788//GO:0003682//GO:0005515	hydrolase activity, acting on ester bonds//chromatin binding//protein binding	GO:0000785	chromatin	BAH domain proteins
c151947_g1	865	--	--	--	--	--	--	--
c106756_g1	968	GO:0045859//GO:0007050	regulation of protein kinase activity//cell cycle arrest	GO:0004861	cyclin-dependent protein serine/threonine kinase inhibitor activity	GO:0005634	nucleus	--
c146394_g4	1798	--	--	--	--	--	--	--
c138450_g1	1933	--	--	--	--	--	--	--
c133438_g1	779	GO:0006367	transcription initiation from RNA polymerase II promoter	--	--	GO:0005673	transcription factor TFIIE complex	--
c96907_g1	931	--	--	--	--	--	--	--
c88445_g1	1940	--	--	--	--	--	--	--
c141075_g1	775	GO:0001514//GO:0006448	selenocysteine incorporation//regulation of translational elongation	GO:0005525//GO:0003746//GO:0003723	GTP binding//translation elongation factor activity//RNA binding	GO:0005737//GO:0005840	cytoplasm//ribosome	--
c150773_g1	2709	GO:0015074	DNA integration	--	--	--	--	FOG: Transposon-encoded proteins with TYA, reverse transcriptase, integrase domains in various combinations
c148915_g2	2047	GO:0006397	mRNA processing	GO:0003723	RNA binding	GO:0005634	nucleus	rRNA processing protein Rrp5
c146217_g1	1516	--	--	--	--	--	--	--
c122821_g1	2298	--	--	GO:0003723	RNA binding	--	--	PolyC-binding proteins alphaCP-1 and related KH domain proteins
c170553_g1	456	--	--	--	--	--	--	--
c100779_g1	935	--	--	--	--	--	--	--
c70702_g1	752	--	--	--	--	--	--	--
c143937_g3	3639	GO:0006397//GO:0006810	mRNA processing//transport	GO:0004386//GO:0008026//GO:0003676//GO:0016887//GO:0005524	helicase activity//ATP-dependent helicase activity//nucleic acid binding//ATPase activity//ATP binding	--	--	mRNA splicing factor ATP-dependent RNA helicase
c131375_g1	1084	GO:0055114//GO:0006637//GO:0006635	oxidation-reduction process//acyl-CoA metabolic process//fatty acid beta-oxidation	GO:0003997//GO:0016627	acyl-CoA oxidase activity//oxidoreductase activity, acting on the CH-CH group of donors	GO:0005777	peroxisome	Acyl-CoA oxidase
c128969_g1	1939	GO:0007155//GO:0000921	cell adhesion//septin ring assembly	GO:0005515	protein binding	GO:0016021//GO:0005940//GO:0005604	integral component of membrane//septin ring//basement membrane	Regulator of nuclear mRNA
c145538_g1	5233	--	--	GO:0005515	protein binding	GO:0016021//GO:0019012	integral component of membrane//virion	Nucleosome remodeling factor, subunit NURF301/BPTF
c147645_g3	1021	--	--	GO:0016874	ligase activity	--	--	--
c149600_g1	652	--	--	--	--	--	--	--
c140434_g1	2053	GO:0006468	protein phosphorylation	GO:0005524//GO:0004672	ATP binding//protein kinase activity	--	--	Serine/threonine protein kinase
c10133_g1	486	GO:0006448//GO:0009307//GO:0006308//GO:0001514	regulation of translational elongation//DNA restriction-modification system//DNA catabolic process//selenocysteine incorporation	GO:0003746//GO:0003723//GO:0009036//GO:0003677//GO:0005525	translation elongation factor activity//RNA binding//Type II site-specific deoxyribonuclease activity//DNA binding//GTP binding	GO:0005737//GO:0005840//GO:0009359	cytoplasm//ribosome//Type II site-specific deoxyribonuclease complex	--
c147808_g1	3949	GO:0006810	transport	--	--	GO:0005643	nuclear pore	Nuclear pore complex, Nup98 component (sc Nup145/Nup100/Nup116)
c1786_g1	799	--	--	--	--	--	--	--
c146967_g1	1138	--	--	--	--	--	--	--
c147681_g2	2399	GO:0006885//GO:0006812//GO:0055085	regulation of pH//cation transport//transmembrane transport	GO:0015299	solute:proton antiporter activity	GO:0016021	integral component of membrane	Sodium/hydrogen exchanger protein
c137228_g1	3797	GO:0006260//GO:0006355//GO:0009966//GO:0006313	DNA replication//regulation of transcription, DNA-templated//regulation of signal transduction//transposition, DNA-mediated	GO:0005524//GO:0008270//GO:0003689//GO:0003700//GO:0043565//GO:0004803//GO:0003677	ATP binding//zinc ion binding//DNA clamp loader activity//sequence-specific DNA binding transcription factor activity//sequence-specific DNA binding//transposase activity//DNA binding	GO:0005737//GO:0016020//GO:0005667//GO:0042575//GO:0016021//GO:0005663	cytoplasm//membrane//transcription factor complex//DNA polymerase complex//integral component of membrane//DNA replication factor C complex	--
c143147_g1	3057	GO:0006508//GO:0006144	proteolysis//purine nucleobase metabolic process	GO:0017111//GO:0004197//GO:0003968	nucleoside-triphosphatase activity//cysteine-type endopeptidase activity//RNA-directed RNA polymerase activity	GO:0031379	RNA-directed RNA polymerase complex	--
c128131_g1	1797	--	--	--	--	--	--	--
c58696_g1	1527	--	--	GO:0016765	transferase activity, transferring alkyl or aryl (other than methyl) groups	--	--	Cis-prenyltransferase
c131005_g1	2852	GO:0006887	exocytosis	--	--	GO:0000145	exocyst	Exocyst component protein and related proteins
c119235_g1	497	GO:0030153//GO:0006955	bacteriocin immunity//immune response	GO:0015643	toxic substance binding	GO:0019814	immunoglobulin complex	--
c143509_g2	2476	--	--	--	--	--	--	--
c148234_g2	819	--	--	--	--	--	--	--
c112333_g1	1023	--	--	--	--	--	--	--
c138369_g1	1215	--	--	--	--	--	--	--
c112895_g1	553	--	--	--	--	--	--	--
c145520_g1	2865	--	--	--	--	--	--	--
c124252_g1	513	--	--	--	--	--	--	--
c133516_g1	3242	GO:0048544//GO:0006468//GO:0016310//GO:0009069	recognition of pollen//protein phosphorylation//phosphorylation//serine family amino acid metabolic process	GO:0004674//GO:0004672//GO:0005524	protein serine/threonine kinase activity//protein kinase activity//ATP binding	--	--	--
c145321_g1	903	GO:0042546	cell wall biogenesis	GO:0005199	structural constituent of cell wall	GO:0005618	cell wall	--
c188225_g1	700	GO:0008615//GO:0055114//GO:0042823	pyridoxine biosynthetic process//oxidation-reduction process//pyridoxal phosphate biosynthetic process	GO:0004733//GO:0010181	pyridoxamine-phosphate oxidase activity//FMN binding	--	--	--
c125977_g1	484	GO:0006013//GO:0006094//GO:0015976//GO:0006096//GO:0006000//GO:0006020//GO:0046486//GO:0008152	mannose metabolic process//gluconeogenesis//carbon utilization//glycolytic process//fructose metabolic process//inositol metabolic process//glycerolipid metabolic process//metabolic process	GO:0004807	triose-phosphate isomerase activity	--	--	Triosephosphate isomerase
c143089_g1	523	--	--	--	--	--	--	--
c138553_g1	3448	--	--	--	--	--	--	--
c141323_g1	1685	--	--	--	--	--	--	--
c120246_g1	1759	GO:0005975	carbohydrate metabolic process	GO:0004553	hydrolase activity, hydrolyzing O-glycosyl compounds	--	--	--
c142078_g1	1142	--	--	--	--	--	--	--
c73266_g1	2350	GO:0017148	negative regulation of translation	GO:0030598	rRNA N-glycosylase activity	--	--	--
c185676_g1	421	--	--	GO:0003677	DNA binding	--	--	--
c127546_g1	1018	--	--	--	--	GO:0016020	membrane	--
c58659_g1	985	--	--	GO:0016787	hydrolase activity	--	--	Glyoxylase
c198048_g1	3268	GO:0006606	protein import into nucleus	GO:0005198//GO:0016817//GO:0003774	structural molecule activity//hydrolase activity, acting on acid anhydrides//motor activity	GO:0005643//GO:0016459//GO:0036128//GO:0005882	nuclear pore//myosin complex//CatSper complex//intermediate filament	Myosin class II heavy chain
c81739_g1	1401	GO:0015074	DNA integration	--	--	--	--	FOG: Transposon-encoded proteins with TYA, reverse transcriptase, integrase domains in various combinations
c27469_g1	589	GO:0015986//GO:0015992	ATP synthesis coupled proton transport//proton transport	GO:0015078	hydrogen ion transmembrane transporter activity	GO:0000276	mitochondrial proton-transporting ATP synthase complex, coupling factor F(o)	--
c93940_g1	1098	--	--	--	--	GO:0016020	membrane	--
c73103_g1	1193	GO:0006974//GO:0006915	cellular response to DNA damage stimulus//apoptotic process	--	--	--	--	--
c125451_g2	1036	--	--	--	--	--	--	--
c46627_g2	799	--	--	--	--	--	--	--
c102439_g1	1464	GO:0015976//GO:0006730//GO:0006807	carbon utilization//one-carbon metabolic process//nitrogen compound metabolic process	GO:0008270//GO:0004089	zinc ion binding//carbonate dehydratase activity	--	--	Predicted carbonic anhydrase involved in protection against oxidative damage
c149945_g5	1732	--	--	--	--	--	--	--
c136665_g1	1603	GO:0000917//GO:0019048//GO:0006353//GO:0006355//GO:0043093	barrier septum assembly//modulation by virus of host morphology or physiology//DNA-templated transcription, termination//regulation of transcription, DNA-templated//cytokinesis by binary fission	GO:0003677//GO:0043565//GO:0003700	DNA binding//sequence-specific DNA binding//sequence-specific DNA binding transcription factor activity	GO:0019031//GO:0005667//GO:0005634//GO:0005737	viral envelope//transcription factor complex//nucleus//cytoplasm	--
c113497_g1	664	GO:0006952	defense response	--	--	GO:0016021	integral component of membrane	--
c144974_g1	1631	--	--	--	--	--	--	--
c139627_g1	445	GO:0006950	response to stress	--	--	--	--	--
c138142_g2	3631	--	--	GO:0005515	protein binding	--	--	WD40 repeat protein
c146293_g1	2570	--	--	--	--	--	--	--
c121772_g1	1293	--	--	--	--	--	--	--
c94710_g1	777	GO:0016567//GO:0007005	protein ubiquitination//mitochondrion organization	GO:0005544//GO:0005509//GO:0004842	calcium-dependent phospholipid binding//calcium ion binding//ubiquitin-protein transferase activity	--	--	Annexin
c93804_g1	312	--	--	--	--	--	--	--
c150866_g5	498	--	--	--	--	--	--	--
c2989_g1	935	--	--	--	--	--	--	--
c140476_g1	1040	--	--	GO:0016787	hydrolase activity	--	--	Predicted hydrolase related to dienelactone hydrolase
c124943_g1	1495	GO:0006355	regulation of transcription, DNA-templated	GO:0003700//GO:0043565	sequence-specific DNA binding transcription factor activity//sequence-specific DNA binding	GO:0005667	transcription factor complex	--
c136912_g1	2541	--	--	--	--	--	--	--
c146510_g1	2959	GO:0006468//GO:0016310//GO:0048544//GO:0009069//GO:0009987	protein phosphorylation//phosphorylation//recognition of pollen//serine family amino acid metabolic process//cellular process	GO:0004672//GO:0005524//GO:0004674	protein kinase activity//ATP binding//protein serine/threonine kinase activity	--	--	--
c94115_g1	1328	--	--	--	--	--	--	--
c221232_g1	604	--	--	--	--	--	--	--
c148536_g1	2066	GO:0006040//GO:0006260//GO:0006308//GO:0006281//GO:0009254	amino sugar metabolic process//DNA replication//DNA catabolic process//DNA repair//peptidoglycan turnover	GO:0005524//GO:0016773//GO:0003676//GO:0017108	ATP binding//phosphotransferase activity, alcohol group as acceptor//nucleic acid binding//5'-flap endonuclease activity	GO:0033557//GO:0005634	Slx1-Slx4 complex//nucleus	--
c149854_g2	1106	--	--	--	--	--	--	--
c145895_g1	2581	GO:0009069//GO:0016310//GO:0006468//GO:0007178	serine family amino acid metabolic process//phosphorylation//protein phosphorylation//transmembrane receptor protein serine/threonine kinase signaling pathway	GO:0005515//GO:0005524//GO:0046872//GO:0005026	protein binding//ATP binding//metal ion binding//transforming growth factor beta receptor activity, type II	GO:0016020	membrane	Cactin
c146912_g2	1854	GO:0044281//GO:0071704//GO:0044237//GO:0009058//GO:0006520	small molecule metabolic process//organic substance metabolic process//cellular metabolic process//biosynthetic process//cellular amino acid metabolic process	GO:0008483//GO:0005515//GO:0030170//GO:0016829	transaminase activity//protein binding//pyridoxal phosphate binding//lyase activity	--	--	Kynurenine aminotransferase, glutamine transaminase K
c134182_g1	4115	--	--	GO:0005515//GO:0016787	protein binding//hydrolase activity	GO:0005634	nucleus	mRNA cleavage and polyadenylation factor II complex, BRR5 (CPSF subunit)
c142816_g4	358	--	--	--	--	--	--	--
c12920_g1	739	--	--	--	--	--	--	--
c108230_g1	1415	--	--	--	--	GO:0016021	integral component of membrane	--
c119097_g2	607	GO:0015031	protein transport	--	--	--	--	FOG: Transposon-encoded proteins with TYA, reverse transcriptase, integrase domains in various combinations
c39318_g1	821	--	--	--	--	--	--	--
c132460_g1	1057	GO:0006123//GO:0015992//GO:0006118//GO:0022904	mitochondrial electron transport, cytochrome c to oxygen//proton transport//electron transport//respiratory electron transport chain	GO:0020037//GO:0009055//GO:0004129//GO:0005507	heme binding//electron carrier activity//cytochrome-c oxidase activity//copper ion binding	GO:0016021//GO:0045277//GO:0005743//GO:0016020//GO:0070469	integral component of membrane//respiratory chain complex IV//mitochondrial inner membrane//membrane//respiratory chain	Cytochrome c oxidase, subunit II, and related proteins
c111035_g1	654	--	--	--	--	--	--	--
c137573_g1	4357	GO:0032065//GO:0006886	cortical protein anchoring//intracellular protein transport	GO:0005515//GO:0005543//GO:0046872//GO:0017137	protein binding//phospholipid binding//metal ion binding//Rab GTPase binding	GO:0005938//GO:0016021	cell cortex//integral component of membrane	FOG: RCC1 domain
c147284_g1	2609	--	--	--	--	--	--	--
c148371_g1	2896	--	--	--	--	--	--	--
c146803_g1	2131	--	--	--	--	--	--	--
c136214_g2	2025	--	--	--	--	--	--	--
c140429_g2	814	--	--	--	--	--	--	--
c121074_g1	1531	--	--	--	--	--	--	26S proteasome regulatory complex, subunit RPN2/PSMD1
c244440_g1	510	GO:0006950	response to stress	--	--	--	--	--
c104218_g1	365	--	--	--	--	--	--	--
c136476_g1	1102	GO:0009451//GO:0008033//GO:0030488//GO:0008152	RNA modification//tRNA processing//tRNA methylation//metabolic process	GO:0016787//GO:0016429	hydrolase activity//tRNA (adenine-N1-)-methyltransferase activity	GO:0031515	tRNA (m1A) methyltransferase complex	--
c133346_g1	1765	GO:0046486//GO:0006355//GO:0006629//GO:0016042	glycerolipid metabolic process//regulation of transcription, DNA-templated//lipid metabolic process//lipid catabolic process	GO:0000981//GO:0008270//GO:0004806	sequence-specific DNA binding RNA polymerase II transcription factor activity//zinc ion binding//triglyceride lipase activity	GO:0005634	nucleus	Predicted lipase/calmodulin-binding heat-shock protein
c148157_g1	1986	GO:0005975	carbohydrate metabolic process	GO:0004553//GO:0005515//GO:0030246	hydrolase activity, hydrolyzing O-glycosyl compounds//protein binding//carbohydrate binding	--	--	FOG: Leucine rich repeat
c90174_g1	713	--	--	--	--	--	--	--
c148722_g5	3230	GO:0006310	DNA recombination	GO:0003677	DNA binding	GO:0009536	plastid	--
c124528_g1	2219	GO:0006355	regulation of transcription, DNA-templated	GO:0003700	sequence-specific DNA binding transcription factor activity	GO:0005667	transcription factor complex	--
c142890_g1	2007	--	--	--	--	--	--	--
c147054_g3	1934	--	--	--	--	--	--	--
c128681_g1	1187	--	--	--	--	--	--	--
c94219_g1	1489	GO:0006865//GO:0055085//GO:0006810//GO:0003333	amino acid transport//transmembrane transport//transport//amino acid transmembrane transport	GO:0015171	amino acid transmembrane transporter activity	GO:0016020	membrane	--
c136126_g1	2317	--	--	--	--	--	--	Uncharacterized conserved protein, contains double-stranded beta-helix domain
c137070_g2	1007	--	--	--	--	--	--	--
c117688_g1	1232	GO:0006811	ion transport	GO:0005216	ion channel activity	GO:0016020	membrane	--
c22432_g1	491	GO:0055114//GO:0042546//GO:0006633	oxidation-reduction process//cell wall biogenesis//fatty acid biosynthetic process	GO:0005199//GO:0003677//GO:0016705	structural constituent of cell wall//DNA binding//oxidoreductase activity, acting on paired donors, with incorporation or reduction of molecular oxygen	GO:0016021//GO:0005618	integral component of membrane//cell wall	--
c13553_g1	409	--	--	--	--	--	--	--
c141784_g2	1472	--	--	--	--	--	--	--
c145136_g1	2308	--	--	GO:0004866	endopeptidase inhibitor activity	--	--	Glyoxalase
c126490_g2	462	GO:0006629	lipid metabolic process	GO:0016788	hydrolase activity, acting on ester bonds	--	--	--
c138395_g1	2939	GO:0019684//GO:0006118	photosynthesis, light reaction//electron transport	GO:0020037//GO:0009055//GO:0005506	heme binding//electron carrier activity//iron ion binding	GO:0030077	plasma membrane light-harvesting complex	--
c126394_g1	1063	GO:0055114//GO:0016117	oxidation-reduction process//carotenoid biosynthetic process	GO:0050660//GO:0016705//GO:0004499//GO:0050661//GO:0016491	flavin adenine dinucleotide binding//oxidoreductase activity, acting on paired donors, with incorporation or reduction of molecular oxygen//N,N-dimethylaniline monooxygenase activity//NADP binding//oxidoreductase activity	--	--	Flavin-containing monooxygenase
c118962_g1	1464	GO:0008152//GO:0009058//GO:0006508	metabolic process//biosynthetic process//proteolysis	GO:0004185//GO:0016788//GO:0008236//GO:0016787	serine-type carboxypeptidase activity//hydrolase activity, acting on ester bonds//serine-type peptidase activity//hydrolase activity	--	--	Lysophospholipase
c143123_g1	3107	--	--	--	--	--	--	--
c150221_g1	5716	GO:0006355//GO:0006302	regulation of transcription, DNA-templated//double-strand break repair	GO:0003700//GO:0005515	sequence-specific DNA binding transcription factor activity//protein binding	GO:0005667	transcription factor complex	--
c112634_g1	1123	--	--	--	--	--	--	--
c144824_g1	674	--	--	--	--	--	--	--
c106429_g1	1308	GO:0006950	response to stress	GO:0035299//GO:0005524	inositol pentakisphosphate 2-kinase activity//ATP binding	--	--	Molecular chaperone (small heat-shock protein Hsp26/Hsp42)
c70958_g1	600	--	--	--	--	--	--	--
c127014_g1	1469	GO:0005985//GO:0006012//GO:0007186//GO:0007016//GO:0005982	sucrose metabolic process//galactose metabolic process//G-protein coupled receptor signaling pathway//cytoskeletal anchoring at plasma membrane//starch metabolic process	GO:0005200//GO:0004564//GO:0004930//GO:0004575	structural constituent of cytoskeleton//beta-fructofuranosidase activity//G-protein coupled receptor activity//sucrose alpha-glucosidase activity	GO:0005856//GO:0005925//GO:0016021//GO:0017177//GO:0001726	cytoskeleton//focal adhesion//integral component of membrane//glucosidase II complex//ruffle	--
c148452_g1	1560	GO:0015074	DNA integration	--	--	--	--	--
c130093_g1	835	GO:0055114//GO:0006813	oxidation-reduction process//potassium ion transport	GO:0016491//GO:0008270	oxidoreductase activity//zinc ion binding	--	--	Sorbitol dehydrogenase
c93729_g1	1582	--	--	--	--	--	--	--
c145030_g3	1559	--	--	GO:0005515	protein binding	--	--	--
c143965_g2	3501	--	--	--	--	--	--	--
c149304_g3	1378	--	--	GO:0005515	protein binding	--	--	FOG: Leucine rich repeat
c135222_g2	1087	--	--	--	--	--	--	--
c139872_g1	1309	GO:0009086	methionine biosynthetic process	GO:0005198//GO:0008705//GO:0031419//GO:0046872	structural molecule activity//methionine synthase activity//cobalamin binding//metal ion binding	GO:0019028//GO:0016021//GO:0019031	viral capsid//integral component of membrane//viral envelope	--
c149664_g2	1647	GO:0006468	protein phosphorylation	GO:0005524//GO:0004672	ATP binding//protein kinase activity	--	--	--
c131980_g1	956	--	--	--	--	--	--	--
c142129_g1	1044	--	--	--	--	--	--	--
c150617_g2	4811	GO:0046039//GO:0006182//GO:0006144//GO:0015074	GTP metabolic process//cGMP biosynthetic process//purine nucleobase metabolic process//DNA integration	GO:0004383	guanylate cyclase activity	--	--	--
c123505_g1	1902	GO:0055085	transmembrane transport	GO:0022857	transmembrane transporter activity	GO:0016021	integral component of membrane	Predicted transporter (major facilitator superfamily)
c144374_g1	3284	GO:0007165	signal transduction	--	--	--	--	GTPase-activator protein
c217814_g1	1085	GO:0042967//GO:0006534//GO:0006535//GO:0006891	acyl-carrier-protein biosynthetic process//cysteine metabolic process//cysteine biosynthetic process from serine//intra-Golgi vesicle-mediated transport	GO:0009001	serine O-acetyltransferase activity	GO:0030173//GO:0005737	integral component of Golgi membrane//cytoplasm	FOG: Transposon-encoded proteins with TYA, reverse transcriptase, integrase domains in various combinations
c140780_g1	2012	GO:0008284//GO:0006952//GO:0022900	positive regulation of cell proliferation//defense response//electron transport chain	--	--	GO:0005739//GO:0005747//GO:0019028	mitochondrion//mitochondrial respiratory chain complex I//viral capsid	--
c126580_g1	3324	GO:0006629	lipid metabolic process	GO:0003676//GO:0016788	nucleic acid binding//hydrolase activity, acting on ester bonds	--	--	Polyadenylate-binding protein (RRM superfamily)
c11255_g1	1329	GO:0009750//GO:0006979//GO:0009651//GO:0006804//GO:0019761//GO:0019344//GO:0030003//GO:0070838//GO:0006833//GO:0055114	response to fructose//response to oxidative stress//response to salt stress//peroxidase reaction//glucosinolate biosynthetic process//cysteine biosynthetic process//cellular cation homeostasis//divalent metal ion transport//water transport//oxidation-reduction process	GO:0004601//GO:0020037	peroxidase activity//heme binding	GO:0005576	extracellular region	--
c38484_g1	1076	--	--	--	--	--	--	Voltage-gated shaker-like K+ channel, subunit beta/KCNAB
c7294_g1	616	--	--	--	--	--	--	--
c139940_g1	1895	--	--	--	--	--	--	--
c139697_g1	1440	--	--	--	--	--	--	--
c130602_g1	1175	--	--	--	--	GO:0016020	membrane	--
c137383_g1	2575	GO:0009103//GO:0007165//GO:0006468	lipopolysaccharide biosynthetic process//signal transduction//protein phosphorylation	GO:0005509//GO:0004672//GO:0005524//GO:0016773	calcium ion binding//protein kinase activity//ATP binding//phosphotransferase activity, alcohol group as acceptor	GO:0016020//GO:0005578	membrane//proteinaceous extracellular matrix	Ca2+/calmodulin-dependent protein kinase, EF-Hand protein superfamily
c150998_g1	5038	GO:0015074//GO:0006278//GO:0017000	DNA integration//RNA-dependent DNA replication//antibiotic biosynthetic process	GO:0003964//GO:0003723//GO:0005515	RNA-directed DNA polymerase activity//RNA binding//protein binding	GO:0005783	endoplasmic reticulum	FOG: Transposon-encoded proteins with TYA, reverse transcriptase, integrase domains in various combinations
c140442_g1	614	--	--	--	--	--	--	--
c141667_g1	1512	--	--	--	--	--	--	--
c130736_g1	953	--	--	GO:0005515	protein binding	--	--	--
c144199_g1	8201	GO:0009405//GO:0016032//GO:0006886	pathogenesis//viral process//intracellular protein transport	GO:0017137//GO:0017022	Rab GTPase binding//myosin binding	GO:0016459	myosin complex	--
c140141_g1	1408	GO:0005985//GO:0005982//GO:0042545	sucrose metabolic process//starch metabolic process//cell wall modification	GO:0030599	pectinesterase activity	GO:0005618	cell wall	--
c145871_g2	3074	--	--	--	--	--	--	Ubiquitin-protein ligase
c22065_g1	973	GO:0018279	protein N-linked glycosylation via asparagine	GO:0004579	dolichyl-diphosphooligosaccharide-protein glycotransferase activity	GO:0008250//GO:0016021	oligosaccharyltransferase complex//integral component of membrane	--
c148755_g2	2264	GO:0019385	methanogenesis, from acetate	GO:0003824//GO:0000287//GO:0030976	catalytic activity//magnesium ion binding//thiamine pyrophosphate binding	--	--	Thiamine pyrophosphate-requiring enzyme
c74156_g1	990	--	--	--	--	--	--	--
c113832_g1	784	--	--	--	--	--	--	--
c138460_g1	1493	--	--	--	--	--	--	--
c145246_g1	1654	GO:0006810	transport	GO:0016798//GO:0005215	hydrolase activity, acting on glycosyl bonds//transporter activity	GO:0016021//GO:0005737	integral component of membrane//cytoplasm	--
c146215_g2	452	--	--	--	--	--	--	--
c142586_g2	1965	--	--	--	--	--	--	--
c73477_g1	893	GO:0006383//GO:0006351//GO:0006144//GO:0006206	transcription from RNA polymerase III promoter//transcription, DNA-templated//purine nucleobase metabolic process//pyrimidine nucleobase metabolic process	GO:0003677//GO:0003899	DNA binding//DNA-directed RNA polymerase activity	GO:0005730//GO:0005666	nucleolus//DNA-directed RNA polymerase III complex	--
c131686_g1	5869	GO:0006508//GO:0042147//GO:0007067	proteolysis//retrograde transport, endosome to Golgi//mitotic nuclear division	GO:0004252	serine-type endopeptidase activity	GO:0005634//GO:0000775	nucleus//chromosome, centromeric region	Vacuolar sorting protein VPS45
c136166_g2	1590	GO:0055085//GO:0006508//GO:0030001	transmembrane transport//proteolysis//metal ion transport	GO:0004190//GO:0046873	aspartic-type endopeptidase activity//metal ion transmembrane transporter activity	GO:0016020	membrane	Fe2+/Zn2+ regulated transporter
c131166_g1	1111	--	--	--	--	--	--	--
c126353_g1	721	--	--	--	--	--	--	--
c157497_g1	1340	GO:0006270	DNA replication initiation	GO:0005515	protein binding	--	--	--
c148012_g3	954	--	--	--	--	--	--	--
c134804_g1	1014	GO:0006260	DNA replication	GO:0003887	DNA-directed DNA polymerase activity	GO:0042575	DNA polymerase complex	--
c148529_g1	2928	--	--	--	--	--	--	--
c142423_g4	1006	--	--	--	--	--	--	--
c133083_g1	3282	--	--	--	--	--	--	Uncharacterized conserved protein
c112628_g1	489	--	--	--	--	--	--	--
c119843_g1	970	--	--	--	--	--	--	60S ribosomal protein L7
c57995_g1	551	--	--	--	--	--	--	--
c119661_g2	718	--	--	--	--	--	--	--
c136596_g3	1016	--	--	--	--	--	--	--
c139999_g1	1755	GO:0006468	protein phosphorylation	GO:0005524//GO:0005515//GO:0004672	ATP binding//protein binding//protein kinase activity	--	--	--
c146278_g1	2110	--	--	--	--	--	--	--
c125587_g1	1730	--	--	--	--	--	--	--
c131882_g1	1186	--	--	--	--	--	--	--
c132995_g2	1691	GO:0005982//GO:0005985//GO:0030244//GO:0006011	starch metabolic process//sucrose metabolic process//cellulose biosynthetic process//UDP-glucose metabolic process	GO:0016760	cellulose synthase (UDP-forming) activity	GO:0016020//GO:0016021	membrane//integral component of membrane	--
c137558_g1	939	--	--	--	--	--	--	--
c149517_g4	1033	GO:0006813//GO:0006811	potassium ion transport//ion transport	GO:0005249	voltage-gated potassium channel activity	GO:0008076//GO:0016020	voltage-gated potassium channel complex//membrane	--
c147075_g1	2196	--	--	--	--	--	--	--
c135689_g2	440	--	--	--	--	--	--	--
c150902_g1	4103	GO:0006771//GO:0009231	riboflavin metabolic process//riboflavin biosynthetic process	GO:0003919	FMN adenylyltransferase activity	--	--	--
c136175_g1	855	--	--	--	--	--	--	Stress-induced protein UVI31+
c135544_g2	660	--	--	--	--	--	--	--
c123696_g1	1230	--	--	--	--	--	--	Adenylate kinase
c148679_g2	1877	--	--	--	--	--	--	--
c144814_g1	803	--	--	--	--	--	--	--
c146574_g1	3360	--	--	GO:0046872	metal ion binding	--	--	mRNA cleavage and polyadenylation factor I/II complex, subunit Pcf11
c131034_g1	1846	GO:0006950//GO:0007186//GO:0006468	response to stress//G-protein coupled receptor signaling pathway//protein phosphorylation	GO:0005524//GO:0004672//GO:0004930	ATP binding//protein kinase activity//G-protein coupled receptor activity	--	--	--
c108219_g1	1526	GO:0006810	transport	GO:0005215	transporter activity	GO:0016020	membrane	Aquaporin (major intrinsic protein family)
c149434_g1	1685	--	--	--	--	--	--	--
c147202_g2	682	--	--	--	--	--	--	--
c131698_g1	1406	--	--	--	--	--	--	--
c150112_g1	792	--	--	--	--	--	--	--
c146080_g1	3976	GO:0051276//GO:0006310//GO:0006281//GO:0042254//GO:0030261//GO:0007062//GO:0006412	chromosome organization//DNA recombination//DNA repair//ribosome biogenesis//chromosome condensation//sister chromatid cohesion//translation	GO:0005198//GO:0005515//GO:0003735//GO:0005524//GO:0016887	structural molecule activity//protein binding//structural constituent of ribosome//ATP binding//ATPase activity	GO:0019028//GO:0012511//GO:0005694//GO:0005840//GO:0005634//GO:0016021//GO:0019867//GO:0019031//GO:0005622	viral capsid//monolayer-surrounded lipid storage body//chromosome//ribosome//nucleus//integral component of membrane//outer membrane//viral envelope//intracellular	Structural maintenance of chromosome protein 2 (chromosome condensation complex Condensin, subunit E)
c137295_g1	1859	GO:0005975//GO:0006683//GO:0006687//GO:0006807	carbohydrate metabolic process//galactosylceramide catabolic process//glycosphingolipid metabolic process//nitrogen compound metabolic process	GO:0004336	galactosylceramidase activity	--	--	--
c134123_g1	1635	GO:0006355	regulation of transcription, DNA-templated	GO:0043565//GO:0003700	sequence-specific DNA binding//sequence-specific DNA binding transcription factor activity	GO:0005667	transcription factor complex	--
c217430_g1	995	--	--	--	--	--	--	--
c135725_g1	1151	--	--	GO:0043565	sequence-specific DNA binding	GO:0005622	intracellular	--
c141605_g2	762	--	--	--	--	--	--	--
c147747_g2	1279	--	--	--	--	--	--	--
c170311_g1	1510	GO:0055114//GO:0006614	oxidation-reduction process//SRP-dependent cotranslational protein targeting to membrane	GO:0016301//GO:0005524//GO:0016491//GO:0005525	kinase activity//ATP binding//oxidoreductase activity//GTP binding	--	--	Predicted ATPase, nucleotide-binding
c142298_g3	659	--	--	--	--	--	--	--
c142787_g1	1855	--	--	--	--	--	--	--
c126205_g1	495	--	--	--	--	--	--	--
c93953_g1	727	--	--	--	--	--	--	--
c150029_g1	323	--	--	--	--	--	--	--
c148634_g1	3289	GO:0006396	RNA processing	GO:0003723//GO:0003676	RNA binding//nucleic acid binding	--	--	Predicted RNA binding protein, contains G-patch domain
c143961_g1	3513	GO:0055085//GO:0006810//GO:0006816	transmembrane transport//transport//calcium ion transport	GO:0005246//GO:0042030//GO:0022857	calcium channel regulator activity//ATPase inhibitor activity//transmembrane transporter activity	GO:0016021//GO:0016020	integral component of membrane//membrane	Predicted transporter (major facilitator superfamily)
c140822_g1	1221	--	--	--	--	--	--	--
c127627_g1	1125	--	--	GO:0003682	chromatin binding	GO:0000785	chromatin	Transcription factor, Myb superfamily
c139495_g1	1065	--	--	--	--	--	--	--
c122663_g1	821	GO:0008033//GO:0009307//GO:0051252//GO:0006308	tRNA processing//DNA restriction-modification system//regulation of RNA metabolic process//DNA catabolic process	GO:0005515//GO:0003677//GO:0009036//GO:0004540	protein binding//DNA binding//Type II site-specific deoxyribonuclease activity//ribonuclease activity	GO:0009359	Type II site-specific deoxyribonuclease complex	--
c140991_g1	2240	GO:0006886	intracellular protein transport	GO:0017137//GO:0003824//GO:0030976//GO:0046872	Rab GTPase binding//catalytic activity//thiamine pyrophosphate binding//metal ion binding	--	--	Uncharacterized conserved protein
c24029_g2	748	GO:0006804//GO:0006979	peroxidase reaction//response to oxidative stress	GO:0004601	peroxidase activity	--	--	--
c150595_g3	497	--	--	--	--	--	--	--
c141178_g1	2398	GO:0019645	anaerobic electron transport chain	GO:0003824	catalytic activity	GO:0016021	integral component of membrane	Serine/threonine protein phosphatase
c138836_g1	804	--	--	--	--	--	--	--
c148406_g5	714	--	--	--	--	--	--	--
c144642_g4	1721	--	--	--	--	--	--	--
c37499_g1	1041	--	--	--	--	--	--	--
c129753_g1	796	--	--	GO:0005525//GO:0003924//GO:0019904	GTP binding//GTPase activity//protein domain specific binding	--	--	--
c145590_g2	1656	GO:0006278//GO:0006508	RNA-dependent DNA replication//proteolysis	GO:0003964//GO:0008270//GO:0004190//GO:0003723//GO:0003676	RNA-directed DNA polymerase activity//zinc ion binding//aspartic-type endopeptidase activity//RNA binding//nucleic acid binding	--	--	FOG: Transposon-encoded proteins with TYA, reverse transcriptase, integrase domains in various combinations
c114959_g1	377	--	--	--	--	--	--	--
c127556_g2	491	GO:0006412//GO:0042254	translation//ribosome biogenesis	GO:0003735	structural constituent of ribosome	GO:0005840	ribosome	40S ribosomal protein S14
c169604_g1	634	--	--	--	--	--	--	--
c125999_g1	1948	GO:0006468//GO:0006265	protein phosphorylation//DNA topological change	GO:0005524//GO:0004672//GO:0003677//GO:0003916	ATP binding//protein kinase activity//DNA binding//DNA topoisomerase activity	GO:0005694//GO:0016021	chromosome//integral component of membrane	--
c99142_g1	539	--	--	--	--	--	--	--
c127684_g2	3333	--	--	--	--	--	--	--
c141565_g3	613	--	--	--	--	--	--	--
c129857_g1	1388	GO:0006412//GO:0042254	translation//ribosome biogenesis	GO:0003735	structural constituent of ribosome	GO:0005840//GO:0005622	ribosome//intracellular	--
c150650_g2	2798	--	--	--	--	--	--	--
c152357_g1	950	--	--	--	--	--	--	--
c144742_g1	1209	GO:0006825//GO:0035434	copper ion transport//copper ion transmembrane transport	GO:0005375	copper ion transmembrane transporter activity	GO:0016021	integral component of membrane	--
c23973_g1	957	--	--	--	--	--	--	--
c141868_g2	1628	--	--	--	--	--	--	--
c95044_g1	1348	GO:0055114	oxidation-reduction process	GO:0016491	oxidoreductase activity	--	--	Voltage-gated shaker-like K+ channel, subunit beta/KCNAB
c145789_g1	2946	GO:0006890	retrograde vesicle-mediated transport, Golgi to ER	GO:0005198//GO:0005515//GO:0042802	structural molecule activity//protein binding//identical protein binding	--	--	TPR-containing nuclear phosphoprotein that regulates K(+) uptake
c145023_g2	2884	--	--	GO:0046872//GO:0005515//GO:0008270	metal ion binding//protein binding//zinc ion binding	--	--	Predicted E3 ubiquitin ligase
c174692_g1	798	GO:0042254//GO:0009793//GO:0045036//GO:0006412	ribosome biogenesis//embryo development ending in seed dormancy//protein targeting to chloroplast//translation	GO:0003735	structural constituent of ribosome	GO:0009941//GO:0009579//GO:0009570//GO:0005840	chloroplast envelope//thylakoid//chloroplast stroma//ribosome	Mitochondrial/chloroplast ribosomal protein L13
c137539_g1	1459	GO:0048478//GO:0007049//GO:0006974	replication fork protection//cell cycle//cellular response to DNA damage stimulus	--	--	GO:0005634	nucleus	Predicted molecular chaperone (DnaJ superfamily)
c104254_g1	1535	GO:0008033//GO:0006694//GO:0009058//GO:0016114	tRNA processing//steroid biosynthetic process//biosynthetic process//terpenoid biosynthetic process	GO:0003724//GO:0004161//GO:0005524//GO:0016301//GO:0016887//GO:0003723	RNA helicase activity//dimethylallyltranstransferase activity//ATP binding//kinase activity//ATPase activity//RNA binding	--	--	tRNA delta(2)-isopentenylpyrophosphate transferase
c143159_g4	480	--	--	--	--	--	--	--
c150702_g1	2961	GO:0015074	DNA integration	GO:0003676//GO:0008270	nucleic acid binding//zinc ion binding	--	--	FOG: Transposon-encoded proteins with TYA, reverse transcriptase, integrase domains in various combinations
c108626_g1	1196	GO:0006629//GO:0055114	lipid metabolic process//oxidation-reduction process	GO:0016717	oxidoreductase activity, acting on paired donors, with oxidation of a pair of donors resulting in the reduction of molecular oxygen to two molecules of water	--	--	--
c37489_g1	437	GO:0006869//GO:0042157//GO:0006950	lipid transport//lipoprotein metabolic process//response to stress	GO:0008289	lipid binding	GO:0005576	extracellular region	--
c130144_g1	1475	GO:0006397	mRNA processing	GO:0016788	hydrolase activity, acting on ester bonds	--	--	--
c146459_g6	711	--	--	--	--	--	--	--
c68006_g1	1117	--	--	--	--	GO:0016020	membrane	--
c173002_g1	1133	GO:0005975	carbohydrate metabolic process	GO:0004553	hydrolase activity, hydrolyzing O-glycosyl compounds	--	--	--
c132276_g2	560	--	--	--	--	--	--	--
c148396_g1	2363	GO:0045944//GO:0007219//GO:0006650//GO:0019068	positive regulation of transcription from RNA polymerase II promoter//Notch signaling pathway//glycerophospholipid metabolic process//virion assembly	GO:0003713//GO:0047396//GO:0005198	transcription coactivator activity//glycosylphosphatidylinositol diacylglycerol-lyase activity//structural molecule activity	GO:0005667//GO:0016607//GO:0016021	transcription factor complex//nuclear speck//integral component of membrane	--
c139903_g3	607	--	--	GO:0003682	chromatin binding	GO:0000785	chromatin	--
c142465_g1	1369	--	--	--	--	--	--	--
c143260_g1	823	--	--	--	--	--	--	--
c137181_g1	1326	--	--	--	--	--	--	--
c119744_g1	1268	--	--	--	--	--	--	--
c71812_g1	486	--	--	--	--	--	--	--
c141043_g1	3066	GO:0009228	thiamine biosynthetic process	GO:0051536	iron-sulfur cluster binding	--	--	--
c146809_g1	2106	GO:0009451//GO:0006396	RNA modification//RNA processing	GO:0008168//GO:0008173//GO:0008013//GO:0003723	methyltransferase activity//RNA methyltransferase activity//beta-catenin binding//RNA binding	GO:0016592//GO:0016342	mediator complex//catenin complex	RNA Methylase, SpoU family
c135301_g1	1877	--	--	--	--	--	--	--
c133871_g1	1536	GO:0008152//GO:0000162//GO:0009094//GO:0006432//GO:0006571	metabolic process//tryptophan biosynthetic process//L-phenylalanine biosynthetic process//phenylalanyl-tRNA aminoacylation//tyrosine biosynthetic process	GO:0004826//GO:0016491//GO:0005524//GO:0016798//GO:0000166	phenylalanine-tRNA ligase activity//oxidoreductase activity//ATP binding//hydrolase activity, acting on glycosyl bonds//nucleotide binding	GO:0009328//GO:0005737	phenylalanine-tRNA ligase complex//cytoplasm	--
c149828_g3	1776	--	--	--	--	--	--	--
c129028_g2	953	GO:0015992//GO:0055114//GO:0006120//GO:0006744//GO:0006814	proton transport//oxidation-reduction process//mitochondrial electron transport, NADH to ubiquinone//ubiquinone biosynthetic process//sodium ion transport	GO:0008137	NADH dehydrogenase (ubiquinone) activity	--	--	NADH dehydrogenase subunits 2, 5, and related proteins
c103850_g1	605	GO:0006629//GO:0016042//GO:0015996//GO:0015994//GO:0006505//GO:0006886//GO:0042967//GO:0046486//GO:0006508	lipid metabolic process//lipid catabolic process//chlorophyll catabolic process//chlorophyll metabolic process//GPI anchor metabolic process//intracellular protein transport//acyl-carrier-protein biosynthetic process//glycerolipid metabolic process//proteolysis	GO:0004806//GO:0008374//GO:0016787//GO:0047746//GO:0016788//GO:0008236	triglyceride lipase activity//O-acyltransferase activity//hydrolase activity//chlorophyllase activity//hydrolase activity, acting on ester bonds//serine-type peptidase activity	--	--	--
c142013_g1	4114	GO:0007165//GO:0006807//GO:0006144//GO:0006486	signal transduction//nitrogen compound metabolic process//purine nucleobase metabolic process//protein glycosylation	GO:0016811//GO:0004114//GO:0008270//GO:0030246//GO:0008378	hydrolase activity, acting on carbon-nitrogen (but not peptide) bonds, in linear amides//3',5'-cyclic-nucleotide phosphodiesterase activity//zinc ion binding//carbohydrate binding//galactosyltransferase activity	GO:0016020//GO:0005794//GO:0016021	membrane//Golgi apparatus//integral component of membrane	Galactosyltransferases
c126919_g1	1255	GO:0007067//GO:0045454	mitotic nuclear division//cell redox homeostasis	--	--	GO:0005681	spliceosomal complex	Thioredoxin
c234735_g1	285	--	--	--	--	--	--	--
c106416_g1	926	--	--	--	--	--	--	--
c94789_g2	878	--	--	--	--	--	--	--
c148220_g1	5674	GO:0055114//GO:0042254//GO:0006412//GO:0006979//GO:0006804	oxidation-reduction process//ribosome biogenesis//translation//response to oxidative stress//peroxidase reaction	GO:0050664//GO:0005515//GO:0003735//GO:0016491//GO:0005509//GO:0004601	oxidoreductase activity, acting on NAD(P)H, oxygen as acceptor//protein binding//structural constituent of ribosome//oxidoreductase activity//calcium ion binding//peroxidase activity	GO:0005622//GO:0005840	intracellular//ribosome	Ferric reductase, NADH/NADPH oxidase and related proteins
c138623_g1	2177	--	--	--	--	--	--	--
c140098_g1	1738	--	--	GO:0016787	hydrolase activity	--	--	Predicted DNA repair exonuclease SIA1
c140802_g3	747	--	--	--	--	--	--	--
c123842_g1	2262	GO:0007130//GO:0000160//GO:0032313//GO:0007131//GO:0016310//GO:0007283//GO:0006109	synaptonemal complex assembly//phosphorelay signal transduction system//regulation of Rab GTPase activity//reciprocal meiotic recombination//phosphorylation//spermatogenesis//regulation of carbohydrate metabolic process	GO:0005524//GO:0004672//GO:0000155//GO:0005097	ATP binding//protein kinase activity//phosphorelay sensor kinase activity//Rab GTPase activator activity	GO:0009365	protein histidine kinase complex	--
c144624_g3	313	--	--	--	--	--	--	--
c139483_g1	2286	--	--	--	--	--	--	--
c129345_g1	273	--	--	--	--	--	--	--
c124506_g1	2790	GO:0006468	protein phosphorylation	GO:0004672//GO:0005515//GO:0005524	protein kinase activity//protein binding//ATP binding	--	--	--
c107048_g1	412	--	--	--	--	--	--	--
c147669_g3	2135	GO:0016117//GO:0055114//GO:0006552//GO:0008033//GO:0006568//GO:0006554//GO:0006550//GO:0006631//GO:0006633//GO:0018874//GO:0006574	carotenoid biosynthetic process//oxidation-reduction process//leucine catabolic process//tRNA processing//tryptophan metabolic process//lysine catabolic process//isoleucine catabolic process//fatty acid metabolic process//fatty acid biosynthetic process//benzoate metabolic process//valine catabolic process	GO:0050660//GO:0003857//GO:0016491//GO:0016705//GO:0020037	flavin adenine dinucleotide binding//3-hydroxyacyl-CoA dehydrogenase activity//oxidoreductase activity//oxidoreductase activity, acting on paired donors, with incorporation or reduction of molecular oxygen//heme binding	--	--	Fumarate reductase, flavoprotein subunit
c125925_g1	2381	--	--	GO:0005509	calcium ion binding	--	--	Ca2+-binding protein, EF-Hand protein superfamily
c119456_g1	1686	GO:0006470	protein dephosphorylation	GO:0004722//GO:0003824//GO:0046872	protein serine/threonine phosphatase activity//catalytic activity//metal ion binding	GO:0008287	protein serine/threonine phosphatase complex	Protein phosphatase 2C/pyruvate dehydrogenase (lipoamide) phosphatase
c145545_g1	1141	--	--	--	--	--	--	--
c137137_g1	1048	GO:0016032	viral process	--	--	GO:0019033	viral tegument	--
c30545_g1	446	--	--	--	--	--	--	--
c113738_g1	785	--	--	--	--	--	--	--
c143012_g2	1312	--	--	--	--	--	--	--
c122774_g1	1054	GO:0006206//GO:0046080	pyrimidine nucleobase metabolic process//dUTP metabolic process	GO:0004170//GO:0016787	dUTP diphosphatase activity//hydrolase activity	--	--	dUTPase
c149179_g1	2012	--	--	--	--	--	--	--
c149846_g1	1433	--	--	--	--	--	--	--
c138610_g1	2702	GO:0055085	transmembrane transport	--	--	GO:0016020	membrane	Predicted mechanosensitive ion channel
c133016_g1	528	--	--	--	--	--	--	--
c140369_g5	1126	--	--	--	--	--	--	--
c144214_g1	2409	--	--	GO:0005515	protein binding	--	--	--
c155957_g1	927	GO:0016559	peroxisome fission	--	--	GO:0005779	integral component of peroxisomal membrane	Peroxisomal biogenesis protein (peroxin)
c124117_g1	2419	--	--	--	--	GO:0005777	peroxisome	--
c146961_g1	1703	--	--	--	--	--	--	--
c129752_g1	2385	GO:0015684	ferrous iron transport	GO:0003924//GO:0005525//GO:0015093	GTPase activity//GTP binding//ferrous iron transmembrane transporter activity	GO:0016021	integral component of membrane	Predicted GTPase
c112760_g1	910	--	--	--	--	--	--	--
c138415_g4	1270	GO:0007049//GO:0007067	cell cycle//mitotic nuclear division	--	--	GO:0005634//GO:0000775	nucleus//chromosome, centromeric region	--
c123838_g1	541	--	--	--	--	--	--	--
c110480_g2	408	GO:0006412//GO:0042254	translation//ribosome biogenesis	GO:0003735	structural constituent of ribosome	GO:0005840	ribosome	40S ribosomal protein S16
c142424_g1	2327	GO:0000079//GO:0051301	regulation of cyclin-dependent protein serine/threonine kinase activity//cell division	GO:0019901	protein kinase binding	GO:0005634	nucleus	Cyclin B and related kinase-activating proteins
c125446_g1	905	GO:0006308	DNA catabolic process	GO:0045145	single-stranded DNA 5'-3' exodeoxyribonuclease activity	--	--	--
c149877_g1	6701	GO:0006355//GO:0034229	regulation of transcription, DNA-templated//ethanolamine transport	GO:0034228//GO:0005515	ethanolamine transmembrane transporter activity//protein binding	GO:0016020//GO:0016021	membrane//integral component of membrane	Nucleotide excision repair factor NEF2, RAD4/CUT5 component
c142574_g6	2840	GO:0006306	DNA methylation	GO:0003682//GO:0008168//GO:0003677	chromatin binding//methyltransferase activity//DNA binding	GO:0000785	chromatin	--
c133977_g1	1476	--	--	--	--	--	--	--
c137583_g1	1985	--	--	GO:0035299//GO:0005524	inositol pentakisphosphate 2-kinase activity//ATP binding	GO:0005634	nucleus	CDK9 kinase-activating protein cyclin T
c120284_g1	1674	--	--	GO:0005515	protein binding	--	--	--
c163523_g1	578	GO:0015074	DNA integration	--	--	--	--	--
c125076_g1	480	--	--	--	--	--	--	--
c149340_g2	2873	--	--	--	--	--	--	--
c74398_g1	450	--	--	--	--	--	--	--
c109754_g2	755	GO:0006314//GO:0006118//GO:0015992//GO:0006119//GO:0009060//GO:0006122	intron homing//electron transport//proton transport//oxidative phosphorylation//aerobic respiration//mitochondrial electron transport, ubiquinol to cytochrome c	GO:0016491//GO:0008121//GO:0004519//GO:0046872//GO:0045153//GO:0009055//GO:0003677	oxidoreductase activity//ubiquinol-cytochrome-c reductase activity//endonuclease activity//metal ion binding//electron transporter, transferring electrons within CoQH2-cytochrome c reductase complex activity//electron carrier activity//DNA binding	GO:0016020//GO:0016021//GO:0005750	membrane//integral component of membrane//mitochondrial respiratory chain complex III	--
c127845_g1	1019	--	--	--	--	--	--	--
c122118_g3	1149	--	--	GO:0005515	protein binding	--	--	--
c138696_g1	2114	GO:0055114//GO:0046500//GO:0006464//GO:0008152//GO:0006479	oxidation-reduction process//S-adenosylmethionine metabolic process//cellular protein modification process//metabolic process//protein methylation	GO:0016491//GO:0004719	oxidoreductase activity//protein-L-isoaspartate (D-aspartate) O-methyltransferase activity	--	--	Betaine aldehyde dehydrogenase
c138584_g1	1591	GO:0015694	mercury ion transport	GO:0015097	mercury ion transmembrane transporter activity	GO:0016020	membrane	--
c150457_g1	3024	--	--	--	--	--	--	--
c134259_g1	2259	GO:0055085	transmembrane transport	--	--	GO:0016020	membrane	--
c144876_g1	1908	GO:0055085	transmembrane transport	GO:0022857	transmembrane transporter activity	GO:0016021	integral component of membrane	Permease of the major facilitator superfamily
c44703_g1	454	--	--	--	--	--	--	--
c116768_g2	883	--	--	--	--	--	--	--
c132718_g1	1187	GO:0006139	nucleobase-containing compound metabolic process	GO:0003676//GO:0008408	nucleic acid binding//3'-5' exonuclease activity	--	--	Predicted 3'-5' exonuclease
c141858_g5	570	--	--	--	--	--	--	--
c120613_g1	1077	GO:0055085	transmembrane transport	--	--	--	--	--
c148715_g2	3251	--	--	GO:0003682	chromatin binding	GO:0000785	chromatin	Zuotin and related molecular chaperones (DnaJ superfamily), contains DNA-binding domains
c148734_g1	2143	--	--	--	--	--	--	--
c149480_g1	3149	GO:0006810//GO:0003333//GO:0006865//GO:0055085	transport//amino acid transmembrane transport//amino acid transport//transmembrane transport	GO:0015171	amino acid transmembrane transporter activity	GO:0016020	membrane	Amino acid transporters
c140208_g1	1468	GO:0009225//GO:0009103//GO:0006012//GO:0006950//GO:0009117//GO:0006355	nucleotide-sugar metabolic process//lipopolysaccharide biosynthetic process//galactose metabolic process//response to stress//nucleotide metabolic process//regulation of transcription, DNA-templated	GO:0016818//GO:0005524//GO:0003978	hydrolase activity, acting on acid anhydrides, in phosphorus-containing anhydrides//ATP binding//UDP-glucose 4-epimerase activity	GO:0005634	nucleus	--
c117480_g1	969	--	--	--	--	--	--	--
c149781_g4	2068	GO:0006278	RNA-dependent DNA replication	GO:0003723//GO:0003964	RNA binding//RNA-directed DNA polymerase activity	--	--	FOG: Reverse transcriptase
c137595_g1	871	--	--	--	--	--	--	--
c87659_g1	518	GO:0055114	oxidation-reduction process	GO:0046914//GO:0016491	transition metal ion binding//oxidoreductase activity	--	--	--
c97132_g1	2136	--	--	--	--	--	--	--
c106421_g1	895	--	--	--	--	--	--	Defense-related protein containing SCP domain
c129052_g1	2468	GO:0019079//GO:0006355//GO:0032313	viral genome replication//regulation of transcription, DNA-templated//regulation of Rab GTPase activity	GO:0005097//GO:0003677	Rab GTPase activator activity//DNA binding	GO:0005634	nucleus	Ypt/Rab-specific GTPase-activating protein GYP7 and related proteins
c118242_g1	1553	GO:0005982//GO:0005985//GO:0042545	starch metabolic process//sucrose metabolic process//cell wall modification	GO:0030599//GO:0004857	pectinesterase activity//enzyme inhibitor activity	GO:0005618	cell wall	--
c145925_g1	1430	--	--	--	--	--	--	--
c142955_g1	1838	--	--	GO:0005515//GO:0046872//GO:0008270	protein binding//metal ion binding//zinc ion binding	--	--	Predicted E3 ubiquitin ligase
c140273_g1	1027	--	--	--	--	--	--	--
c149930_g1	4575	--	--	--	--	--	--	--
c131275_g2	1378	--	--	--	--	--	--	--
c12479_g1	508	--	--	--	--	--	--	--
c130568_g2	1200	--	--	--	--	--	--	--
c149804_g3	3645	--	--	--	--	GO:0019031	viral envelope	--
c148438_g3	1238	--	--	GO:0043169	cation binding	--	--	--
c142290_g1	1238	--	--	GO:0030151//GO:0003824//GO:0030170	molybdenum ion binding//catalytic activity//pyridoxal phosphate binding	--	--	Uncharacterized Fe-S protein
c145787_g5	452	--	--	--	--	--	--	--
c117626_g1	1154	GO:0008152	metabolic process	--	--	--	--	--
c146420_g8	307	--	--	GO:0005198	structural molecule activity	GO:0019028	viral capsid	--
c94546_g1	599	--	--	--	--	--	--	--
c149928_g2	1881	--	--	--	--	--	--	--
c122979_g1	1099	--	--	--	--	--	--	--
c131374_g2	1324	GO:0006508	proteolysis	GO:0004185//GO:0005515	serine-type carboxypeptidase activity//protein binding	GO:0005773	vacuole	Serine carboxypeptidases (lysosomal cathepsin A)
c132562_g1	660	--	--	--	--	--	--	--
c146242_g4	763	--	--	--	--	--	--	--
c67884_g1	1773	--	--	--	--	--	--	--
c143608_g2	1325	--	--	--	--	--	--	--
c134597_g1	3157	GO:0006891	intra-Golgi vesicle-mediated transport	GO:0005524	ATP binding	GO:0017119	Golgi transport complex	MORC family ATPases
c124539_g1	1410	--	--	GO:0003682//GO:0005488	chromatin binding//binding	GO:0000785	chromatin	--
c149274_g2	626	--	--	--	--	--	--	--
c108697_g1	612	GO:0006811	ion transport	GO:0005216	ion channel activity	GO:0016020	membrane	--
c147717_g1	1989	--	--	--	--	--	--	--
c113638_g1	2060	GO:0005975//GO:0009405	carbohydrate metabolic process//pathogenesis	GO:0004553	hydrolase activity, hydrolyzing O-glycosyl compounds	GO:0019867	outer membrane	--
c24137_g1	1185	GO:0035304//GO:0042793//GO:0010207//GO:0009965//GO:0009902//GO:0010200//GO:0045893//GO:0009595//GO:0009862//GO:0000165//GO:0019344//GO:0050832//GO:0015979//GO:0010027//GO:0030154//GO:0070838//GO:0030003//GO:0009697//GO:0006364//GO:0009867//GO:0031348//GO:0009409//GO:0010310//GO:0042549//GO:0006612//GO:0010363//GO:0042742//GO:0043900//GO:0010205//GO:0002831	regulation of protein dephosphorylation//transcription from plastid promoter//photosystem II assembly//leaf morphogenesis//chloroplast relocation//response to chitin//positive regulation of transcription, DNA-templated//detection of biotic stimulus//systemic acquired resistance, salicylic acid mediated signaling pathway//MAPK cascade//cysteine biosynthetic process//defense response to fungus//pho…	GO:0005509//GO:0008266//GO:0010242//GO:0005515	calcium ion binding//poly(U) RNA binding//oxygen evolving activity//protein binding	GO:0030095//GO:0019898//GO:0009523//GO:0009654//GO:0010287//GO:0009543//GO:0048046	chloroplast photosystem II//extrinsic component of membrane//photosystem II//photosystem II oxygen evolving complex//plastoglobule//chloroplast thylakoid lumen//apoplast	--
c147686_g3	1925	--	--	--	--	--	--	--
c138813_g1	1917	GO:0015947//GO:0006508//GO:0055114//GO:0006804//GO:0006568//GO:0006979	methane metabolic process//proteolysis//oxidation-reduction process//peroxidase reaction//tryptophan metabolic process//response to oxidative stress	GO:0004252//GO:0020037//GO:0004096	serine-type endopeptidase activity//heme binding//catalase activity	GO:0030288	outer membrane-bounded periplasmic space	Catalase
c105655_g1	703	--	--	--	--	--	--	--
c122481_g1	1055	GO:0006952//GO:0009607	defense response//response to biotic stimulus	--	--	--	--	--
c90151_g1	459	--	--	--	--	--	--	--
c133588_g1	1450	--	--	--	--	--	--	--
c95800_g1	487	--	--	--	--	--	--	--
c137550_g1	3127	GO:0055085//GO:0016567//GO:0051085	transmembrane transport//protein ubiquitination//chaperone mediated protein folding requiring cofactor	GO:0004842//GO:0005524//GO:0046872//GO:0005515//GO:0008270	ubiquitin-protein transferase activity//ATP binding//metal ion binding//protein binding//zinc ion binding	GO:0005680//GO:0016021	anaphase-promoting complex//integral component of membrane	26S proteasome regulatory complex, ATPase RPT4
c106168_g1	1562	GO:0055085	transmembrane transport	GO:0022857//GO:0005525	transmembrane transporter activity//GTP binding	GO:0016021	integral component of membrane	Predicted transporter (major facilitator superfamily)
c184935_g1	1322	GO:0009409//GO:0019761//GO:0006098//GO:0042742//GO:0019762//GO:0015979//GO:0006629//GO:0019288//GO:0019252//GO:0009625	response to cold//glucosinolate biosynthetic process//pentose-phosphate shunt//defense response to bacterium//glucosinolate catabolic process//photosynthesis//lipid metabolic process//isopentenyl diphosphate biosynthetic process, methylerythritol 4-phosphate pathway//starch biosynthetic process//response to insect	GO:0016788	hydrolase activity, acting on ester bonds	GO:0005634//GO:0005777//GO:0009941//GO:0016020//GO:0005773//GO:0009506//GO:0022626//GO:0048046	nucleus//peroxisome//chloroplast envelope//membrane//vacuole//plasmodesma//cytosolic ribosome//apoplast	--
c148602_g1	4201	GO:0009252//GO:0008152//GO:0046436	peptidoglycan biosynthetic process//metabolic process//D-alanine metabolic process	GO:0003824//GO:0046872//GO:0005524//GO:0008716	catalytic activity//metal ion binding//ATP binding//D-alanine-D-alanine ligase activity	--	--	Multifunctional pyrimidine synthesis protein CAD (includes carbamoyl-phophate synthetase, aspartate transcarbamylase, and glutamine amidotransferase)
c154509_g1	510	--	--	--	--	--	--	--
c149447_g2	909	--	--	--	--	--	--	--
c106952_g2	1016	--	--	--	--	--	--	--
c144870_g2	2686	GO:0044237//GO:0006397	cellular metabolic process//mRNA processing	GO:0005515//GO:0003824	protein binding//catalytic activity	GO:0005634	nucleus	mRNA cleavage and polyadenylation factor I complex, subunit RNA14
c31249_g1	488	--	--	GO:0000062	fatty-acyl-CoA binding	--	--	Acyl-CoA-binding protein
c123224_g1	1284	--	--	--	--	--	--	Voltage-gated shaker-like K+ channel, subunit beta/KCNAB
c118498_g1	1241	--	--	--	--	--	--	--
c150521_g3	1815	--	--	--	--	--	--	--
c147135_g1	2286	--	--	GO:0003682//GO:0005515	chromatin binding//protein binding	GO:0000785	chromatin	--
c145213_g1	4196	--	--	--	--	--	--	--
c186589_g1	899	--	--	--	--	--	--	--
c67139_g1	451	--	--	--	--	--	--	--
c135599_g3	1654	--	--	--	--	--	--	--
c145521_g1	2390	--	--	--	--	--	--	--
c89720_g1	1293	GO:0006631//GO:0006568//GO:0018874//GO:0006633//GO:0006574//GO:0006554//GO:0000746//GO:0006550//GO:0006552//GO:0055114//GO:0045454	fatty acid metabolic process//tryptophan metabolic process//benzoate metabolic process//fatty acid biosynthetic process//valine catabolic process//lysine catabolic process//conjugation//isoleucine catabolic process//leucine catabolic process//oxidation-reduction process//cell redox homeostasis	GO:0016491//GO:0003677//GO:0050660//GO:0003857	oxidoreductase activity//DNA binding//flavin adenine dinucleotide binding//3-hydroxyacyl-CoA dehydrogenase activity	--	--	Pyridine nucleotide-disulphide oxidoreductase
c138993_g1	1742	GO:0016567	protein ubiquitination	GO:0008270//GO:0046872//GO:0005515//GO:0004842	zinc ion binding//metal ion binding//protein binding//ubiquitin-protein transferase activity	GO:0005680	anaphase-promoting complex	FOG: Predicted E3 ubiquitin ligase
c215674_g1	1703	--	--	--	--	GO:0005783	endoplasmic reticulum	--
c116600_g1	532	GO:0045454//GO:0006118	cell redox homeostasis//electron transport	GO:0005515//GO:0015035//GO:0009055	protein binding//protein disulfide oxidoreductase activity//electron carrier activity	--	--	Glutaredoxin and related proteins
c103390_g1	767	--	--	--	--	--	--	--
c145149_g3	814	--	--	--	--	--	--	--
c145060_g1	2600	--	--	--	--	--	--	--
c133774_g2	1105	--	--	--	--	--	--	Mitochondrial mRNA maturase
c142883_g1	2576	GO:0009847//GO:0043087	spore germination//regulation of GTPase activity	GO:0005089	Rho guanyl-nucleotide exchange factor activity	GO:0016021	integral component of membrane	--
c108486_g1	1392	--	--	--	--	--	--	Fasciclin and related adhesion glycoproteins
c101984_g1	439	--	--	--	--	--	--	--
c59344_g1	803	--	--	--	--	--	--	--
c147214_g1	5743	GO:0006886//GO:0016192	intracellular protein transport//vesicle-mediated transport	GO:0005509//GO:0005515//GO:0043565//GO:0005198//GO:0005544	calcium ion binding//protein binding//sequence-specific DNA binding//structural molecule activity//calcium-dependent phospholipid binding	GO:0030132//GO:0030130//GO:0030117	clathrin coat of coated pit//clathrin coat of trans-Golgi network vesicle//membrane coat	Vesicle coat protein clathrin, heavy chain
c142700_g1	1346	GO:0016567	protein ubiquitination	GO:0008270//GO:0004842//GO:0046872//GO:0005515	zinc ion binding//ubiquitin-protein transferase activity//metal ion binding//protein binding	GO:0005680	anaphase-promoting complex	FOG: Predicted E3 ubiquitin ligase
c144672_g2	5892	GO:0071994//GO:0055085//GO:0007264//GO:0015700//GO:0046685//GO:0006812//GO:0006810//GO:0006200//GO:0006855	phytochelatin transmembrane transport//transmembrane transport//small GTPase mediated signal transduction//arsenite transport//response to arsenic-containing substance//cation transport//transport//ATP catabolic process//drug transmembrane transport	GO:0015446//GO:0016301//GO:0005524//GO:0003924//GO:0005525//GO:0071992//GO:0042626//GO:0008559//GO:0016887	arsenite-transmembrane transporting ATPase activity//kinase activity//ATP binding//GTPase activity//GTP binding//phytochelatin transmembrane transporter activity//ATPase activity, coupled to transmembrane movement of substances//xenobiotic-transporting ATPase activity//ATPase activity	GO:0005622//GO:0016021	intracellular//integral component of membrane	Multidrug resistance-associated protein/mitoxantrone resistance protein, ABC superfamily
c29858_g1	565	--	--	--	--	--	--	--
c15107_g1	783	--	--	--	--	--	--	--
c143367_g2	2350	GO:0006278//GO:0006952	RNA-dependent DNA replication//defense response	GO:0003964//GO:0008270//GO:0003676//GO:0003723	RNA-directed DNA polymerase activity//zinc ion binding//nucleic acid binding//RNA binding	--	--	FOG: Transposon-encoded proteins with TYA, reverse transcriptase, integrase domains in various combinations
c149640_g2	4334	--	--	GO:0003779//GO:0008270	actin binding//zinc ion binding	GO:0005576	extracellular region	--
c167370_g1	1321	GO:0042546	cell wall biogenesis	GO:0005199	structural constituent of cell wall	GO:0005618	cell wall	--
c145919_g1	1636	GO:0009089	lysine biosynthetic process via diaminopimelate	GO:0008837	diaminopimelate epimerase activity	GO:0005737	cytoplasm	--
c145762_g1	4387	--	--	GO:0005509	calcium ion binding	GO:0005576	extracellular region	Nuclear protein export factor
c139942_g1	1056	GO:0007049//GO:0006886	cell cycle//intracellular protein transport	GO:0005198	structural molecule activity	GO:0005882//GO:0005783//GO:0016021	intermediate filament//endoplasmic reticulum//integral component of membrane	B-cell receptor-associated protein and related proteins
c130468_g1	613	GO:0006412//GO:0042254	translation//ribosome biogenesis	GO:0003735	structural constituent of ribosome	GO:0005840//GO:0005622	ribosome//intracellular	60S ribosomal protein L3 and related proteins
c112310_g2	503	--	--	--	--	--	--	--
c130617_g1	317	--	--	GO:0003677	DNA binding	--	--	Histone H2B
c111409_g1	1844	GO:0006144//GO:0006206//GO:0006351	purine nucleobase metabolic process//pyrimidine nucleobase metabolic process//transcription, DNA-templated	GO:0003899//GO:0032549//GO:0003677	DNA-directed RNA polymerase activity//ribonucleoside binding//DNA binding	GO:0005730	nucleolus	RNA polymerase II, second largest subunit
c141169_g1	777	GO:0008152//GO:0055114	metabolic process//oxidation-reduction process	GO:0016491	oxidoreductase activity	--	--	Aldehyde dehydrogenase
c134203_g1	2161	--	--	--	--	--	--	--
c46033_g2	750	GO:0006099//GO:0015976//GO:0006094	tricarboxylic acid cycle//carbon utilization//gluconeogenesis	GO:0005524//GO:0004612	ATP binding//phosphoenolpyruvate carboxykinase (ATP) activity	--	--	--
c132273_g1	749	GO:0055114	oxidation-reduction process	GO:0016491	oxidoreductase activity	--	--	Monodehydroascorbate/ferredoxin reductase
c121085_g1	1231	GO:0005982//GO:0005985	starch metabolic process//sucrose metabolic process	GO:0004857//GO:0030599	enzyme inhibitor activity//pectinesterase activity	--	--	--
c143349_g1	4305	GO:0006310//GO:0007049//GO:0007059//GO:0006355//GO:0015994//GO:0019079//GO:0015979//GO:0051301//GO:0015995//GO:0006281	DNA recombination//cell cycle//chromosome segregation//regulation of transcription, DNA-templated//chlorophyll metabolic process//viral genome replication//photosynthesis//cell division//chlorophyll biosynthetic process//DNA repair	GO:0016301//GO:0005524//GO:0003724//GO:0003723//GO:0005515//GO:0003678//GO:0000166//GO:0008134//GO:0009378//GO:0016887//GO:0003677//GO:0016851	kinase activity//ATP binding//RNA helicase activity//RNA binding//protein binding//DNA helicase activity//nucleotide binding//transcription factor binding//four-way junction helicase activity//ATPase activity//DNA binding//magnesium chelatase activity	GO:0005923//GO:0010007//GO:0005667//GO:0005657//GO:0009379//GO:0016021	tight junction//magnesium chelatase complex//transcription factor complex//replication fork//Holliday junction helicase complex//integral component of membrane	AAA+-type ATPase containing the bromodomain
c150170_g3	892	--	--	GO:0020037	heme binding	--	--	Fatty acid desaturase
c145057_g1	895	GO:0005975	carbohydrate metabolic process	GO:0004553	hydrolase activity, hydrolyzing O-glycosyl compounds	GO:0016021	integral component of membrane	--
c137146_g2	1399	--	--	--	--	--	--	--
c134812_g1	763	--	--	--	--	--	--	--
c129370_g2	1935	--	--	--	--	--	--	--
c81929_g1	567	--	--	--	--	--	--	--
c122762_g1	427	--	--	--	--	--	--	--
c140381_g2	1244	GO:0017187	peptidyl-glutamic acid carboxylation	GO:0008488	gamma-glutamyl carboxylase activity	--	--	--
c128239_g1	1692	--	--	GO:0016747	transferase activity, transferring acyl groups other than amino-acyl groups	--	--	--
c135586_g1	1856	--	--	GO:0005515//GO:0005506	protein binding//iron ion binding	GO:0019031	viral envelope	--
c131519_g1	3654	GO:0015074//GO:0030494//GO:0006308//GO:0019685//GO:0018142//GO:0006144//GO:0006468//GO:0006260	DNA integration//bacteriochlorophyll biosynthetic process//DNA catabolic process//photosynthesis, dark reaction//protein-DNA covalent cross-linking//purine nucleobase metabolic process//protein phosphorylation//DNA replication	GO:0016836//GO:0003677//GO:0008907//GO:0042624//GO:0005515//GO:0016779//GO:0016888//GO:0016772//GO:0004672//GO:0005524	hydro-lyase activity//DNA binding//integrase activity//ATPase activity, uncoupled//protein binding//nucleotidyltransferase activity//endodeoxyribonuclease activity, producing 5'-phosphomonoesters//transferase activity, transferring phosphorus-containing groups//protein kinase activity//ATP binding	--	--	--
c125664_g1	1225	GO:0006629//GO:0006479//GO:0006481	lipid metabolic process//protein methylation//C-terminal protein methylation	GO:0004671//GO:0016627	protein C-terminal S-isoprenylcysteine carboxyl O-methyltransferase activity//oxidoreductase activity, acting on the CH-CH group of donors	GO:0016021//GO:0005737	integral component of membrane//cytoplasm	--
c139502_g1	1775	GO:0006144//GO:0009451//GO:0006370	purine nucleobase metabolic process//RNA modification//7-methylguanosine mRNA capping	GO:0005524//GO:0004482//GO:0003968	ATP binding//mRNA (guanine-N7-)-methyltransferase activity//RNA-directed RNA polymerase activity	GO:0019012//GO:0031379	virion//RNA-directed RNA polymerase complex	--
c217617_g1	1001	GO:0009853//GO:0009058//GO:0009611//GO:0009750//GO:0006749//GO:0042218//GO:0006563//GO:0009625//GO:0006751//GO:0019530//GO:0006544//GO:0009862//GO:0001666//GO:0006693//GO:0006520//GO:0019344//GO:0044242//GO:0042744//GO:0006522//GO:0009651//GO:0015976//GO:0006691//GO:0006531//GO:0006833//GO:0031348//GO:0006566	photorespiration//biosynthetic process//response to wounding//response to fructose//glutathione metabolic process//1-aminocyclopropane-1-carboxylate biosynthetic process//L-serine metabolic process//response to insect//glutathione catabolic process//taurine metabolic process//glycine metabolic process//systemic acquired resistance, salicylic acid mediated signaling pathway//response to hypoxia//p…	GO:0003840//GO:0016756//GO:0008453//GO:0047958//GO:0004021//GO:0016847//GO:0016829//GO:0030170	gamma-glutamyltransferase activity//glutathione gamma-glutamylcysteinyltransferase activity//alanine-glyoxylate transaminase activity//glycine:2-oxoglutarate aminotransferase activity//L-alanine:2-oxoglutarate aminotransferase activity//1-aminocyclopropane-1-carboxylate synthase activity//lyase activity//pyridoxal phosphate binding	GO:0009507//GO:0005829//GO:0009505//GO:0005773//GO:0009506//GO:0048046//GO:0005777//GO:0016020	chloroplast//cytosol//plant-type cell wall//vacuole//plasmodesma//apoplast//peroxisome//membrane	Alanine aminotransferase
c77303_g1	782	GO:0009086//GO:0008652	methionine biosynthetic process//cellular amino acid biosynthetic process	GO:0008270//GO:0003871	zinc ion binding//5-methyltetrahydropteroyltriglutamate-homocysteine S-methyltransferase activity	--	--	Methionine synthase II (cobalamin-independent)
c45782_g1	667	--	--	--	--	--	--	--
c90439_g1	1267	GO:0005975//GO:0006888//GO:0006886	carbohydrate metabolic process//ER to Golgi vesicle-mediated transport//intracellular protein transport	--	--	GO:0030127	COPII vesicle coat	Transaldolase
c147095_g1	2186	--	--	--	--	--	--	--
c147981_g3	3994	GO:0006807//GO:0042254//GO:0016310//GO:0007155//GO:0006412//GO:0009399//GO:0019337//GO:0055114//GO:0009069//GO:0006914	nitrogen compound metabolic process//ribosome biogenesis//phosphorylation//cell adhesion//translation//nitrogen fixation//tetrachloroethylene catabolic process//oxidation-reduction process//serine family amino acid metabolic process//autophagy	GO:0016163//GO:0008384//GO:0003735	nitrogenase activity//IkappaB kinase activity//structural constituent of ribosome	GO:0016610//GO:0008385//GO:0008537//GO:0005622//GO:0005840//GO:0009288	nitrogenase complex//IkappaB kinase complex//proteasome activator complex//intracellular//ribosome//bacterial-type flagellum	--
c93377_g1	1068	--	--	--	--	GO:0016020	membrane	--
c124361_g1	936	GO:0046907//GO:0006897	intracellular transport//endocytosis	GO:0019911	structural constituent of myelin sheath	GO:0016020	membrane	Ran-binding protein RANBP1 and related RanBD domain proteins
c140746_g2	4017	GO:0055114//GO:0007165//GO:0009890//GO:0006355//GO:0018298//GO:0009584	oxidation-reduction process//signal transduction//negative regulation of biosynthetic process//regulation of transcription, DNA-templated//protein-chromophore linkage//detection of visible light	GO:0005515//GO:0004871//GO:0005524//GO:0046872//GO:0016491	protein binding//signal transducer activity//ATP binding//metal ion binding//oxidoreductase activity	--	--	--
c56591_g1	701	--	--	--	--	--	--	--
c135324_g1	670	--	--	--	--	--	--	--
c81205_g1	267	--	--	--	--	--	--	--
c132854_g1	576	GO:0006412//GO:0042254	translation//ribosome biogenesis	GO:0003735	structural constituent of ribosome	GO:0005622//GO:0005840	intracellular//ribosome	40S ribosomal protein S21
c149863_g1	1351	GO:0019089//GO:0000746	transmission of virus//conjugation	GO:0003677	DNA binding	--	--	--
c130606_g1	1069	GO:0005975	carbohydrate metabolic process	GO:0000287//GO:0016868	magnesium ion binding//intramolecular transferase activity, phosphotransferases	--	--	Phosphoglucomutase
c132380_g1	1218	GO:0006508	proteolysis	GO:0005524//GO:0004252	ATP binding//serine-type endopeptidase activity	GO:0009840//GO:0016021//GO:0009941//GO:0009534	chloroplastic endopeptidase Clp complex//integral component of membrane//chloroplast envelope//chloroplast thylakoid	ATP-dependent Clp protease, proteolytic subunit
c98686_g1	397	--	--	--	--	--	--	--
c136138_g1	747	GO:0008152//GO:0055114	metabolic process//oxidation-reduction process	GO:0016491	oxidoreductase activity	--	--	Aldehyde dehydrogenase
c146378_g3	2198	--	--	--	--	--	--	--
c139641_g2	1122	--	--	--	--	--	--	--
c141142_g2	310	--	--	--	--	--	--	--
c88087_g1	1348	--	--	--	--	--	--	--
c146978_g1	5328	GO:0006396//GO:0055114//GO:0016032//GO:0009231//GO:0006771	RNA processing//oxidation-reduction process//viral process//riboflavin biosynthetic process//riboflavin metabolic process	GO:0008703	5-amino-6-(5-phosphoribosylamino)uracil reductase activity	GO:0019012	virion	--
c119540_g1	790	--	--	--	--	--	--	--
c133182_g1	2129	--	--	--	--	--	--	--
[truncated: 7,152 more rows]
