# Supplementary material for: De novo assembly and transcriptome characterization of spruce dwarf mistletoe Arceuthobium sichuanense uncovers gene expression profiling associated with plant development
Source: BMC Genomics. 2016 Oct 1;17:771. doi: 10.1186/s12864-016-3127-y (PMC5045590; doi:10.1186/s12864-016-3127-y)
Supplement: Additional file 6: — Table S4. Expression profiles of putative transcription factors in different developmental tissues. (XLS 416 kb) [file 12864_2016_3127_MOESM6_ESM.xls]

## Sheet: transcrition factors.select.Dif
Suppl. Table 4. Expression proﬁles of putative transcription factors in different developmental tissues.
Gene_id	Gene Length	NR Description	NT Description	KO ID	KO Name	KO Description	Swissprot ID	Swissprot Score	Swissprot Evalue	Swissprot Description	PFAM description	BP Description	MF Description	CC Description	KOG Description
c101326_g2	326	--	--	--	--	--	--	--	--	--	Transcription factor TFIIB repeat	--	TBP-class protein binding	--	--
c10209_g1	831	hypothetical protein COCCADRAFT_109935 [Bipolaris zeicola 26-R-13] >gi|576913732|gb|EUC28139.1| hypothetical protein COCCADRAFT_109935 [Bipolaris zeicola 26-R-13] >gi|578489817|gb|EUN27238.1| hypothetical protein COCVIDRAFT_98664 [Bipolaris victoriae FI3]	--	K07393	ECM4	putative glutathione S-transferase	O94524	572	6.62119e-70	Glutathione S-transferase omega-like 2 OS=Schizosaccharomyces pombe (strain 972 / ATCC 24843) GN=gto2 PE=3 SV=1	Mediator complex protein//Glutathione S-transferase, N-terminal domain//Glutathione S-transferase, N-terminal domain	regulation of transcription from RNA polymerase II promoter	protein binding//RNA polymerase II transcription cofactor activity	mediator complex	Predicted glutathione S-transferase
c102251_g1	1520	--	--	--	--	--	--	--	--	--	MED6 mediator sub complex component//SSXRD motif	regulation of transcription, DNA-templated//regulation of transcription from RNA polymerase II promoter	RNA polymerase II transcription cofactor activity	nucleus//mediator complex	--
c102276_g1	848	--	--	--	--	--	--	--	--	--	Transcription initiation factor IIA, gamma subunit	transcription initiation from RNA polymerase II promoter	--	transcription factor TFIIA complex	--
c102322_g1	1616	PREDICTED: protein FLX-like 4 isoform X2 [Malus domestica]	--	--	--	--	Q84TD8	405	1.96223e-42	Protein FLX-like 2 OS=Arabidopsis thaliana GN=FLXL2 PE=1 SV=1	Syntaxin//V-type ATPase 116kDa subunit family//Fez1//Basic region leucine zipper//RNA polymerase II transcription mediator complex subunit 9//Fusaric acid resistance protein family//TPR/MLP1/MLP2-like protein	transport//regulation of transcription, DNA-templated//protein import into nucleus//proton transport//ATP hydrolysis coupled proton transport//regulation of transcription from RNA polymerase II promoter	sequence-specific DNA binding//sequence-specific DNA binding transcription factor activity//RNA polymerase II transcription cofactor activity//hydrogen ion transmembrane transporter activity	plasma membrane//transcription factor complex//proton-transporting V-type ATPase, V0 domain//mediator complex//nuclear pore//membrane//cytoplasm	--
c102857_g2	640	hypothetical protein SNOG_11906 [Phaeosphaeria nodorum SN15] >gi|160703412|gb|EAT80950.2| hypothetical protein SNOG_11906 [Phaeosphaeria nodorum SN15]	Phaeosphaeria nodorum SN15 hypothetical protein partial mRNA	--	--	--	P09064	132	5.483e-08	Eukaryotic translation initiation factor 2 subunit beta OS=Saccharomyces cerevisiae (strain ATCC 204508 / S288c) GN=SUI3 PE=1 SV=2	Mediator of RNA pol II transcription subunit 19//Domain found in IF2B/IF5//Organelle biogenesis, Muted-like protein	regulation of transcription from RNA polymerase II promoter//translational initiation//regulation of translational initiation	RNA polymerase II transcription cofactor activity//translation initiation factor activity	transport vesicle//mediator complex//ribosome//BLOC-1 complex	Translation initiation factor 2, beta subunit (eIF-2beta)
c103074_g2	546	cyanate hydratase [Coniosporium apollinis CBS 100218] >gi|494826943|gb|EON63959.1| cyanate hydratase [Coniosporium apollinis CBS 100218]	Penicillium marneffei ATCC 18224 cyanate hydratase, putative, mRNA	K01725	cynS	cyanate lyase	D1ZHN6	392	3.39967e-46	Cyanate hydratase OS=Sordaria macrospora (strain ATCC MYA-333 / DSM 997 / K(L3346) / K-hell) GN=CYN1 PE=1 SV=2	Sigma-70, region 4//Cyanate lyase C-terminal domain//4Fe-4S binding domain	DNA-templated transcription, initiation//cyanate metabolic process//regulation of transcription, DNA-templated	sigma factor activity//DNA binding//iron-sulfur cluster binding//sequence-specific DNA binding transcription factor activity	transcription factor complex	--
c104815_g1	965	hypothetical protein SNOG_16556 [Phaeosphaeria nodorum SN15] >gi|160706113|gb|EAT76061.2| hypothetical protein SNOG_16556 [Phaeosphaeria nodorum SN15]	--	--	--	--	--	--	--	--	Sigma-70 region 2//RNase H	regulation of transcription, DNA-templated//regulation of RNA metabolic process//DNA-templated transcription, initiation	sequence-specific DNA binding transcription factor activity//RNA-DNA hybrid ribonuclease activity//nucleic acid binding//DNA binding//sigma factor activity	transcription factor complex	--
c105387_g1	899	unnamed protein product [Vitis vinifera]	--	--	--	--	O65155	338	1.03115e-36	RNA polymerase II transcriptional coactivator KELP OS=Arabidopsis thaliana GN=KELP PE=1 SV=1	Transcriptional Coactivator p15 (PC4)	regulation of transcription, DNA-templated	DNA binding//transcription coactivator activity	transcription factor complex	Transcriptional coactivator
c105656_g1	587	--	--	--	--	--	--	--	--	--	Subunit 17 of Mediator complex//Ellis van Creveld protein 2 like protein//Transmembrane protein	regulation of transcription from RNA polymerase II promoter//smoothened signaling pathway	RNA polymerase II transcription cofactor activity	integral component of membrane//mediator complex	--
c105891_g1	633	--	--	--	--	--	--	--	--	--	Transcription factor IIA, alpha/beta subunit	transcription initiation from RNA polymerase II promoter	--	transcription factor TFIIA complex	--
c106186_g1	1729	adenylosuccinate synthetase, putative [Ricinus communis] >gi|308191503|sp|B9SL58.1|PURA2_RICCO RecName: Full=Adenylosuccinate synthetase 2, chloroplastic {ECO:0000255|HAMAP-Rule:MF_03125}; Short=AMPSase 2 {ECO:0000255|HAMAP-Rule:MF_03125}; Short=AdSS 2 {ECO:0000255|HAMAP-Rule:MF_03125} {ECO:0000255|HAMAP-Rule:MF_03125}; AltName: Full=IMP--aspartate ligase 2 {ECO:0000255|HAMAP-Rule:MF_03125}; Flag…	PREDICTED: Vitis vinifera adenylosuccinate synthetase 2, chloroplastic-like (LOC100257131), mRNA	K01939	purA, ADSS	adenylosuccinate synthase	B9SL58	1998	0	Adenylosuccinate synthetase 2, chloroplastic OS=Ricinus communis GN=PURA2 PE=3 SV=1	MED6 mediator sub complex component//Adenylosuccinate synthetase	alanine metabolic process//'de novo' AMP biosynthetic process//regulation of transcription from RNA polymerase II promoter//purine nucleobase metabolic process//aspartate metabolic process//purine nucleotide biosynthetic process	adenylosuccinate synthase activity//RNA polymerase II transcription cofactor activity//GTP binding//magnesium ion binding	chloroplast//mediator complex	Adenylosuccinate synthase
c106592_g1	344	molecular chaperone, partial [Rhizoplaca chrysoleuca]	--	K04079	htpG, HSP90A	molecular chaperone HtpG	P40292	275	1.97192e-27	Heat shock protein 90 OS=Neosartorya fumigata (strain ATCC MYA-4609 / Af293 / CBS 101355 / FGSC A1100) GN=hsp90 PE=1 SV=3	Hsp90 protein//Transcription factor subunit Med10 of Mediator complex	response to stress//regulation of transcription from RNA polymerase II promoter//protein folding	RNA polymerase II transcription cofactor activity//ATP binding//unfolded protein binding	mediator complex	Molecular chaperone (HSP90 family)
c106592_g2	481	heat shock protein [Aspergillus fumigatus]	Aspergillus clavatus NRRL 1 molecular chaperone Mod-E/Hsp90 (ACLA_000990), partial mRNA	K04079	htpG, HSP90A	molecular chaperone HtpG	P40292	275	8.78705e-27	Heat shock protein 90 OS=Neosartorya fumigata (strain ATCC MYA-4609 / Af293 / CBS 101355 / FGSC A1100) GN=hsp90 PE=1 SV=3	Transcription factor subunit Med10 of Mediator complex//Hsp90 protein	response to stress//regulation of transcription from RNA polymerase II promoter//protein folding	unfolded protein binding//RNA polymerase II transcription cofactor activity//ATP binding	mediator complex	Molecular chaperone (HSP90 family)
c107706_g1	274	--	--	--	--	--	--	--	--	--	MED7 protein//TSC-22/dip/bun family	regulation of transcription from RNA polymerase II promoter//regulation of transcription, DNA-templated	sequence-specific DNA binding transcription factor activity//RNA polymerase II transcription cofactor activity	mediator complex//transcription factor complex	--
c108005_g1	1158	--	--	--	--	--	--	--	--	--	Sigma-70 factor, region 1.2	regulation of transcription, DNA-templated//DNA-templated transcription, initiation	sequence-specific DNA binding transcription factor activity//DNA binding//sigma factor activity	transcription factor complex	--
c109335_g2	478	--	--	--	--	--	--	--	--	--	Mediator complex subunit 3 fungal	regulation of transcription from RNA polymerase II promoter	RNA polymerase II transcription cofactor activity	mediator complex	--
c109491_g1	371	alcohol oxidase [Aureobasidium subglaciale EXF-2481]	Pyrenophora tritici-repentis Pt-1C-BFP choline dehydrogenase, mRNA	--	--	--	C4R702	368	2.00947e-40	Alcohol oxidase 2 OS=Komagataella pastoris (strain GS115 / ATCC 20864) GN=AOX2 PE=3 SV=1	Uncharacterised protein family (UPF0075)//GMC oxidoreductase//Ketopantoate reductase PanE/ApbA//FAD dependent oxidoreductase//Pyridine nucleotide-disulphide oxidoreductase//Lycopene cyclase protein//Sigma-70 region 2//TrkA-N domain//Pyridine nucleotide-disulphide oxidoreductase	oxidation-reduction process//peptidoglycan turnover//carotenoid biosynthetic process//amino sugar metabolic process//potassium ion transport//DNA-templated transcription, initiation//regulation of transcription, DNA-templated//pantothenate biosynthetic process	flavin adenine dinucleotide binding//sigma factor activity//oxidoreductase activity, acting on CH-OH group of donors//ATP binding//oxidoreductase activity, acting on paired donors, with incorporation or reduction of molecular oxygen//oxidoreductase activity//DNA binding//sequence-specific DNA binding transcription factor activity//phosphotransferase activity, alcohol group as acceptor//2-dehydrop…	transcription factor complex	--
c109895_g1	324	hypothetical protein MYCFIDRAFT_26280 [Pseudocercospora fijiensis CIRAD86] >gi|452989736|gb|EME89491.1| hypothetical protein MYCFIDRAFT_26280 [Pseudocercospora fijiensis CIRAD86]	--	--	--	--	--	--	--	--	NOTCH protein//Acetyltransferase (GNAT) domain//Acetyltransferase (GNAT) family//Sigma-70 factor, region 1.2//MOZ/SAS family	DNA-templated transcription, initiation//acyl-carrier-protein biosynthetic process//cell differentiation//multicellular organismal development//Notch signaling pathway//regulation of transcription, DNA-templated	sigma factor activity//DNA binding//N-acetyltransferase activity//transferase activity, transferring acyl groups other than amino-acyl groups//sequence-specific DNA binding transcription factor activity	integral component of membrane//transcription factor complex//nucleus	--
c110750_g1	359	--	--	--	--	--	--	--	--	--	Transcriptional Coactivator p15 (PC4)	regulation of transcription, DNA-templated	transcription coactivator activity//DNA binding	transcription factor complex	--
c112084_g1	685	--	--	--	--	--	--	--	--	--	Procyclic acidic repetitive protein (PARP)//Mediator complex subunit 3 fungal	regulation of transcription from RNA polymerase II promoter	RNA polymerase II transcription cofactor activity	membrane//mediator complex	--
c112466_g1	896	unknown [Lotus japonicus]	--	--	--	--	O65154	285	8.27529e-30	RNA polymerase II transcriptional coactivator KIWI OS=Arabidopsis thaliana GN=KIWI PE=1 SV=1	Transcriptional Coactivator p15 (PC4)	regulation of transcription, DNA-templated	DNA binding//transcription coactivator activity	transcription factor complex	Transcriptional coactivator
c112791_g1	3200	hypothetical protein JCGZ_07100 [Jatropha curcas]	Prevotella melaninogenica ATCC 25845 chromosome I, complete sequence	K03695	clpB	ATP-dependent Clp protease ATP-binding subunit ClpB	Q8VYJ7	3543	0	Chaperone protein ClpB4, mitochondrial OS=Arabidopsis thaliana GN=CLPB4 PE=2 SV=1	Type III restriction enzyme, res subunit//Clp amino terminal domain//ABC transporter//AAA domain (dynein-related subfamily)//Protein of unknown function, DUF258//Sigma-54 interaction domain//ATPase family associated with various cellular activities (AAA)//Archaeal ATPase//IstB-like ATP binding protein//Holliday junction DNA helicase ruvB N-terminus//ATPase family associated with various cellular …	chlorophyll metabolic process//SRP-dependent cotranslational protein targeting to membrane//regulation of transcription, DNA-templated//protein metabolic process//photosynthesis//chlorophyll biosynthetic process//DNA-templated transcription, initiation//DNA repair//DNA recombination	transcription factor binding//sequence-specific DNA binding transcription factor activity//four-way junction helicase activity//ATPase activity//DNA binding//magnesium chelatase activity//ATP binding//kinase activity//hydrolase activity//RNA helicase activity//RNA binding//GTP binding//sigma factor activity//GTPase activity	transcription factor complex//replication fork//Holliday junction helicase complex//magnesium chelatase complex	Chaperone HSP104 and related ATP-dependent Clp proteases
c113559_g1	322	ribosomal protein S2 [Homo sapiens]	--	K02981	RP-S2e, RPS2	small subunit ribosomal protein S2e	Q90YS3	204	6.37521e-19	40S ribosomal protein S2 OS=Ictalurus punctatus GN=rps2 PE=2 SV=1	Ribosomal protein S5, C-terminal domain//Mediator complex subunit 3 fungal	ribosome biogenesis//translational termination//SRP-dependent cotranslational protein targeting to membrane//translation//viral transcription//translational elongation//regulation of transcription from RNA polymerase II promoter//nuclear-transcribed mRNA catabolic process, nonsense-mediated decay//translational initiation	fibroblast growth factor binding//RNA polymerase II transcription cofactor activity//structural constituent of ribosome	nucleoplasm//mediator complex//nucleolus//cytosolic small ribosomal subunit//ribosome	40S ribosomal protein S2/30S ribosomal protein S5
c113751_g1	599	--	--	--	--	--	--	--	--	--	Sigma-54 factor, Activator interacting domain (AID)	DNA-templated transcription, initiation//transcription, DNA-templated//purine nucleobase metabolic process//pyrimidine nucleobase metabolic process//regulation of transcription, DNA-templated	sigma factor activity//DNA binding//DNA-directed RNA polymerase activity//sequence-specific DNA binding transcription factor activity	nucleolus//transcription factor complex	--
c113889_g1	1337	hypothetical protein SNOG_04861 [Phaeosphaeria nodorum SN15] >gi|160706439|gb|EAT87252.2| hypothetical protein SNOG_04861 [Phaeosphaeria nodorum SN15]	--	--	--	--	--	--	--	--	Glycosyl hydrolases family 2, sugar binding domain//ARC105 or Med15 subunit of Mediator complex non-fungal	regulation of transcription from RNA polymerase II promoter//carbohydrate metabolic process	RNA polymerase II transcription cofactor activity//hydrolase activity, hydrolyzing O-glycosyl compounds	mediator complex	--
c114142_g1	343	hypothetical protein DOTSEDRAFT_71813 [Dothistroma septosporum NZE10]	--	--	--	--	--	--	--	--	Med18 protein	regulation of transcription from RNA polymerase II promoter	RNA polymerase II transcription cofactor activity	mediator complex	--
c11479_g1	479	--	--	--	--	--	--	--	--	--	Transcription mediator complex subunit Med12	regulation of transcription from RNA polymerase II promoter	RNA polymerase II transcription cofactor activity	mediator complex	--
c115186_g1	1582	hypothetical protein PRUPE_ppa010732mg [Prunus persica] >gi|462420761|gb|EMJ25024.1| hypothetical protein PRUPE_ppa010732mg [Prunus persica]	--	K06695	PSMC3IP	26S proteasome regulatory subunit, ATPase 3, interacting protein	Q9FX64	826	1.26805e-105	Homologous-pairing protein 2 homolog OS=Arabidopsis thaliana GN=HOP2 PE=1 SV=1	Nucleopolyhedrovirus P10 protein//Mitochondrial large subunit ribosomal protein (Img2)//Septum formation initiator//RNA polymerase II transcription mediator complex subunit 9//Aphid transmission protein//TSC-22/dip/bun family//V-type ATPase 116kDa subunit family//Outer membrane protein (OmpH-like)	proton transport//ATP hydrolysis coupled proton transport//cell cycle//regulation of transcription from RNA polymerase II promoter//ribosome biogenesis//translation//regulation of transcription, DNA-templated//transmission of virus	hydrogen ion transmembrane transporter activity//structural constituent of ribosome//RNA polymerase II transcription cofactor activity//sequence-specific DNA binding transcription factor activity//unfolded protein binding	viral capsid//ribosome//intracellular//transcription factor complex//proton-transporting V-type ATPase, V0 domain//mediator complex	TBP-1 interacting protein
c115378_g2	1657	hypothetical protein VITISV_037705 [Vitis vinifera]	--	K12619	XRN2, RAT1	5'-3' exoribonuclease 2	P10978	360	1.99068e-34	Retrovirus-related Pol polyprotein from transposon TNT 1-94 OS=Nicotiana tabacum PE=2 SV=1	Integrase core domain//ARC105 or Med15 subunit of Mediator complex non-fungal	regulation of transcription from RNA polymerase II promoter//DNA integration	RNA polymerase II transcription cofactor activity	mediator complex	--
c117962_g1	250	calmodulin-binding heat-shock protein [Medicago truncatula]	--	--	--	--	--	--	--	--	Lipase 3 N-terminal region//Transcription initiation factor IIA, gamma subunit	lipid catabolic process//lipid metabolic process//transcription initiation from RNA polymerase II promoter	carboxylic ester hydrolase activity	transcription factor TFIIA complex	--
c118245_g1	932	Histone superfamily protein [Theobroma cacao] >gi|508726984|gb|EOY18881.1| Histone superfamily protein [Theobroma cacao]	Medicago truncatula clone mth2-34c4, complete sequence	K11252	H2B	histone H2B	O22582	473	9.82049e-57	Histone H2B OS=Gossypium hirsutum GN=HIS2B PE=2 SV=3	Core histone H2A/H2B/H3/H4//Histone-like transcription factor (CBF/NF-Y) and archaeal histone//Transcription initiation factor TFIID subunit A	DNA-templated transcription, initiation	DNA binding//sequence-specific DNA binding	transcription factor TFIID complex//intracellular	Histone H2B
c118639_g1	778	hypothetical protein SETTUDRAFT_32161 [Setosphaeria turcica Et28A] >gi|482807987|gb|EOA84920.1| hypothetical protein SETTUDRAFT_32161 [Setosphaeria turcica Et28A]	Phaeosphaeria nodorum SN15 hypothetical protein partial mRNA	--	--	--	--	--	--	--	Transcription factor IIA, alpha/beta subunit	transcription initiation from RNA polymerase II promoter	--	transcription factor TFIIA complex	--
c118888_g1	1599	Golgin subfamily A member 4, putative [Theobroma cacao] >gi|508785309|gb|EOY32565.1| Golgin subfamily A member 4, putative [Theobroma cacao]	--	--	--	--	--	--	--	--	Fibrinogen alpha/beta chain family//RNA polymerase II transcription mediator complex subunit 9	regulation of transcription from RNA polymerase II promoter//signal transduction//platelet activation//protein polymerization	RNA polymerase II transcription cofactor activity//protein binding, bridging//receptor binding	mediator complex//fibrinogen complex	--
c118981_g1	1960	PREDICTED: uncharacterized protein LOC100244201 [Vitis vinifera]	--	--	--	--	--	--	--	--	Transcription factor IIA, alpha/beta subunit	transcription initiation from RNA polymerase II promoter	--	transcription factor TFIIA complex	--
c119750_g1	1542	hypothetical protein MIMGU_mgv1a020239mg, partial [Erythranthe guttata]	--	--	--	--	P29054	293	6.02977e-28	Transcription initiation factor IIB OS=Xenopus laevis GN=gtf2b PE=2 SV=1	Transcription factor TFIIB repeat//Winged helix DNA-binding domain//Cyclin, C-terminal domain	regulation of transcription, DNA-templated	sequence-specific DNA binding transcription factor activity//TBP-class protein binding	transcription factor complex//intracellular//nucleus	Transcription initiation factor TFIIB
c119940_g1	880	hypothetical protein SNOG_01596 [Phaeosphaeria nodorum SN15] >gi|111070125|gb|EAT91245.1| hypothetical protein SNOG_01596 [Phaeosphaeria nodorum SN15]	Phaeosphaeria nodorum SN15 hypothetical protein partial mRNA	K03627	MBF1	putative transcription factor	Q53IP3	506	6.69612e-62	Multiprotein-bridging factor 1 OS=Gibberella fujikuroi GN=MBF1 PE=3 SV=1	Helix-turn-helix	positive regulation of transcription from RNA polymerase II promoter	sequence-specific DNA binding//transcription coactivator activity	mitochondrion//transcription factor complex	Transcription factor MBF1
c119950_g1	1452	PREDICTED: probable transcription factor PosF21 [Prunus mume]	PREDICTED: Fragaria vesca subsp. vesca probable transcription factor PosF21-like (LOC101305129), mRNA	--	--	--	Q04088	986	8.03382e-128	Probable transcription factor PosF21 OS=Arabidopsis thaliana GN=POSF21 PE=2 SV=1	Basic region leucine zipper//RNA polymerase II transcription mediator complex subunit 9//Autophagy protein Apg6//Septum formation initiator//bZIP transcription factor//bZIP Maf transcription factor//Leucine-rich repeats of kinetochore protein Cenp-F/LEK1//V-type ATPase 116kDa subunit family//Protein of unknown function (DUF904)	cell cycle//autophagy//regulation of transcription from RNA polymerase II promoter//barrier septum assembly//proton transport//ATP hydrolysis coupled proton transport//regulation of transcription, DNA-templated//cytokinesis by binary fission	dynein binding//protein homodimerization activity//hydrogen ion transmembrane transporter activity//transcription factor binding//sequence-specific DNA binding transcription factor activity//RNA polymerase II transcription cofactor activity//DNA binding//sequence-specific DNA binding	cytoplasm//nucleus//proton-transporting V-type ATPase, V0 domain//transcription factor complex//mediator complex//dynein complex	--
c120804_g1	959	hypothetical protein CICLE_v10022441mg [Citrus clementina] >gi|557541483|gb|ESR52461.1| hypothetical protein CICLE_v10022441mg [Citrus clementina]	Lotus japonicus clone JCVI-FLLj-4O20 unknown mRNA	K15151	MED10, NUT2	mediator of RNA polymerase II transcription subunit 10	F4HPA7	599	5.72818e-75	Mediator of RNA polymerase II transcription subunit 10b OS=Arabidopsis thaliana GN=MED10B PE=1 SV=1	Transcription factor subunit Med10 of Mediator complex//Vesicle transport v-SNARE protein N-terminus	regulation of transcription from RNA polymerase II promoter//intracellular protein transport	RNA polymerase II transcription cofactor activity	mediator complex//membrane	Transcription factor, subunit of SRB subcomplex of RNA polymerase II
c120866_g1	863	hypothetical protein L484_026253 [Morus notabilis]	--	K15131	MED11	mediator of RNA polymerase II transcription subunit 11	Q6ID77	397	3.9038e-46	Mediator of RNA polymerase II transcription subunit 11 OS=Arabidopsis thaliana GN=MED11 PE=1 SV=1	Mediator complex protein	regulation of transcription from RNA polymerase II promoter	RNA polymerase II transcription cofactor activity	mediator complex	--
c12157_g1	428	hypothetical protein MYCGRDRAFT_107316 [Zymoseptoria tritici IPO323] >gi|339477172|gb|EGP92263.1| hypothetical protein MYCGRDRAFT_107316 [Zymoseptoria tritici IPO323]	--	--	--	--	B4NE93	122	3.09922e-07	NFU1 iron-sulfur cluster scaffold homolog, mitochondrial OS=Drosophila willistoni GN=GK25604 PE=3 SV=1	Mediator complex subunit 3 fungal//Scaffold protein Nfu/NifU N terminal	regulation of transcription from RNA polymerase II promoter	iron ion binding//RNA polymerase II transcription cofactor activity//binding	mediator complex	--
c121627_g1	252	--	--	--	--	--	--	--	--	--	MAP7 (E-MAP-115) family//Subunit 17 of Mediator complex//Phage capsid scaffolding protein (GPO) serine peptidase//Guanylate-binding protein, C-terminal domain	viral capsid assembly//microtubule cytoskeleton organization//regulation of transcription from RNA polymerase II promoter	GTPase activity//GTP binding//RNA polymerase II transcription cofactor activity	microtubule//mediator complex	--
c122126_g1	497	H42_EMENI Histone H4.2 [Aspergillus nidulans FGSC A4] >gi|169774419|ref|XP_001821677.1| histone H4 [Aspergillus oryzae RIB40] >gi|212537025|ref|XP_002148668.1| histone H4.2 [Talaromyces marneffei ATCC 18224] >gi|238497043|ref|XP_002379757.1| histone H4, putative [Aspergillus flavus NRRL3357] >gi|122094|sp|P23751.2|H42_EMENI RecName: Full=Histone H4.2 [Aspergillus nidulans FGSC A4] >gi|296339|emb|…	Ajellomyces dermatitidis SLH14081 histone h4, mRNA	K11254	H4	histone H4	P23751	385	3.92295e-46	Histone H4.2 OS=Emericella nidulans (strain FGSC A4 / ATCC 38163 / CBS 112.46 / NRRL 194 / M139) GN=hhfB PE=3 SV=2	Core histone H2A/H2B/H3/H4//Transcription initiation factor IID, 31kD subunit//Histone-like transcription factor (CBF/NF-Y) and archaeal histone//TATA box binding protein associated factor (TAF)//Transcription initiation factor TFIID subunit A	DNA-templated transcription, initiation//nucleosome assembly	DNA binding//sequence-specific DNA binding//protein heterodimerization activity	nucleosome//nucleus//transcription factor TFIID complex//intracellular	Histone H4
c123039_g1	744	hypothetical protein TREMEDRAFT_62288 [Tremella mesenterica DSM 1558] >gi|392576291|gb|EIW69422.1| hypothetical protein TREMEDRAFT_62288 [Tremella mesenterica DSM 1558]	--	--	--	--	--	--	--	--	Transcription factor IIA, alpha/beta subunit	transcription initiation from RNA polymerase II promoter	--	transcription factor TFIIA complex	--
c123396_g1	1018	--	--	--	--	--	--	--	--	--	Sigma-70, region 4//Zinc-binding domain of primase-helicase	transcription, DNA-templated//DNA-templated transcription, initiation//regulation of transcription, DNA-templated//DNA replication, synthesis of RNA primer	zinc ion binding//sigma factor activity//DNA binding//DNA primase activity//helicase activity//sequence-specific DNA binding transcription factor activity	nucleolus//replication fork//transcription factor complex	--
c123988_g1	413	--	--	--	--	--	--	--	--	--	Mediator complex subunit 13 C-terminal	regulation of transcription from RNA polymerase II promoter	RNA polymerase II transcription cofactor activity	mediator complex	--
c124135_g1	351	--	--	--	--	--	--	--	--	--	RNA polymerase II transcription mediator complex subunit 9//Viral A-type inclusion protein repeat	regulation of transcription from RNA polymerase II promoter//viral process	RNA polymerase II transcription cofactor activity	mediator complex	--
c124626_g1	489	--	--	--	--	--	--	--	--	--	Sigma-70, region 4	regulation of transcription, DNA-templated//DNA-templated transcription, initiation	sequence-specific DNA binding transcription factor activity//DNA binding//sigma factor activity	transcription factor complex	--
c124792_g1	1309	PREDICTED: cyclin-C1-2-like isoform X2 [Glycine max] >gi|571474420|ref|XP_006586219.1| PREDICTED: cyclin-C1-2-like isoform X3 [Glycine max]	PREDICTED: Glycine max cyclin-C1-2-like, transcript variant 1 (LOC100784345), mRNA	K15161	CCNC, SSN8	cyclin C	Q9FJK7	938	1.94658e-123	Cyclin-C1-2 OS=Arabidopsis thaliana GN=CYCC1-2 PE=2 SV=1	Transcription factor TFIIB repeat//DHHC palmitoyltransferase//Cyclin, C-terminal domain	--	TBP-class protein binding//zinc ion binding	nucleus	CDK8 kinase-activating protein cyclin C
c126415_g1	1055	hypothetical protein DOTSEDRAFT_70929 [Dothistroma septosporum NZE10]	Pandoraea pnomenusa 3kgm, complete genome	K00616	E2.2.1.2, talA, talB	transaldolase	O42700	1100	4.00107e-148	Transaldolase OS=Schizosaccharomyces pombe (strain 972 / ATCC 24843) GN=tal1 PE=1 SV=2	Transaldolase//Transcription initiation factor IIA, gamma subunit, helical domain	carbohydrate metabolic process//transcription initiation from RNA polymerase II promoter	--	transcription factor TFIIA complex	Transaldolase
c126479_g2	2133	ATP binding isoform 1 [Theobroma cacao] >gi|508783611|gb|EOY30867.1| ATP binding isoform 1 [Theobroma cacao]	PREDICTED: Vitis vinifera protein mrp homolog (LOC100250898), mRNA	--	--	--	P53383	561	2.60905e-63	Protein mrp homolog OS=Synechocystis sp. (strain PCC 6803 / Kazusa) GN=mrp PE=3 SV=1	4Fe-4S iron sulfur cluster binding proteins, NifH/frxC family//Surfeit locus protein 5 subunit 22 of Mediator complex	oxidation-reduction process//regulation of transcription from RNA polymerase II promoter	ATP binding//RNA polymerase II transcription cofactor activity//oxidoreductase activity	mediator complex	Predicted ATPase, nucleotide-binding
c126645_g1	814	hypothetical protein G647_02662 [Cladophialophora carrionii CBS 160.54] >gi|565936682|gb|ETI25885.1| hypothetical protein G647_02662 [Cladophialophora carrionii CBS 160.54]	--	--	--	--	--	--	--	--	Mediator complex subunit 3 fungal	regulation of transcription from RNA polymerase II promoter	RNA polymerase II transcription cofactor activity	mediator complex	--
c126821_g1	1391	hypothetical protein JCGZ_14424 [Jatropha curcas]	--	K09422	MYBP	myb proto-oncogene protein, plant	Q7XBH4	458	1.45096e-51	Myb-related protein Myb4 OS=Oryza sativa subsp. japonica GN=MYB4 PE=2 SV=2	Sigma-70, region 4//Myb-like DNA-binding domain	DNA-templated transcription, initiation//regulation of transcription, DNA-templated	DNA binding//sigma factor activity//sequence-specific DNA binding transcription factor activity//chromatin binding	chromatin//transcription factor complex	Transcription factor, Myb superfamily
c127254_g1	2133	PREDICTED: beta-catenin-like protein 1-like [Vitis vinifera]	--	K12864	CTNNBL1	beta-catenin-like protein 1	O62703	880	5.59337e-107	Beta-catenin-like protein 1 OS=Bos taurus GN=CTNNBL1 PE=2 SV=3	MamL-1 domain//Armadillo/beta-catenin-like repeat//M3	Notch signaling pathway//positive regulation of transcription from RNA polymerase II promoter	transcription coactivator activity//protein binding//chemokine binding	transcription factor complex//nuclear speck	Uncharacterized conserved protein
c127513_g1	1155	hypothetical protein POPTR_0006s14580g [Populus trichocarpa] >gi|550336349|gb|ERP59438.1| hypothetical protein POPTR_0006s14580g [Populus trichocarpa]	Brassica rapa subsp. pekinensis clone KBrB071K22, complete sequence	K13528	MED20	mediator of RNA polymerase II transcription subunit 20	Q6NPF4	748	5.46088e-96	Mediator of RNA polymerase II transcription subunit 20a OS=Arabidopsis thaliana GN=MED20A PE=1 SV=1	TATA-binding related factor (TRF) of subunit 20 of Mediator complex	regulation of transcription from RNA polymerase II promoter	RNA polymerase II transcription cofactor activity	mediator complex	--
c127701_g1	384	--	--	--	--	--	--	--	--	--	Mediator of RNA polymerase II transcription subunit 1	regulation of transcription from RNA polymerase II promoter	RNA polymerase II transcription cofactor activity	mediator complex	--
c128085_g1	2073	PREDICTED: protein SCAI homolog [Vitis vinifera]	PREDICTED: Solanum lycopersicum protein SCAI-like (LOC101254938), mRNA	--	--	--	Q8C8N2	732	4.35791e-85	Protein SCAI OS=Mus musculus GN=Scai PE=1 SV=2	Protein of unknown function (DUF3550/UPF0682)	transcription, DNA-templated	transcription corepressor activity	transcription factor complex	--
c128261_g1	760	PREDICTED: verprolin-like [Setaria italica]	--	--	--	--	--	--	--	--	TATA-binding related factor (TRF) of subunit 20 of Mediator complex	regulation of transcription from RNA polymerase II promoter	RNA polymerase II transcription cofactor activity	mediator complex	--
c128460_g1	1395	acetyl-CoA C-acyltransferase [Aspergillus oryzae RIB40] >gi|83768074|dbj|BAE58213.1| unnamed protein product [Aspergillus oryzae RIB40] >gi|311893273|dbj|BAJ25841.1| putative 3-ketoacyl-CoA thiolase AoPot1 [Aspergillus oryzae]	Aspergillus fumigatus Af293 3-ketoacyl-coA thiolase peroxisomal A precursor (AFUA_4G10950), partial mRNA	K07513	ACAA1	acetyl-CoA acyltransferase 1	Q05493	1152	7.44813e-153	3-ketoacyl-CoA thiolase, peroxisomal OS=Yarrowia lipolytica (strain CLIB 122 / E 150) GN=POT1 PE=3 SV=1	Thiolase, N-terminal domain//3-Oxoacyl-[acyl-carrier-protein (ACP)] synthase III C terminal//Thiolase, C-terminal domain//TATA box-binding protein-associated factor 1D	metabolic process//regulation of transcription, DNA-templated//lipid biosynthetic process	transferase activity, transferring acyl groups other than amino-acyl groups	RNA polymerase transcription factor SL1 complex//nucleus	3-oxoacyl CoA thiolase
c128625_g1	3173	Lysine-specific demethylase 3B [Morus notabilis]	--	K15601	KDM3	lysine-specific demethylase 3	Q9Y4C1	626	1.69209e-65	Lysine-specific demethylase 3A OS=Homo sapiens GN=KDM3A PE=1 SV=4	JmjC domain, hydroxylase//Nitrate reductase gamma subunit//Mediator complex protein	oxidation-reduction process//nitrate metabolic process//electron transport//regulation of transcription from RNA polymerase II promoter	protein binding//nitrate reductase activity//RNA polymerase II transcription cofactor activity	nitrate reductase complex//mediator complex	Putative transcription factor 5qNCA, contains JmjC domain
c128699_g1	674	hypothetical protein DOTSEDRAFT_67685 [Dothistroma septosporum NZE10]	Oryza sativa Japonica Group cDNA clone:002-160-E11, full insert sequence	K11294	NCL, NSR1	nucleolin	P27476	198	2.27035e-16	Nuclear localization sequence-binding protein OS=Saccharomyces cerevisiae (strain ATCC 204508 / S288c) GN=NSR1 PE=1 SV=1	Transcription factor TFIIB repeat//RNA recognition motif. (a.k.a. RRM, RBD, or RNP domain)	--	nucleic acid binding//TBP-class protein binding	--	Nuclear localization sequence binding protein
c129352_g1	1787	heat shock factor protein hsf8-related [Glycine max] >gi|42415865|gb|AAS15800.1| heat shock factor protein hsf8-related [Glycine max]	PREDICTED: Glycine max heat stress transcription factor A-5-like (LOC100786408), mRNA	K09419	HSFF	heat shock transcription factor, other eukaryote	Q9LQM7	737	3.98524e-88	Heat stress transcription factor A-1d OS=Arabidopsis thaliana GN=HSFA1D PE=2 SV=2	PA26 p53-induced protein (sestrin)//Homeobox associated leucine zipper//Autophagy protein Apg6//Vitamin-D-receptor interacting Mediator subunit 4//HSF-type DNA-binding//Protein of unknown function (DUF904)	response to stress//barrier septum assembly//cell cycle arrest//regulation of transcription from RNA polymerase II promoter//cytokinesis by binary fission//regulation of transcription, DNA-templated//autophagy	sequence-specific DNA binding//DNA binding//sequence-specific DNA binding transcription factor activity//RNA polymerase II transcription cofactor activity	mediator complex//transcription factor complex//cytoplasm//nucleus	Heat shock transcription factor
c129500_g1	3019	hypothetical protein JCGZ_25887 [Jatropha curcas]	Ricinus communis conserved hypothetical protein, mRNA	--	--	--	B0BNA9	860	5.63058e-102	CCR4-NOT transcription complex subunit 11 OS=Rattus norvegicus GN=Cnot11 PE=2 SV=1	Creb binding	regulation of transcription, DNA-templated//acyl-carrier-protein biosynthetic process//histone acetylation	histone acetyltransferase activity//transcription coactivator activity	nucleus//histone acetyltransferase complex//transcription factor complex	Uncharacterized conserved protein
c129501_g1	1107	unknown [Medicago truncatula] >gi|657402294|gb|KEH41192.1| PHD finger-like protein [Medicago truncatula]	PREDICTED: Pelodiscus sinensis inhibitor of growth family, member 3 (ING3), transcript variant X3, mRNA	K11346	ING4	inhibitor of growth protein 4	Q9LIQ6	687	7.83057e-87	PHD finger protein ING1 OS=Arabidopsis thaliana GN=ING1 PE=1 SV=1	NADH-Ubiquinone oxidoreductase (complex I), chain 5 N-terminus//PPIC-type PPIASE domain//RNA polymerase II transcription mediator complex subunit 9//PHD-finger	ubiquinone biosynthetic process//regulation of transcription from RNA polymerase II promoter//mitochondrial electron transport, NADH to ubiquinone//sodium ion transport//proton transport//oxidation-reduction process//ATP synthesis coupled electron transport	NADH dehydrogenase (ubiquinone) activity//isomerase activity//RNA polymerase II transcription cofactor activity//cation binding//protein binding	mediator complex	Chromatin remodeling protein, contains PHD Zn-finger
c130063_g2	400	phytanoyl-CoA dioxygenase [Aureobasidium melanogenum CBS 110374]	Penicillium chrysogenum Wisconsin 54-1255 hypothetical protein (Pc20g05140) mRNA, complete cds	--	--	--	P0C660	169	8.18872e-14	Phytanoyl-CoA dioxygenase domain-containing protein 1 homolog OS=Caenorhabditis briggsae GN=CBG00325 PE=3 SV=1	Cytochrome c oxidase subunit Va//MED7 protein	mitochondrial electron transport, cytochrome c to oxygen//proton transport//regulation of transcription from RNA polymerase II promoter	cytochrome-c oxidase activity//RNA polymerase II transcription cofactor activity	respiratory chain complex IV//mitochondrial inner membrane//mediator complex	--
c130080_g1	1166	--	--	--	--	--	--	--	--	--	Di-haem cytochrome c peroxidase//Mediator of RNA pol II transcription subunit 19	oxidation-reduction process//regulation of transcription from RNA polymerase II promoter	RNA polymerase II transcription cofactor activity//oxidoreductase activity	mediator complex	--
c130260_g1	2516	PREDICTED: U3 small nucleolar RNA-associated protein 6 homolog [Vitis vinifera] >gi|302144122|emb|CBI23227.3| unnamed protein product [Vitis vinifera]	--	K14557	UTP6	U3 small nucleolar RNA-associated protein 6	Q8VCY6	405	5.54988e-40	U3 small nucleolar RNA-associated protein 6 homolog OS=Mus musculus GN=Utp6 PE=2 SV=1	SOH1//Topoisomerase DNA binding C4 zinc finger//Suppressor of forked protein (Suf)	mRNA processing//regulation of transcription, DNA-templated//RNA processing//DNA topological change	RNA polymerase II transcription cofactor activity//DNA topoisomerase activity//DNA binding	mediator complex//intracellular//nucleus//chromosome	HAT (Half-A-TPR) repeat-containing protein
c130356_g1	1836	PREDICTED: DEAD-box ATP-dependent RNA helicase 10 [Cucumis melo]	Tripsacum dactyloides retrotransposon TDRE1, complete sequence; UDPG-flavonoid 3-O-glucosyl transferase (bz) gene, complete cds; Stc1 (stc1) gene, partial sequence; and retrotransposon TDRE2, complete sequence	K14777	DDX47, RRP3	ATP-dependent RNA helicase DDX47/RRP3	Q8GY84	1559	0	DEAD-box ATP-dependent RNA helicase 10 OS=Arabidopsis thaliana GN=RH10 PE=2 SV=2	Transcription factor IIA, alpha/beta subunit//Nop14-like family//CDC45-like protein//DEAD/DEAH box helicase//Helicase conserved C-terminal domain//Type III restriction enzyme, res subunit//Cobalamin biosynthesis protein CobT//Sigma-70, non-essential region	DNA replication initiation//regulation of transcription, DNA-templated//cobalamin biosynthetic process//DNA-templated transcription, initiation//transcription initiation from RNA polymerase II promoter	ATP-dependent helicase activity//sequence-specific DNA binding transcription factor activity//nucleic acid binding//DNA binding//helicase activity//hydrolase activity//ATP binding//sigma factor activity	small-subunit processome//transcription factor complex//transcription factor TFIIA complex	ATP-dependent RNA helicase
c130356_g2	1614	PREDICTED: nucleosome assembly protein 1;3-like isoform 1 [Glycine max]	--	K11279	NAP1L1, NRP	nucleosome assembly protein 1-like 1	Q9ZUP3	927	1.91788e-118	Nucleosome assembly protein 1;2 OS=Arabidopsis thaliana GN=NAP1;2 PE=1 SV=1	CDC45-like protein//Cobalamin biosynthesis protein CobT//Transcription factor IIA, alpha/beta subunit//Nop14-like family//Nucleosome assembly protein (NAP)//DDHD domain	transcription initiation from RNA polymerase II promoter//DNA replication initiation//nucleosome assembly//cobalamin biosynthetic process	metal ion binding	transcription factor TFIIA complex//small-subunit processome//nucleus	Nucleosome assembly protein NAP-1
c130389_g1	1455	PREDICTED: mediator of RNA polymerase II transcription subunit 9 [Prunus mume]	--	--	--	--	Q8RWA2	206	7.02811e-17	Mediator of RNA polymerase II transcription subunit 9 OS=Arabidopsis thaliana GN=MED9 PE=1 SV=1	Transcription factor IIA, alpha/beta subunit	transcription initiation from RNA polymerase II promoter	--	transcription factor TFIIA complex	--
c130631_g1	1336	PREDICTED: protein FLX-like 1 isoform X3 [Malus domestica]	--	--	--	--	Q93V84	524	2.1049e-60	Protein FLX-like 1 OS=Arabidopsis thaliana GN=FLXL1 PE=1 SV=1	Basic region leucine zipper//Leucine-rich repeats of kinetochore protein Cenp-F/LEK1//Phage minor structural protein GP20//Growth-arrest specific micro-tubule binding//V-type ATPase 116kDa subunit family//Prominin//Syntaxin//Fusaric acid resistance protein family//Prefoldin subunit//Methyl-CpG binding domain//AARP2CN (NUC121) domain//Septum formation initiator//Baculovirus polyhedron envelope pro…	ribosome biogenesis//regulation of transcription, DNA-templated//seryl-tRNA aminoacylation//ATP hydrolysis coupled proton transport//regulation of transcription from RNA polymerase II promoter//threonine metabolic process//L-serine metabolic process//cell motility//transport//DNA packaging//proton transport//protein folding//glycine metabolic process//cell cycle	sequence-specific DNA binding//sequence-specific DNA binding transcription factor activity//RNA polymerase II transcription cofactor activity//nucleotide binding//hydrogen ion transmembrane transporter activity//protein homodimerization activity//structural molecule activity//serine-tRNA ligase activity//DNA binding//transcription factor binding//unfolded protein binding//dynein binding//ATP bind…	plasma membrane//integral component of membrane//proton-transporting V-type ATPase, V0 domain//transcription factor complex//prefoldin complex//mediator complex//membrane//motile cilium//viral capsid//cytoplasm//nucleus//viral envelope//dynein complex	--
c130877_g1	2911	PREDICTED: transcription initiation factor TFIID subunit 12b isoform X1 [Phoenix dactylifera]	PREDICTED: Fragaria vesca subsp. vesca uncharacterized LOC101296405 (LOC101296405), mRNA	K03126	TAF12	transcription initiation factor TFIID subunit 12	B2C6R6	552	2.29041e-58	Transcription initiation factor TFIID subunit 12b OS=Arabidopsis thaliana GN=TAF12B PE=1 SV=1	Histone-like transcription factor (CBF/NF-Y) and archaeal histone//Transcription initiation factor TFIID subunit A	DNA-templated transcription, initiation	sequence-specific DNA binding	intracellular//transcription factor TFIID complex	Transcription initiation factor TFIID, subunit TAF12 (also component of histone acetyltransferase SAGA)
c130919_g1	1392	--	--	--	--	--	--	--	--	--	MED6 mediator sub complex component	regulation of transcription from RNA polymerase II promoter	RNA polymerase II transcription cofactor activity	mediator complex	--
c131140_g1	1979	Protein FRIGIDA, putative [Ricinus communis] >gi|223543771|gb|EEF45299.1| Protein FRIGIDA, putative [Ricinus communis]	--	--	--	--	Q9LUV4	995	5.70999e-125	FRIGIDA-like protein 4a OS=Arabidopsis thaliana GN=FRL4A PE=2 SV=1	Vitamin-D-receptor interacting Mediator subunit 4	regulation of transcription from RNA polymerase II promoter	RNA polymerase II transcription cofactor activity	mediator complex	--
c131307_g1	600	hypothetical protein A1O9_00934 [Exophiala aquamarina CBS 119918]	--	--	--	--	--	--	--	--	Predicted coiled-coil domain-containing protein (DUF2360)//Subunit 17 of Mediator complex	regulation of transcription from RNA polymerase II promoter	RNA polymerase II transcription cofactor activity	mediator complex//WASH complex	--
c131453_g1	762	--	--	--	--	--	--	--	--	--	Subunit 17 of Mediator complex//Outer membrane protein (OmpH-like)	regulation of transcription from RNA polymerase II promoter	unfolded protein binding//RNA polymerase II transcription cofactor activity	mediator complex	--
c131681_g1	2457	PREDICTED: uncharacterized protein LOC100266409 [Vitis vinifera] >gi|147821405|emb|CAN63500.1| hypothetical protein VITISV_011675 [Vitis vinifera] >gi|297738929|emb|CBI28174.3| unnamed protein product [Vitis vinifera]	--	K15133	MED17	mediator of RNA polymerase II transcription subunit 17	F4K460	1042	1.17411e-169	Mediator of RNA polymerase II transcription subunit 17 OS=Arabidopsis thaliana GN=MED17 PE=1 SV=1	Subunit 17 of Mediator complex//Glu-tRNAGln amidotransferase C subunit//RTP801 C-terminal region	regulation of transcription from RNA polymerase II promoter//regulation of translational fidelity//negative regulation of signal transduction	RNA polymerase II transcription cofactor activity	mediator complex//cytoplasm	--
c131695_g1	1915	PREDICTED: uncharacterized protein LOC100242486 [Vitis vinifera]	--	K03126	TAF12	transcription initiation factor TFIID subunit 12	Q9SR71	579	2.21313e-64	Transcription initiation factor TFIID subunit 12 OS=Arabidopsis thaliana GN=TAF12 PE=1 SV=1	Histone-like transcription factor (CBF/NF-Y) and archaeal histone//Transcription initiation factor TFIID subunit A//FlhB HrpN YscU SpaS Family//Core histone H2A/H2B/H3/H4	protein secretion//DNA-templated transcription, initiation	DNA binding//sequence-specific DNA binding	transcription factor TFIID complex//intracellular//membrane	Transcription initiation factor TFIID, subunit TAF12 (also component of histone acetyltransferase SAGA)
c131889_g1	915	--	--	--	--	--	--	--	--	--	RNA polymerase II transcription mediator complex subunit 9//bZIP transcription factor	regulation of transcription from RNA polymerase II promoter//regulation of transcription, DNA-templated	sequence-specific DNA binding//sequence-specific DNA binding transcription factor activity//RNA polymerase II transcription cofactor activity	mediator complex//transcription factor complex	--
c132268_g1	1183	PREDICTED: putative ribonuclease H protein At1g65750 [Brassica rapa]	--	--	--	--	O00370	174	4.4615e-12	LINE-1 retrotransposable element ORF2 protein OS=Homo sapiens PE=1 SV=1	Reverse transcriptase (RNA-dependent DNA polymerase)//Transcription factor TFIIB repeat	RNA-dependent DNA replication	RNA-directed DNA polymerase activity//TBP-class protein binding//RNA binding	--	--
c132539_g2	335	Hypothetical protein [Arabidopsis thaliana] >gi|12320956|gb|AAG50601.1|AC079605_6 hypothetical protein [Arabidopsis thaliana]	--	--	--	--	--	--	--	--	'Cold-shock' DNA-binding domain//Mediator complex subunit 15	regulation of transcription from RNA polymerase II promoter//regulation of transcription, DNA-templated	RNA polymerase II transcription cofactor activity//DNA binding	mediator complex	--
c133054_g1	1441	PREDICTED: uncharacterized protein DDB_G0271670 [Cucumis melo]	--	--	--	--	--	--	--	--	NOA36 protein//Nop14-like family//Transcription factor IIA, alpha/beta subunit//CDC45-like protein//Cwf15/Cwc15 cell cycle control protein//Sigma-70, non-essential region//Translocon-associated protein (TRAP), alpha subunit//Cobalamin biosynthesis protein CobT//Centromere protein B dimerisation domain//Myc amino-terminal region	transcription initiation from RNA polymerase II promoter//DNA-templated transcription, initiation//cobalamin biosynthetic process//regulation of transcription, DNA-templated//DNA replication initiation//mRNA splicing, via spliceosome	DNA binding//sequence-specific DNA binding transcription factor activity//zinc ion binding//sigma factor activity//chromatin binding	transcription factor complex//small-subunit processome//endoplasmic reticulum//chromatin//chromosome, centromeric region//nucleus//transcription factor TFIIA complex//spliceosomal complex	--
c133085_g1	2097	PREDICTED: high affinity cationic amino acid transporter 1 [Vitis vinifera]	--	--	--	--	Q9SQZ0	1743	0	Cationic amino acid transporter 7, chloroplastic OS=Arabidopsis thaliana GN=CAT7 PE=3 SV=1	Amino acid permease//RNA polymerase II transcription mediator complex subunit 9//Amino acid permease//Iron dependent repressor, metal binding and dimerisation domain	amino acid transport//amino acid transmembrane transport//regulation of transcription from RNA polymerase II promoter//transmembrane transport//regulation of transcription, DNA-templated//transport	protein dimerization activity//amino acid transmembrane transporter activity//RNA polymerase II transcription cofactor activity//transition metal ion binding	membrane//mediator complex	Amino acid transporters
c133438_g1	779	--	--	--	--	--	--	--	--	--	TFIIE beta subunit core domain	transcription initiation from RNA polymerase II promoter	--	transcription factor TFIIE complex	--
c134185_g1	1998	hypothetical protein JCGZ_02224 [Jatropha curcas]	Populus trichocarpa predicted protein, mRNA	--	--	--	--	--	--	--	Protein phosphatase 2A regulatory B subunit (B56 family)//Sigma-70 region 2	signal transduction//DNA-templated transcription, initiation//regulation of transcription, DNA-templated	DNA binding//sigma factor activity//sequence-specific DNA binding transcription factor activity//protein phosphatase type 2A regulator activity	transcription factor complex//protein phosphatase type 2A complex	--
c134193_g1	1188	PREDICTED: mediator of RNA polymerase II transcription subunit 31 [Prunus mume] >gi|645256608|ref|XP_008234029.1| PREDICTED: mediator of RNA polymerase II transcription subunit 31 [Prunus mume] >gi|645256611|ref|XP_008234030.1| PREDICTED: mediator of RNA polymerase II transcription subunit 31 [Prunus mume]	PREDICTED: Fragaria vesca subsp. vesca mediator of RNA polymerase II transcription subunit 31-like, transcript variant 2 (LOC101315092), mRNA	K15153	MED31, SOH1	mediator of RNA polymerase II transcription subunit 31	Q8VYB1	561	3.74549e-68	Mediator of RNA polymerase II transcription subunit 31 OS=Arabidopsis thaliana GN=MED31 PE=1 SV=1	TraL protein//SOH1	conjugation//regulation of transcription, DNA-templated	RNA polymerase II transcription cofactor activity	mediator complex//outer membrane	Transcriptional regulator SOH1
c134215_g1	1059	Surfeit locus protein 5 subunit 22 of Mediator complex [Theobroma cacao] >gi|508718720|gb|EOY10617.1| Surfeit locus protein 5 subunit 22 of Mediator complex [Theobroma cacao]	--	K15139	MED22	mediator of RNA polymerase II transcription subunit 22	Q9SA42	396	6.98845e-45	Mediator of RNA polymerase II transcription subunit 22a OS=Arabidopsis thaliana GN=MED22A PE=1 SV=1	Surfeit locus protein 5 subunit 22 of Mediator complex	regulation of transcription from RNA polymerase II promoter	RNA polymerase II transcription cofactor activity	mediator complex	Surfeit family protein 5
c134228_g1	992	PREDICTED: probable WRKY transcription factor 29 [Malus domestica]	--	K13425	WRKY22	WRKY transcription factor 22	O04609	249	5.92416e-23	WRKY transcription factor 22 OS=Arabidopsis thaliana GN=WRKY22 PE=2 SV=1	Paramyxovirus non-structural protein c//WRKY DNA -binding domain//Mediator complex subunit 3 fungal	regulation of transcription from RNA polymerase II promoter//regulation of transcription, DNA-templated//evasion or tolerance by virus of host immune response	sequence-specific DNA binding transcription factor activity//RNA polymerase II transcription cofactor activity//sequence-specific DNA binding	mediator complex//transcription factor complex	--
c134257_g1	1629	hypothetical protein MELLADRAFT_115361 [Melampsora larici-populina 98AG31] >gi|328862048|gb|EGG11150.1| hypothetical protein MELLADRAFT_115361 [Melampsora larici-populina 98AG31]	--	K06656	PCL1	G1/S-specific cyclin PLC1	P24867	267	1.71413e-24	PHO85 cyclin-1 OS=Saccharomyces cerevisiae (strain ATCC 204508 / S288c) GN=PCL1 PE=1 SV=1	Mediator complex subunit 3 fungal//Cyclin	regulation of transcription from RNA polymerase II promoter//regulation of cyclin-dependent protein serine/threonine kinase activity	protein kinase binding//RNA polymerase II transcription cofactor activity	mediator complex	Predicted cyclin
c134388_g4	1475	--	--	--	--	--	--	--	--	--	Creb binding	acyl-carrier-protein biosynthetic process//histone acetylation//regulation of transcription, DNA-templated	transcription coactivator activity//histone acetyltransferase activity	nucleus//histone acetyltransferase complex//transcription factor complex	--
c134395_g1	504	Pc12g12440 [Penicillium rubens Wisconsin 54-1255] >gi|211582677|emb|CAP80871.1| Pc12g12440 [Penicillium rubens Wisconsin 54-1255] >gi|599157785|gb|EYE96869.1| histone-fold-containing protein [Aspergillus ruber CBS 135680]	Schizophyllum commune H4-8 hypothetical protein, mRNA	K11254	H4	histone H4	P23751	410	7.2816e-50	Histone H4.2 OS=Emericella nidulans (strain FGSC A4 / ATCC 38163 / CBS 112.46 / NRRL 194 / M139) GN=hhfB PE=3 SV=2	Core histone H2A/H2B/H3/H4//Transcription initiation factor IID, 31kD subunit//Histone-like transcription factor (CBF/NF-Y) and archaeal histone//Transcription initiation factor TFIID subunit A//TATA box binding protein associated factor (TAF)	DNA-templated transcription, initiation//nucleosome assembly	DNA binding//sequence-specific DNA binding//protein heterodimerization activity	nucleosome//intracellular//transcription factor TFIID complex//nucleus	Histone H4
c134579_g2	271	hypothetical protein VITISV_038864 [Vitis vinifera]	--	--	--	--	P10978	141	8.16967e-10	Retrovirus-related Pol polyprotein from transposon TNT 1-94 OS=Nicotiana tabacum PE=2 SV=1	Transcription mediator complex subunit Med12	regulation of transcription from RNA polymerase II promoter	RNA polymerase II transcription cofactor activity	mediator complex	--
c134734_g2	2527	PREDICTED: ATPase ASNA1 homolog [Malus domestica]	PREDICTED: Vitis vinifera putative arsenical pump-driving ATPase-like (LOC100266785), mRNA	K01551	arsA, ASNA1	arsenite-transporting ATPase	O27555	402	2.21343e-41	Putative arsenical pump-driving ATPase OS=Methanothermobacter thermautotrophicus (strain ATCC 29096 / DSM 1053 / JCM 10044 / NBRC 100330 / Delta H) GN=MTH_1511 PE=1 SV=1	Zeta toxin//RNA polymerase II transcription mediator complex subunit 9//SRP54-type protein, GTPase domain//ATPase family associated with various cellular activities (AAA)//Protein of unknown function (DUF3763)//IstB-like ATP binding protein//4Fe-4S iron sulfur cluster binding proteins, NifH/frxC family	regulation of transcription from RNA polymerase II promoter//SRP-dependent cotranslational protein targeting to membrane//oxidation-reduction process	oxidoreductase activity//RNA polymerase II transcription cofactor activity//kinase activity//hydrolase activity, acting on acid anhydrides, catalyzing transmembrane movement of substances//ATP binding//GTP binding	mediator complex	Putative arsenite-translocating ATPase
c135026_g1	3477	PREDICTED: uncharacterized protein LOC100267264 [Vitis vinifera]	Arabidopsis lyrata subsp. lyrata nucleic acid binding protein, mRNA	K10643	CNOT4, NOT4, MOT2	CCR4-NOT transcription complex subunit 4	O95628	530	1.38913e-55	CCR4-NOT transcription complex subunit 4 OS=Homo sapiens GN=CNOT4 PE=1 SV=3	RNA recognition motif. (a.k.a. RRM, RBD, or RNP domain)//Sigma-54 factor, Activator interacting domain (AID)	pyrimidine nucleobase metabolic process//regulation of transcription, DNA-templated//DNA-templated transcription, initiation//transcription, DNA-templated//purine nucleobase metabolic process	sequence-specific DNA binding transcription factor activity//DNA-directed RNA polymerase activity//sigma factor activity//nucleic acid binding//DNA binding	transcription factor complex//nucleolus	MOT2 transcription factor
c135028_g1	892	ribosomal protein L27, partial [Aureobasidium pullulans EXF-150]	--	K02899	RP-L27, MRPL27, rpmA	large subunit ribosomal protein L27	Q6FS31	293	9.57722e-29	54S ribosomal protein L2, mitochondrial OS=Candida glabrata (strain ATCC 2001 / CBS 138 / JCM 3761 / NBRC 0622 / NRRL Y-65) GN=MRPL2 PE=3 SV=1	Transcription factor IIA, alpha/beta subunit//Ribosomal L27 protein	ribosome biogenesis//translation//transcription initiation from RNA polymerase II promoter	structural constituent of ribosome	transcription factor TFIIA complex//intracellular//ribosome	Mitochondrial ribosomal protein MRP7 (L2)
c135108_g2	1493	--	--	--	--	--	--	--	--	--	SOH1//Putative zinc finger in N-recognin (UBR box)	protein ubiquitination//regulation of transcription, DNA-templated	zinc ion binding//ubiquitin-protein transferase activity//RNA polymerase II transcription cofactor activity	mediator complex	--
c135213_g1	430	cytochrome-c oxidase, subunit VIIa [Aureobasidium pullulans var. namibiae CBS 147.97]	Leptosphaeria maculans JN3 similar to cytochrome c oxidase family protein (LEMA_P072160.1) mRNA, complete cds	--	--	--	O94705	153	1.41936e-12	Cytochrome c oxidase subunit 7A OS=Schizosaccharomyces pombe (strain 972 / ATCC 24843) GN=cox9 PE=3 SV=3	Mediator complex subunit 3 fungal	regulation of transcription from RNA polymerase II promoter	RNA polymerase II transcription cofactor activity	mediator complex	--
c135364_g1	2388	PREDICTED: ATPase family AAA domain-containing protein 3-B [Vitis vinifera] >gi|297737323|emb|CBI26524.3| unnamed protein product [Vitis vinifera]	Ricinus communis Proteasome-activating nucleotidase, putative, mRNA	K17681	ATAD3A_B	ATPase family AAA domain-containing protein 3A/B	Q6NVR9	784	1.07079e-91	ATPase family AAA domain-containing protein 3 OS=Xenopus tropicalis GN=atad3 PE=2 SV=1	Transcription factor IIA, alpha/beta subunit//Magnesium chelatase, subunit ChlI//ATPase family associated with various cellular activities (AAA)//RNA polymerase Rpb2, domain 3//Holliday junction DNA helicase ruvB N-terminus//SOCS box//AAA domain (dynein-related subfamily)//RNA helicase	purine nucleobase metabolic process//DNA recombination//intracellular signal transduction//chlorophyll biosynthetic process//DNA repair//transcription, DNA-templated//transcription initiation from RNA polymerase II promoter//pyrimidine nucleobase metabolic process//photosynthesis//chlorophyll metabolic process	RNA binding//RNA helicase activity//ATP binding//DNA-directed RNA polymerase activity//magnesium chelatase activity//ATPase activity//DNA binding//nucleoside-triphosphatase activity//four-way junction helicase activity	nucleolus//magnesium chelatase complex//transcription factor TFIIA complex//Holliday junction helicase complex//replication fork	AAA+-type ATPase
c135626_g1	2375	PREDICTED: sorting and assembly machinery component 50 homolog B-like [Vitis vinifera]	--	K07277	SAM50, TOB55, bamA	outer membrane protein insertion porin family	Q8BGH2	346	4.04267e-33	Sorting and assembly machinery component 50 homolog OS=Mus musculus GN=Samm50 PE=1 SV=1	Surface antigen//ATP synthase protein 8//Endomembrane protein 70//Transcription factor IIA, alpha/beta subunit//Nop14-like family//YL1 nuclear protein	proton transport//transcription initiation from RNA polymerase II promoter//ATP synthesis coupled proton transport//regulation of transcription, DNA-templated	hydrogen ion transmembrane transporter activity	integral component of membrane//mitochondrial proton-transporting ATP synthase complex, coupling factor F(o)//outer membrane//mitochondrion//transcription factor TFIIA complex//plastid//small-subunit processome//nucleus	Predicted cell surface protein homologous to bacterial outer membrane proteins
c135702_g2	1139	--	--	--	--	--	--	--	--	--	Phi-29-like late genes activator (early protein GP4)//Rab-GTPase-TBC domain	pyrimidine nucleobase metabolic process//regulation of transcription, DNA-templated//transcription, DNA-templated//regulation of Rab GTPase activity//purine nucleobase metabolic process	DNA-directed RNA polymerase activity//sigma factor activity//Rab GTPase activator activity	nucleolus	--
c136093_g1	1451	PREDICTED: general transcription factor IIH subunit 2 [Vitis vinifera]	Populus trichocarpa predicted protein, mRNA	K03142	TFIIH2, GTF2H2, SSL1	transcription initiation factor TFIIH subunit 2	Q86KZ2	784	8.943e-97	General transcription factor IIH subunit 2 OS=Dictyostelium discoideum GN=gtf2h2 PE=3 SV=2	TFIIH C1-like domain//Transcription factor Tfb4	DNA repair//regulation of transcription, DNA-templated//nucleotide-excision repair	zinc ion binding	holo TFIIH complex//core TFIIH complex	RNA polymerase II transcription initiation/nucleotide excision repair factor TFIIH, subunit SSL1
c136303_g1	1281	Cyclin-like family protein isoform 1 [Theobroma cacao] >gi|508717293|gb|EOY09190.1| Cyclin-like family protein isoform 1 [Theobroma cacao]	--	K03124	TFIIB, GTF2B, SUA7, tfb	transcription initiation factor TFIIB	P48513	1143	1.21244e-153	Transcription initiation factor IIB OS=Glycine max GN=TFIIB1 PE=2 SV=1	Ribosomal protein S27//Transcription factor TFIIB repeat	translation//ribosome biogenesis	structural constituent of ribosome//TBP-class protein binding	ribosome//intracellular	Transcription initiation factor TFIIB
c136491_g1	1586	Mediator of RNA polymerase II transcription subunit 7 isoform 3 [Theobroma cacao] >gi|508717727|gb|EOY09624.1| Mediator of RNA polymerase II transcription subunit 7 isoform 3 [Theobroma cacao]	--	K15148	MED7	mediator of RNA polymerase II transcription subunit 7	Q9LZD7	247	6.09207e-32	Mediator of RNA polymerase II transcription subunit 7b OS=Arabidopsis thaliana GN=MED7B PE=1 SV=1	MED7 protein	regulation of transcription from RNA polymerase II promoter	RNA polymerase II transcription cofactor activity	mediator complex	Transcriptional coactivator
c136882_g1	3825	hypothetical protein EUGRSUZ_F03462 [Eucalyptus grandis]	PREDICTED: Fragaria vesca subsp. vesca polyadenylate-binding protein RBP45-like, transcript variant 2 (LOC101305640), mRNA	--	--	--	Q9FPJ8	713	5.07379e-82	Polyadenylate-binding protein RBP45A OS=Arabidopsis thaliana GN=RBP45A PE=2 SV=1	Mediator complex subunit 3 fungal//RNA recognition motif. (a.k.a. RRM, RBD, or RNP domain)	regulation of transcription from RNA polymerase II promoter	RNA polymerase II transcription cofactor activity//nucleic acid binding	mediator complex	FOG: RRM domain
c136933_g1	851	hypothetical protein BAUCODRAFT_503751 [Baudoinia compniacensis UAMH 10762] >gi|449299765|gb|EMC95778.1| hypothetical protein BAUCODRAFT_503751 [Baudoinia compniacensis UAMH 10762]	Chaetomium globosum CBS 148.51 arginase (CHGG_00365) partial mRNA	K01476	E3.5.3.1, rocF, arg	arginase	P33280	892	2.51203e-117	Arginase OS=Neurospora crassa (strain ATCC 24698 / 74-OR23-1A / CBS 708.71 / DSM 1257 / FGSC 987) GN=aga-1 PE=1 SV=3	Mediator complex subunit 3 fungal//Arginase family	regulation of transcription from RNA polymerase II promoter//nitrogen compound metabolic process	hydrolase activity, acting on carbon-nitrogen (but not peptide) bonds, in linear amidines//RNA polymerase II transcription cofactor activity//metal ion binding	mediator complex	Arginase
c137148_g1	2018	hypothetical protein MIMGU_mgv1a026157mg, partial [Erythranthe guttata]	--	K09265	K09265	MADS-box transcription factor, other eukaryote	Q6Q9I2	206	1.81401e-16	MADS-box transcription factor 15 OS=Oryza sativa subsp. japonica GN=MADS15 PE=1 SV=2	Mediator of RNA polymerase II transcription subunit 1//SRF-type transcription factor (DNA-binding and dimerisation domain)	regulation of transcription from RNA polymerase II promoter	protein dimerization activity//DNA binding//RNA polymerase II transcription cofactor activity	mediator complex	MADS box transcription factor
c13728_g1	305	--	--	--	--	--	--	--	--	--	Cobalamin biosynthesis protein CobT//Translocon-associated protein (TRAP), alpha subunit//Hsp90 protein//CDC45-like protein//YL1 nuclear protein//Nop14-like family//Transcription factor IIA, alpha/beta subunit//Bluetongue virus non-structural protein NS2//NOA36 protein//Eukaryotic translation initiation factor 3 subunit 8 N-terminus	regulation of transcription, DNA-templated//cobalamin biosynthetic process//DNA replication initiation//transcription initiation from RNA polymerase II promoter//regulation of translational initiation//response to stress//translational initiation//protein folding	unfolded protein binding//translation initiation factor binding//ATP binding//RNA binding//zinc ion binding//translation initiation factor activity	small-subunit processome//endoplasmic reticulum//nucleus//ribosome//eukaryotic translation initiation factor 3 complex//transcription factor TFIIA complex	--
c137462_g1	2191	PREDICTED: chlorophyll a-b binding protein 6A, chloroplastic-like [Musa acuminata subsp. malaccensis]	Medicago truncatula clone MTYF1_F2_F3_F41G-I-17 unknown mRNA >gi|388494661|gb|BT135602.1| Medicago truncatula clone JCVI-FLMt-11M4 unknown mRNA	K08907	LHCA1	light-harvesting complex I chlorophyll a/b binding protein 1	P12360	902	2.77777e-114	Chlorophyll a-b binding protein 6A, chloroplastic OS=Solanum lycopersicum GN=CAB6A PE=2 SV=1	Transcription initiation factor IIF, beta subunit	transcription initiation from RNA polymerase II promoter	ATP binding	transcription factor TFIIF complex	Transcription initiation factor IIF, small subunit (RAP30)
c137511_g1	2498	PREDICTED: cation/H(+) antiporter 3-like [Vitis vinifera]	--	--	--	--	Q9FYC1	1002	1.35612e-120	Cation/H(+) antiporter 4 OS=Arabidopsis thaliana GN=CHX4 PE=2 SV=1	Sodium/hydrogen exchanger family//Oxaloacetate decarboxylase, gamma chain//Transcriptional Coactivator p15 (PC4)	arginine metabolic process//sodium ion transport//cation transport//regulation of transcription, DNA-templated//regulation of pH//pyruvate metabolic process//transmembrane transport//sodium ion export//proline metabolic process	DNA binding//oxaloacetate decarboxylase activity//solute:proton antiporter activity//sodium ion transmembrane transporter activity//transcription coactivator activity	integral component of membrane//transcription factor complex//membrane	Predicted K+/H+-antiporter
c137543_g1	1318	--	--	--	--	--	--	--	--	--	Apovitellenin I (Apo-VLDL-II)//TATA-binding related factor (TRF) of subunit 20 of Mediator complex	lipid metabolic process//regulation of transcription from RNA polymerase II promoter	RNA polymerase II transcription cofactor activity//enzyme inhibitor activity	chylomicron//mediator complex	--
c137627_g1	2321	PREDICTED: vacuolar protein sorting-associated protein 9A isoform 1 [Vitis vinifera]	Ricinus communis Vacuolar protein sorting-associated protein VPS9, putative, mRNA	--	--	--	Q9LT31	1164	9.21336e-149	Vacuolar protein sorting-associated protein 9A OS=Arabidopsis thaliana GN=VPS9A PE=1 SV=1	Transcriptional Coactivator p15 (PC4)	multicellular organismal development//regulation of transcription, DNA-templated//anatomical structure development//single-organism developmental process//cellular component biogenesis	transcription coactivator activity//DNA binding	transcription factor complex//intracellular part	Vacuolar assembly/sorting protein VPS9
c137715_g2	1818	unnamed protein product [Coffea canephora]	--	--	--	--	Q9LZ00	735	1.91455e-88	Mediator of RNA polymerase II transcription subunit 4 OS=Arabidopsis thaliana GN=MED4 PE=1 SV=1	C-terminal domain of 1-Cys peroxiredoxin//Vitamin-D-receptor interacting Mediator subunit 4	oxidation-reduction process//regulation of transcription from RNA polymerase II promoter	peroxiredoxin activity//RNA polymerase II transcription cofactor activity	mediator complex	--
c137716_g1	949	--	--	--	--	--	--	--	--	--	Outer membrane protein (OmpH-like)//Transmembrane protein//UV radiation resistance protein and autophagy-related subunit 14//Prefoldin subunit//Subunit 17 of Mediator complex//Viral A-type inclusion protein repeat//V-type ATPase 116kDa subunit family	ATP hydrolysis coupled proton transport//protein folding//viral process//proton transport//regulation of transcription from RNA polymerase II promoter//positive regulation of autophagy	hydrogen ion transmembrane transporter activity//unfolded protein binding//RNA polymerase II transcription cofactor activity	integral component of membrane//mediator complex//prefoldin complex//proton-transporting V-type ATPase, V0 domain	--
c137718_g2	270	--	--	--	--	--	--	--	--	--	Cobalamin biosynthesis protein CobT//Translocon-associated protein (TRAP), alpha subunit//BRCA2, helical//Sigma-70, non-essential region	cobalamin biosynthetic process//double-strand break repair via homologous recombination//DNA recombination//regulation of transcription, DNA-templated//DNA-templated transcription, initiation	sequence-specific DNA binding transcription factor activity//single-stranded DNA binding//sigma factor activity//DNA binding	endoplasmic reticulum//transcription factor complex	--
c137975_g2	2490	unnamed protein product [Vitis vinifera]	PREDICTED: Vitis vinifera transcription factor IIIB 90 kDa subunit-like (LOC100263800), mRNA	K15196	BRF1, GTF3B	transcription factor IIIB 90 kDa subunit	Q8CFK2	514	7.24048e-54	Transcription factor IIIB 90 kDa subunit OS=Mus musculus GN=Brf1 PE=2 SV=1	Transcription factor TFIIB repeat//Brf1-like TBP-binding domain	positive regulation of transcription, DNA-templated//regulation of transcription, DNA-templated	binding//zinc ion binding//TBP-class protein binding	nucleus	Transcription initiation factor TFIIIB, Brf1 subunit
c137987_g2	2302	--	--	--	--	--	--	--	--	--	Surfeit locus protein 5 subunit 22 of Mediator complex	regulation of transcription from RNA polymerase II promoter	RNA polymerase II transcription cofactor activity	mediator complex	--
c138128_g5	290	--	--	--	--	--	--	--	--	--	SOH1	regulation of transcription, DNA-templated	RNA polymerase II transcription cofactor activity	mediator complex	--
c138136_g1	520	--	--	--	--	--	--	--	--	--	Mediator complex subunit 15	regulation of transcription from RNA polymerase II promoter	RNA polymerase II transcription cofactor activity	mediator complex	--
c138206_g1	711	unknown [Picea sitchensis]	PREDICTED: Bos taurus histone H2B type 1-like (LOC520487), mRNA	K11252	H2B	histone H2B	O65819	321	3.24882e-35	Histone H2B.3 (Fragment) OS=Solanum lycopersicum GN=H2B-3 PE=2 SV=1	Histone-like transcription factor (CBF/NF-Y) and archaeal histone//Transcription initiation factor TFIID subunit A//Core histone H2A/H2B/H3/H4	DNA-templated transcription, initiation//nucleosome assembly	sequence-specific DNA binding//DNA binding//protein heterodimerization activity	nucleosome//transcription factor TFIID complex//nucleus//intracellular	Histone H2B
c138206_g2	991	unknown [Picea sitchensis]	PREDICTED: Bos taurus histone H2B type 1-like (LOC520487), mRNA	K11252	H2B	histone H2B	O65819	321	2.81387e-34	Histone H2B.3 (Fragment) OS=Solanum lycopersicum GN=H2B-3 PE=2 SV=1	Core histone H2A/H2B/H3/H4//Histone-like transcription factor (CBF/NF-Y) and archaeal histone//Transcription initiation factor TFIID subunit A	DNA-templated transcription, initiation//nucleosome assembly	DNA binding//sequence-specific DNA binding//protein heterodimerization activity	nucleosome//nucleus//transcription factor TFIID complex//intracellular	Histone H2B
c138256_g2	2176	--	--	--	--	--	--	--	--	--	Branched-chain amino acid transport system / permease component//NOA36 protein//Centromere protein B dimerisation domain//Sigma-70, non-essential region	regulation of transcription, DNA-templated//transport//DNA-templated transcription, initiation	chromatin binding//sequence-specific DNA binding transcription factor activity//transporter activity//sigma factor activity//zinc ion binding//DNA binding	nucleus//transcription factor complex//chromosome, centromeric region//chromatin//membrane	--
c138259_g1	3084	hypothetical protein POPTR_0018s03730g [Populus trichocarpa] >gi|550317969|gb|EEF02757.2| hypothetical protein POPTR_0018s03730g [Populus trichocarpa]	--	--	--	--	--	--	--	--	Transcription initiation factor TFIID component TAF4 family//Transcriptional regulator of RNA polII, SAGA, subunit	DNA-templated transcription, initiation	--	transcription factor TFIID complex//SAGA-type complex	--
c138293_g1	711	methionine aminopeptidase [Zymoseptoria tritici IPO323] >gi|339467800|gb|EGP82902.1| methionine aminopeptidase [Zymoseptoria tritici IPO323]	Oryza sativa Japonica Group cDNA clone:002-131-C11, full insert sequence	K01265	E3.4.11.18, map	methionyl aminopeptidase	B6HTQ4	786	5.60116e-101	Methionine aminopeptidase 2-2 OS=Penicillium chrysogenum (strain ATCC 28089 / DSM 1075 / Wisconsin 54-1255) GN=Pc22g18010 PE=3 SV=1	Mediator complex subunit 3 fungal//Transcription initiation factor IIF, alpha subunit (TFIIF-alpha)	regulation of transcription from RNA polymerase II promoter//protein initiator methionine removal involved in protein maturation//positive regulation of transcription, DNA-templated//proteolysis	RNA polymerase II transcription cofactor activity//metal ion binding//metalloaminopeptidase activity//DNA binding	mediator complex//nucleus	Metallopeptidase
c138455_g1	1609	PREDICTED: transcription initiation factor TFIID subunit 7-like [Vitis vinifera]	Populus trichocarpa predicted protein, mRNA	K03132	TAF7	transcription initiation factor TFIID subunit 7	B9DG24	556	2.22707e-65	Transcription initiation factor TFIID subunit 7 OS=Arabidopsis thaliana GN=TAF7 PE=1 SV=1	TAFII55 protein conserved region	transcription initiation from RNA polymerase II promoter	--	transcription factor TFIID complex	Transcription initiation factor TFIID, subunit TAF7
c138578_g1	1559	--	--	--	--	--	--	--	--	--	Mediator of RNA polymerase II transcription complex subunit 8	regulation of transcription from RNA polymerase II promoter	RNA polymerase II transcription cofactor activity	mediator complex	--
c138638_g1	2513	hypothetical protein VITISV_027853 [Vitis vinifera]	PREDICTED: Vitis vinifera uncharacterized LOC100253153 (LOC100253153), mRNA	--	--	--	Q9C717	629	3.95764e-73	Protein FLX-like 3 OS=Arabidopsis thaliana GN=FLXL3 PE=1 SV=1	Rho Binding//Septation ring formation regulator, EzrA//UV radiation resistance protein and autophagy-related subunit 14//Hr1 repeat//Autophagy protein Apg6//Baculovirus polyhedron envelope protein, PEP, C terminus//Protein of unknown function (DUF3166)//Protein of unknown function (DUF904)//Herpesvirus UL6 like//TPR/MLP1/MLP2-like protein//Leucine-rich repeats of kinetochore protein Cenp-F/LEK1//…	cytokinesis by binary fission//DNA packaging//protein import into nucleus//platelet activation//septin ring assembly//autophagy//positive regulation of autophagy//barrier septum assembly//regulation of autophagy//regulation of transcription, DNA-templated//intracellular protein transport//protein polymerization//regulation of transcription from RNA polymerase II promoter//signal transduction	transcription factor binding//DNA binding//dynein binding//Rho GTPase binding//protein binding, bridging//RNA polymerase II transcription cofactor activity//protein homodimerization activity//receptor binding//structural molecule activity	viral envelope//dynein complex//fibrinogen complex//transcription factor complex//mediator complex//nuclear pore//integral component of membrane//septin ring//cytoplasm//nucleus//extracellular space//membrane//viral capsid	--
c138734_g1	1319	hypothetical protein MYCFIDRAFT_212762 [Pseudocercospora fijiensis CIRAD86] >gi|452977194|gb|EME76967.1| hypothetical protein MYCFIDRAFT_212762 [Pseudocercospora fijiensis CIRAD86]	--	--	--	--	--	--	--	--	Transcription factor IIA, alpha/beta subunit	transcription initiation from RNA polymerase II promoter	--	transcription factor TFIIA complex	--
c138792_g2	210	--	--	--	--	--	--	--	--	--	Mediator complex subunit 3 fungal	regulation of transcription from RNA polymerase II promoter	RNA polymerase II transcription cofactor activity	mediator complex	--
c138826_g2	2618	RNA-binding (RRM/RBD/RNP motifs) family protein, putative [Theobroma cacao] >gi|508704965|gb|EOX96861.1| RNA-binding (RRM/RBD/RNP motifs) family protein, putative [Theobroma cacao]	--	--	--	--	Q9LIS2	169	4.09403e-12	Glycine-rich RNA-binding protein 4, mitochondrial OS=Arabidopsis thaliana GN=RBG4 PE=2 SV=1	RNA recognition motif. (a.k.a. RRM, RBD, or RNP domain)//Reverse transcriptase (RNA-dependent DNA polymerase)//UV-endonuclease UvdE//RNA polymerase II transcription mediator complex subunit 9	regulation of transcription from RNA polymerase II promoter//RNA-dependent DNA replication//response to UV//nucleotide-excision repair	RNA-directed DNA polymerase activity//RNA polymerase II transcription cofactor activity//endonuclease activity//RNA binding//nucleic acid binding	mediator complex	FOG: RRM domain
c138869_g1	2094	PREDICTED: cyclin-H1-1 [Vitis vinifera] >gi|296089659|emb|CBI39478.3| unnamed protein product [Vitis vinifera]	PREDICTED: Vitis vinifera cyclin-H1-1-like (LOC100252789), mRNA	K06634	CCNH	cyclin H	Q8W5S1	989	2.24927e-126	Cyclin-H1-1 OS=Arabidopsis thaliana GN=CYCH1-1 PE=1 SV=1	Transcription factor TFIIB repeat	regulation of transcription, DNA-templated//regulation of cyclin-dependent protein serine/threonine kinase activity	TBP-class protein binding//protein kinase binding	holo TFIIH complex	Cdk activating kinase (CAK)/RNA polymerase II transcription initiation/nucleotide excision repair factor TFIIH/TFIIK, cyclin H subunit
c138989_g1	2084	serine/threonine-protein kinase, putative [Ricinus communis] >gi|223550912|gb|EEF52398.1| serine/threonine-protein kinase, putative [Ricinus communis]	PREDICTED: Fragaria vesca subsp. vesca serine/threonine-protein kinase tricorner-like (LOC101303384), mRNA	K08790	STK38, NDR	serine/threonine kinase 38	Q7TSE6	1102	2.64179e-141	Serine/threonine-protein kinase 38-like OS=Mus musculus GN=Stk38l PE=1 SV=2	Protein kinase C terminal domain//TATA-binding related factor (TRF) of subunit 20 of Mediator complex//Protein tyrosine kinase//Protein kinase domain	signal transduction//serine family amino acid metabolic process//phosphorylation//regulation of transcription from RNA polymerase II promoter//protein phosphorylation	protein kinase C activity//protein serine/threonine kinase activity//RNA polymerase II transcription cofactor activity//protein kinase activity//ATP binding	mediator complex	NDR and related serine/threonine kinases
c139002_g1	4336	hypothetical protein JCGZ_11432 [Jatropha curcas]	Ricinus communis FKBP12-interacting protein of 37 kDa, putative, mRNA	--	--	--	Q9ZSZ8	361	3.56573e-35	FKBP12-interacting protein of 37 kDa OS=Arabidopsis thaliana GN=FIP37 PE=1 SV=1	UV radiation resistance protein and autophagy-related subunit 14//Transducer of regulated CREB activity, N terminus//bZIP transcription factor//B-cell receptor-associated protein 31-like//NOA36 protein//Heavy-metal-associated domain	positive regulation of autophagy//protein homotetramerization//regulation of transcription, DNA-templated//intracellular protein transport//metal ion transport	sequence-specific DNA binding transcription factor activity//metal ion binding//cAMP response element binding protein binding//sequence-specific DNA binding//zinc ion binding	endoplasmic reticulum//nucleus//transcription factor complex//integral component of membrane	Splicing regulator
c139064_g1	1843	PREDICTED: cyclin-T1-3-like [Cucumis melo]	--	K15188	CCNT	cyclin T	Q2QQS5	847	2.10159e-103	Cyclin-T1-4 OS=Oryza sativa subsp. japonica GN=CYCT1-1 PE=2 SV=1	Transcription factor TFIIB repeat//Cyclin, C-terminal domain	--	TBP-class protein binding	nucleus	CDK9 kinase-activating protein cyclin T
c140123_g6	510	hypothetical protein PRUPE_ppa005666mg [Prunus persica] >gi|462396430|gb|EMJ02229.1| hypothetical protein PRUPE_ppa005666mg [Prunus persica]	--	--	--	--	--	--	--	--	MED6 mediator sub complex component	regulation of transcription from RNA polymerase II promoter	RNA polymerase II transcription cofactor activity	mediator complex	--
c140187_g1	1070	--	--	--	--	--	--	--	--	--	Sigma-70, region 4	DNA-templated transcription, initiation//regulation of transcription, DNA-templated	sigma factor activity//DNA binding//sequence-specific DNA binding transcription factor activity	transcription factor complex	--
c140356_g1	1933	hypothetical protein RCOM_0553590 [Ricinus communis] >gi|223535579|gb|EEF37247.1| hypothetical protein RCOM_0553590 [Ricinus communis]	--	--	--	--	--	--	--	--	Sigma-70, non-essential region	regulation of transcription, DNA-templated//DNA-templated transcription, initiation	sequence-specific DNA binding transcription factor activity//DNA binding//sigma factor activity	transcription factor complex	--
c140425_g1	1077	--	--	--	--	--	--	--	--	--	TFIIE beta subunit core domain	transcription initiation from RNA polymerase II promoter	--	transcription factor TFIIE complex	--
c140460_g1	2247	floricaula, partial [Syringa vulgaris]	--	--	--	--	O48559	146	3.29502e-09	Protein UNIFOLIATA OS=Pisum sativum GN=UNI PE=2 SV=1	TATA box-binding protein-associated factor 1D	regulation of transcription, DNA-templated	--	RNA polymerase transcription factor SL1 complex//nucleus	--
c140799_g1	1162	unknown [Medicago truncatula] >gi|657404817|gb|KEH43433.1| core histone H2A/H2B/H3/H4 [Medicago truncatula]	Glycine max uncharacterized LOC100305866 (LOC100305866), mRNA >gi|255626826|gb|BT089679.1| Soybean clone JCVI-FLGm-2H11 unknown mRNA	K11252	H2B	histone H2B	O65819	504	1.37359e-60	Histone H2B.3 (Fragment) OS=Solanum lycopersicum GN=H2B-3 PE=2 SV=1	Core histone H2A/H2B/H3/H4//Transcription initiation factor TFIID subunit A//Histone-like transcription factor (CBF/NF-Y) and archaeal histone	DNA-templated transcription, initiation	DNA binding//sequence-specific DNA binding	transcription factor TFIID complex//intracellular	Histone H2B
c14080_g1	748	--	--	--	--	--	--	--	--	--	Gas vesicle synthesis protein GvpL/GvpF//RNA polymerase II transcription mediator complex subunit 9//Phage shock protein B//Growth-arrest specific micro-tubule binding	gas vesicle organization//regulation of transcription, DNA-templated//regulation of transcription from RNA polymerase II promoter//cell motility//phage shock	RNA polymerase II transcription cofactor activity	mediator complex//gas vesicle//motile cilium	--
c140816_g1	467	--	--	--	--	--	--	--	--	--	Aspartyl beta-hydroxylase N-terminal region//Fusaric acid resistance protein family//Transcription factor IIA, alpha/beta subunit	transport//transcription initiation from RNA polymerase II promoter	--	transcription factor TFIIA complex//plasma membrane//membrane	--
c140921_g1	434	hypothetical protein SEPMUDRAFT_134402 [Sphaerulina musiva SO2202]	--	--	--	--	--	--	--	--	Transcription factor IIA, alpha/beta subunit	transcription initiation from RNA polymerase II promoter	--	transcription factor TFIIA complex	--
c141327_g1	1682	PREDICTED: kelch domain-containing protein 4-like [Fragaria vesca subsp. vesca]	PREDICTED: Glycine max kelch domain-containing protein 4-like (LOC100818228), mRNA	--	--	--	Q921I2	713	5.20683e-84	Kelch domain-containing protein 4 OS=Mus musculus GN=Klhdc4 PE=2 SV=2	TATA box-binding protein-associated factor 1D//Biopolymer transport protein ExbD/TolR//Kelch motif//Kelch motif//FHIPEP family//Peptidase family S49 N-terminal	protein secretion//regulation of transcription, DNA-templated//transport	serine-type endopeptidase activity//protein binding//transporter activity	RNA polymerase transcription factor SL1 complex//plasma membrane//membrane//nucleus	Protein containing repeated kelch motifs
c141330_g1	3654	hypothetical protein PRUPE_ppa003080mg [Prunus persica] >gi|462403671|gb|EMJ09228.1| hypothetical protein PRUPE_ppa003080mg [Prunus persica]	PREDICTED: Setaria italica protein SCAI homolog (LOC101783577), transcript variant X3, misc_RNA	--	--	--	Q54YY1	368	1.98871e-34	Protein SCAI homolog OS=Dictyostelium discoideum GN=scai PE=3 SV=1	Protein of unknown function (DUF3550/UPF0682)//Acetokinase family	transcription, DNA-templated//metabolic process//phosphorylation	phosphotransferase activity, carboxyl group as acceptor//transcription corepressor activity//kinase activity	intracellular//transcription factor complex	--
c141380_g4	2005	--	--	--	--	--	--	--	--	--	RNA polymerase II transcription mediator complex subunit 9	regulation of transcription from RNA polymerase II promoter	RNA polymerase II transcription cofactor activity	mediator complex	--
c141426_g1	2075	PREDICTED: formimidoyltransferase-cyclodeaminase-like [Vitis vinifera]	--	--	--	--	Q9YH58	223	1.12432e-17	Formimidoyltransferase-cyclodeaminase OS=Gallus gallus GN=FTCD PE=2 SV=1	Transcription initiation factor IIA, gamma subunit//Formiminotransferase domain, N-terminal subdomain	metabolic process//transcription initiation from RNA polymerase II promoter	folic acid binding//transferase activity	transcription factor TFIIA complex	Uncharacterized conserved protein
c141711_g2	3372	PREDICTED: uncharacterized protein LOC103995568 isoform X1 [Musa acuminata subsp. malaccensis] >gi|695052757|ref|XP_009414447.1| PREDICTED: uncharacterized protein LOC103995568 isoform X1 [Musa acuminata subsp. malaccensis]	--	--	--	--	--	--	--	--	Transcription initiation factor TFIID component TAF4 family//Phosphatidylinositol-specific phospholipase C, Y domain	phospholipid catabolic process//signal transduction//diacylglycerol metabolic process//DNA-templated transcription, initiation//intracellular signal transduction//lipid metabolic process	phosphatidylinositol phospholipase C activity	transcription factor TFIID complex	--
c142333_g1	2214	--	--	--	--	--	--	--	--	--	Vitamin-D-receptor interacting Mediator subunit 4	regulation of transcription from RNA polymerase II promoter	RNA polymerase II transcription cofactor activity	mediator complex	--
c142347_g1	4151	PREDICTED: molybdopterin biosynthesis protein CNX1-like isoform X1 [Solanum tuberosum]	Thellungiella halophila mRNA, complete cds, clone: RTFL01-14-O08	K15376	GPHN	gephyrin	Q39054	1039	4.96509e-123	Molybdopterin biosynthesis protein CNX1 OS=Arabidopsis thaliana GN=CNX1 PE=1 SV=2	Transcription initiation factor IIA, gamma subunit, helical domain//Probable molybdopterin binding domain//MoeA C-terminal region (domain IV)//MoeA N-terminal region (domain I and II)	Mo-molybdopterin cofactor biosynthetic process//molybdopterin cofactor biosynthetic process//transcription initiation from RNA polymerase II promoter	--	transcription factor TFIIA complex	--
c142476_g1	2766	hypothetical protein EUTSA_v10003230mg [Eutrema salsugineum] >gi|557104275|gb|ESQ44615.1| hypothetical protein EUTSA_v10003230mg [Eutrema salsugineum]	Vitis vinifera clone SS0AEB13YC13	K00121	frmA, ADH5, adhC	S-(hydroxymethyl)glutathione dehydrogenase / alcohol dehydrogenase	Q96533	1728	0	Alcohol dehydrogenase class-3 OS=Arabidopsis thaliana GN=ADH2 PE=1 SV=2	Creb binding//Acetohydroxy acid isomeroreductase, catalytic domain//Alcohol dehydrogenase GroES-like domain//D-isomer specific 2-hydroxyacid dehydrogenase, NAD binding domain//Reovirus viral attachment protein sigma 1//TrkA-N domain//UDP-glucose/GDP-mannose dehydrogenase family, NAD binding domain//Zinc-binding dehydrogenase//ThiF family	viral life cycle//cellular amino acid biosynthetic process//potassium ion transport//virion attachment to host cell//valine biosynthetic process//oxidation-reduction process//leucine biosynthetic process//isoleucine biosynthetic process//regulation of transcription, DNA-templated//pantothenate biosynthetic process//acyl-carrier-protein biosynthetic process//cell adhesion//histone acetylation	oxidoreductase activity//histone acetyltransferase activity//NAD binding//transcription coactivator activity//ketol-acid reductoisomerase activity//zinc ion binding//cofactor binding//oxidoreductase activity, acting on the CH-OH group of donors, NAD or NADP as acceptor//catalytic activity	nucleus//histone acetyltransferase complex//transcription factor complex	Alcohol dehydrogenase, class III
c142541_g5	208	--	--	--	--	--	--	--	--	--	Creb binding	regulation of transcription, DNA-templated//histone acetylation//acyl-carrier-protein biosynthetic process	transcription coactivator activity//histone acetyltransferase activity	transcription factor complex//nucleus//histone acetyltransferase complex	--
c142584_g1	1094	hypothetical protein DOTSEDRAFT_72429 [Dothistroma septosporum NZE10]	Penicillium chrysogenum Wisconsin 54-1255 hypothetical protein (Pc20g00750) mRNA, complete cds	K11131	DKC1, NOLA4, CBF5	H/ACA ribonucleoprotein complex subunit 4	O43102	1007	1.79704e-131	Centromere/microtubule-binding protein cbf5 OS=Neosartorya fumigata (strain ATCC MYA-4609 / Af293 / CBS 101355 / FGSC A1100) GN=cbf5 PE=2 SV=1	Tom37 C-terminal domain//TruB family pseudouridylate synthase (N terminal domain)//Ryanodine Receptor TM 4-6//Fatty acid desaturase//Mediator of RNA pol II transcription subunit 19//PUA domain	calcium ion transport//cellular calcium ion homeostasis//RNA processing//protein targeting to mitochondrion//regulation of transcription from RNA polymerase II promoter//lipid metabolic process	RNA binding//ryanodine-sensitive calcium-release channel activity//RNA polymerase II transcription cofactor activity	mitochondrial outer membrane//integral component of membrane//intracellular//mediator complex	Pseudouridine synthase
c142615_g1	2587	PREDICTED: transmembrane 9 superfamily member 4-like [Citrus sinensis] >gi|641848565|gb|KDO67442.1| hypothetical protein CISIN_1g006525mg [Citrus sinensis]	Arabidopsis lyrata subsp. lyrata hypothetical protein, mRNA	K17086	TM9SF2_4	transmembrane 9 superfamily member 2/4	A5D7E2	1604	0	Transmembrane 9 superfamily member 4 OS=Bos taurus GN=TM9SF4 PE=2 SV=2	Transcription factor IIA, alpha/beta subunit//Endomembrane protein 70//Major Facilitator Superfamily//Copper resistance protein D	transcription initiation from RNA polymerase II promoter//transmembrane transport	--	integral component of membrane//transcription factor TFIIA complex	Endosomal membrane proteins, EMP70
c142759_g1	1057	hypothetical protein L484_013924 [Morus notabilis]	--	--	--	--	--	--	--	--	Laminin Domain II//Adenovirus hexon-associated protein (IX)//Nucleopolyhedrovirus P10 protein//Retroviral envelope protein//Intermediate filament protein//RNA polymerase II transcription mediator complex subunit 9//emp24/gp25L/p24 family/GOLD//Hr1 repeat	transport//regulation of transcription from RNA polymerase II promoter//signal transduction//cell adhesion	RNA polymerase II transcription cofactor activity//hexon binding//structural molecule activity	intermediate filament//virion//mediator complex//basement membrane//viral envelope//viral capsid//integral component of membrane	--
c142941_g1	4277	PREDICTED: enhancer of mRNA-decapping protein 4-like [Vitis vinifera]	PREDICTED: Vitis vinifera enhancer of mRNA-decapping protein 4-like (LOC100241190), mRNA	K12616	EDC4	enhancer of mRNA-decapping protein 4	Q9LTT8	3139	0	Enhancer of mRNA-decapping protein 4 OS=Arabidopsis thaliana GN=VCS PE=1 SV=1	Adenosine/AMP deaminase N-terminal//Transcription initiation factor IIA, gamma subunit, helical domain//Isoprenylcysteine carboxyl methyltransferase (ICMT) family//WD domain, G-beta repeat	mRNA catabolic process//C-terminal protein methylation//transcription initiation from RNA polymerase II promoter//protein methylation	protein binding//protein C-terminal S-isoprenylcysteine carboxyl O-methyltransferase activity	integral component of membrane//cytoplasmic part//transcription factor TFIIA complex//extracellular space//intracellular organelle	Nuclear protein, contains WD40 repeats
c143015_g3	1375	PREDICTED: uncharacterized protein LOC103698134, partial [Phoenix dactylifera]	--	--	--	--	--	--	--	--	V-type ATPase 116kDa subunit family//Vitamin-D-receptor interacting Mediator subunit 4//Syntaxin 6, N-terminal//TMPIT-like protein//Enhancer of rudimentary//Flagellar hook-associated protein 2 N-terminus//Homeobox associated leucine zipper//Leucine-rich repeats of kinetochore protein Cenp-F/LEK1//Fibrinogen alpha/beta chain family//Zinc knuckle//DMPK coiled coil domain like//Growth-arrest specifi…	proton transport//serine family amino acid metabolic process//cell cycle//autophagy//platelet activation//cell motility//phosphorylation//signal transduction//ATP hydrolysis coupled proton transport//regulation of transcription from RNA polymerase II promoter//protein phosphorylation//protein polymerization//regulation of transcription, DNA-templated//Golgi vesicle transport	protein binding, bridging//zinc ion binding//dynein binding//ATP binding//DNA binding//transcription factor binding//receptor binding//hydrogen ion transmembrane transporter activity//protein homodimerization activity//protein serine/threonine kinase activity//nucleic acid binding//sequence-specific DNA binding//sequence-specific DNA binding transcription factor activity//RNA polymerase II transc…	fibrinogen complex//dynein complex//membrane//motile cilium//nucleus//bacterial-type flagellum hook//integral component of membrane//transcription factor complex//proton-transporting V-type ATPase, V0 domain//mediator complex	--
c143023_g1	1461	hypothetical protein L484_017501 [Morus notabilis]	PREDICTED: Vitis vinifera uncharacterized LOC100267569 (LOC100267569), mRNA	--	--	--	Q93V84	634	3.89515e-76	Protein FLX-like 1 OS=Arabidopsis thaliana GN=FLXL1 PE=1 SV=1	Nucleopolyhedrovirus P10 protein//Rho Binding//Septation ring formation regulator, EzrA//Seryl-tRNA synthetase N-terminal domain//Fusaric acid resistance protein family//UV radiation resistance protein and autophagy-related subunit 14//RNA polymerase II transcription mediator complex subunit 9//Septum formation initiator//V-type ATPase 116kDa subunit family//Lipoprotein leucine-zipper//Cytochrome…	electron transport//threonine metabolic process//regulation of transcription from RNA polymerase II promoter//ATP hydrolysis coupled proton transport//seryl-tRNA aminoacylation//viral process//positive regulation of autophagy//glycine metabolic process//cell cycle//proton transport//transport//septin ring assembly//L-serine metabolic process	serine-tRNA ligase activity//hydrogen ion transmembrane transporter activity//protein homodimerization activity//nucleotide binding//RNA polymerase II transcription cofactor activity//electron carrier activity//Rho GTPase binding//ATP binding//dynein binding//transcription factor binding	cytoplasm//viral capsid//mediator complex//proton-transporting V-type ATPase, V0 domain//transcription factor complex//integral component of membrane//septin ring//outer membrane//plasma membrane//dynein complex//cytochrome b6f complex	--
c143320_g3	660	hypothetical protein DOTSEDRAFT_68651 [Dothistroma septosporum NZE10]	--	--	--	--	P40332	180	2.94983e-14	scyllo-inositol 2-dehydrogenase (NAD(+)) OS=Bacillus subtilis (strain 168) GN=iolX PE=1 SV=2	Oxidoreductase family, C-terminal alpha/beta domain//Mediator complex subunit 3 fungal	oxidation-reduction process//regulation of transcription from RNA polymerase II promoter//metabolic process	RNA polymerase II transcription cofactor activity//oxidoreductase activity	mediator complex	--
c143526_g1	997	Histone H2B [Medicago truncatula] >gi|355507686|gb|AES88828.1| core histone H2A/H2B/H3/H4 [Medicago truncatula]	Brassica rapa subsp. pekinensis clone KBrH010D15, complete sequence	K11252	H2B	histone H2B	O23629	498	2.94746e-60	Histone H2B.6 OS=Arabidopsis thaliana GN=H2B PE=1 SV=3	Core histone H2A/H2B/H3/H4//Transcription initiation factor TFIID subunit A//Histone-like transcription factor (CBF/NF-Y) and archaeal histone	DNA-templated transcription, initiation//nucleosome assembly	DNA binding//sequence-specific DNA binding//protein heterodimerization activity	nucleosome//intracellular//transcription factor TFIID complex//nucleus	Histone H2B
c143526_g2	855	core histone H2A/H2B/H3/H4 [Medicago truncatula]	PREDICTED: Fragaria vesca subsp. vesca probable histone H2B.1-like (LOC101300226), mRNA	K11252	H2B	histone H2B	Q1S9I9	454	3.07723e-54	Probable histone H2B.1 OS=Medicago truncatula PE=1 SV=3	Transcription initiation factor TFIID subunit A//Histone-like transcription factor (CBF/NF-Y) and archaeal histone//Core histone H2A/H2B/H3/H4	DNA-templated transcription, initiation	DNA binding//sequence-specific DNA binding	intracellular//transcription factor TFIID complex	Histone H2B
c143722_g1	6052	PREDICTED: regulator of nonsense transcripts 2-like [Vitis vinifera]	PREDICTED: Fragaria vesca subsp. vesca regulator of nonsense transcripts 2-like (LOC101296765), mRNA	K14327	UPF2, RENT2	regulator of nonsense transcripts 2	F4IUX6	3544	0	Regulator of nonsense transcripts UPF2 OS=Arabidopsis thaliana GN=UPF2 PE=2 SV=1	Mediator of RNA pol II transcription subunit 19//MIF4G domain//CDC45-like protein	DNA replication initiation//regulation of transcription from RNA polymerase II promoter	protein binding//RNA polymerase II transcription cofactor activity//RNA binding	mediator complex	Nonsense-mediated mRNA decay 2 protein
c143909_g1	807	Uncharacterized protein TCM_018339 [Theobroma cacao] >gi|508711460|gb|EOY03357.1| Uncharacterized protein TCM_018339 [Theobroma cacao]	--	--	--	--	--	--	--	--	SMC proteins Flexible Hinge Domain//V-type ATPase 116kDa subunit family//Sigma-70, non-essential region//Zinc knuckle//X-Prolyl dipeptidyl aminopeptidase PepX, N-terminal//Homeobox associated leucine zipper//Apx/Shroom domain ASD2//Septum formation initiator//bZIP transcription factor//DASH complex subunit Dad2//Transmembrane protein	ATP hydrolysis coupled proton transport//chromosome organization//mitotic nuclear division//cell morphogenesis//proton transport//cell cycle//DNA-templated transcription, initiation//proteolysis//regulation of transcription, DNA-templated	sigma factor activity//zinc ion binding//hydrogen ion transmembrane transporter activity//protein binding//ATP binding//sequence-specific DNA binding//nucleic acid binding//DNA binding//dipeptidyl-peptidase activity//sequence-specific DNA binding transcription factor activity	DASH complex//cytoplasm//chromosome//nucleus//integral component of membrane//mitotic spindle//transcription factor complex//proton-transporting V-type ATPase, V0 domain	--
c144189_g2	1365	--	--	--	--	--	--	--	--	--	Cytochrome b(C-terminal)/b6/petD//Protein of unknown function (DUF3550/UPF0682)	transcription, DNA-templated//electron transport	electron carrier activity//oxidoreductase activity//transcription corepressor activity	membrane//transcription factor complex	--
c144268_g2	791	--	--	--	--	--	--	--	--	--	Vitamin-D-receptor interacting Mediator subunit 4	regulation of transcription from RNA polymerase II promoter	RNA polymerase II transcription cofactor activity	mediator complex	--
c144289_g1	2583	PREDICTED: uncharacterized protein LOC100248967 [Vitis vinifera] >gi|302142625|emb|CBI19828.3| unnamed protein product [Vitis vinifera]	--	--	--	--	--	--	--	--	Nuclear receptor coactivator	signal transduction//regulation of transcription, DNA-templated	transcription coactivator activity//nuclear hormone receptor binding	nucleus//transcription factor complex	--
c144291_g1	1917	conserved hypothetical protein [Ricinus communis] >gi|223546294|gb|EEF47796.1| conserved hypothetical protein [Ricinus communis]	--	--	--	--	--	--	--	--	Leucine-rich repeats of kinetochore protein Cenp-F/LEK1//Acetyl co-enzyme A carboxylase carboxyltransferase alpha subunit//Fibrinogen alpha/beta chain family//Growth-arrest specific micro-tubule binding//Vitamin-D-receptor interacting Mediator subunit 4//V-type ATPase 116kDa subunit family//Myosin tail//Fusaric acid resistance protein family//Intermediate filament protein//Septum formation initia…	L-serine metabolic process//platelet activation//cell motility//transport//proton transport//glycine metabolic process//cell cycle//protein polymerization//cell adhesion//fatty acid biosynthetic process//seryl-tRNA aminoacylation//signal transduction//ATP hydrolysis coupled proton transport//regulation of transcription from RNA polymerase II promoter//threonine metabolic process//pyruvate metabol…	transcription factor binding//protein binding, bridging//ATP binding//dynein binding//motor activity//nucleotide binding//RNA polymerase II transcription cofactor activity//receptor binding//acetyl-CoA carboxylase activity//hydrogen ion transmembrane transporter activity//protein homodimerization activity//structural molecule activity//serine-tRNA ligase activity	dynein complex//fibrinogen complex//basement membrane//myosin complex//plasma membrane//transcription factor complex//proton-transporting V-type ATPase, V0 domain//intermediate filament//acetyl-CoA carboxylase complex//mediator complex//motile cilium//cytoplasm	--
c144339_g1	2249	unnamed protein product [Vitis vinifera]	--	--	--	--	--	--	--	--	Vitamin-D-receptor interacting Mediator subunit 4//Myb-like DNA-binding domain	regulation of transcription from RNA polymerase II promoter	RNA polymerase II transcription cofactor activity//chromatin binding	chromatin//mediator complex	--
c144567_g1	5183	PREDICTED: alcohol dehydrogenase [Malus domestica]	Brassica napus cultivar Zhongshuang 9 alcohol dehydrogenase gene, complete cds	K00001	E1.1.1.1, adh	alcohol dehydrogenase	P48977	840	2.35167e-98	Alcohol dehydrogenase OS=Malus domestica GN=ADH PE=2 SV=1	G10 protein//UDP-glucose/GDP-mannose dehydrogenase family, NAD binding domain//Plastid and cyanobacterial ribosomal protein (PSRP-3 / Ycf65)//SRI (Set2 Rpb1 interacting) domain//D-isomer specific 2-hydroxyacid dehydrogenase, NAD binding domain//Alcohol dehydrogenase GroES-like domain//Zinc finger C-x8-C-x5-C-x3-H type (and similar)//Sperm histone P2//Zinc-binding dehydrogenase//MED6 mediator sub …	ribosome biogenesis//histone lysine methylation//protein methylation//regulation of transcription, DNA-templated//translation//spermatogenesis//oxidation-reduction process//regulation of transcription from RNA polymerase II promoter//lysine catabolic process	oxidoreductase activity, acting on the CH-OH group of donors, NAD or NADP as acceptor//DNA binding//cofactor binding//metal ion binding//RNA polymerase II transcription cofactor activity//histone-lysine N-methyltransferase activity//zinc ion binding//oxidoreductase activity//structural constituent of ribosome//NAD binding	nucleosome//mediator complex//nucleus//chromosome//ribosome	Alcohol dehydrogenase, class III
c144612_g2	3384	PREDICTED: probable histone H2A variant 3 [Vitis vinifera] >gi|296081964|emb|CBI20969.3| unnamed protein product [Vitis vinifera]	Oryza sativa Japonica Group Os03g0162200 (Os03g0162200) mRNA, complete cds	K11251	H2A	histone H2A	Q84MP7	542	3.5126e-62	Probable histone H2A variant 3 OS=Oryza sativa subsp. japonica GN=Os03g0743400 PE=2 SV=1	Core histone H2A/H2B/H3/H4//TATA box-binding protein-associated factor 1D//Kelch motif//Histone-like transcription factor (CBF/NF-Y) and archaeal histone	regulation of transcription, DNA-templated//nucleosome assembly	DNA binding//protein binding//sequence-specific DNA binding//protein heterodimerization activity	RNA polymerase transcription factor SL1 complex//nucleosome//intracellular//nucleus	Histone 2A
c144928_g2	3483	PREDICTED: GTP-binding protein At3g49725, chloroplastic-like [Cicer arietinum]	PREDICTED: Solanum lycopersicum GTP-binding protein At3g49725, chloroplastic-like (LOC101245217), mRNA	--	--	--	Q0WTB4	907	2.72095e-106	GTP-binding protein At3g49725, chloroplastic OS=Arabidopsis thaliana GN=At3g49725 PE=2 SV=2	CDC45-like protein//Elongation factor Tu GTP binding domain//NADH-Ubiquinone oxidoreductase (complex I) subunit C-terminus//ABC transporter//50S ribosome-binding GTPase//FtsK/SpoIIIE family//Sigma-70, non-essential region//ADP-ribosylation factor family//Ferrous iron transport protein B//Dynamin family	ferrous iron transport//regulation of transcription, DNA-templated//ubiquinone biosynthetic process//DNA replication initiation//cell division//ATP synthesis coupled electron transport//sodium ion transport//DNA-templated transcription, initiation//cell cycle//chromosome segregation//proton transport//oxidation-reduction process//mitochondrial electron transport, NADH to ubiquinone	sequence-specific DNA binding transcription factor activity//nucleotide binding//ATPase activity//ferrous iron transmembrane transporter activity//DNA binding//NADH dehydrogenase (ubiquinone) activity//ATP binding//GTP binding//GTPase activity//sigma factor activity	transcription factor complex//integral component of membrane	Predicted GTP binding protein
c145105_g2	1766	--	--	--	--	--	--	--	--	--	MED6 mediator sub complex component	regulation of transcription from RNA polymerase II promoter	RNA polymerase II transcription cofactor activity	mediator complex	--
c145239_g2	2524	Histone H2B [Medicago truncatula] >gi|355507686|gb|AES88828.1| core histone H2A/H2B/H3/H4 [Medicago truncatula]	PREDICTED: Vitis vinifera histone H2B-like (LOC100248346), mRNA	K11252	H2B	histone H2B	O23629	510	2.03387e-58	Histone H2B.6 OS=Arabidopsis thaliana GN=H2B PE=1 SV=3	Histone-like transcription factor (CBF/NF-Y) and archaeal histone//Hom_end-associated Hint//Transcription initiation factor TFIID subunit A//DeoR-like helix-turn-helix domain//Lentiviral Tat protein//Core histone H2A/H2B/H3/H4	DNA-templated transcription, initiation//positive regulation of transcription, DNA-templated//protein splicing//regulation of transcription, DNA-templated//nucleosome assembly	sequence-specific DNA binding//DNA binding//sequence-specific DNA binding transcription factor activity//protein heterodimerization activity	nucleosome//transcription factor TFIID complex//intracellular//nucleus//transcription factor complex	Histone H2B
c145239_g3	857	unnamed protein product [Vitis vinifera]	PREDICTED: Fragaria vesca subsp. vesca probable histone H2B.1-like (LOC101296358), mRNA	K11252	H2B	histone H2B	O23629	476	1.49898e-57	Histone H2B.6 OS=Arabidopsis thaliana GN=H2B PE=1 SV=3	Core histone H2A/H2B/H3/H4//Transcription initiation factor TFIID subunit A//Histone-like transcription factor (CBF/NF-Y) and archaeal histone	DNA-templated transcription, initiation	sequence-specific DNA binding//DNA binding	intracellular//transcription factor TFIID complex	Histone H2B
c145358_g1	6352	PREDICTED: uncharacterized protein LOC100263945 [Vitis vinifera]	PREDICTED: Solanum lycopersicum mediator of RNA polymerase II transcription subunit 13-like (LOC101261015), mRNA	K15164	MED13	mediator of RNA polymerase II transcription subunit 13	F4I096	4119	0	Mediator of RNA polymerase II transcription subunit 13 OS=Arabidopsis thaliana GN=MED13 PE=1 SV=1	Mediator complex subunit 13 C-terminal	regulation of transcription from RNA polymerase II promoter	RNA polymerase II transcription cofactor activity	mediator complex	Thyroid hormone receptor-associated protein complex, subunit TRAP240
c145414_g5	902	--	--	--	--	--	--	--	--	--	MED7 protein	regulation of transcription from RNA polymerase II promoter	RNA polymerase II transcription cofactor activity	mediator complex	--
c145741_g1	2229	hypothetical protein PRUPE_ppa003235mg [Prunus persica] >gi|462411167|gb|EMJ16216.1| hypothetical protein PRUPE_ppa003235mg [Prunus persica]	--	--	--	--	Q8GUM4	1449	0	Uncharacterized membrane protein At3g27390 OS=Arabidopsis thaliana GN=At3g27390 PE=1 SV=2	Subunit 17 of Mediator complex	regulation of transcription from RNA polymerase II promoter	RNA polymerase II transcription cofactor activity	mediator complex	--
c145770_g2	2487	--	--	--	--	--	--	--	--	--	Sigma-70 factor, region 1.2	regulation of transcription, DNA-templated//DNA-templated transcription, initiation	DNA binding//sequence-specific DNA binding transcription factor activity//sigma factor activity	transcription factor complex	--
c145880_g1	5189	PREDICTED: DNA-directed RNA polymerase III subunit rpc1-like [Vitis vinifera]	Populus trichocarpa predicted protein, mRNA	K03018	RPC1, POLR3A	DNA-directed RNA polymerase III subunit RPC1	O14802	3266	0	DNA-directed RNA polymerase III subunit RPC1 OS=Homo sapiens GN=POLR3A PE=1 SV=2	RNA polymerase Rpb1, domain 4//RNA polymerase Rpb1, domain 2//RNA polymerase Rpb1, domain 3//RNA polymerase Rpb1, domain 1//Transcription initiation factor IIA, gamma subunit//Phycobilisome protein//ZPR1 zinc-finger domain//CybS//RNA polymerase Rpb1, domain 5//TOM7 family	protein import into mitochondrial matrix//pyrimidine nucleobase metabolic process//photosynthesis//purine nucleobase metabolic process//transcription initiation from RNA polymerase II promoter//transcription, DNA-templated	DNA-directed RNA polymerase activity//DNA binding//zinc ion binding	phycobilisome//mitochondrial envelope//mitochondrial outer membrane translocase complex//transcription factor TFIIA complex//integral component of membrane//nucleolus	RNA polymerase III, large subunit
c145891_g1	522	histone H2B [Metarhizium acridum CQMa 102] >gi|322701887|gb|EFY93635.1| histone H2B [Metarhizium acridum CQMa 102]	Mycosphaerella graminicola IPO323 histone 2B (HTB2401) mRNA, complete cds	K11252	H2B	histone H2B	P37210	330	2.29817e-37	Histone H2B OS=Neurospora crassa (strain ATCC 24698 / 74-OR23-1A / CBS 708.71 / DSM 1257 / FGSC 987) GN=hh2b PE=1 SV=4	Core histone H2A/H2B/H3/H4//Histone-like transcription factor (CBF/NF-Y) and archaeal histone//Transcription initiation factor TFIID subunit A	nucleosome assembly//DNA-templated transcription, initiation	protein heterodimerization activity//sequence-specific DNA binding//DNA binding	intracellular//transcription factor TFIID complex//nucleus//nucleosome	Histone H2B
c145891_g3	564	histone H2B, putative [Ixodes scapularis] >gi|67083933|gb|AAY66901.1| histone 2B [Ixodes scapularis] >gi|215500062|gb|EEC09556.1| histone H2B, putative [Ixodes scapularis]	PREDICTED: Metaseiulus occidentalis histone H2B.3-like (LOC100902080), mRNA	K11252	H2B	histone H2B	P02284	470	2.25129e-58	Histone H2B, gonadal OS=Patella granatina PE=1 SV=2	Histone-like transcription factor (CBF/NF-Y) and archaeal histone//Transcription initiation factor TFIID subunit A//Core histone H2A/H2B/H3/H4	nucleosome assembly//DNA-templated transcription, initiation	protein heterodimerization activity//sequence-specific DNA binding//DNA binding	transcription factor TFIID complex//nucleus//intracellular//nucleosome	Histone H2B
c145891_g5	206	histone-fold-containing protein [Aureobasidium pullulans var. namibiae CBS 147.97]	Mycosphaerella graminicola IPO323 histone 2B (HTB2401) mRNA, complete cds	K11252	H2B	histone H2B	Q2HH38	286	1.55028e-32	Histone H2B OS=Chaetomium globosum (strain ATCC 6205 / CBS 148.51 / DSM 1962 / NBRC 6347 / NRRL 1970) GN=HTB1 PE=3 SV=3	Core histone H2A/H2B/H3/H4//Histone-like transcription factor (CBF/NF-Y) and archaeal histone//Transcription initiation factor TFIID subunit A	DNA-templated transcription, initiation	DNA binding//sequence-specific DNA binding	transcription factor TFIID complex//intracellular	Histone H2B
c145911_g2	1425	unnamed protein product [Vitis vinifera]	PREDICTED: Vitis vinifera uncharacterized LOC100252311 (LOC100252311), mRNA	K03129	TAF4	transcription initiation factor TFIID subunit 4	F4K4L7	776	8.46268e-92	Transcription initiation factor TFIID subunit 4b OS=Arabidopsis thaliana GN=TAF4B PE=1 SV=1	Conserved region in Nab1//Transcriptional regulator of RNA polII, SAGA, subunit//Transcription initiation factor TFIID component TAF4 family	negative regulation of transcription, DNA-templated//DNA-templated transcription, initiation	--	SAGA-type complex//nucleus//transcription factor TFIID complex	TATA box binding protein (TBP)-associated factor, RNA polymerase II
c146567_g1	1300	hypothetical protein BAUCODRAFT_72542 [Baudoinia compniacensis UAMH 10762] >gi|449298908|gb|EMC94922.1| hypothetical protein BAUCODRAFT_72542 [Baudoinia compniacensis UAMH 10762]	Sporisorium reilianum SRZ2 chromosome 1 complete DNA sequence	K00008	SORD, gutB	L-iditol 2-dehydrogenase	Q9FJ95	517	3.979e-59	Sorbitol dehydrogenase OS=Arabidopsis thaliana GN=SDH PE=1 SV=1	3-hydroxyacyl-CoA dehydrogenase, NAD binding domain//ThiF family//UDP-glucose/GDP-mannose dehydrogenase family, NAD binding domain//Alcohol dehydrogenase GroES-like domain//Menin//Zinc-binding dehydrogenase//Mediator complex subunit 15	valine catabolic process//fatty acid biosynthetic process//benzoate metabolic process//fatty acid metabolic process//isoleucine catabolic process//lysine catabolic process//regulation of transcription from RNA polymerase II promoter//tryptophan metabolic process//leucine catabolic process//oxidation-reduction process	RNA polymerase II transcription cofactor activity//oxidoreductase activity, acting on the CH-OH group of donors, NAD or NADP as acceptor//catalytic activity//NAD binding//oxidoreductase activity//3-hydroxyacyl-CoA dehydrogenase activity//zinc ion binding	mediator complex//nucleus	Sorbitol dehydrogenase
c146751_g1	3348	lyase, putative [Ricinus communis] >gi|223533272|gb|EEF35025.1| lyase, putative [Ricinus communis]	PREDICTED: Vitis vinifera probable rhamnogalacturonate lyase B-like, transcript variant 1 (LOC100247189), mRNA	K18195	RGL4, rhiE	rhamnogalacturonan endolyase	Q39236	513	1.51357e-58	Transcription initiation factor IIA subunit 2 OS=Arabidopsis thaliana GN=TFIIA-S PE=2 SV=2	Transcription initiation factor IIA, gamma subunit//Transcription initiation factor IIA, gamma subunit, helical domain	transcription initiation from RNA polymerase II promoter	lyase activity//carboxypeptidase activity//carbohydrate binding	transcription factor TFIIA complex	Transcription initiation factor IIA, gamma subunit
c146836_g1	8662	PREDICTED: uncharacterized protein LOC100254031 isoform 1 [Vitis vinifera]	PREDICTED: Solanum lycopersicum uncharacterized LOC101260131 (LOC101260131), mRNA	--	--	--	--	--	--	--	TATA box-binding protein-associated factor 1D//Flocculin repeat	regulation of transcription, DNA-templated//flocculation	--	nucleus//RNA polymerase transcription factor SL1 complex	Uncharacterized conserved protein
c147006_g1	287	--	--	--	--	--	--	--	--	--	MamL-1 domain	positive regulation of transcription from RNA polymerase II promoter//Notch signaling pathway	transcription coactivator activity	nuclear speck//transcription factor complex	--
c147042_g1	3462	hypothetical protein JCGZ_19268 [Jatropha curcas]	PREDICTED: Vitis vinifera transcription factor tau subunit sfc1-like (LOC100247425), mRNA	--	--	--	Q4LDF9	942	3.5571e-115	Outer envelope pore protein 37, chloroplastic OS=Pisum sativum GN=OEP37 PE=1 SV=1	CDC45-like protein//Nop14-like family//Translocon-associated protein (TRAP), alpha subunit//Cobalamin biosynthesis protein CobT//Transcription factor IIA, alpha/beta subunit	cobalamin biosynthetic process//transcription initiation from RNA polymerase II promoter//DNA replication initiation	--	small-subunit processome//transcription factor TFIIA complex//endoplasmic reticulum	RNA polymerase III transcription factor (TF)IIIC subunit
c147063_g2	530	PREDICTED: transcription initiation factor IIB-like [Glycine max]	PREDICTED: Glycine max transcription initiation factor IIB-like (LOC100784014), mRNA	K03124	TFIIB, GTF2B, SUA7, tfb	transcription initiation factor TFIIB	P48513	528	6.77756e-65	Transcription initiation factor IIB OS=Glycine max GN=TFIIB1 PE=2 SV=1	Transcription factor TFIIB repeat	--	TBP-class protein binding	--	Transcription initiation factor TFIIB
c147063_g3	2292	PREDICTED: transcription initiation factor IIB-like [Fragaria vesca subsp. vesca]	Vitis vinifera clone SS0ABG67YL05	K03124	TFIIB, GTF2B, SUA7, tfb	transcription initiation factor TFIIB	Q9SS44	1503	0	Transcription initiation factor IIB-2 OS=Arabidopsis thaliana GN=TFIIB2 PE=2 SV=1	Peptidase family S49 N-terminal//Transcription factor TFIIB repeat//Ydr279p protein family (RNase H2 complex component)//Ribosomal protein S27//Sigma-70, region 4//Oxaloacetate decarboxylase, gamma chain//GPI biosynthesis protein family Pig-F//Helicase associated domain (HA2)	ribosome biogenesis//DNA-templated transcription, initiation//sodium ion transport//arginine metabolic process//regulation of transcription, DNA-templated//translation//proline metabolic process//sodium ion export//pyruvate metabolic process//GPI anchor biosynthetic process	TBP-class protein binding//serine-type endopeptidase activity//DNA binding//sequence-specific DNA binding transcription factor activity//sodium ion transmembrane transporter activity//sigma factor activity//oxaloacetate decarboxylase activity//structural constituent of ribosome//helicase activity	integral component of membrane//plasma membrane//intracellular//transcription factor complex//endoplasmic reticulum membrane//membrane//nucleus//ribosome	Transcription initiation factor TFIIB
c147086_g1	3505	hypothetical protein JCGZ_20705 [Jatropha curcas]	Populus trichocarpa predicted protein, mRNA	--	--	--	Q0DA50	355	3.28911e-33	Zinc finger CCCH domain-containing protein 45 OS=Oryza sativa subsp. japonica GN=Os06g0677700 PE=4 SV=1	Oxidoreductase NAD-binding domain//Porphobilinogen deaminase, C-terminal domain//Transcription initiation factor TFIID subunit A	tetrapyrrole biosynthetic process//DNA-templated transcription, initiation//oxidation-reduction process//chlorophyll metabolic process	oxidoreductase activity//hydroxymethylbilane synthase activity	transcription factor TFIID complex	Putative signal transduction protein involved in RNA splicing
c147281_g2	1262	PREDICTED: flavin-containing monooxygenase FMO GS-OX-like 9 [Nicotiana tomentosiformis]	PREDICTED: Vitis vinifera flavin-containing monooxygenase FMO GS-OX-like 9-like (LOC100248548), mRNA	--	--	--	Q9FF12	1048	2.90124e-137	Flavin-containing monooxygenase FMO GS-OX-like 9 OS=Arabidopsis thaliana GN=At5g07800 PE=2 SV=1	Transcription factor subunit Med10 of Mediator complex//Flavin-binding monooxygenase-like	regulation of transcription from RNA polymerase II promoter//oxidation-reduction process	RNA polymerase II transcription cofactor activity//NADP binding//flavin adenine dinucleotide binding//N,N-dimethylaniline monooxygenase activity	mediator complex	Flavin-containing monooxygenase
c147292_g1	1078	PREDICTED: retrovirus-related Pol polyprotein from transposon TNT 1-94 [Malus domestica]	--	--	--	--	P10978	247	8.28381e-33	Retrovirus-related Pol polyprotein from transposon TNT 1-94 OS=Nicotiana tabacum PE=2 SV=1	Transcriptional Coactivator p15 (PC4)	regulation of transcription, DNA-templated	transcription coactivator activity//DNA binding	transcription factor complex	--
c147437_g1	2304	PREDICTED: MADS-box transcription factor 18-like [Vitis vinifera]	--	--	--	--	--	--	--	--	RNA polymerase II transcription mediator complex subunit 9//WW domain binding protein 11//Protein of unknown function (DUF904)	cytokinesis by binary fission//barrier septum assembly//regulation of transcription from RNA polymerase II promoter//RNA processing	RNA polymerase II transcription cofactor activity	cytoplasm//mediator complex	--
c147445_g1	4239	PREDICTED: acetolactate synthase 3, chloroplastic-like [Prunus mume]	--	K01652	E2.2.1.6L, ilvB, ilvG, ilvI	acetolactate synthase I/II/III large subunit	P27819	2480	0	Acetolactate synthase 3, chloroplastic OS=Brassica napus PE=3 SV=1	Thiamine pyrophosphate enzyme, N-terminal TPP binding domain//MED7 protein//Thiamine pyrophosphate enzyme, C-terminal TPP binding domain//Thiamine pyrophosphate enzyme, central domain	regulation of transcription from RNA polymerase II promoter	thiamine pyrophosphate binding//RNA polymerase II transcription cofactor activity//catalytic activity//magnesium ion binding	mediator complex	Thiamine pyrophosphate-requiring enzyme
c147830_g1	1052	Homeo [Glarea lozoyensis ATCC 20868] >gi|512207820|gb|EPE36637.1| Homeo [Glarea lozoyensis ATCC 20868]	--	--	--	--	Q04202	258	3.19852e-24	Transposable element Tcb2 transposase OS=Caenorhabditis briggsae PE=3 SV=1	Integrase core domain//Bacterial regulatory proteins, luxR family//Transposase//Sigma-70, region 4	DNA-templated transcription, initiation//DNA integration//transposition, DNA-mediated//regulation of transcription, DNA-templated	sigma factor activity//DNA binding//transposase activity//sequence-specific DNA binding transcription factor activity	transcription factor complex	--
c147998_g1	1415	--	--	--	--	--	--	--	--	--	TATA-binding related factor (TRF) of subunit 20 of Mediator complex//Copper fist DNA binding domain//Zona-pellucida-binding protein (Sp38)	regulation of transcription, DNA-templated//regulation of transcription from RNA polymerase II promoter//binding of sperm to zona pellucida	copper ion binding//RNA polymerase II transcription cofactor activity//sequence-specific DNA binding transcription factor activity//DNA binding	nucleus//transcription factor complex//mediator complex//extracellular region	--
c148163_g1	2617	hypothetical protein PRUPE_ppa005678mg [Prunus persica] >gi|462400836|gb|EMJ06393.1| hypothetical protein PRUPE_ppa005678mg [Prunus persica]	PREDICTED: Fragaria vesca subsp. vesca cyclin-L1-1-like (LOC101310327), mRNA	--	--	--	Q8RWV3	1282	8.79846e-167	Cyclin-L1-1 OS=Arabidopsis thaliana GN=CYCL1-1 PE=1 SV=2	Cyclin, C-terminal domain//Fungal tRNA ligase phosphodiesterase domain//Transcription factor TFIIB repeat	tRNA splicing, via endonucleolytic cleavage and ligation	ATP binding//TBP-class protein binding//RNA ligase (ATP) activity	nucleus	Cyclin L
c148202_g1	2639	Tetratricopeptide repeat-like superfamily protein [Theobroma cacao] >gi|508783431|gb|EOY30687.1| Tetratricopeptide repeat-like superfamily protein [Theobroma cacao]	Vitis vinifera contig VV79X001649.6, whole genome shotgun sequence	--	--	--	Q9LZ19	1000	7.72064e-122	Pentatricopeptide repeat-containing protein At5g04780 OS=Arabidopsis thaliana GN=PCMP-H16 PE=2 SV=2	TATA box-binding protein-associated factor 1D	regulation of transcription, DNA-templated	--	nucleus//RNA polymerase transcription factor SL1 complex	--
c148204_g2	3710	PREDICTED: protein BONZAI 3-like [Vitis vinifera]	Populus trichocarpa clone WS0123_F04 unknown mRNA	--	--	--	Q5XQC7	1988	0	Protein BONZAI 3 OS=Arabidopsis thaliana GN=BON3 PE=1 SV=1	C2 domain//Surfeit locus protein 5 subunit 22 of Mediator complex	regulation of transcription from RNA polymerase II promoter	RNA polymerase II transcription cofactor activity//protein binding	mediator complex	Copine
c148212_g2	986	--	--	--	--	--	--	--	--	--	Mediator of RNA polymerase II transcription complex subunit 8	regulation of transcription from RNA polymerase II promoter	RNA polymerase II transcription cofactor activity	mediator complex	--
c148219_g2	1141	Cyanate hydratase, putative [Ricinus communis] >gi|317376152|sp|B9T3R0.1|CYNS_RICCO RecName: Full=Cyanate hydratase {ECO:0000255|HAMAP-Rule:MF_03139}; Short=Cyanase {ECO:0000255|HAMAP-Rule:MF_03139} {ECO:0000255|HAMAP-Rule:MF_03139}; AltName: Full=Cyanate hydrolase {ECO:0000255|HAMAP-Rule:MF_03139}; AltName: Full=Cyanate lyase {ECO:0000255|HAMAP-Rule:MF_03139} [Ricinus communis] >gi|223527364|gb|…	--	K01725	cynS	cyanate lyase	B9T3R0	648	7.20364e-82	Cyanate hydratase OS=Ricinus communis GN=CYN PE=3 SV=1	Cyanate lyase C-terminal domain//Sigma-70, region 4//Helix-turn-helix	DNA-templated transcription, initiation//nitrogen compound metabolic process//cyanate metabolic process//regulation of transcription, DNA-templated	sequence-specific DNA binding//sigma factor activity//DNA binding//cyanate hydratase activity//sequence-specific DNA binding transcription factor activity	transcription factor complex	--
c148261_g1	3131	hypothetical protein PRUPE_ppa011256mg [Prunus persica] >gi|462422734|gb|EMJ26997.1| hypothetical protein PRUPE_ppa011256mg [Prunus persica]	PREDICTED: Fragaria vesca subsp. vesca mediator of RNA polymerase II transcription subunit 18-like (LOC101310708), mRNA	K15135	MED18	mediator of RNA polymerase II transcription subunit 18	Q9SJZ6	801	2.79355e-97	Mediator of RNA polymerase II transcription subunit 18 OS=Arabidopsis thaliana GN=MED18 PE=1 SV=1	Biotin/lipoate A/B protein ligase family//Phospholipase/Carboxylesterase//Med18 protein	cellular protein modification process//regulation of transcription from RNA polymerase II promoter	catalytic activity//hydrolase activity//RNA polymerase II transcription cofactor activity	mediator complex	Lipoyltransferase
c148396_g1	2363	--	--	--	--	--	--	--	--	--	Na+/H+ antiporter family//MamL-1 domain//Viral matrix protein//Variant-surface-glycoprotein phospholipase C	positive regulation of transcription from RNA polymerase II promoter//Notch signaling pathway//glycerophospholipid metabolic process//virion assembly	transcription coactivator activity//glycosylphosphatidylinositol diacylglycerol-lyase activity//structural molecule activity	transcription factor complex//nuclear speck//integral component of membrane	--
c148697_g1	1411	hypothetical protein JCGZ_20629 [Jatropha curcas]	Vitis vinifera contig VV78X216709.14, whole genome shotgun sequence	K03137	TFIIE2, GTF2E2, TFA2	transcription initiation factor TFIIE subunit beta	Q54KJ8	124	3.78568e-06	General transcription factor IIE subunit 2 OS=Dictyostelium discoideum GN=gtf2e2 PE=3 SV=1	TFIIE beta subunit core domain	transcription initiation from RNA polymerase II promoter	--	transcription factor TFIIE complex	--
c148704_g1	7081	PREDICTED: zinc finger CCCH domain-containing protein 29-like isoform 2 [Fragaria vesca subsp. vesca]	--	--	--	--	Q9XEE6	1230	1.81435e-147	Zinc finger CCCH domain-containing protein 29 OS=Arabidopsis thaliana GN=At2g40140 PE=2 SV=1	Mitochondrial export protein Som1//Ankyrin repeat//Rotavirus non-structural protein NSP3//WD domain, G-beta repeat//Zinc finger C-x8-C-x5-C-x3-H type (and similar)//Ankyrin repeat//Synaptobrevin//Rox3 mediator complex subunit	regulation of transcription from RNA polymerase II promoter//vesicle-mediated transport	RNA polymerase II transcription cofactor activity//metal ion binding//RNA binding//protein binding	mediator complex//mitochondrial inner membrane peptidase complex//integral component of membrane	CCCH-type Zn-finger protein
c148892_g5	288	--	--	--	--	--	--	--	--	--	Transcription initiation factor IIA, gamma subunit	transcription initiation from RNA polymerase II promoter	--	transcription factor TFIIA complex	--
c148896_g1	201	--	--	--	--	--	--	--	--	--	Phosphatidylglycerophosphatase A//Mediator of RNA pol II transcription subunit 19	lipid metabolic process//glycerolipid metabolic process//regulation of transcription from RNA polymerase II promoter	phosphatidylglycerophosphatase activity//RNA polymerase II transcription cofactor activity	mediator complex	--
c149067_g2	353	Pc12g12440 [Penicillium rubens Wisconsin 54-1255] >gi|211582677|emb|CAP80871.1| Pc12g12440 [Penicillium rubens Wisconsin 54-1255] >gi|599157785|gb|EYE96869.1| histone-fold-containing protein [Aspergillus ruber CBS 135680]	Phaeosphaeria nodorum SN15 hypothetical protein partial mRNA	K11254	H4	histone H4	P23751	286	5.26985e-32	Histone H4.2 OS=Emericella nidulans (strain FGSC A4 / ATCC 38163 / CBS 112.46 / NRRL 194 / M139) GN=hhfB PE=3 SV=2	Histone-like transcription factor (CBF/NF-Y) and archaeal histone//Transcription initiation factor IID, 31kD subunit//Transcription initiation factor TFIID subunit A//TATA box binding protein associated factor (TAF)//Core histone H2A/H2B/H3/H4	nucleosome assembly//DNA-templated transcription, initiation	protein heterodimerization activity//DNA binding//sequence-specific DNA binding	transcription factor TFIID complex//intracellular//nucleus//nucleosome	Histone H4
c14907_g1	460	putative bactericidal permeability-increasing protein [Eutypa lata UCREL1] >gi|471565011|gb|EMR65759.1| putative bactericidal permeability-increasing protein [Eutypa lata UCREL1]	--	--	--	--	--	--	--	--	RNA polymerase II transcription mediator complex subunit 9//Flagellin hook IN motif//NolX protein	regulation of transcription from RNA polymerase II promoter//bacterial-type flagellum organization//cellular component movement//nodulation	RNA polymerase II transcription cofactor activity	bacterial-type flagellum//mediator complex	--
c149387_g1	3154	hypothetical protein MTR_3g021185 [Medicago truncatula]	--	--	--	--	--	--	--	--	HEAT repeat//Reverse transcriptase (RNA-dependent DNA polymerase)//Transcription initiation factor IIA, gamma subunit, helical domain	RNA-dependent DNA replication//transcription initiation from RNA polymerase II promoter	RNA-directed DNA polymerase activity//protein binding//RNA binding	transcription factor TFIIA complex	--
c149506_g1	3715	PREDICTED: uncharacterized protein LOC100254552 [Vitis vinifera]	--	--	--	--	Q15751	472	5.40199e-46	Probable E3 ubiquitin-protein ligase HERC1 OS=Homo sapiens GN=HERC1 PE=1 SV=2	bZIP transcription factor//Septum formation initiator//GrpE//Meiotic cell cortex C-terminal pleckstrin homology//Homeobox associated leucine zipper//Protein of unknown function (DUF904)//FYVE zinc finger//Vitamin-D-receptor interacting Mediator subunit 4	barrier septum assembly//protein folding//cell cycle//cortical protein anchoring//regulation of transcription from RNA polymerase II promoter//cytokinesis by binary fission//regulation of transcription, DNA-templated	protein binding//protein homodimerization activity//chaperone binding//DNA binding//sequence-specific DNA binding//phospholipid binding//sequence-specific DNA binding transcription factor activity//RNA polymerase II transcription cofactor activity//adenyl-nucleotide exchange factor activity//metal ion binding	cytoplasm//nucleus//cell cortex//transcription factor complex//mediator complex	FOG: RCC1 domain
c149655_g4	660	--	--	--	--	--	--	--	--	--	Sigma-70 region 2	DNA-templated transcription, initiation//regulation of transcription, DNA-templated	sigma factor activity//DNA binding//sequence-specific DNA binding transcription factor activity	transcription factor complex	--
c149677_g4	1385	--	--	--	--	--	--	--	--	--	D domain of beta-TrCP//Transcriptional Coactivator p15 (PC4)//Bacteriophage CI repressor helix-turn-helix domain	negative regulation of transcription, DNA-templated//regulation of transcription, DNA-templated	protein dimerization activity//transcription coactivator activity//DNA binding	transcription factor complex	--
c150020_g2	1333	--	--	--	--	--	--	--	--	--	fzo-like conserved region//bZIP transcription factor//Septum formation initiator//DASH complex subunit Dad2//Leucine-rich repeats of kinetochore protein Cenp-F/LEK1//Sigma-70, non-essential region//Disulfide bond formation protein DsbB//Syntaxin	DNA-templated transcription, initiation//GTP catabolic process//regulation of transcription, DNA-templated//mitotic nuclear division//mitochondrial fusion//electron transport//cell cycle	sequence-specific DNA binding//DNA binding//transcription factor binding//sequence-specific DNA binding transcription factor activity//GTPase activity//sigma factor activity//protein homodimerization activity//protein disulfide oxidoreductase activity//dynein binding	integral component of membrane//dynein complex//mitochondrial outer membrane//mitotic spindle//transcription factor complex//membrane//DASH complex	--
c150061_g1	5984	PREDICTED: E3 ubiquitin-protein ligase UPL3 [Prunus mume]	PREDICTED: Vitis vinifera E3 ubiquitin-protein ligase UPL3-like, transcript variant 1 (LOC100264024), mRNA	K10590	TRIP12	E3 ubiquitin-protein ligase TRIP12	Q6WWW4	5386	0	E3 ubiquitin-protein ligase UPL3 OS=Arabidopsis thaliana GN=UPL3 PE=1 SV=1	Transcription factor IIA, alpha/beta subunit//Armadillo/beta-catenin-like repeat//HEAT repeat//HECT-domain (ubiquitin-transferase)//TLC ATP/ADP transporter	transcription initiation from RNA polymerase II promoter//transport//protein ubiquitination	protein binding//ATP:ADP antiporter activity//ATP binding//ubiquitin-protein transferase activity	integral component of membrane//transcription factor TFIIA complex	Putative ubiquitin fusion degradation protein
c150239_g2	3610	RNA binding protein, putative [Ricinus communis] >gi|223527846|gb|EEF29942.1| RNA binding protein, putative [Ricinus communis]	--	--	--	--	Q6NQD9	413	1.55717e-43	Probable mediator of RNA polymerase II transcription subunit 19b OS=Arabidopsis thaliana GN=MED19B PE=2 SV=1	Myb-like DNA-binding domain//Sporulation factor SpoIIGA//Peptidase family S49 N-terminal//Vitamin-D-receptor interacting Mediator subunit 4//PetN//Selenoprotein P, N terminal region//ZIP Zinc transporter	cytochrome complex assembly//proteolysis//metal ion transport//asexual sporulation//regulation of transcription from RNA polymerase II promoter//electron transport//transmembrane transport	selenium binding//serine-type endopeptidase activity//electron transporter, transferring electrons within cytochrome b6/f complex of photosystem II activity//metal ion transmembrane transporter activity//RNA polymerase II transcription cofactor activity//chromatin binding//aspartic-type endopeptidase activity	cytochrome b6f complex//plasma membrane//mediator complex//chromatin//membrane	--
c150297_g2	1206	PREDICTED: abscisic-aldehyde oxidase [Malus domestica]	PREDICTED: Vitis vinifera aldehyde oxidase 2-like (LOC100261850), mRNA	K09842	AAO3	abscisic-aldehyde oxidase	Q7G193	528	1.24925e-79	Indole-3-acetaldehyde oxidase OS=Arabidopsis thaliana GN=AAO1 PE=1 SV=2	Molybdopterin-binding domain of aldehyde dehydrogenase//Mediator of RNA polymerase II transcription complex subunit 8	regulation of transcription from RNA polymerase II promoter//oxidation-reduction process	oxidoreductase activity//RNA polymerase II transcription cofactor activity	mediator complex	Xanthine dehydrogenase
c150391_g2	5713	Tetratricopeptide repeat-like superfamily protein isoform 1 [Theobroma cacao] >gi|508718169|gb|EOY10066.1| Tetratricopeptide repeat-like superfamily protein isoform 1 [Theobroma cacao]	PREDICTED: Vitis vinifera TOM1-like protein 2 (LOC100264036), mRNA	--	--	--	O04647	1759	0	Pentatricopeptide repeat-containing protein At5g27270 OS=Arabidopsis thaliana GN=EMB976 PE=2 SV=2	Tetratricopeptide repeat//Cytochrome c oxidase subunit VIc//Transcription factor subunit Med10 of Mediator complex//Methylaspartate mutase E chain (MutE)//Region in Clathrin and VPS//VHS domain//Coatomer epsilon subunit//GAT domain//Tetratricopeptide repeat//Tetratricopeptide repeat	proton transport//regulation of transcription from RNA polymerase II promoter//anaerobic glutamate catabolic process//mitochondrial electron transport, cytochrome c to oxygen//retrograde vesicle-mediated transport, Golgi to ER//vesicle-mediated transport//intracellular protein transport	structural molecule activity//protein binding//intramolecular transferase activity//cytochrome-c oxidase activity//cobalamin binding//RNA polymerase II transcription cofactor activity	respiratory chain complex IV//mediator complex//intracellular	Cytosolic sorting protein GGA2/TOM1
c150392_g1	5639	hypothetical protein JCGZ_23498 [Jatropha curcas]	PREDICTED: Vitis vinifera uncharacterized LOC100267561 (LOC100267561), mRNA	K15156	MED14, RGR1	mediator of RNA polymerase II transcription subunit 14	Q9SR02	2108	0	Mediator of RNA polymerase II transcription subunit 14 OS=Arabidopsis thaliana GN=MED14 PE=1 SV=1	Mediator complex subunit MED14	regulation of transcription from RNA polymerase II promoter	RNA polymerase II transcription cofactor activity	mediator complex	Thyroid hormone receptor-associated coactivator complex component (TRAP170)
c150493_g2	1860	--	--	--	--	--	--	--	--	--	PAPA-1-like conserved region//Sigma-70, non-essential region	regulation of transcription, DNA-templated//DNA-templated transcription, initiation	DNA binding//sequence-specific DNA binding transcription factor activity//sigma factor activity	transcription factor complex//Ino80 complex	--
c150501_g2	7606	PREDICTED: uncharacterized protein LOC100263628 [Vitis vinifera]	Vitis vinifera contig VV78X069136.9, whole genome shotgun sequence	--	--	--	H3K2Y6	5220	0	Mediator of RNA polymerase II transcription subunit 12 OS=Arabidopsis thaliana GN=MED12 PE=1 SV=1	Transcription mediator complex subunit Med12	regulation of transcription from RNA polymerase II promoter	RNA polymerase II transcription cofactor activity	mediator complex	RNA polymerase II transcription mediator
c150944_g2	4122	Putative copia-type polyprotein [Oryza sativa Japonica Group]	Populus trichocarpa clone ACSB1521-K16, complete sequence	--	--	--	P04146	446	2.55029e-72	Copia protein OS=Drosophila melanogaster GN=GIP PE=1 SV=3	Glycerol-3-phosphate acyltransferase//Mediator complex subunit 15//Reverse transcriptase (RNA-dependent DNA polymerase)//Integrase core domain	DNA integration//phospholipid biosynthetic process//RNA-dependent DNA replication//regulation of transcription from RNA polymerase II promoter//DNA recombination	DNA binding//RNA binding//RNA-directed DNA polymerase activity//acyl-phosphate glycerol-3-phosphate acyltransferase activity//RNA polymerase II transcription cofactor activity	plasma membrane//mediator complex//plastid	--
c150946_g1	10272	PREDICTED: uncharacterized protein LOC100247348 [Vitis vinifera]	Ricinus communis conserved hypothetical protein, mRNA	--	--	--	Q55GD2	240	3.28155e-18	Protein DDB_G0268328 OS=Dictyostelium discoideum GN=DDB_G0268328 PE=4 SV=1	Androgen receptor	regulation of transcription, DNA-templated//signal transduction//androgen receptor signaling pathway	androgen receptor activity//DNA binding//steroid binding	nucleus	--
c151006_g1	3021	putative transposable element [Arabidopsis thaliana] >gi|7268932|emb|CAB79135.1| putative transposable element [Arabidopsis thaliana]	--	--	--	--	P10978	224	3.05816e-25	Retrovirus-related Pol polyprotein from transposon TNT 1-94 OS=Nicotiana tabacum PE=2 SV=1	Mediator complex subunit 13 C-terminal//Arginine-tRNA-protein transferase, N terminus	protein arginylation//regulation of transcription from RNA polymerase II promoter	arginyltransferase activity//RNA polymerase II transcription cofactor activity	mediator complex	--
c151104_g1	837	--	--	--	--	--	--	--	--	--	Transcription factor IIA, alpha/beta subunit	transcription initiation from RNA polymerase II promoter	--	transcription factor TFIIA complex	--
c151675_g1	311	PREDICTED: uncharacterized protein LOC102702950 [Oryza brachyantha]	--	--	--	--	--	--	--	--	Core binding factor beta subunit	--	transcription coactivator activity	nucleus//transcription factor complex	--
c151711_g1	284	fumarate reductase [Punctularia strigosozonata HHB-11173 SS5] >gi|390602683|gb|EIN12076.1| fumarate reductase [Punctularia strigosozonata HHB-11173 SS5]	--	--	--	--	O13755	151	3.5476e-11	Putative fumarate reductase OS=Schizosaccharomyces pombe (strain 972 / ATCC 24843) GN=osm1 PE=3 SV=1	Sigma-70 region 3	regulation of transcription, DNA-templated//DNA-templated transcription, initiation	sequence-specific DNA binding transcription factor activity//DNA binding//sigma factor activity	transcription factor complex	--
c151846_g1	423	hypothetical protein EPUS_04334 [Endocarpon pusillum Z07020] >gi|539440855|gb|ERF76257.1| hypothetical protein EPUS_04334 [Endocarpon pusillum Z07020]	--	--	--	--	--	--	--	--	Mediator complex subunit 3 fungal	regulation of transcription from RNA polymerase II promoter	RNA polymerase II transcription cofactor activity	mediator complex	--
c151932_g1	207	peroxisomal and mitochondrial division factor2 [Arabidopsis thaliana] >gi|6692690|gb|AAF24824.1|AC007592_17 F12K11.14 [Arabidopsis thaliana] >gi|332189881|gb|AEE28002.1| peroxisomal and mitochondrial division factor2 [Arabidopsis thaliana]	Arabidopsis thaliana chromosome 1, complete sequence	--	--	--	--	--	--	--	Septum formation initiator//Basic region leucine zipper//UV radiation resistance protein and autophagy-related subunit 14//RNA polymerase II transcription mediator complex subunit 9//Nucleopolyhedrovirus P10 protein//Aluminium activated malate transporter//V-type ATPase 116kDa subunit family//B-cell receptor-associated protein 31-like	cell cycle//positive regulation of autophagy//regulation of transcription from RNA polymerase II promoter//proton transport//mitochondrion organization//ATP hydrolysis coupled proton transport//regulation of transcription, DNA-templated//intracellular protein transport//malate transport	hydrogen ion transmembrane transporter activity//RNA polymerase II transcription cofactor activity//sequence-specific DNA binding transcription factor activity//sequence-specific DNA binding	integral component of mitochondrial outer membrane//vacuolar membrane//cytosol//viral capsid//plastid//proton-transporting V-type ATPase, V0 domain//transcription factor complex//endoplasmic reticulum//mediator complex//integral component of membrane	--
c151958_g1	445	--	--	--	--	--	--	--	--	--	Transcription factor IIA, alpha/beta subunit//Fungal cellulose binding domain	transcription initiation from RNA polymerase II promoter//carbohydrate metabolic process	hydrolase activity, hydrolyzing O-glycosyl compounds//cellulose binding	transcription factor TFIIA complex//extracellular region	--
c152416_g1	496	--	--	--	--	--	--	--	--	--	Transcription factor IIA, alpha/beta subunit//Microtubule associated protein (MAP65/ASE1 family)	cytokinesis//transcription initiation from RNA polymerase II promoter//microtubule cytoskeleton organization	microtubule binding	tubulin complex//transcription factor TFIIA complex	--
c152666_g1	464	putative SCP-like extracellular protein [Colletotrichum sublineola]	--	--	--	--	--	--	--	--	Transcription factor IIA, alpha/beta subunit	transcription initiation from RNA polymerase II promoter	--	transcription factor TFIIA complex	--
c153098_g1	229	hypothetical protein DOTSEDRAFT_175145 [Dothistroma septosporum NZE10]	--	--	--	--	--	--	--	--	Vitamin-D-receptor interacting Mediator subunit 4	regulation of transcription from RNA polymerase II promoter	RNA polymerase II transcription cofactor activity	mediator complex	--
c153161_g1	207	--	--	--	--	--	--	--	--	--	Mediator complex subunit 3 fungal	regulation of transcription from RNA polymerase II promoter	RNA polymerase II transcription cofactor activity	mediator complex	--
c153814_g1	565	hypothetical protein DAPPUDRAFT_226463 [Daphnia pulex]	--	--	--	--	--	--	--	--	NOA36 protein//Epstein-Barr virus nuclear antigen 3 (EBNA-3)//Transcription initiation factor IIF, alpha subunit (TFIIF-alpha)//Transcription factor IIA, alpha/beta subunit	viral process//positive regulation of transcription, DNA-templated//transcription initiation from RNA polymerase II promoter	DNA binding//zinc ion binding	nucleus//host cell nucleus//transcription factor TFIIA complex	--
c154217_g1	267	Transcription initiation factor IIA subunit 1 [Acromyrmex echinatior]	--	K03122	TFIIA1, GTF2A1, TOA1	transcription initiation factor TFIIA large subunit	P52654	143	1.89281e-10	Transcription initiation factor IIA subunit 1 OS=Drosophila melanogaster GN=TfIIA-L PE=1 SV=2	Transcription factor IIA, alpha/beta subunit	translational initiation//regulation of translational initiation//transcription initiation from RNA polymerase II promoter	translation initiation factor activity	ribosome//transcription factor TFIIA complex	RNA polymerase II transcription initiation factor TFIIA, large chain
c154463_g1	207	--	--	--	--	--	--	--	--	--	Androgen receptor	signal transduction//regulation of transcription, DNA-templated//androgen receptor signaling pathway	DNA binding//androgen receptor activity//steroid binding	nucleus	--
c154475_g1	258	conserved hypothetical protein [Ixodes scapularis] >gi|215508010|gb|EEC17464.1| conserved hypothetical protein [Ixodes scapularis]	--	--	--	--	Q8C8N2	193	6.23447e-17	Protein SCAI OS=Mus musculus GN=Scai PE=1 SV=2	Protein of unknown function (DUF3550/UPF0682)	transcription, DNA-templated	transcription corepressor activity	transcription factor complex	--
c154941_g1	225	unknown [Picea sitchensis]	Picea glauca clone GQ03307_B18 mRNA sequence	--	--	--	--	--	--	--	--	transcription initiation from RNA polymerase II promoter	--	transcription factor TFIIA complex	--
c155356_g1	610	--	--	--	--	--	--	--	--	--	Beta-trefoil DNA-binding domain	regulation of transcription, DNA-templated	RNA polymerase II core promoter proximal region sequence-specific DNA binding//RNA polymerase II core promoter proximal region sequence-specific DNA binding transcription factor activity	nucleus	--
c155952_g1	221	hypothetical protein COCMIDRAFT_4591 [Bipolaris oryzae ATCC 44560] >gi|576932778|gb|EUC46314.1| hypothetical protein COCMIDRAFT_4591 [Bipolaris oryzae ATCC 44560]	--	--	--	--	--	--	--	--	Mediator complex subunit 3 fungal	regulation of transcription from RNA polymerase II promoter	RNA polymerase II transcription cofactor activity	mediator complex	--
c156465_g1	420	--	--	--	--	--	--	--	--	--	TFIIE beta subunit core domain	transcription initiation from RNA polymerase II promoter	--	transcription factor TFIIE complex	--
c157264_g1	265	Similar to Casein kinase II subunit beta-1; acc. no. Q8TG12 [Pyronema omphalodes CBS 100304]	--	--	--	--	Q8TG12	178	2.04661e-15	Casein kinase II subunit beta-1 OS=Neurospora crassa (strain ATCC 24698 / 74-OR23-1A / CBS 708.71 / DSM 1257 / FGSC 987) GN=ckb-1 PE=2 SV=1	Nop14-like family//Tom37 C-terminal domain//Polyomavirus large T antigen C-terminus//Casein kinase II regulatory subunit//Poxvirus DNA-directed RNA polymerase 19 kDa subunit//NOA36 protein//Sigma-70, non-essential region//Centromere protein B dimerisation domain//Translocon-associated protein (TRAP), alpha subunit//Myc amino-terminal region//Yeast trans-acting factor (REP1/REP2)//CDC45-like prote…	DNA replication//protein targeting to mitochondrion//purine nucleobase metabolic process//pyrimidine nucleobase metabolic process//DNA replication initiation//plasmid partitioning//regulation of protein kinase activity//regulation of transcription, DNA-templated//DNA-templated transcription, initiation//transcription, DNA-templated	chromatin binding//DNA-directed RNA polymerase activity//ATP binding//sigma factor activity//zinc ion binding//protein kinase regulator activity//sequence-specific DNA binding transcription factor activity//DNA binding	nucleus//protein kinase CK2 complex//nucleolus//chromosome, centromeric region//chromatin//endoplasmic reticulum//transcription factor complex//small-subunit processome//mitochondrial outer membrane	Casein kinase II, beta subunit
c158031_g1	440	unknown [Picea sitchensis]	Picea sitchensis isolate KD301 histone H1-like protein mRNA, partial cds	K11275	H1_5	histone H1/5	P23444	157	3.7302e-12	Histone H1 OS=Zea mays PE=2 SV=2	Transcription factor IIA, alpha/beta subunit	transcription initiation from RNA polymerase II promoter//nucleosome assembly	DNA binding	nucleosome//transcription factor TFIIA complex//nucleus	--
c158211_g1	235	hypothetical protein A1O1_04506 [Capronia coronata CBS 617.96] >gi|590016193|gb|EXJ91394.1| hypothetical protein A1O1_04506 [Capronia coronata CBS 617.96]	--	--	--	--	P0C1B0	140	4.995e-10	FK506-binding protein 4 OS=Emericella nidulans (strain FGSC A4 / ATCC 38163 / CBS 112.46 / NRRL 194 / M139) GN=fpr4 PE=3 SV=2	Transcription factor IIA, alpha/beta subunit//Photosystem II reaction centre T protein	photosynthesis//transcription initiation from RNA polymerase II promoter	--	transcription factor TFIIA complex//membrane//photosystem II//photosystem II reaction center	--
c158278_g1	312	PREDICTED: transcription initiation factor IIA subunit 2-like [Metaseiulus occidentalis]	--	K03123	TFIIA2, GTF2A2, TOA2	transcription initiation factor TFIIA small subunit	B7Q1Q9	272	4.72425e-30	Transcription initiation factor IIA subunit 2 OS=Ixodes scapularis GN=IscW_ISCW010050 PE=3 SV=1	Transcription initiation factor IIA, gamma subunit, helical domain//Transcription initiation factor IIA, gamma subunit	transcription initiation from RNA polymerase II promoter	--	transcription factor TFIIA complex	Transcription initiation factor IIA, gamma subunit
c159313_g1	516	Cyanate hydratase [Taphrina deformans PYCC 5710]	--	K01725	cynS	cyanate lyase	A2R692	370	3.82951e-43	Cyanate hydratase OS=Aspergillus niger (strain CBS 513.88 / FGSC A1513) GN=cyn1 PE=3 SV=1	Sigma-70, region 4//Cyanate lyase C-terminal domain	regulation of transcription, DNA-templated//cyanate metabolic process//DNA-templated transcription, initiation	sequence-specific DNA binding transcription factor activity//DNA binding//sigma factor activity	transcription factor complex	--
c160068_g1	336	--	--	--	--	--	--	--	--	--	Mediator complex subunit 3 fungal//Predicted coiled-coil domain-containing protein (DUF2360)	regulation of transcription from RNA polymerase II promoter	RNA polymerase II transcription cofactor activity	mediator complex//WASH complex	--
c160208_g1	259	--	--	--	--	--	--	--	--	--	Sigma-70, non-essential region	regulation of transcription, DNA-templated//DNA-templated transcription, initiation	DNA binding//sequence-specific DNA binding transcription factor activity//sigma factor activity	transcription factor complex	--
c160227_g1	372	Chain A, Solution Structure Of The Second Homeobox Domain Of At- Binding Transcription Factor 1 (Atbf1)	--	--	--	--	D2KQB0	131	1.47543e-08	Hematopoietically-expressed homeobox protein HHEX homolog OS=Patiria miniata GN=hhex PE=2 SV=1	Homeobox domain	negative regulation of transcription from RNA polymerase II promoter//regulation of transcription from RNA polymerase II promoter//negative regulation of myoblast differentiation//regulation of transcription, DNA-templated//positive regulation of myoblast differentiation	ion binding//sequence-specific DNA binding//enzyme binding//transcription regulatory region DNA binding//sequence-specific DNA binding transcription factor activity//RNA polymerase II distal enhancer sequence-specific DNA binding transcription factor activity	transcription factor complex	Transcription factor HEX, contains HOX and HALZ domains
c160230_g1	301	hypothetical protein MYCFIDRAFT_64208 [Pseudocercospora fijiensis CIRAD86] >gi|452983097|gb|EME82855.1| hypothetical protein MYCFIDRAFT_64208 [Pseudocercospora fijiensis CIRAD86]	--	--	--	--	--	--	--	--	Transcription factor IIA, alpha/beta subunit	transcription initiation from RNA polymerase II promoter	--	transcription factor TFIIA complex	--
c160863_g1	311	histone H2b	--	K11252	H2B	histone H2B	P37210	304	1.62232e-34	Histone H2B OS=Neurospora crassa (strain ATCC 24698 / 74-OR23-1A / CBS 708.71 / DSM 1257 / FGSC 987) GN=hh2b PE=1 SV=4	Core histone H2A/H2B/H3/H4//Transcription initiation factor TFIID subunit A	DNA-templated transcription, initiation	DNA binding	transcription factor TFIID complex	Histone H2B
c161650_g1	355	hypothetical protein MELLADRAFT_85732 [Melampsora larici-populina 98AG31] >gi|328858362|gb|EGG07475.1| hypothetical protein MELLADRAFT_85732 [Melampsora larici-populina 98AG31]	--	K03122	TFIIA1, GTF2A1, TOA1	transcription initiation factor TFIIA large subunit	Q9USU9	161	1.70157e-12	Transcription initiation factor IIA large subunit OS=Schizosaccharomyces pombe (strain 972 / ATCC 24843) GN=toa1 PE=1 SV=1	Transcription factor IIA, alpha/beta subunit	transcription initiation from RNA polymerase II promoter	--	transcription factor TFIIA complex	RNA polymerase II transcription initiation factor TFIIA, large chain
c161826_g1	283	--	--	--	--	--	--	--	--	--	Beta-trefoil DNA-binding domain	regulation of transcription, DNA-templated	RNA polymerase II core promoter proximal region sequence-specific DNA binding//RNA polymerase II core promoter proximal region sequence-specific DNA binding transcription factor activity	nucleus	--
c161967_g1	443	--	--	--	--	--	--	--	--	--	Fascin domain//Retroviral envelope protein//Vitamin-D-receptor interacting Mediator subunit 4//Lipoprotein leucine-zipper//bZIP transcription factor	regulation of transcription from RNA polymerase II promoter//regulation of transcription, DNA-templated	structural molecule activity//sequence-specific DNA binding//actin filament binding//protein binding, bridging//sequence-specific DNA binding transcription factor activity//RNA polymerase II transcription cofactor activity	viral envelope//outer membrane//mediator complex//transcription factor complex	--
c162426_g1	240	--	--	--	--	--	--	--	--	--	Mediator complex subunit 3 fungal	regulation of transcription from RNA polymerase II promoter	RNA polymerase II transcription cofactor activity	mediator complex	--
c162686_g1	318	hypothetical protein MYCGRDRAFT_107781 [Zymoseptoria tritici IPO323] >gi|339476696|gb|EGP91787.1| hypothetical protein MYCGRDRAFT_107781 [Zymoseptoria tritici IPO323]	--	--	--	--	--	--	--	--	Mediator complex subunit 3 fungal//Semialdehyde dehydrogenase, dimerisation domain	urea cycle intermediate metabolic process//oxidation-reduction process//regulation of transcription from RNA polymerase II promoter//cellular amino acid biosynthetic process	protein dimerization activity//oxidoreductase activity, acting on the aldehyde or oxo group of donors, NAD or NADP as acceptor//N-acetyl-gamma-glutamyl-phosphate reductase activity//RNA polymerase II transcription cofactor activity	mediator complex//cytoplasm	--
c162903_g1	225	--	--	--	--	--	--	--	--	--	TATA-binding related factor (TRF) of subunit 20 of Mediator complex	regulation of transcription from RNA polymerase II promoter	RNA polymerase II transcription cofactor activity	mediator complex	--
c163036_g1	324	28 kDa heat- and acid-stable phosphoprotein [Zootermopsis nevadensis]	--	--	--	--	--	--	--	--	Nop14-like family//Sigma-70, non-essential region//DNA polymerase phi//Cobalamin biosynthesis protein CobT//Glypican//CDC45-like protein//NOA36 protein	DNA replication//cobalamin biosynthetic process//regulation of transcription, DNA-templated//DNA replication initiation//transcription, DNA-templated//DNA-templated transcription, initiation	sigma factor activity//zinc ion binding//sequence-specific DNA binding transcription factor activity//heparan sulfate proteoglycan binding//DNA binding//DNA-directed DNA polymerase activity	nucleus//membrane//DNA polymerase complex//transcription factor complex//proteinaceous extracellular matrix//small-subunit processome	--
c163454_g1	225	PREDICTED: hypothetical protein LOC100648635 [Bombus terrestris]	--	K06071	PKN	protein kinase N	A1Z7T0	163	6.5727e-13	Serine/threonine-protein kinase N OS=Drosophila melanogaster GN=Pkn PE=1 SV=1	Hr1 repeat//RNA polymerase II transcription mediator complex subunit 9	signal transduction//regulation of transcription from RNA polymerase II promoter	RNA polymerase II transcription cofactor activity	mediator complex	--
c163869_g1	385	hypothetical protein M438DRAFT_349765 [Aureobasidium pullulans EXF-150]	--	--	--	--	--	--	--	--	ARC105 or Med15 subunit of Mediator complex non-fungal	regulation of transcription from RNA polymerase II promoter	RNA polymerase II transcription cofactor activity	mediator complex	--
c164243_g1	226	hypothetical protein VITISV_003631 [Vitis vinifera]	--	--	--	--	--	--	--	--	Sigma-70, region 4	regulation of transcription, DNA-templated//DNA-templated transcription, initiation	sequence-specific DNA binding transcription factor activity//DNA binding//sigma factor activity	transcription factor complex	--
c165292_g1	204	--	--	--	--	--	--	--	--	--	Subunit 17 of Mediator complex	regulation of transcription from RNA polymerase II promoter	RNA polymerase II transcription cofactor activity	mediator complex	--
c165620_g1	316	hypothetical protein HMPREF1541_03382 [Cyphellophora europaea CBS 101466] >gi|568118839|gb|ETN41446.1| hypothetical protein HMPREF1541_03382 [Cyphellophora europaea CBS 101466]	--	--	--	--	--	--	--	--	Androgen receptor	androgen receptor signaling pathway//regulation of transcription, DNA-templated//signal transduction	steroid binding//androgen receptor activity//DNA binding	nucleus	--
c165706_g1	323	--	--	--	--	--	--	--	--	--	Sigma-70, region 4	regulation of transcription, DNA-templated//DNA-templated transcription, initiation	DNA binding//sequence-specific DNA binding transcription factor activity//sigma factor activity	transcription factor complex	--
c165941_g1	201	--	--	--	--	--	--	--	--	--	Subunit 17 of Mediator complex	regulation of transcription from RNA polymerase II promoter	RNA polymerase II transcription cofactor activity	mediator complex	--
c166518_g1	283	60S ribosomal protein L6 [Aureobasidium pullulans EXF-150]	Phaeosphaeria nodorum SN15 hypothetical protein partial mRNA	K02934	RP-L6e, RPL6	large subunit ribosomal protein L6e	Q02326	194	3.88617e-18	60S ribosomal protein L6-A OS=Saccharomyces cerevisiae (strain ATCC 204508 / S288c) GN=RPL6A PE=1 SV=2	Androgen receptor	regulation of transcription, DNA-templated//signal transduction//androgen receptor signaling pathway	androgen receptor activity//DNA binding//steroid binding	nucleus	60s ribosomal protein L6
c166882_g1	279	GM21852 [Drosophila sechellia] >gi|194126372|gb|EDW48415.1| GM21852 [Drosophila sechellia]	--	--	--	--	--	--	--	--	RNA polymerase II transcription mediator complex subunit 9	regulation of transcription from RNA polymerase II promoter	RNA polymerase II transcription cofactor activity	mediator complex	--
c166916_g1	301	hypothetical protein BAUCODRAFT_33944 [Baudoinia compniacensis UAMH 10762] >gi|449300572|gb|EMC96584.1| hypothetical protein BAUCODRAFT_33944 [Baudoinia compniacensis UAMH 10762]	--	--	--	--	Q8TB22	144	4.57211e-10	Spermatogenesis-associated protein 20 OS=Homo sapiens GN=SPATA20 PE=2 SV=3	IclR helix-turn-helix domain//Sigma-70 region 3//Sigma-70, region 4	regulation of transcription, DNA-templated//DNA-templated transcription, initiation	DNA binding//sequence-specific DNA binding transcription factor activity//sigma factor activity	transcription factor complex	Highly conserved protein containing a thioredoxin domain
c167235_g1	526	--	--	--	--	--	--	--	--	--	Mediator of RNA pol II transcription subunit 19	regulation of transcription from RNA polymerase II promoter	RNA polymerase II transcription cofactor activity	mediator complex	--
c167427_g1	305	putative golgi matrix protein [Neofusicoccum parvum UCRNP2] >gi|485922501|gb|EOD47935.1| putative golgi matrix protein [Neofusicoccum parvum UCRNP2]	--	--	--	--	--	--	--	--	Nucleopolyhedrovirus P10 protein//Septation ring formation regulator, EzrA//USP8 interacting//GrpE//Initiation factor 2 subunit family//TPR/MLP1/MLP2-like protein//TMPIT-like protein//IRSp53/MIM homology domain//Outer membrane efflux protein//UV radiation resistance protein and autophagy-related subunit 14//Rho Binding//Laminin Domain II//Class II histocompatibility antigen, beta domain//Golgi tr…	peptidyl-proline hydroxylation to 4-hydroxy-L-proline//signal transduction//oxidation-reduction process//regulation of transcription from RNA polymerase II promoter//cell adhesion//phosphorelay signal transduction system//filopodium assembly//immune response//intracellular protein transport//Golgi vesicle transport//protein folding//antigen processing and presentation//protein ubiquitination//pos…	acid-amino acid ligase activity//structural molecule activity//protein homodimerization activity//phosphorelay sensor kinase activity//SH3 domain binding//protein tag//cytoskeletal adaptor activity//adenyl-nucleotide exchange factor activity//RNA polymerase II transcription cofactor activity//chaperone binding//procollagen-proline 4-dioxygenase activity//Rho GTPase binding//oxidoreductase activit…	viral capsid//MHC class II protein complex//membrane//integral component of membrane//septin ring//mediator complex//prefoldin complex//endoplasmic reticulum//nuclear pore//basement membrane//Golgi transport complex//protein histidine kinase complex	--
c167561_g1	433	--	--	--	--	--	--	--	--	--	TAFII55 protein conserved region	transcription initiation from RNA polymerase II promoter	--	transcription factor TFIID complex	--
c167812_g1	321	thyroid hormone receptor interactor 12, isoform CRA_a [Homo sapiens]	--	K10590	TRIP12	E3 ubiquitin-protein ligase TRIP12	Q14669	305	3.17985e-31	E3 ubiquitin-protein ligase TRIP12 OS=Homo sapiens GN=TRIP12 PE=1 SV=1	HECT-domain (ubiquitin-transferase)	embryo development//signal transduction//negative regulation of double-strand break repair//protein ubiquitination involved in ubiquitin-dependent protein catabolic process//negative regulation of histone H2A K63-linked ubiquitination//protein ubiquitination	thyroid hormone receptor binding//ubiquitin-protein transferase activity	nucleoplasm//transcription factor complex//cytoplasm	E3 ubiquitin protein ligase
c167894_g1	226	transcription factor protein [Ciona intestinalis] >gi|70569654|dbj|BAE06451.1| transcription factor protein [Ciona intestinalis]	--	K09409	FOXP	forkhead box protein P	Q8IVH2	159	1.92392e-12	Forkhead box protein P4 OS=Homo sapiens GN=FOXP4 PE=1 SV=1	Mediator complex subunit 3 fungal//Fork head domain	regulation of transcription, DNA-templated//tissue development//pattern specification process//regulation of sequence-specific DNA binding transcription factor activity//regulation of transcription from RNA polymerase II promoter//embryo development	RNA polymerase II transcription cofactor activity//double-stranded DNA binding//sequence-specific DNA binding transcription factor activity//DNA binding, bending//protein heterodimerization activity//transcription factor binding//sequence-specific DNA binding//RNA polymerase II distal enhancer sequence-specific DNA binding transcription factor activity//chromatin binding//protein homodimerization…	transcription factor complex//mediator complex//cytoplasm//chromatin	Predicted forkhead transcription factor
c167953_g1	342	biogenesis of lysosomal organelles complex-1, subunit 2 [Xenopus laevis] >gi|120537914|gb|AAI29747.1| LOC100036972 protein [Xenopus laevis]	--	K16750	BLOC1S2	biogenesis of lysosome-related organelles complex 1 subunit 2	Q66KB9	179	7.56316e-16	Biogenesis of lysosome-related organelles complex 1 subunit 2 OS=Xenopus tropicalis GN=bloc1s2 PE=2 SV=1	Chordopoxvirus fusion protein//Vitamin-D-receptor interacting Mediator subunit 4	fusion of virus membrane with host plasma membrane//regulation of transcription from RNA polymerase II promoter	RNA polymerase II transcription cofactor activity	viral envelope//mediator complex	Uncharacterized conserved protein
c168039_g1	206	--	--	--	--	--	--	--	--	--	Sigma-70, region 4	DNA-templated transcription, initiation//regulation of transcription, DNA-templated	sigma factor activity//sequence-specific DNA binding transcription factor activity//DNA binding	transcription factor complex	--
c168210_g1	1296	PREDICTED: partner of Y14 and mago-like [Metaseiulus occidentalis]	--	--	--	--	Q2F5J3	144	2.88882e-09	Partner of Y14 and mago OS=Bombyx mori GN=wibg PE=2 SV=1	Mago binding//ARC105 or Med15 subunit of Mediator complex non-fungal	regulation of transcription from RNA polymerase II promoter	RNA polymerase II transcription cofactor activity//protein binding	mediator complex	--
c168381_g1	422	Mediator of RNA polymerase II transcription subunit 19, partial [Stegodyphus mimosarum]	--	K15137	MED19	mediator of RNA polymerase II transcription subunit 19	Q174D3	242	6.88189e-24	Mediator of RNA polymerase II transcription subunit 19 OS=Aedes aegypti GN=MED19 PE=3 SV=1	Mediator of RNA pol II transcription subunit 19	regulation of transcription from RNA polymerase II promoter	RNA polymerase II transcription cofactor activity	mediator complex	--
c168399_g1	544	Programmed cell death protein 5 [Crassostrea gigas]	--	K06875	PDCD5, TFAR19	programmed cell death protein 5	Q2HJH9	180	1.56339e-15	Programmed cell death protein 5 OS=Bos taurus GN=PDCD5 PE=2 SV=3	Double-stranded DNA-binding domain//Spumavirus gag protein//ATP synthase (E/31 kDa) subunit//Transcription factor IIA, alpha/beta subunit//ARC105 or Med15 subunit of Mediator complex non-fungal//Cobalamin-independent synthase, Catalytic domain//Spt20 family//BAF1 / ABF1 chromatin reorganising factor	oxidative phosphorylation//viral entry into host cell//transcription initiation from RNA polymerase II promoter//microtubule-dependent intracellular transport of viral material towards nucleus//chromatin remodeling//regulation of transcription from RNA polymerase II promoter//methionine biosynthetic process//viral release from host cell//ATP hydrolysis coupled proton transport//proton transport	5-methyltetrahydropteroyltriglutamate-homocysteine S-methyltransferase activity//RNA polymerase II transcription cofactor activity//proton-transporting ATPase activity, rotational mechanism//DNA binding//transcription cofactor activity	host cell cytoplasm//mediator complex//transcription factor complex//host cell nucleus//transcription factor TFIIA complex//nucleus//viral capsid//proton-transporting two-sector ATPase complex, catalytic domain//SAGA complex	Apoptosis-related protein/predicted DNA-binding protein
c168579_g1	215	--	--	--	--	--	--	--	--	--	Mediator of RNA polymerase II transcription complex subunit 8	regulation of transcription from RNA polymerase II promoter	RNA polymerase II transcription cofactor activity	mediator complex	--
c168621_g1	241	hypothetical protein A1O5_11030 [Cladophialophora psammophila CBS 110553] >gi|589982563|gb|EXJ65789.1| hypothetical protein A1O5_11030 [Cladophialophora psammophila CBS 110553]	--	--	--	--	Q47PU3	109	6.50637e-06	Phenylacetone monooxygenase OS=Thermobifida fusca (strain YX) GN=pamO PE=1 SV=1	Mediator complex subunit 15	regulation of transcription from RNA polymerase II promoter	RNA polymerase II transcription cofactor activity	mediator complex	--
c168815_g1	381	unknown [Dendroctonus ponderosae] >gi|478253526|gb|ENN73844.1| hypothetical protein YQE_09536, partial [Dendroctonus ponderosae] >gi|546685398|gb|ERL94911.1| hypothetical protein D910_12183 [Dendroctonus ponderosae]	--	K03124	TFIIB, GTF2B, SUA7, tfb	transcription initiation factor TFIIB	P29054	254	1.8218e-25	Transcription initiation factor IIB OS=Xenopus laevis GN=gtf2b PE=2 SV=1	Sigma-70, region 4//Cyclin, C-terminal domain//Bundlin//Sigma-70, region 4//Transcription factor TFIIB repeat	regulation of transcription, DNA-templated//DNA-templated transcription, initiation	sequence-specific DNA binding transcription factor activity//DNA binding//TBP-class protein binding//sigma factor activity	nucleus//pilus//transcription factor complex	Transcription initiation factor TFIIB
c168965_g1	272	PREDICTED: mediator of RNA polymerase II transcription subunit 10-like [Saccoglossus kowalevskii]	--	K15151	MED10, NUT2	mediator of RNA polymerase II transcription subunit 10	Q7Q5R5	247	2.26172e-26	Mediator of RNA polymerase II transcription subunit 10 OS=Anopheles gambiae GN=MED10 PE=3 SV=2	Transcription factor subunit Med10 of Mediator complex//TolB amino-terminal domain	protein transport//regulation of transcription from RNA polymerase II promoter	RNA polymerase II transcription cofactor activity	periplasmic space//mediator complex	Transcription factor, subunit of SRB subcomplex of RNA polymerase II
c168984_g1	215	hypothetical protein MYCFIDRAFT_204881 [Pseudocercospora fijiensis CIRAD86] >gi|452979844|gb|EME79606.1| hypothetical protein MYCFIDRAFT_204881 [Pseudocercospora fijiensis CIRAD86]	--	K11644	SIN3A	paired amphipathic helix protein Sin3a	P22579	253	6.60865e-25	Transcriptional regulatory protein SIN3 OS=Saccharomyces cerevisiae (strain ATCC 204508 / S288c) GN=SIN3 PE=1 SV=2	Sigma-70, non-essential region//Paired amphipathic helix repeat	regulation of transcription, DNA-templated//DNA-templated transcription, initiation	DNA binding//sequence-specific DNA binding transcription factor activity//sigma factor activity	transcription factor complex//nucleus	Histone deacetylase complex, SIN3 component
c169549_g1	272	suppressor of hairless protein [Cupiennius salei]	--	K06053	RBPSUH, RBPJK	recombining binding protein suppressor of hairless	P28159	417	7.14625e-48	Suppressor of hairless protein OS=Drosophila melanogaster GN=Su(H) PE=1 SV=1	LAG1, DNA binding	regulation of transcription, DNA-templated	sequence-specific DNA binding transcription factor activity//RNA polymerase II core promoter proximal region sequence-specific DNA binding//RNA polymerase II core promoter proximal region sequence-specific DNA binding transcription factor activity//DNA binding	nucleus//transcription factor complex	Recombination signal binding protein-J kappa(CBF1, Su(H), HS2NF5)
c169861_g1	562	phosphofructokinase [Aedes aegypti] >gi|108877243|gb|EAT41468.1| AAEL006895-PA [Aedes aegypti]	--	K00850	pfkA, PFK	6-phosphofructokinase 1	P52034	278	8.76636e-27	ATP-dependent 6-phosphofructokinase OS=Drosophila melanogaster GN=Pfk PE=2 SV=2	Mediator complex subunit 3 fungal//Phosphofructokinase	gluconeogenesis//mannose metabolic process//regulation of transcription from RNA polymerase II promoter//cellular metabolic process//pentose-phosphate shunt//fructose metabolic process//glycolytic process//galactose metabolic process	6-phosphofructokinase activity//RNA polymerase II transcription cofactor activity//transferase activity	mediator complex//6-phosphofructokinase complex	Pyrophosphate-dependent phosphofructo-1-kinase
c170643_g1	290	--	--	--	--	--	--	--	--	--	B-cell receptor-associated protein 31-like//TATA-binding related factor (TRF) of subunit 20 of Mediator complex	intracellular protein transport//regulation of transcription from RNA polymerase II promoter	RNA polymerase II transcription cofactor activity	integral component of membrane//endoplasmic reticulum//mediator complex	--
c171024_g1	313	--	--	--	--	--	--	--	--	--	ARC105 or Med15 subunit of Mediator complex non-fungal	regulation of transcription from RNA polymerase II promoter	RNA polymerase II transcription cofactor activity	mediator complex	--
c172637_g1	274	--	--	--	--	--	--	--	--	--	Subunit 17 of Mediator complex	regulation of transcription from RNA polymerase II promoter	RNA polymerase II transcription cofactor activity	mediator complex	--
c172815_g1	236	hypothetical protein SNOG_04446 [Phaeosphaeria nodorum SN15] >gi|160706281|gb|EAT88206.2| hypothetical protein SNOG_04446 [Phaeosphaeria nodorum SN15]	Pyrenophora tritici-repentis Pt-1C-BFP nuclear transcription factor Y subunit B-10, mRNA	K08065	NFYB	nuclear transcription Y subunit beta	Q9SLG0	325	3.6669e-38	Nuclear transcription factor Y subunit B-1 OS=Arabidopsis thaliana GN=NFYB1 PE=1 SV=2	Transcription initiation factor IID, 18kD subunit//Core histone H2A/H2B/H3/H4//Histone-like transcription factor (CBF/NF-Y) and archaeal histone//Transcription initiation factor TFIID subunit A	regulation of transcription, DNA-templated//transcription from RNA polymerase II promoter//DNA-templated transcription, initiation	protein heterodimerization activity//DNA binding//sequence-specific DNA binding	transcription factor TFIID complex//nucleus//intracellular	CCAAT-binding factor, subunit A (HAP3)
c174119_g1	383	ecotropic viral integration site 5 variant [Homo sapiens]	--	--	--	--	Q96CN4	234	9.51992e-22	EVI5-like protein OS=Homo sapiens GN=EVI5L PE=1 SV=1	Sigma-54 factor, Activator interacting domain (AID)	cell proliferation//purine nucleobase metabolic process//single-organism cellular process//regulation of transcription, DNA-templated//pyrimidine nucleobase metabolic process//multicellular organismal development//transcription, DNA-templated//DNA-templated transcription, initiation	DNA-directed RNA polymerase activity//protein binding//sigma factor activity//sequence-specific DNA binding transcription factor activity//DNA binding	microtubule cytoskeleton//cytoskeletal part//nucleolus//transcription factor complex	Predicted GTPase activator NB4S/EVI5 (contains TBC domain)/Calmodulin-binding protein Pollux (contains PTB and TBC domains)
c174253_g1	314	predicted protein [Nectria haematococca mpVI 77-13-4] >gi|256720577|gb|EEU33997.1| predicted protein [Nectria haematococca mpVI 77-13-4]	--	--	--	--	Q9P6J0	250	1.01568e-24	Uncharacterized transporter C1683.12 OS=Schizosaccharomyces pombe (strain 972 / ATCC 24843) GN=SPBC1683.12 PE=3 SV=1	Transcription initiation factor TFIID component TAF4 family//Major Facilitator Superfamily	DNA-templated transcription, initiation//transmembrane transport	--	transcription factor TFIID complex//integral component of membrane	--
c174821_g1	318	hypothetical protein MELLADRAFT_43314 [Melampsora larici-populina 98AG31] >gi|328858041|gb|EGG07155.1| hypothetical protein MELLADRAFT_43314 [Melampsora larici-populina 98AG31]	--	K03124	TFIIB, GTF2B, SUA7, tfb	transcription initiation factor TFIIB	O13749	157	3.36542e-12	Transcription initiation factor IIB OS=Schizosaccharomyces pombe (strain 972 / ATCC 24843) GN=sua7 PE=3 SV=1	Sigma-70, region 4//Transcription factor TFIIB repeat//Bacterial regulatory proteins, luxR family//Phosphotyrosine interaction domain (PTB/PID)//Sigma-70, region 4	regulation of transcription, DNA-templated//DNA-templated transcription, initiation	sequence-specific DNA binding transcription factor activity//DNA binding//protein binding//zinc ion binding//TBP-class protein binding//sigma factor activity	transcription factor complex	Transcription initiation factor TFIIB
c175147_g1	314	--	--	--	--	--	--	--	--	--	Mediator of RNA pol II transcription subunit 19	regulation of transcription from RNA polymerase II promoter	RNA polymerase II transcription cofactor activity	mediator complex	--
c175211_g1	238	unnamed protein product [Mus musculus]	--	K04454	MEF2C	MADS-box transcription enhancer factor 2C	Q2KIA0	295	1.53455e-31	Myocyte-specific enhancer factor 2C OS=Bos taurus GN=MEF2C PE=2 SV=1	SRF-type transcription factor (DNA-binding and dimerisation domain)	neuron development//nephron tubule epithelial cell differentiation//cellular response to transforming growth factor beta stimulus//positive regulation of protein homodimerization activity//cardiac muscle hypertrophy in response to stress//positive regulation of bone mineralization//positive regulation of behavioral fear response//chondrocyte differentiation//positive regulation of skeletal muscle…	DNA binding//RNA polymerase II regulatory region sequence-specific DNA binding//histone deacetylase binding//RNA polymerase II distal enhancer sequence-specific DNA binding transcription factor activity//chromatin binding//protein dimerization activity//core promoter sequence-specific DNA binding//protein heterodimerization activity//HMG box domain binding//RNA polymerase II core promoter sequenc…	chromatin//transcription factor complex//protein complex//nuclear speck//histone deacetylase complex//cytoplasm	MADS box transcription factor
c175682_g1	270	--	--	--	--	--	--	--	--	--	WD domain, G-beta repeat//TATA-binding related factor (TRF) of subunit 20 of Mediator complex	regulation of transcription from RNA polymerase II promoter	RNA polymerase II transcription cofactor activity//protein binding	mediator complex	--
c175819_g1	306	hypothetical protein LOTGIDRAFT_140201, partial [Lottia gigantea] >gi|556112292|gb|ESP00944.1| hypothetical protein LOTGIDRAFT_140201, partial [Lottia gigantea]	--	--	--	--	Q91618	154	1.49026e-11	Membrane-associated tyrosine- and threonine-specific cdc2-inhibitory kinase OS=Xenopus laevis GN=pkmyt1 PE=1 SV=1	TAFII55 protein conserved region//Protein kinase domain//Protein tyrosine kinase	transcription initiation from RNA polymerase II promoter//protein phosphorylation	ATP binding//protein kinase activity	transcription factor TFIID complex	Cyclin-dependent kinase WEE1
c176308_g1	293	--	--	--	--	--	--	--	--	--	Sigma-70, non-essential region	DNA-templated transcription, initiation//regulation of transcription, DNA-templated	sigma factor activity//sequence-specific DNA binding transcription factor activity//DNA binding	transcription factor complex	--
c176396_g1	254	Non-heme 11 kDa protein of cytochrome bc1 complex [Aureobasidium melanogenum CBS 110374]	--	--	--	--	--	--	--	--	Bone sialoprotein II (BSP-II)//Nop14-like family//Herpesvirus latent membrane protein 1 (LMP1)//NOA36 protein//Sigma-70, non-essential region//Translocon-associated protein (TRAP), alpha subunit//Centromere protein B dimerisation domain//DNA polymerase phi//Procyclic acidic repetitive protein (PARP)	DNA replication//transformation of host cell by virus//regulation of transcription, DNA-templated//cell adhesion//DNA-templated transcription, initiation//transcription, DNA-templated//ossification	chromatin binding//sigma factor activity//zinc ion binding//sequence-specific DNA binding transcription factor activity//DNA binding//DNA-directed DNA polymerase activity	nucleus//chromosome, centromeric region//membrane//chromatin//endoplasmic reticulum//DNA polymerase complex//transcription factor complex//small-subunit processome//integral component of membrane//extracellular region	--
c177030_g1	305	NAD(P)-binding protein [Aureobasidium pullulans EXF-150]	--	K12450	RHM	UDP-glucose 4,6-dehydratase	Q9SYM5	335	5.39907e-36	Probable rhamnose biosynthetic enzyme 1 OS=Arabidopsis thaliana GN=RHM1 PE=1 SV=1	3-beta hydroxysteroid dehydrogenase/isomerase family//Mediator complex subunit 3 fungal//Polysaccharide biosynthesis protein//NAD dependent epimerase/dehydratase family//RmlD substrate binding domain	nucleotide-sugar metabolic process//androgen metabolic process//extracellular polysaccharide biosynthetic process//biosynthetic process//steroid biosynthetic process//streptomycin biosynthetic process//oxidation-reduction process//polyketide biosynthetic process//estrogen metabolic process//C21-steroid hormone metabolic process//nucleotide metabolic process//cellular metabolic process//regulation…	oxidoreductase activity, acting on the CH-OH group of donors, NAD or NADP as acceptor//catalytic activity//RNA polymerase II transcription cofactor activity//dTDP-4-dehydrorhamnose reductase activity//3-beta-hydroxy-delta5-steroid dehydrogenase activity//coenzyme binding	mediator complex	--
c177365_g1	240	hypothetical protein FG04289.1 [Fusarium graminearum PH-1]	--	K11254	H4	histone H4	Q76MU7	266	1.24378e-29	Histone H4 OS=Aspergillus oryzae (strain ATCC 42149 / RIB 40) GN=hhfA PE=3 SV=3	Core histone H2A/H2B/H3/H4//Transcription initiation factor TFIID subunit A//TATA box binding protein associated factor (TAF)//Histone-like transcription factor (CBF/NF-Y) and archaeal histone//Transcription initiation factor IID, 31kD subunit	DNA-templated transcription, initiation	DNA binding//sequence-specific DNA binding	intracellular//transcription factor TFIID complex//nucleus	Histone H4
c177600_g1	202	--	--	--	--	--	--	--	--	--	Ribosomal L32p protein family//Merozoite surface protein 1 (MSP1) C-terminus//Sigma-70, non-essential region	translation//regulation of transcription, DNA-templated//pathogenesis//DNA-templated transcription, initiation//ribosome biogenesis	structural constituent of ribosome//sequence-specific DNA binding transcription factor activity//sigma factor activity//DNA binding	large ribosomal subunit//transcription factor complex//ribosome//membrane	--
c177637_g1	239	Transcription initiation factor IIB [Taphrina deformans PYCC 5710]	--	--	--	--	O13749	248	2.40865e-25	Transcription initiation factor IIB OS=Schizosaccharomyces pombe (strain 972 / ATCC 24843) GN=sua7 PE=3 SV=1	Transcription factor TFIIB repeat	--	TBP-class protein binding	--	Transcription initiation factor TFIIB
c177652_g1	201	--	--	--	--	--	--	--	--	--	Transcription initiation factor TFIID subunit A	DNA-templated transcription, initiation	--	transcription factor TFIID complex	--
c177810_g1	207	--	--	--	--	--	--	--	--	--	Transcriptional Coactivator p15 (PC4)	regulation of transcription, DNA-templated	DNA binding//transcription coactivator activity	transcription factor complex	--
c178372_g1	330	Chain A, Crystal Structure Of Interleukin Enhancer-Binding Factor 1 Bound To Dna >gi|99031910|pdb|2C6Y|B Chain B, Crystal Structure Of Interleukin Enhancer-Binding Factor 1 Bound To Dna	--	K09404	FOXK	forkhead box protein K	Q01167	442	9.16527e-51	Forkhead box protein K2 OS=Homo sapiens GN=FOXK2 PE=1 SV=3	Fork head domain	embryo development//regulation of sequence-specific DNA binding transcription factor activity//pattern specification process//tissue development//regulation of transcription from RNA polymerase II promoter//regulation of transcription, DNA-templated	magnesium ion binding//sequence-specific DNA binding//RNA polymerase II distal enhancer sequence-specific DNA binding transcription factor activity//transcription factor binding//double-stranded DNA binding//sequence-specific DNA binding transcription factor activity//DNA binding, bending	nucleolus//transcription factor complex	Transcription factor of the Forkhead/HNF3 family
c178873_g1	221	--	--	--	--	--	--	--	--	--	Hepatocyte nuclear factor 1 (HNF-1), N terminus//Tom37 C-terminal domain//Nop14-like family//CDC45-like protein//Transcription initiation factor IIF, alpha subunit (TFIIF-alpha)//NB-ARC domain//Cwf15/Cwc15 cell cycle control protein//Sigma-70, non-essential region	DNA-templated transcription, initiation//positive regulation of transcription, DNA-templated//mRNA splicing, via spliceosome//DNA replication initiation//regulation of transcription, DNA-templated//protein targeting to mitochondrion	ADP binding//sigma factor activity//DNA binding//sequence-specific DNA binding transcription factor activity	mitochondrial outer membrane//spliceosomal complex//nucleus//small-subunit processome//transcription factor complex	--
c178947_g1	237	hypothetical protein MYCGRDRAFT_101893 [Zymoseptoria tritici IPO323] >gi|339467591|gb|EGP82694.1| hypothetical protein MYCGRDRAFT_101893 [Zymoseptoria tritici IPO323]	--	--	--	--	--	--	--	--	emp24/gp25L/p24 family/GOLD//Sigma-70, non-essential region	transport//regulation of transcription, DNA-templated//DNA-templated transcription, initiation	sequence-specific DNA binding transcription factor activity//DNA binding//sigma factor activity	transcription factor complex//integral component of membrane	--
c179081_g1	246	hypothetical protein MELLADRAFT_32663 [Melampsora larici-populina 98AG31] >gi|328863123|gb|EGG12223.1| hypothetical protein MELLADRAFT_32663 [Melampsora larici-populina 98AG31]	--	K02127	ATPeF0B, ATP5F1, ATP4	F-type H+-transporting ATPase subunit b	P05626	196	2.71672e-18	ATP synthase subunit 4, mitochondrial OS=Saccharomyces cerevisiae (strain ATCC 204508 / S288c) GN=ATP4 PE=1 SV=2	Mitochondrial ATP synthase B chain precursor (ATP-synt_B)//RNA polymerase II transcription mediator complex subunit 9	regulation of transcription from RNA polymerase II promoter//proton transport//ATP synthesis coupled proton transport	hydrogen ion transmembrane transporter activity//RNA polymerase II transcription cofactor activity	mediator complex//mitochondrial proton-transporting ATP synthase complex, coupling factor F(o)	--
c179617_g1	232	--	--	--	--	--	--	--	--	--	Transcription factor IIA, alpha/beta subunit	transcription initiation from RNA polymerase II promoter	--	transcription factor TFIIA complex	--
c180007_g1	249	H+-transporting ATP synthase beta chain (mitochondrial) -like protein [Arabidopsis thaliana]	Arabidopsis thaliana ATP synthase subunit beta-3 mRNA, complete cds	K02133	ATPeF1B, ATP5B, ATP2	F-type H+-transporting ATPase subunit beta	P83484	304	2.04677e-32	ATP synthase subunit beta-2, mitochondrial OS=Arabidopsis thaliana GN=At5g08690 PE=1 SV=1	Sigma-54 factor, Activator interacting domain (AID)//ATP synthase alpha/beta chain, C terminal domain	regulation of transcription, DNA-templated//pyrimidine nucleobase metabolic process//purine nucleobase metabolic process//ATP hydrolysis coupled proton transport//transcription, DNA-templated//DNA-templated transcription, initiation	sequence-specific DNA binding transcription factor activity//DNA-directed RNA polymerase activity//hydrolase activity, acting on acid anhydrides, catalyzing transmembrane movement of substances//DNA binding//sigma factor activity	transcription factor complex//proton-transporting two-sector ATPase complex, catalytic domain//nucleolus	F0F1-type ATP synthase, beta subunit
c180240_g1	237	--	--	--	--	--	--	--	--	--	CDC45-like protein//Translocon-associated protein (TRAP), alpha subunit//Cobalamin biosynthesis protein CobT//Sigma-70, non-essential region//Nop14-like family	DNA-templated transcription, initiation//regulation of transcription, DNA-templated//cobalamin biosynthetic process//DNA replication initiation	DNA binding//sigma factor activity//sequence-specific DNA binding transcription factor activity	small-subunit processome//transcription factor complex//endoplasmic reticulum	--
c180886_g1	596	--	--	--	--	--	--	--	--	--	Birnavirus VP2 protein//Mediator complex subunit 3 fungal	regulation of transcription from RNA polymerase II promoter	structural molecule activity//RNA polymerase II transcription cofactor activity	mediator complex	--
c180925_g1	247	--	--	--	--	--	--	--	--	--	Core binding factor beta subunit	--	transcription coactivator activity	transcription factor complex//nucleus	--
c181337_g1	202	--	--	--	--	--	--	--	--	--	Centromere protein B dimerisation domain//Sigma-70, non-essential region//Nop14-like family//Poxvirus DNA-directed RNA polymerase 19 kDa subunit//Procyclic acidic repetitive protein (PARP)	pyrimidine nucleobase metabolic process//regulation of transcription, DNA-templated//DNA-templated transcription, initiation//transcription, DNA-templated//purine nucleobase metabolic process	sequence-specific DNA binding transcription factor activity//DNA binding//chromatin binding//DNA-directed RNA polymerase activity//sigma factor activity	small-subunit processome//transcription factor complex//nucleus//chromosome, centromeric region//nucleolus//chromatin//membrane	--
c181821_g1	236	60S ribosomal protein L23, putative [Acanthamoeba castellanii str. Neff] >gi|440795195|gb|ELR16331.1| 60S ribosomal protein L23, putative [Acanthamoeba castellanii str. Neff]	Armigeres subalbatus ASAP ID: 39757 cytosolic large ribosomal subunit L17A mRNA sequence	K02894	RP-L23e, RPL23	large subunit ribosomal protein L23e	O42867	331	5.2867e-39	60S ribosomal protein L23 OS=Schizosaccharomyces pombe (strain 972 / ATCC 24843) GN=rpl23a PE=3 SV=1	Ribosomal protein L14p/L23e//Beta-trefoil DNA-binding domain	ribosome biogenesis//translation//regulation of transcription, DNA-templated	RNA polymerase II core promoter proximal region sequence-specific DNA binding transcription factor activity//RNA polymerase II core promoter proximal region sequence-specific DNA binding//structural constituent of ribosome	nucleus//ribosome	60S ribosomal protein L14/L17/L23
c181850_g1	242	--	--	--	--	--	--	--	--	--	Gammaherpesvirus capsid protein//Rox3 mediator complex subunit//Transmembrane protein	regulation of transcription from RNA polymerase II promoter	RNA polymerase II transcription cofactor activity	integral component of membrane//mediator complex//viral capsid	--
c181899_g1	216	hypothetical protein MELLADRAFT_50920 [Melampsora larici-populina 98AG31] >gi|328849543|gb|EGF98721.1| hypothetical protein MELLADRAFT_50920 [Melampsora larici-populina 98AG31]	--	--	--	--	--	--	--	--	--	protein import into peroxisome matrix//negative regulation of transcription, DNA-templated	transcription corepressor activity	transcription factor complex//peroxisomal membrane	--
c182407_g1	246	hypothetical protein MYCFIDRAFT_159320 [Pseudocercospora fijiensis CIRAD86] >gi|452988362|gb|EME88117.1| hypothetical protein MYCFIDRAFT_159320 [Pseudocercospora fijiensis CIRAD86]	--	--	--	--	Q0U957	189	4.86973e-18	Mediator of RNA polymerase II transcription subunit 31 OS=Phaeosphaeria nodorum (strain SN15 / ATCC MYA-4574 / FGSC 10173) GN=SOH1 PE=3 SV=3	SOH1	regulation of transcription, DNA-templated	RNA polymerase II transcription cofactor activity	mediator complex	Transcriptional regulator SOH1
c182540_g1	375	PREDICTED: AT-rich interactive domain-containing protein 4A-like [Oryzias latipes]	--	--	--	--	P29374	136	9.22113e-09	AT-rich interactive domain-containing protein 4A OS=Homo sapiens GN=ARID4A PE=1 SV=3	ZIP Zinc transporter//Ryanodine Receptor TM 4-6//DDHD domain//Peptidase family S49 N-terminal//CDC45-like protein//Presenilin//Mediator of RNA pol II transcription subunit 19	transmembrane transport//regulation of transcription from RNA polymerase II promoter//calcium ion transport//metal ion transport//cellular calcium ion homeostasis//DNA replication initiation	aspartic-type endopeptidase activity//metal ion binding//RNA polymerase II transcription cofactor activity//metal ion transmembrane transporter activity//serine-type endopeptidase activity//ryanodine-sensitive calcium-release channel activity	membrane//intracellular//mediator complex//plasma membrane//integral component of membrane	Dosage compensation regulatory complex/histone acetyltransferase complex, subunit MSL-3/MRG15/EAF3, and related CHROMO domain-containing proteins
c182694_g1	213	hypothetical protein HMPREF1120_04980 [Exophiala dermatitidis NIH/UT8656] >gi|378730457|gb|EHY56916.1| hypothetical protein HMPREF1120_04980 [Exophiala dermatitidis NIH/UT8656]	--	--	--	--	--	--	--	--	Sec8 exocyst complex component specific domain//Vesicle transport v-SNARE protein N-terminus//Hepatitis delta virus delta antigen//RNA polymerase II transcription mediator complex subunit 9//UV radiation resistance protein and autophagy-related subunit 14	vesicle docking involved in exocytosis//intracellular protein transport//protein transport//regulation of transcription from RNA polymerase II promoter//positive regulation of autophagy	RNA binding//RNA polymerase II transcription cofactor activity	membrane//exocyst//host cell nucleus//mediator complex	--
c183094_g1	283	group 10 allergen Blo t 10 [Blomia tropicalis]	--	K10373	TPM1	tropomyosin 1	Q23939	394	1.49643e-46	Tropomyosin OS=Dermatophagoides farinae PE=1 SV=2	Outer membrane efflux protein//UV radiation resistance protein and autophagy-related subunit 14//Transmembrane protein//Adenovirus hexon-associated protein (IX)//Laminin Domain II//Type II secretion system (T2SS), protein J//Leucine-rich repeats of kinetochore protein Cenp-F/LEK1//Prefoldin subunit//Syntaxin 6, N-terminal//B-cell receptor-associated protein 31-like//V-type ATPase 116kDa subunit f…	regulation of cell migration//regulation of cell adhesion//transport//protein folding//proton transport//positive regulation of autophagy//protein transport//autophagy//regulation of DNA-templated transcription, elongation//ATP synthesis coupled proton transport//cell adhesion//Golgi vesicle transport//intracellular protein transport//ATP hydrolysis coupled proton transport//protein secretion by …	protein transporter activity//DNA binding//unfolded protein binding//transcription factor binding//transporter activity//GTPase activity//GTP binding//transferase activity, transferring amino-acyl groups//hexon binding//dynein binding//RNA polymerase II transcription cofactor activity//structural molecule activity//receptor binding//protein binding//protein homodimerization activity//hydrogen ion…	dynein complex//basement membrane//type II protein secretion system complex//proton-transporting ATP synthase complex, coupling factor F(o)//integral component of membrane//laminin-1 complex//prefoldin complex//endoplasmic reticulum//mediator complex//proton-transporting V-type ATPase, V0 domain//transcription factor complex//intermediate filament//viral capsid//membrane//virion	Actin filament-coating protein tropomyosin
c18317_g2	298	--	--	--	--	--	--	--	--	--	Sigma-70, non-essential region//Centromere protein B dimerisation domain	regulation of transcription, DNA-templated//DNA-templated transcription, initiation	chromatin binding//sequence-specific DNA binding transcription factor activity//sigma factor activity//DNA binding	nucleus//transcription factor complex//chromosome, centromeric region//chromatin	--
c18333_g1	275	hypothetical protein MELLADRAFT_73472 [Melampsora larici-populina 98AG31] >gi|328849869|gb|EGF99042.1| hypothetical protein MELLADRAFT_73472 [Melampsora larici-populina 98AG31]	--	K03123	TFIIA2, GTF2A2, TOA2	transcription initiation factor TFIIA small subunit	Q39236	283	5.23731e-32	Transcription initiation factor IIA subunit 2 OS=Arabidopsis thaliana GN=TFIIA-S PE=2 SV=2	Transcription initiation factor IIA, gamma subunit, helical domain//Transcription initiation factor IIA, gamma subunit	transcription initiation from RNA polymerase II promoter//regulation of transcription, DNA-templated	--	transcription factor TFIIA complex	Transcription initiation factor IIA, gamma subunit
c184543_g1	268	conserved hypothetical protein [Pediculus humanus corporis] >gi|212516776|gb|EEB18750.1| conserved hypothetical protein [Pediculus humanus corporis]	--	--	--	--	Q8N9R8	225	3.55022e-21	Protein SCAI OS=Homo sapiens GN=SCAI PE=1 SV=2	Protein of unknown function (DUF3550/UPF0682)	transcription, DNA-templated	transcription corepressor activity	transcription factor complex	--
c184647_g1	204	--	--	--	--	--	--	--	--	--	Sigma-70, non-essential region//Myc amino-terminal region//Nucleopolyhedrovirus capsid protein P87//DNA polymerase phi//Pox virus Ag35 surface protein//Transcription initiation factor IIF, alpha subunit (TFIIF-alpha)//Bone sialoprotein II (BSP-II)//Floricaula / Leafy protein//NOA36 protein	ossification//DNA-templated transcription, initiation//transcription, DNA-templated//cell adhesion//regulation of transcription, DNA-templated//positive regulation of transcription, DNA-templated//DNA replication	DNA-directed DNA polymerase activity//DNA binding//sequence-specific DNA binding transcription factor activity//zinc ion binding//sigma factor activity	viral envelope//extracellular region//transcription factor complex//DNA polymerase complex//viral capsid//nucleus	--
c184753_g1	202	hypothetical protein MELLADRAFT_26453 [Melampsora larici-populina 98AG31] >gi|328860805|gb|EGG09910.1| hypothetical protein MELLADRAFT_26453 [Melampsora larici-populina 98AG31]	Gibberella zeae PH-1 hypothetical protein partial mRNA	--	--	--	--	--	--	--	Sigma-70, non-essential region	regulation of transcription, DNA-templated//DNA-templated transcription, initiation	sequence-specific DNA binding transcription factor activity//DNA binding//sigma factor activity	transcription factor complex	--
c184901_g1	1086	hypothetical protein SNOG_07723 [Phaeosphaeria nodorum SN15] >gi|160701814|gb|EAT85189.2| hypothetical protein SNOG_07723 [Phaeosphaeria nodorum SN15]	Phaeosphaeria nodorum SN15 hypothetical protein partial mRNA	--	--	--	--	--	--	--	Enoyl-CoA hydratase/isomerase family//Transcription factor IIA, alpha/beta subunit	transcription initiation from RNA polymerase II promoter//metabolic process	catalytic activity	transcription factor TFIIA complex	--
c185450_g1	692	--	--	--	--	--	--	--	--	--	Transcriptional Coactivator p15 (PC4)	regulation of transcription, DNA-templated	DNA binding//transcription coactivator activity	transcription factor complex	--
c185506_g1	253	--	--	--	--	--	--	--	--	--	Mediator of RNA pol II transcription subunit 19	regulation of transcription from RNA polymerase II promoter	RNA polymerase II transcription cofactor activity	mediator complex	--
c185589_g1	1586	hypothetical protein DOTSEDRAFT_72201 [Dothistroma septosporum NZE10]	--	--	--	--	--	--	--	--	pKID domain//Transcription factor IIA, alpha/beta subunit	regulation of transcription, DNA-templated//transcription initiation from RNA polymerase II promoter	protein binding	transcription factor TFIIA complex	--
c185727_g1	513	--	--	--	--	--	--	--	--	--	Mediator complex subunit 13 C-terminal	regulation of transcription from RNA polymerase II promoter	RNA polymerase II transcription cofactor activity	mediator complex	--
c185776_g1	716	hypothetical protein M438DRAFT_350448 [Aureobasidium pullulans EXF-150]	--	K12733	PPIL1	peptidyl-prolyl cis-trans isomerase-like 1	Q4WCR3	481	9.86179e-59	Peptidyl-prolyl cis-trans isomerase-like 1 OS=Neosartorya fumigata (strain ATCC MYA-4609 / Af293 / CBS 101355 / FGSC A1100) GN=cyp1 PE=3 SV=1	Adenylate cyclase associated (CAP) N terminal//Cyclophilin type peptidyl-prolyl cis-trans isomerase/CLD//Mediator complex subunit 3 fungal	protein folding//regulation of transcription from RNA polymerase II promoter//cytoskeleton organization	actin binding//peptidyl-prolyl cis-trans isomerase activity//RNA polymerase II transcription cofactor activity	mediator complex	Cyclophilin type peptidyl-prolyl cis-trans isomerase
c185825_g1	489	PREDICTED: mediator of RNA polymerase II transcription subunit 7-like isoform X1 [Aplysia californica]	--	--	--	--	Q7PR68	142	4.77599e-10	Mediator of RNA polymerase II transcription subunit 7 OS=Anopheles gambiae GN=MED7 PE=3 SV=2	MED7 protein//Vitamin-D-receptor interacting Mediator subunit 4	regulation of transcription from RNA polymerase II promoter	RNA polymerase II transcription cofactor activity	mediator complex	Transcriptional coactivator
c185833_g1	201	--	--	--	--	--	--	--	--	--	BTK motif//Mediator complex subunit MED14	regulation of transcription from RNA polymerase II promoter//intracellular signal transduction	RNA polymerase II transcription cofactor activity	mediator complex	--
c18589_g1	605	hypothetical protein A1O9_05381 [Exophiala aquamarina CBS 119918]	--	K07059	K07059	--	Q08422	154	1.03523e-11	AN1-type zinc finger protein YOR052C OS=Saccharomyces cerevisiae (strain ATCC 204508 / S288c) GN=YOR052C PE=1 SV=1	AN1-like Zinc finger//Ubiquitin family//Mediator complex subunit 3 fungal	regulation of transcription from RNA polymerase II promoter	protein binding//RNA polymerase II transcription cofactor activity//zinc ion binding	mediator complex	Ubiquitin/60s ribosomal protein L40 fusion
c186592_g1	326	hypothetical protein HMPREF1120_00260 [Exophiala dermatitidis NIH/UT8656] >gi|378725582|gb|EHY52041.1| hypothetical protein HMPREF1120_00260 [Exophiala dermatitidis NIH/UT8656]	--	--	--	--	--	--	--	--	Sigma-70 region 3	regulation of transcription, DNA-templated//DNA-templated transcription, initiation	DNA binding//sequence-specific DNA binding transcription factor activity//sigma factor activity	transcription factor complex	--
c187052_g1	511	--	--	--	--	--	--	--	--	--	Merozoite surface protein 1 (MSP1) C-terminus//Mediator complex subunit 3 fungal	pathogenesis//regulation of transcription from RNA polymerase II promoter	RNA polymerase II transcription cofactor activity	membrane//mediator complex	--
c187239_g1	205	hypothetical protein SETTUDRAFT_131269 [Setosphaeria turcica Et28A] >gi|482809627|gb|EOA86436.1| hypothetical protein SETTUDRAFT_131269 [Setosphaeria turcica Et28A]	--	--	--	--	--	--	--	--	Mediator of RNA polymerase II transcription complex subunit 8	regulation of transcription from RNA polymerase II promoter	RNA polymerase II transcription cofactor activity	mediator complex	--
c187437_g1	249	--	--	--	--	--	--	--	--	--	Transcription initiation factor IIA, gamma subunit, helical domain	transcription initiation from RNA polymerase II promoter	--	transcription factor TFIIA complex	--
c187515_g1	654	hypothetical protein A1O9_04752 [Exophiala aquamarina CBS 119918]	--	--	--	--	--	--	--	--	Microfibril-associated glycoprotein (MAGP)//Vitamin-D-receptor interacting Mediator subunit 4	regulation of transcription from RNA polymerase II promoter	RNA polymerase II transcription cofactor activity	microfibril//mediator complex	--
c188059_g1	531	hypothetical protein POPTR_0015s02632g [Populus trichocarpa] >gi|550321817|gb|ERP51942.1| hypothetical protein POPTR_0015s02632g [Populus trichocarpa]	--	--	--	--	--	--	--	--	Sigma-54 factor, Activator interacting domain (AID)	transcription, DNA-templated//DNA-templated transcription, initiation//purine nucleobase metabolic process//pyrimidine nucleobase metabolic process//regulation of transcription, DNA-templated	sigma factor activity//DNA binding//sequence-specific DNA binding transcription factor activity//DNA-directed RNA polymerase activity	nucleolus//transcription factor complex	--
c1880_g2	1538	hypothetical protein VITISV_026302 [Vitis vinifera]	--	K00895	E2.7.1.90, pfk	pyrophosphate--fructose-6-phosphate 1-phosphotransferase	O93209	135	4.18239e-07	Pro-Pol polyprotein OS=Feline foamy virus GN=pol PE=3 SV=1	Sigma-54 factor, Activator interacting domain (AID)//Integrase core domain	purine nucleobase metabolic process//transcription, DNA-templated//DNA-templated transcription, initiation//DNA integration//regulation of transcription, DNA-templated//pyrimidine nucleobase metabolic process	DNA binding//sigma factor activity//DNA-directed RNA polymerase activity//sequence-specific DNA binding transcription factor activity	nucleolus//transcription factor complex	--
c188665_g1	303	--	--	--	--	--	--	--	--	--	ARC105 or Med15 subunit of Mediator complex non-fungal	regulation of transcription from RNA polymerase II promoter	RNA polymerase II transcription cofactor activity	mediator complex	--
c188702_g1	203	--	--	--	--	--	--	--	--	--	Rox3 mediator complex subunit	regulation of transcription from RNA polymerase II promoter	RNA polymerase II transcription cofactor activity	mediator complex	--
c188964_g1	263	--	--	--	--	--	--	--	--	--	Phi-29-like late genes activator (early protein GP4)	purine nucleobase metabolic process//regulation of transcription, DNA-templated//pyrimidine nucleobase metabolic process//transcription, DNA-templated	DNA-directed RNA polymerase activity//sigma factor activity	nucleolus	--
c189534_g1	249	--	--	--	--	--	--	--	--	--	Phi-29-like late genes activator (early protein GP4)	purine nucleobase metabolic process//regulation of transcription, DNA-templated//pyrimidine nucleobase metabolic process//transcription, DNA-templated	DNA-directed RNA polymerase activity//sigma factor activity	nucleolus	--
c190562_g1	240	hypothetical protein SEPMUDRAFT_147479 [Sphaerulina musiva SO2202]	--	--	--	--	--	--	--	--	Creb binding	regulation of transcription, DNA-templated//acyl-carrier-protein biosynthetic process//histone acetylation	transcription coactivator activity//histone acetyltransferase activity	nucleus//histone acetyltransferase complex//transcription factor complex	--
c190728_g1	211	--	--	--	--	--	--	--	--	--	HAND//Nuclear receptor coactivator//GA module//BRCA2 repeat//ATP synthase (E/31 kDa) subunit	double-strand break repair//signal transduction//proton transport//ATP hydrolysis coupled proton transport//regulation of transcription, DNA-templated//oxidative phosphorylation//pathogenesis//ATP-dependent chromatin remodeling	transcription coactivator activity//protein binding//nuclear hormone receptor binding//nucleosome binding//proton-transporting ATPase activity, rotational mechanism	nucleus//chromatin//proton-transporting two-sector ATPase complex, catalytic domain//transcription factor complex	--
c190969_g1	217	hypothetical protein MYCFIDRAFT_157796 [Pseudocercospora fijiensis CIRAD86] >gi|452978011|gb|EME77775.1| hypothetical protein MYCFIDRAFT_157796 [Pseudocercospora fijiensis CIRAD86]	--	--	--	--	O14212	124	5.40028e-08	Uncharacterized RING finger protein C6B12.07c OS=Schizosaccharomyces pombe (strain 972 / ATCC 24843) GN=SPAC6B12.07c PE=4 SV=2	Sigma-70 region 3	regulation of transcription, DNA-templated//DNA-templated transcription, initiation	DNA binding//sequence-specific DNA binding transcription factor activity//sigma factor activity	transcription factor complex	--
c191232_g1	284	--	--	--	--	--	--	--	--	--	Ribosomal protein S28e//Transcription initiation factor TFIID component TAF4 family	translation//ribosome biogenesis//DNA-templated transcription, initiation	structural constituent of ribosome	intracellular//transcription factor TFIID complex//ribosome	--
c191737_g1	224	hypothetical protein PTT_14204 [Pyrenophora teres f. teres 0-1] >gi|311322272|gb|EFQ89509.1| hypothetical protein PTT_14204 [Pyrenophora teres f. teres 0-1]	Phaeosphaeria nodorum SN15 hypothetical protein partial mRNA	K00958	sat, met3	sulfate adenylyltransferase	Q0V6P9	257	6.32838e-26	Sulfate adenylyltransferase OS=Phaeosphaeria nodorum (strain SN15 / ATCC MYA-4574 / FGSC 10173) GN=MET3 PE=3 SV=1	Transcription factor TFIIB repeat	sulfur compound metabolic process//sulfate assimilation//purine nucleobase metabolic process	TBP-class protein binding//sulfate adenylyltransferase (ATP) activity//ATP binding//adenylylsulfate kinase activity	--	--
c191771_g1	226	--	--	--	--	--	--	--	--	--	MED7 protein	regulation of transcription from RNA polymerase II promoter	RNA polymerase II transcription cofactor activity	mediator complex	--
c191970_g1	218	hypothetical protein MELLADRAFT_115324 [Melampsora larici-populina 98AG31] >gi|328862130|gb|EGG11232.1| hypothetical protein MELLADRAFT_115324 [Melampsora larici-populina 98AG31]	--	K01890	FARSB, pheT	phenylalanyl-tRNA synthetase beta chain	Q9VCA5	153	8.37601e-12	Probable phenylalanine--tRNA ligase beta subunit OS=Drosophila melanogaster GN=CG5706 PE=2 SV=1	tRNA synthetase B5 domain//Surfeit locus protein 5 subunit 22 of Mediator complex	regulation of transcription from RNA polymerase II promoter//phenylalanyl-tRNA aminoacylation//L-phenylalanine biosynthetic process//tyrosine biosynthetic process//tryptophan biosynthetic process	RNA polymerase II transcription cofactor activity//ATP binding//phenylalanine-tRNA ligase activity//magnesium ion binding//RNA binding	mediator complex//cytoplasm//phenylalanine-tRNA ligase complex	Phenylalanyl-tRNA synthetase beta subunit
c192027_g1	345	--	--	--	--	--	--	--	--	--	Nop14-like family//Sigma-70, non-essential region//YL1 nuclear protein//Centromere protein B dimerisation domain//CDC45-like protein//NOA36 protein//Poxvirus DNA-directed RNA polymerase 19 kDa subunit	purine nucleobase metabolic process//DNA-templated transcription, initiation//transcription, DNA-templated//DNA replication initiation//pyrimidine nucleobase metabolic process//regulation of transcription, DNA-templated	sigma factor activity//zinc ion binding//chromatin binding//DNA-directed RNA polymerase activity//DNA binding//sequence-specific DNA binding transcription factor activity	chromosome, centromeric region//nucleolus//chromatin//nucleus//small-subunit processome//transcription factor complex	--
c192181_g1	214	RNA polymerase sigma factor [Medicago truncatula]	--	K03093	SIGMA70	RNA polymerase sigma factor	O24621	230	3.13484e-22	RNA polymerase sigma factor sigC OS=Arabidopsis thaliana GN=SIGC PE=2 SV=1	Sigma-70 region 2	regulation of transcription, DNA-templated//DNA-templated transcription, initiation	sequence-specific DNA binding transcription factor activity//DNA binding//sigma factor activity	transcription factor complex	--
c192403_g1	224	Methionine aminopeptidase 2 [Endocarpon pusillum Z07020] >gi|539433939|gb|ERF70570.1| Methionine aminopeptidase 2 [Endocarpon pusillum Z07020]	Ajellomyces dermatitidis SLH14081 methionine aminopeptidase 2B, mRNA	K01265	E3.4.11.18, map	methionyl aminopeptidase	C5FEJ1	329	3.00723e-36	Methionine aminopeptidase 2-1 OS=Arthroderma otae (strain ATCC MYA-4605 / CBS 113480) GN=MCYG_01113 PE=3 SV=1	Transcription mediator complex subunit Med12//GlnD PII-uridylyltransferase	regulation of transcription from RNA polymerase II promoter	nucleotidyltransferase activity//RNA polymerase II transcription cofactor activity	mediator complex	Metallopeptidase
c192663_g1	242	BnaC09g17300D [Brassica napus]	--	--	--	--	--	--	--	--	Phi-29-like late genes activator (early protein GP4)	transcription, DNA-templated//pyrimidine nucleobase metabolic process//regulation of transcription, DNA-templated//purine nucleobase metabolic process	sigma factor activity//DNA-directed RNA polymerase activity	nucleolus	--
c192881_g1	223	--	--	--	--	--	--	--	--	--	Sigma-70, non-essential region//Translocon-associated protein (TRAP), alpha subunit	regulation of transcription, DNA-templated//DNA-templated transcription, initiation	DNA binding//sequence-specific DNA binding transcription factor activity//sigma factor activity	transcription factor complex//endoplasmic reticulum	--
c192885_g1	236	hypothetical protein DOTSEDRAFT_73850 [Dothistroma septosporum NZE10]	--	K01641	E2.3.3.10	hydroxymethylglutaryl-CoA synthase	P54874	202	1.88095e-18	Hydroxymethylglutaryl-CoA synthase OS=Schizosaccharomyces pombe (strain 972 / ATCC 24843) GN=hcs1 PE=1 SV=1	Hydroxymethylglutaryl-coenzyme A synthase C terminal//Mediator complex subunit 3 fungal	leucine catabolic process//acetyl-CoA metabolic process//isoleucine catabolic process//cellular ketone body metabolic process//valine catabolic process//isoprenoid biosynthetic process//regulation of transcription from RNA polymerase II promoter	hydroxymethylglutaryl-CoA synthase activity//RNA polymerase II transcription cofactor activity	mediator complex	Hydroxymethylglutaryl-CoA synthase
c192887_g1	331	--	--	--	--	--	--	--	--	--	Mediator of RNA pol II transcription subunit 19	regulation of transcription from RNA polymerase II promoter	RNA polymerase II transcription cofactor activity	mediator complex	--
c193000_g1	283	hypothetical protein DOTSEDRAFT_71152 [Dothistroma septosporum NZE10]	Oryza sativa Japonica Group cDNA clone:002-164-E05, full insert sequence	--	--	--	--	--	--	--	Hsp90 protein//CDC45-like protein//RNA recognition motif. (a.k.a. RRM, RBD, or RNP domain)//Translocation protein Sec62//Sigma-70, non-essential region//Cobalamin biosynthesis protein CobT//Translocon-associated protein (TRAP), alpha subunit	protein folding//protein transport//DNA-templated transcription, initiation//response to stress//cobalamin biosynthetic process//regulation of transcription, DNA-templated//DNA replication initiation	sigma factor activity//ATP binding//protein transporter activity//DNA binding//nucleic acid binding//sequence-specific DNA binding transcription factor activity//unfolded protein binding	integral component of membrane//transcription factor complex//endoplasmic reticulum	--
c193085_g1	202	hypothetical protein LEMA_P097180.1 [Leptosphaeria maculans JN3] >gi|312218363|emb|CBX98309.1| hypothetical protein LEMA_P097180.1 [Leptosphaeria maculans JN3]	--	--	--	--	Q0CL23	134	3.7688e-09	Mediator of RNA polymerase II transcription subunit 14 OS=Aspergillus terreus (strain NIH 2624 / FGSC A1156) GN=rgr1 PE=3 SV=2	--	regulation of transcription from RNA polymerase II promoter//GTP catabolic process	GTPase activity//GTP binding//RNA polymerase II transcription cofactor activity	mediator complex	--
c194104_g1	208	glycoside hydrolase family 67 protein [Baudoinia compniacensis UAMH 10762] >gi|449303270|gb|EMC99278.1| glycoside hydrolase family 67 protein [Baudoinia compniacensis UAMH 10762]	--	--	--	--	Q5AQZ4	192	6.19817e-17	Alpha-glucuronidase A OS=Emericella nidulans (strain FGSC A4 / ATCC 38163 / CBS 112.46 / NRRL 194 / M139) GN=aguA PE=1 SV=1	Glycosyl hydrolase family 67 N-terminus//Sigma-70, region 4	carbohydrate metabolic process//regulation of transcription, DNA-templated//xylan catabolic process//DNA-templated transcription, initiation	sequence-specific DNA binding transcription factor activity//sigma factor activity//DNA binding//alpha-glucuronidase activity	transcription factor complex	--
c194360_g1	248	putative transcription initiation factor iia small chain protein [Botrytis cinerea BcDW1]	--	K03123	TFIIA2, GTF2A2, TOA2	transcription initiation factor TFIIA small subunit	Q5BB99	325	2.00292e-38	Transcription initiation factor IIA subunit 2 OS=Emericella nidulans (strain FGSC A4 / ATCC 38163 / CBS 112.46 / NRRL 194 / M139) GN=toa2 PE=3 SV=1	Transcription initiation factor IIA, gamma subunit//Transcription initiation factor IIA, gamma subunit, helical domain	transcription initiation from RNA polymerase II promoter	--	transcription factor TFIIA complex	Transcription initiation factor IIA, gamma subunit
c195133_g1	257	hypothetical protein A1O5_04168 [Cladophialophora psammophila CBS 110553] >gi|589990316|gb|EXJ73019.1| hypothetical protein A1O5_04168 [Cladophialophora psammophila CBS 110553]	--	--	--	--	--	--	--	--	TATA-binding related factor (TRF) of subunit 20 of Mediator complex	regulation of transcription from RNA polymerase II promoter	RNA polymerase II transcription cofactor activity	mediator complex	--
c195281_g1	508	AGAP003177-PA [Anopheles gambiae str. PEST] >gi|157017737|gb|EAA08332.5| AGAP003177-PA [Anopheles gambiae str. PEST]	--	K04453	MAX	Max protein	P61244	283	2.90248e-30	Protein max OS=Homo sapiens GN=MAX PE=1 SV=1	Sigma-70, non-essential region//Helix-loop-helix DNA-binding domain//Endoplasmic reticulum protein ERp29, C-terminal domain	regulation of transcription, DNA-templated//DNA-templated transcription, initiation	sequence-specific DNA binding transcription factor activity//DNA binding//sigma factor activity//protein dimerization activity	transcription factor complex//endoplasmic reticulum	Upstream transcription factor 2/L-myc-2 protein
c19585_g1	307	hypothetical protein DOTSEDRAFT_48322 [Dothistroma septosporum NZE10]	--	K15163	SRB8, MED12	mediator of RNA polymerase II transcription subunit 12, fungi type	Q2U513	354	7.1551e-38	Mediator of RNA polymerase II transcription subunit 12 OS=Aspergillus oryzae (strain ATCC 42149 / RIB 40) GN=srb8 PE=3 SV=2	Transcription mediator complex subunit Med12	regulation of transcription from RNA polymerase II promoter	RNA polymerase II transcription cofactor activity	mediator complex	--
c196123_g1	236	hypothetical protein MYCFIDRAFT_84869 [Pseudocercospora fijiensis CIRAD86] >gi|452983435|gb|EME83193.1| hypothetical protein MYCFIDRAFT_84869 [Pseudocercospora fijiensis CIRAD86]	--	--	--	--	Q54ZG7	123	1.08955e-08	Transmembrane protein 234 homolog OS=Dictyostelium discoideum GN=DDB_G0277575 PE=3 SV=1	MamL-1 domain//EamA-like transporter family	Notch signaling pathway//positive regulation of transcription from RNA polymerase II promoter	transcription coactivator activity	membrane//transcription factor complex//nuclear speck	--
c196818_g1	206	--	--	--	--	--	--	--	--	--	60s Acidic ribosomal protein//Centromere protein B dimerisation domain//Mitochondrial import receptor subunit Tom22//Brevenin/esculentin/gaegurin/rugosin family//Sigma-70, non-essential region	regulation of transcription, DNA-templated//intracellular protein transport//ribosome biogenesis//DNA-templated transcription, initiation//defense response//translational elongation//defense response to bacterium	sequence-specific DNA binding transcription factor activity//DNA binding//structural constituent of ribosome//chromatin binding//sigma factor activity	transcription factor complex//intracellular//extracellular region//mitochondrial outer membrane//nucleus//ribosome//chromosome, centromeric region//chromatin	--
c197577_g1	253	--	--	--	--	--	--	--	--	--	Hsp90 protein//Mediator of RNA pol II transcription subunit 19//Transcription initiation factor IIF, alpha subunit (TFIIF-alpha)//CDC45-like protein//Condensin complex subunit 2//Sigma-70, non-essential region//Ydr279p protein family (RNase H2 complex component)//Nop14-like family	response to stress//DNA-templated transcription, initiation//regulation of transcription, DNA-templated//DNA replication initiation//positive regulation of transcription, DNA-templated//protein folding//mitotic chromosome condensation//regulation of transcription from RNA polymerase II promoter	DNA binding//sequence-specific DNA binding transcription factor activity//RNA polymerase II transcription cofactor activity//unfolded protein binding//sigma factor activity//ATP binding	transcription factor complex//small-subunit processome//mediator complex//nucleus//condensin complex	--
c197724_g1	205	--	--	--	--	--	--	--	--	--	Procyclic acidic repetitive protein (PARP)//Sigma-70, non-essential region	DNA-templated transcription, initiation//regulation of transcription, DNA-templated	sigma factor activity//sequence-specific DNA binding transcription factor activity//DNA binding	transcription factor complex//membrane	--
c198427_g1	685	hypothetical protein MPH_06141 [Macrophomina phaseolina MS6]	--	--	--	--	--	--	--	--	Mediator complex subunit 3 fungal	regulation of transcription from RNA polymerase II promoter	RNA polymerase II transcription cofactor activity	mediator complex	--
c198600_g1	1033	--	--	--	--	--	--	--	--	--	TATA box-binding protein-associated factor 1D	regulation of transcription, DNA-templated	--	nucleus//RNA polymerase transcription factor SL1 complex	--
c199347_g1	424	--	--	--	--	--	--	--	--	--	Pox virus Ag35 surface protein//CDC45-like protein//Bluetongue virus non-structural protein NS2//Nop14-like family//Cobalamin biosynthesis protein CobT//Transcription factor IIA, alpha/beta subunit//Fatty acid desaturase	cobalamin biosynthetic process//DNA replication initiation//lipid metabolic process//transcription initiation from RNA polymerase II promoter	RNA binding	small-subunit processome//transcription factor TFIIA complex//viral envelope	--
c1999_g1	211	reverse transcriptase, partial [Pinus massoniana]	--	--	--	--	P10978	230	7.8005e-22	Retrovirus-related Pol polyprotein from transposon TNT 1-94 OS=Nicotiana tabacum PE=2 SV=1	Sigma-70, region 4	DNA-templated transcription, initiation//regulation of transcription, DNA-templated	sigma factor activity//sequence-specific DNA binding transcription factor activity//DNA binding	transcription factor complex	--
c200910_g1	350	mitochondrial heat shock protein SSC1 precursor [Endocarpon pusillum]	Coccidioides immitis RS hypothetical protein (CIMG_04436) partial mRNA	K04043	dnaK	molecular chaperone DnaK	Q5B0C0	428	8.31183e-49	Heat shock 70 kDa protein OS=Emericella nidulans (strain FGSC A4 / ATCC 38163 / CBS 112.46 / NRRL 194 / M139) GN=AN6010 PE=1 SV=1	DNA primase DnaG DnaB-binding//RNA polymerase II transcription mediator complex subunit 9	DNA replication, synthesis of RNA primer//regulation of transcription from RNA polymerase II promoter//response to stress//transcription, DNA-templated	RNA polymerase II transcription cofactor activity//ATP binding//DNA primase activity	replication fork//mediator complex//nucleolus	Molecular chaperones mortalin/PBP74/GRP75, HSP70 superfamily
c201004_g1	789	PREDICTED: kinesin-like protein KIF23-like [Bombyx mori]	--	--	--	--	--	--	--	--	V-type ATPase 116kDa subunit family//Helper component proteinase//Phage minor structural protein GP20//Rox3 mediator complex subunit	regulation of transcription from RNA polymerase II promoter//proteolysis//proton transport//ATP hydrolysis coupled proton transport	cysteine-type endopeptidase activity//RNA polymerase II transcription cofactor activity//hydrogen ion transmembrane transporter activity//structural molecule activity	proton-transporting V-type ATPase, V0 domain//mediator complex	--
c201250_g1	457	--	--	--	--	--	--	--	--	--	Mediator of RNA pol II transcription subunit 19	regulation of transcription from RNA polymerase II promoter	RNA polymerase II transcription cofactor activity	mediator complex	--
c201785_g1	482	hypothetical protein MYCFIDRAFT_150893 [Pseudocercospora fijiensis CIRAD86] >gi|452986082|gb|EME85838.1| hypothetical protein MYCFIDRAFT_150893 [Pseudocercospora fijiensis CIRAD86]	--	--	--	--	--	--	--	--	Neurotransmitter-gated ion-channel transmembrane region//ARC105 or Med15 subunit of Mediator complex non-fungal//Transcription factor IIA, alpha/beta subunit	regulation of transcription from RNA polymerase II promoter//ion transport//transcription initiation from RNA polymerase II promoter	RNA polymerase II transcription cofactor activity	mediator complex//transcription factor TFIIA complex//membrane	--
c201957_g1	372	hypothetical protein DOTSEDRAFT_71603 [Dothistroma septosporum NZE10]	--	--	--	--	--	--	--	--	Transcription factor TFIIB repeat	--	TBP-class protein binding	--	--
c203404_g1	281	hypothetical protein PTT_14832 [Pyrenophora teres f. teres 0-1] >gi|311321476|gb|EFQ89024.1| hypothetical protein PTT_14832 [Pyrenophora teres f. teres 0-1]	Phaeosphaeria nodorum SN15 hypothetical protein partial mRNA	--	--	--	O42897	129	2.51004e-08	Probable 26S proteasome regulatory subunit rpn3 OS=Schizosaccharomyces pombe (strain 972 / ATCC 24843) GN=rpn3 PE=3 SV=2	Sigma-70 factor, region 1.2//Proteasome regulatory subunit C-terminal	DNA-templated transcription, initiation//regulation of protein catabolic process//regulation of catalytic activity//regulation of transcription, DNA-templated	DNA binding//enzyme regulator activity//sigma factor activity//sequence-specific DNA binding transcription factor activity	transcription factor complex//proteasome complex	26S proteasome regulatory complex, subunit RPN3/PSMD3
c203525_g1	451	hypothetical protein SETTUDRAFT_22267 [Setosphaeria turcica Et28A] >gi|482806498|gb|EOA83571.1| hypothetical protein SETTUDRAFT_22267 [Setosphaeria turcica Et28A]	--	--	--	--	--	--	--	--	Transcription factor IIA, alpha/beta subunit	transcription initiation from RNA polymerase II promoter	--	transcription factor TFIIA complex	--
c203564_g1	207	PREDICTED: uncharacterized protein LOC100906803 [Metaseiulus occidentalis]	--	--	--	--	--	--	--	--	RNA polymerase Rpc34 subunit//TFIIE beta subunit core domain	pyrimidine nucleobase metabolic process//transcription initiation from RNA polymerase II promoter//purine nucleobase metabolic process//transcription, DNA-templated	DNA-directed RNA polymerase activity//DNA binding	transcription factor TFIIE complex//nucleolus	--
c203690_g1	288	--	--	--	--	--	--	--	--	--	Mediator complex subunit 3 fungal//BAF1 / ABF1 chromatin reorganising factor	regulation of transcription from RNA polymerase II promoter//chromatin remodeling	DNA binding//RNA polymerase II transcription cofactor activity	mediator complex//nucleus	--
c204009_g1	207	--	--	--	--	--	--	--	--	--	Fatty acid desaturase//Mediator of RNA polymerase II transcription complex subunit 8	fatty acid metabolic process//regulation of transcription from RNA polymerase II promoter//oxidation-reduction process	acyl-[acyl-carrier-protein] desaturase activity//RNA polymerase II transcription cofactor activity	mediator complex	--
c204220_g1	1500	hypothetical protein YQE_02151, partial [Dendroctonus ponderosae] >gi|546686034|gb|ERL95434.1| hypothetical protein D910_12697 [Dendroctonus ponderosae]	--	--	--	--	Q8K2F8	154	1.45106e-09	Protein LSM14 homolog A OS=Mus musculus GN=Lsm14a PE=1 SV=1	ARC105 or Med15 subunit of Mediator complex non-fungal//Non-structural protein NS3/Small envelope protein E//Coronavirus nucleocapsid protein//Drosophila accessory gland-specific peptide 26Ab (Acp26Ab)	regulation of transcription from RNA polymerase II promoter//mating behavior	RNA polymerase II transcription cofactor activity	mediator complex//extracellular region//viral nucleocapsid//membrane	Uncharacterized mRNA-associated protein RAP55
c204588_g1	210	hypothetical protein MYCGRDRAFT_55916 [Zymoseptoria tritici IPO323] >gi|339475040|gb|EGP90132.1| hypothetical protein MYCGRDRAFT_55916 [Zymoseptoria tritici IPO323]	--	--	--	--	Q00717	139	8.97458e-11	Putative sterigmatocystin biosynthesis protein stcT OS=Emericella nidulans (strain FGSC A4 / ATCC 38163 / CBS 112.46 / NRRL 194 / M139) GN=stcT PE=4 SV=1	Glutathione S-transferase, N-terminal domain//Glutathione S-transferase, N-terminal domain//Glutathione S-transferase, N-terminal domain	positive regulation of transcription from RNA polymerase II promoter//translational elongation//regulation of translational elongation//ribosome biogenesis	transcription coactivator activity//translation elongation factor activity//calcium ion binding//protein binding//phospholipid binding	ribosome//transcription factor complex//eukaryotic translation elongation factor 1 complex	--
c204627_g1	211	ribosomal protein S19 [Cryptococcus gattii WM276] >gi|317459572|gb|ADV21316.1| ribosomal protein S19, putative [Cryptococcus gattii WM276]	--	--	--	--	--	--	--	--	Sigma-70, non-essential region//Ribosomal protein S19e//Myc amino-terminal region//Centromere protein B dimerisation domain	translation//regulation of transcription, DNA-templated//DNA-templated transcription, initiation//ribosome biogenesis	sequence-specific DNA binding transcription factor activity//chromatin binding//structural constituent of ribosome//DNA binding//sigma factor activity	transcription factor complex//ribosome//nucleus//intracellular//chromatin//chromosome, centromeric region	--
c204672_g1	313	hypothetical protein MYCFIDRAFT_39346, partial [Pseudocercospora fijiensis CIRAD86] >gi|452986314|gb|EME86070.1| hypothetical protein MYCFIDRAFT_39346, partial [Pseudocercospora fijiensis CIRAD86]	--	K09422	MYBP	myb proto-oncogene protein, plant	O13493	266	1.95351e-27	Myb-like DNA-binding protein myb-1 OS=Neurospora crassa (strain ATCC 24698 / 74-OR23-1A / CBS 708.71 / DSM 1257 / FGSC 987) GN=rca-1 PE=3 SV=2	Sigma-70, region 4//Myb-like DNA-binding domain	DNA-templated transcription, initiation//regulation of transcription, DNA-templated	sigma factor activity//DNA binding//chromatin binding//sequence-specific DNA binding transcription factor activity	chromatin//transcription factor complex	Transcription factor, Myb superfamily
c205116_g1	328	PREDICTED: aspartate--tRNA ligase, cytoplasmic-like [Metaseiulus occidentalis]	--	K01876	DARS, aspS	aspartyl-tRNA synthetase	Q922B2	279	9.77291e-29	Aspartate--tRNA ligase, cytoplasmic OS=Mus musculus GN=Dars PE=2 SV=2	tRNA synthetases class II (D, K and N)//Mediator complex subunit Med5	tRNA aminoacylation for protein translation//regulation of transcription from RNA polymerase II promoter	aminoacyl-tRNA ligase activity//ATP binding//nucleotide binding//RNA polymerase II transcription cofactor activity	mediator complex	Aspartyl-tRNA synthetase
c206128_g1	224	hypothetical protein EAG_07694 [Camponotus floridanus]	--	--	--	--	--	--	--	--	Transducer of regulated CREB activity, N terminus//Scorpion toxin-like domain	transport//protein homotetramerization	cAMP response element binding protein binding//ion channel inhibitor activity	transcription factor complex//extracellular region	--
c206598_g1	280	--	--	--	--	--	--	--	--	--	Creb binding	histone acetylation//acyl-carrier-protein biosynthetic process//regulation of transcription, DNA-templated	transcription coactivator activity//histone acetyltransferase activity	transcription factor complex//histone acetyltransferase complex//nucleus	--
c206729_g1	385	hypothetical protein DOTSEDRAFT_69470 [Dothistroma septosporum NZE10]	--	--	--	--	--	--	--	--	Presenilin//Neurotransmitter-gated ion-channel transmembrane region//ARC105 or Med15 subunit of Mediator complex non-fungal//Transcription factor IIA, alpha/beta subunit	transcription initiation from RNA polymerase II promoter//regulation of transcription from RNA polymerase II promoter//ion transport	aspartic-type endopeptidase activity//RNA polymerase II transcription cofactor activity	integral component of membrane//membrane//transcription factor TFIIA complex//mediator complex	--
c207071_g1	237	hypothetical protein MELLADRAFT_43314 [Melampsora larici-populina 98AG31] >gi|328858041|gb|EGG07155.1| hypothetical protein MELLADRAFT_43314 [Melampsora larici-populina 98AG31]	--	K03124	TFIIB, GTF2B, SUA7, tfb	transcription initiation factor TFIIB	Q05959	243	1.27772e-24	Transcription initiation factor IIB OS=Kluyveromyces lactis (strain ATCC 8585 / CBS 2359 / DSM 70799 / NBRC 1267 / NRRL Y-1140 / WM37) GN=SUA7 PE=3 SV=1	Ribosomal protein S27	DNA-templated transcription, initiation//ribosome biogenesis//translation//regulation of transcription, DNA-templated	TBP-class protein binding//zinc ion binding//structural constituent of ribosome	ribosome//intracellular	Transcription initiation factor TFIIB
c208004_g1	201	hypothetical protein ARALYDRAFT_481448 [Arabidopsis lyrata subsp. lyrata] >gi|297326563|gb|EFH56983.1| hypothetical protein ARALYDRAFT_481448 [Arabidopsis lyrata subsp. lyrata]	Arabidopsis thaliana 3'-5' exonuclease and KH-I domain-containing protein mRNA, complete cds	--	--	--	--	--	--	--	Sigma-54 factor, Activator interacting domain (AID)//KH domain//KH domain//KH domain	pyrimidine nucleobase metabolic process//regulation of transcription, DNA-templated//nucleobase-containing compound metabolic process//transcription, DNA-templated//DNA-templated transcription, initiation//purine nucleobase metabolic process	sequence-specific DNA binding transcription factor activity//DNA-directed RNA polymerase activity//3'-5' exonuclease activity//sigma factor activity//RNA binding//DNA binding	intracellular//transcription factor complex//nucleolus	--
c20853_g1	263	--	--	--	--	--	--	--	--	--	Mediator complex subunit 3 fungal	regulation of transcription from RNA polymerase II promoter	RNA polymerase II transcription cofactor activity	mediator complex	--
c208601_g1	258	nuclear receptor [Ornithodoros moubata]	--	--	--	--	O18473	118	5.17411e-07	Ecdysone receptor OS=Heliothis virescens GN=EcR PE=1 SV=1	--	steroid hormone mediated signaling pathway//signal transduction//ecdysone receptor-mediated signaling pathway//regulation of transcription, DNA-templated	zinc ion binding//sequence-specific DNA binding//ecdysteroid hormone receptor activity//steroid binding//metal ion binding	nucleus	--
c208802_g1	238	similar to chitin synthase [Leptosphaeria maculans JN3] >gi|312220524|emb|CBY00465.1| similar to chitin synthase [Leptosphaeria maculans JN3]	Leptosphaeria maculans JN3 similar to chitin synthase (LEMA_P015950.1) mRNA, complete cds	--	--	--	P30602	405	1.32154e-45	Chitin synthase 3 OS=Exophiala dermatitidis GN=CHS3 PE=3 SV=2	Chitin synthase N-terminal//Mediator complex subunit 3 fungal	regulation of transcription from RNA polymerase II promoter//chitin biosynthetic process	chitin synthase activity//RNA polymerase II transcription cofactor activity	mediator complex	--
c212014_g1	260	--	--	--	--	--	--	--	--	--	HAMP domain//Coronavirus M matrix/glycoprotein//Cobalamin biosynthesis protein CobT//Bacteriorhodopsin-like protein//Sigma-70, non-essential region	viral life cycle//regulation of transcription, DNA-templated//ion transport//cobalamin biosynthetic process//DNA-templated transcription, initiation//signal transduction	ion channel activity//sequence-specific DNA binding transcription factor activity//signal transducer activity//sigma factor activity//DNA binding	transcription factor complex//integral component of membrane//membrane	--
c212414_g1	252	delta-12 desaturase [Sphaerulina musiva SO2202]	--	--	--	--	--	--	--	--	Mediator complex subunit 3 fungal	regulation of transcription from RNA polymerase II promoter	RNA polymerase II transcription cofactor activity	mediator complex	--
c212808_g1	254	--	--	--	--	--	--	--	--	--	Mediator complex subunit 3 fungal	regulation of transcription from RNA polymerase II promoter	RNA polymerase II transcription cofactor activity	mediator complex	--
c213690_g1	203	Transcription initiation factor IIA subunit 1, partial [Gavia stellata]	--	K03122	TFIIA1, GTF2A1, TOA1	transcription initiation factor TFIIA large subunit	P52654	280	6.92781e-30	Transcription initiation factor IIA subunit 1 OS=Drosophila melanogaster GN=TfIIA-L PE=1 SV=2	Transcription factor IIA, alpha/beta subunit	transcription initiation from RNA polymerase II promoter	--	transcription factor TFIIA complex	RNA polymerase II transcription initiation factor TFIIA, large chain
c213971_g1	234	--	--	--	--	--	--	--	--	--	Mediator of RNA pol II transcription subunit 19	regulation of transcription from RNA polymerase II promoter	RNA polymerase II transcription cofactor activity	mediator complex	--
c214267_g1	242	Mediator of RNA polymerase II transcription subunit 13, partial [Stegodyphus mimosarum]	--	K15164	MED13	mediator of RNA polymerase II transcription subunit 13	Q7KTX8	252	1.46025e-24	Mediator of RNA polymerase II transcription subunit 13 OS=Drosophila melanogaster GN=skd PE=1 SV=1	7tm Odorant receptor//Mediator complex subunit 13 C-terminal	regulation of transcription from RNA polymerase II promoter//G-protein coupled receptor signaling pathway, coupled to cyclic nucleotide second messenger//sensory perception of smell	odorant binding//RNA polymerase II transcription cofactor activity//olfactory receptor activity	mediator complex//membrane	Thyroid hormone receptor-associated protein complex, subunit TRAP240
c214584_g1	224	--	--	--	--	--	--	--	--	--	Mediator complex subunit 3 fungal	regulation of transcription from RNA polymerase II promoter	RNA polymerase II transcription cofactor activity	mediator complex	--
c214939_g1	223	hypothetical protein LEMA_P061660.1 [Leptosphaeria maculans JN3] >gi|312211046|emb|CBX91132.1| hypothetical protein LEMA_P061660.1 [Leptosphaeria maculans JN3]	--	--	--	--	--	--	--	--	--	protein import into peroxisome matrix//negative regulation of transcription, DNA-templated	transcription corepressor activity	transcription factor complex//peroxisomal membrane	--
c215443_g1	235	hypothetical protein M436DRAFT_85169 [Aureobasidium pullulans var. namibiae CBS 147.97]	--	--	--	--	--	--	--	--	Zinc finger, C3HC4 type (RING finger)//Transcription initiation factor TFIID component TAF4 family	DNA-templated transcription, initiation	metal ion binding	transcription factor TFIID complex	--
c215749_g1	315	--	--	--	--	--	--	--	--	--	Mediator of RNA polymerase II transcription complex subunit 8	regulation of transcription from RNA polymerase II promoter	RNA polymerase II transcription cofactor activity	mediator complex	--
c215759_g1	280	hypothetical protein SNOG_08106 [Phaeosphaeria nodorum SN15] >gi|160701964|gb|EAT84382.2| hypothetical protein SNOG_08106 [Phaeosphaeria nodorum SN15]	--	--	--	--	--	--	--	--	Interleukin 15//Baculovirus polyhedron envelope protein, PEP, C terminus//Growth-arrest specific micro-tubule binding	cell motility//negative regulation of transcription, DNA-templated//signal transduction//protein import into peroxisome matrix//immune response	transcription corepressor activity//structural molecule activity//cytokine receptor binding	motile cilium//extracellular region//viral capsid//viral envelope//peroxisomal membrane//transcription factor complex	--
c215811_g1	1031	Protein krueppel, partial [Stegodyphus mimosarum]	Trichoplax adhaerens hypothetical protein, mRNA	K09231	KR	krueppel-like family, other	P07247	446	1.08234e-48	Protein krueppel OS=Drosophila melanogaster GN=Kr PE=1 SV=2	Zinc finger, C2H2 type//ARC105 or Med15 subunit of Mediator complex non-fungal//Exonuclease VII, large subunit//Nucleopolyhedrovirus capsid protein P87	DNA catabolic process//regulation of transcription from RNA polymerase II promoter	exodeoxyribonuclease VII activity//RNA polymerase II transcription cofactor activity//metal ion binding	viral capsid//exodeoxyribonuclease VII complex//mediator complex	--
c216431_g1	1350	--	--	--	--	--	--	--	--	--	Sigma-70, region 4//Helix-loop-helix DNA-binding domain	regulation of transcription, DNA-templated//DNA-templated transcription, initiation	DNA binding//sequence-specific DNA binding transcription factor activity//sigma factor activity//protein dimerization activity	transcription factor complex	--
c217401_g1	673	hypothetical protein SEPMUDRAFT_123800 [Sphaerulina musiva SO2202]	--	--	--	--	P78962	126	4.74582e-07	Transcription factor atf21 OS=Schizosaccharomyces pombe (strain 972 / ATCC 24843) GN=atf21 PE=3 SV=1	Platelet-activating factor acetylhydrolase, isoform II//Mediator complex subunit 3 fungal//DNA fragmentation factor 40 kDa//DEAD_2//bZIP Maf transcription factor//bZIP transcription factor//Basic region leucine zipper	lipid catabolic process//regulation of transcription, DNA-templated//glycerolipid metabolic process//apoptotic DNA fragmentation//regulation of transcription from RNA polymerase II promoter	RNA polymerase II transcription cofactor activity//sequence-specific DNA binding transcription factor activity//ATP-dependent DNA helicase activity//sequence-specific DNA binding//DNA binding//1-alkyl-2-acetylglycerophosphocholine esterase activity//ATP binding//hydrolase activity	mediator complex//replication fork//transcription factor complex//1-alkyl-2-acetylglycerophosphocholine esterase complex//nucleus//cytoplasm	--
c217437_g1	300	--	--	--	--	--	--	--	--	--	Sigma-70, region 4	regulation of transcription, DNA-templated//DNA-templated transcription, initiation	sequence-specific DNA binding transcription factor activity//DNA binding//sigma factor activity	transcription factor complex	--
c217453_g1	274	Redoxin, partial [Coniophora puteana RWD-64-598 SS2] >gi|392588507|gb|EIW77839.1| Redoxin, partial [Coniophora puteana RWD-64-598 SS2]	--	K11187	PRDX5	peroxiredoxin 5, atypical 2-Cys peroxiredoxin	O14313	211	9.56332e-21	Putative peroxiredoxin pmp20 OS=Schizosaccharomyces pombe (strain 972 / ATCC 24843) GN=pmp20 PE=2 SV=2	Redoxin//AhpC/TSA family//ARC105 or Med15 subunit of Mediator complex non-fungal	regulation of transcription from RNA polymerase II promoter//oxidation-reduction process	oxidoreductase activity//antioxidant activity//RNA polymerase II transcription cofactor activity	mediator complex	Alkyl hydroperoxide reductase/peroxiredoxin
c217605_g1	400	--	--	--	--	--	--	--	--	--	Nop14-like family//Nucleopolyhedrovirus capsid protein P87//Cobalamin biosynthesis protein CobT//Phosphatidylinositol N-acetylglucosaminyltransferase//Transcription factor IIA, alpha/beta subunit//ZIP Zinc transporter	transcription initiation from RNA polymerase II promoter//metal ion transport//GPI anchor biosynthetic process//cobalamin biosynthetic process//transmembrane transport	phosphatidylinositol N-acetylglucosaminyltransferase activity//metal ion transmembrane transporter activity	membrane//viral capsid//integral component of membrane//small-subunit processome//transcription factor TFIIA complex	--
c217848_g1	343	hypothetical protein SETTUDRAFT_160321 [Setosphaeria turcica Et28A] >gi|482811688|gb|EOA88433.1| hypothetical protein SETTUDRAFT_160321 [Setosphaeria turcica Et28A]	--	--	--	--	--	--	--	--	Sigma-70 factor, region 1.2	DNA-templated transcription, initiation//regulation of transcription, DNA-templated	sigma factor activity//sequence-specific DNA binding transcription factor activity//DNA binding	transcription factor complex	--
c217935_g1	383	magnesium-chelatase subunit chlI [Arabidopsis thaliana] >gi|117238|sp|P16127.1|CHLI1_ARATH RecName: Full=Magnesium-chelatase subunit ChlI-1, chloroplastic; Short=Mg-chelatase subunit I-1; AltName: Full=Mg-protoporphyrin IX chelatase subunit ChlI-1; AltName: Full=Protein CHLORINA 42; Flags: Precursor [Arabidopsis thaliana] >gi|1020100|emb|CAA62754.1| protoporphyrin-IX Mg-chetalase [Arabidopsis tha…	Arabidopsis thaliana chromosome 4, complete genome	K03405	chlI, bchI	magnesium chelatase subunit I	P16127	614	2.93203e-77	Magnesium-chelatase subunit ChlI-1, chloroplastic OS=Arabidopsis thaliana GN=CHLI1 PE=1 SV=1	Miro-like protein//LAGLIDADG-like domain//Magnesium chelatase, subunit ChlI//Med18 protein//HPr Serine kinase C-terminal domain//FtsK/SpoIIIE family//ABC transporter//AAA domain (dynein-related subfamily)	phosphorylation//stomatal complex morphogenesis//isopentenyl diphosphate biosynthetic process, methylerythritol 4-phosphate pathway//chlorophyll metabolic process//phosphatidylglycerol biosynthetic process//cell cycle//chromosome segregation//chlorophyll biosynthetic process//phosphorelay signal transduction system//rRNA processing//cell division//photosynthesis//carotenoid biosynthetic process//…	magnesium chelatase activity//DNA binding//GTP binding//ATP binding//ATPase activity//RNA polymerase II transcription cofactor activity//nucleotide binding//phosphorelay sensor kinase activity//endonuclease activity//protein kinase activity	protein histidine kinase complex//integral component of membrane//cell wall//mediator complex//intracellular//magnesium chelatase complex//chloroplast stroma	--
c218753_g1	356	--	--	--	--	--	--	--	--	--	Transcription factor TFIIB repeat	--	TBP-class protein binding	--	--
c219234_g1	314	--	--	--	--	--	--	--	--	--	Mediator complex subunit 3 fungal	regulation of transcription from RNA polymerase II promoter	RNA polymerase II transcription cofactor activity	mediator complex	--
c219588_g1	221	Transcription initiation factor TFIID subunit 4 [Wallemia ichthyophaga EXF-994] >gi|505754742|gb|EOQ99042.1| Transcription initiation factor TFIID subunit 4 [Wallemia ichthyophaga EXF-994]	--	--	--	--	--	--	--	--	Transcription initiation factor TFIID component TAF4 family	DNA-templated transcription, initiation	--	transcription factor TFIID complex	--
c220087_g1	327	--	--	--	--	--	--	--	--	--	Mediator complex subunit 3 fungal	regulation of transcription from RNA polymerase II promoter	RNA polymerase II transcription cofactor activity	mediator complex	--
c220498_g1	391	chloroplast membrane protein [Arabidopsis thaliana]	Arabidopsis thaliana inner membrane protein ALBINO3 mRNA, complete cds	--	--	--	Q8LBP4	208	1.36555e-18	Inner membrane protein ALBINO3, chloroplastic OS=Arabidopsis thaliana GN=ALB3 PE=1 SV=2	Sigma-70, non-essential region	DNA-templated transcription, initiation//regulation of transcription, DNA-templated	sigma factor activity//sequence-specific DNA binding transcription factor activity//DNA binding	transcription factor complex	--
c220722_g1	208	--	--	--	--	--	--	--	--	--	Rox3 mediator complex subunit	regulation of transcription from RNA polymerase II promoter	RNA polymerase II transcription cofactor activity	mediator complex	--
c220840_g1	616	groucho, isoform I [Drosophila melanogaster] >gi|440217916|gb|AGB96361.1| groucho, isoform I [Drosophila melanogaster]	--	K04497	GROUCHO	groucho	P16371	654	4.9674e-79	Protein groucho OS=Drosophila melanogaster GN=gro PE=1 SV=3	WD domain, G-beta repeat	negative regulation of canonical Wnt signaling pathway//sex determination, primary response to X:A ratio//negative regulation of smoothened signaling pathway//lateral inhibition//negative regulation of transcription from RNA polymerase II promoter//dendrite morphogenesis//actin filament organization	repressing transcription factor binding//HMG box domain binding//RNA polymerase II transcription corepressor activity//protein binding//DNA binding	protein complex//nucleus	Transducin-like enhancer of split protein (contains WD40 repeats)
c221149_g1	270	PREDICTED: RNA polymerase sigma factor sigA-like isoform X3 [Cicer arietinum]	PREDICTED: Fragaria vesca subsp. vesca RNA polymerase sigma factor sigA-like (LOC101313064), mRNA	K03086	SIG1, rpoD	RNA polymerase primary sigma factor	O24629	406	1.13259e-46	RNA polymerase sigma factor sigA OS=Arabidopsis thaliana GN=SIGA PE=1 SV=1	Sigma-70 region 3	DNA-templated transcription, initiation//regulation of transcription, DNA-templated	sigma factor activity//DNA binding//sequence-specific DNA binding transcription factor activity	transcription factor complex	--
c222281_g1	694	PREDICTED: heat shock 70 kDa protein cognate 5-like, partial [Bombyx mori]	Monojoubertia microphylla voucher UMMZ BMOC 06-1119-036 AD741 heat shock protein cognate 5 (Hsc70-5) gene, partial cds	K04043	dnaK	molecular chaperone DnaK	Q3ZCH0	701	9.27019e-86	Stress-70 protein, mitochondrial OS=Bos taurus GN=HSPA9 PE=2 SV=1	Glycosyl hydrolase family 67 N-terminus//TMPIT-like protein//Mediator complex subunit 15	xylan catabolic process//regulation of transcription from RNA polymerase II promoter//carbohydrate metabolic process	RNA polymerase II transcription cofactor activity//alpha-glucuronidase activity	mediator complex//integral component of membrane	Molecular chaperones mortalin/PBP74/GRP75, HSP70 superfamily
c222569_g1	238	putative nadp-dependent alcohol dehydrogenase protein [Togninia minima UCRPA7] >gi|500253402|gb|EON97098.1| putative nadp-dependent alcohol dehydrogenase protein [Togninia minima UCRPA7]	--	--	--	--	--	--	--	--	TFIIE beta subunit core domain	transcription initiation from RNA polymerase II promoter	--	transcription factor TFIIE complex	--
c222906_g1	203	similar to mediator of RNA polymerase II transcription subunit 5 [Leptosphaeria maculans JN3] >gi|312212156|emb|CBX92240.1| similar to mediator of RNA polymerase II transcription subunit 5 [Leptosphaeria maculans JN3]	--	--	--	--	Q0USP2	275	4.7624e-28	Mediator of RNA polymerase II transcription subunit 5 OS=Phaeosphaeria nodorum (strain SN15 / ATCC MYA-4574 / FGSC 10173) GN=NUT1 PE=3 SV=3	Mediator complex subunit Med5	regulation of transcription from RNA polymerase II promoter	RNA polymerase II transcription cofactor activity	mediator complex	--
c223377_g1	239	hypothetical protein SNOG_08106 [Phaeosphaeria nodorum SN15] >gi|160701964|gb|EAT84382.2| hypothetical protein SNOG_08106 [Phaeosphaeria nodorum SN15]	Phaeosphaeria nodorum SN15 hypothetical protein partial mRNA	--	--	--	--	--	--	--	--	negative regulation of transcription, DNA-templated//protein import into peroxisome matrix	transcription corepressor activity	transcription factor complex//peroxisomal membrane	--
c224130_g1	334	--	--	--	--	--	--	--	--	--	Homeobox associated leucine zipper//Transposase//Phage minor structural protein GP20//TSC-22/dip/bun family//C terminal SARAH domain of Mst1//Basic region leucine zipper//RNA polymerase II transcription mediator complex subunit 9//Mitotic checkpoint protein//bZIP transcription factor//Septum formation initiator//DASH complex subunit Dad2//Ribosomal L29 protein	regulation of transcription from RNA polymerase II promoter//cell cycle//mitotic nuclear division//serine family amino acid metabolic process//mitotic spindle assembly checkpoint//regulation of transcription, DNA-templated//translation//phosphorylation//ribosome biogenesis//transposition, DNA-mediated	structural constituent of ribosome//protein serine/threonine kinase activity//structural molecule activity//sequence-specific DNA binding transcription factor activity//RNA polymerase II transcription cofactor activity//sequence-specific DNA binding//DNA binding//transposase activity	DASH complex//ribosome//nucleus//mediator complex//mitotic spindle//transcription factor complex//intracellular	--
c22425_g1	372	--	--	--	--	--	--	--	--	--	Transcription factor IIA, alpha/beta subunit//YL1 nuclear protein	transcription initiation from RNA polymerase II promoter//regulation of transcription, DNA-templated	--	nucleus//transcription factor TFIIA complex	--
c224290_g1	249	PREDICTED: uncharacterized protein LOC100775941 [Glycine max]	--	--	--	--	P92523	95	2.13558e-06	Uncharacterized mitochondrial protein AtMg00860 OS=Arabidopsis thaliana GN=AtMg00860 PE=4 SV=1	Mediator complex protein	regulation of transcription from RNA polymerase II promoter	RNA polymerase II transcription cofactor activity	mediator complex	--
c224308_g1	273	predicted protein [Leptosphaeria maculans JN3] >gi|312219522|emb|CBX99465.1| predicted protein [Leptosphaeria maculans JN3]	--	--	--	--	--	--	--	--	Transcriptional regulator of RNA polII, SAGA, subunit	DNA-templated transcription, initiation	--	SAGA-type complex//transcription factor TFIID complex	--
c224587_g1	274	PREDICTED: general transcription factor IIF subunit 2-like [Meleagris gallopavo]	--	K03139	TFIIF2, GTF2F2, TFG2	transcription initiation factor TFIIF subunit beta	P41900	169	2.04871e-14	General transcription factor IIF subunit 2 OS=Drosophila melanogaster GN=TfIIFbeta PE=2 SV=2	Transcription initiation factor IIF, beta subunit	transcription initiation from RNA polymerase II promoter	ATP binding	transcription factor TFIIF complex	Transcription initiation factor IIF, small subunit (RAP30)
c225298_g1	206	--	--	--	--	--	--	--	--	--	RNA polymerase II transcription mediator complex subunit 9	regulation of transcription from RNA polymerase II promoter	RNA polymerase II transcription cofactor activity	mediator complex	--
c225605_g1	352	PREDICTED: RNA polymerase sigma factor sigE, chloroplastic/mitochondrial-like isoform X2 [Glycine max]	Glycine max RNA polymerase sigma factor rpoD-like (LOC100811515), mRNA	K03093	SIGMA70	RNA polymerase sigma factor	Q9ZNX9	425	8.34732e-49	RNA polymerase sigma factor sigE, chloroplastic/mitochondrial OS=Arabidopsis thaliana GN=SIGE PE=1 SV=1	Bacterial regulatory proteins, luxR family//Sigma-70, region 4//Sigma-70 region 3//Sigma-70, region 4	regulation of transcription, DNA-templated//DNA-templated transcription, initiation	DNA binding//sequence-specific DNA binding transcription factor activity//sigma factor activity	transcription factor complex	--
c225922_g1	268	Aldo/keto reductase [Macrophomina phaseolina MS6]	--	K00062	E1.1.1.116	D-arabinose 1-dehydrogenase	Q04212	243	2.04228e-24	D-arabinose 1-dehydrogenase OS=Saccharomyces cerevisiae (strain ATCC 204508 / S288c) GN=ARA2 PE=1 SV=1	Sigma-70, region 4//Methyltransferase domain	regulation of transcription, DNA-templated//metabolic process//DNA-templated transcription, initiation	sequence-specific DNA binding transcription factor activity//methyltransferase activity//sigma factor activity//DNA binding	transcription factor complex	Predicted oxidoreductase
c226153_g1	232	sodium/potassium ATPase alpha subunit [Scolopocryptops sexspinosus]	--	K01539	ATP1A	sodium/potassium-transporting ATPase subunit alpha	P28774	318	1.19852e-33	Sodium/potassium-transporting ATPase subunit alpha-B OS=Artemia franciscana PE=2 SV=1	Sigma-70, region 4//Reovirus major virion structural protein Mu-1/Mu-1C (M2)	DNA-templated transcription, initiation//pathogenesis//regulation of transcription, DNA-templated//cation transport//viral entry into host cell//ATP biosynthetic process	sigma factor activity//ATPase activity, coupled to transmembrane movement of ions, phosphorylative mechanism//ATP binding//DNA binding//host cell surface binding//sequence-specific DNA binding transcription factor activity	viral outer capsid//cell surface//integral component of membrane//transcription factor complex	Na+/K+ ATPase, alpha subunit
c226175_g1	996	Smarca4 protein, partial [Mus musculus]	--	K11647	SMARCA2_4	SWI/SNF-related matrix-associated actin-dependent regulator of chromatin subfamily A member 2/4	A7Z019	985	6.71219e-120	Transcription activator BRG1 OS=Bos taurus GN=SMARCA4 PE=2 SV=1	Helicase conserved C-terminal domain	nucleosome disassembly//ATP-dependent chromatin remodeling//vasculogenesis//embryonic organ morphogenesis//blastocyst growth//positive regulation of sequence-specific DNA binding transcription factor activity//DNA methylation on cytosine within a CG sequence//epidermis morphogenesis//nucleosome assembly//definitive erythrocyte differentiation//positive regulation of DNA binding//positive regulati…	Tat protein binding//protein N-terminus binding//p53 binding//RNA polymerase II transcription coactivator activity//androgen receptor binding//DNA-dependent ATPase activity//ATP binding//RNA polymerase II regulatory region sequence-specific DNA binding//nucleic acid binding//protein complex binding//transcription corepressor activity//helicase activity//lysine-acetylated histone binding//chromati…	perichromatin fibrils//nBAF complex//chromatin//SWI/SNF complex//heterochromatin//nuclear euchromatin//transcription factor complex//nucleolus//WINAC complex//npBAF complex	Chromatin remodeling complex SWI/SNF, component SWI2 and related ATPases (DNA/RNA helicase superfamily)
c227237_g1	287	--	--	--	--	--	--	--	--	--	Transcription factor IIA, alpha/beta subunit	transcription initiation from RNA polymerase II promoter	--	transcription factor TFIIA complex	--
c227345_g1	213	--	--	--	--	--	--	--	--	--	Mediator complex subunit 3 fungal	regulation of transcription from RNA polymerase II promoter	RNA polymerase II transcription cofactor activity	mediator complex	--
c227756_g1	214	--	--	--	--	--	--	--	--	--	Mediator complex subunit 3 fungal	regulation of transcription from RNA polymerase II promoter	RNA polymerase II transcription cofactor activity	mediator complex	--
c228027_g1	228	host cell factor C1 [Mus musculus]	--	K14966	HCFC	host cell factor	P51610	188	3.63229e-16	Host cell factor 1 OS=Homo sapiens GN=HCFC1 PE=1 SV=2	--	release from viral latency//regulation of protein complex assembly//histone H4-K16 acetylation//positive regulation of gene expression//histone H4-K5 acetylation//protein stabilization//histone H4-K8 acetylation//regulation of transcription, DNA-templated	identical protein binding//transcription coactivator activity//chromatin binding	Set1C/COMPASS complex//chromatin//mitochondrion//transcription factor complex//MLL1 complex//histone acetyltransferase complex//neuronal cell body//MLL5-L complex	Host cell transcription factor HCFC1
c228395_g1	405	hypothetical protein HELRODRAFT_172804 [Helobdella robusta] >gi|555701180|gb|ESO04413.1| hypothetical protein HELRODRAFT_172804 [Helobdella robusta]	PREDICTED: Danio rerio histone H4-like (LOC570405), mRNA	K11254	H4	histone H4	P62792	302	3.87833e-34	Histone H4 OS=Phanerochaete chrysosporium GN=H4.1 PE=3 SV=2	Transcription initiation factor TFIID subunit A//TATA box binding protein associated factor (TAF)//Histone-like transcription factor (CBF/NF-Y) and archaeal histone//Transcription initiation factor IID, 31kD subunit//Core histone H2A/H2B/H3/H4	DNA-templated transcription, initiation	sequence-specific DNA binding//DNA binding	transcription factor TFIID complex//intracellular//nucleus	Histone H4
c229877_g1	270	--	--	--	--	--	--	--	--	--	Mediator complex subunit 3 fungal	regulation of transcription from RNA polymerase II promoter	RNA polymerase II transcription cofactor activity	mediator complex	--
c230130_g1	281	--	--	--	--	--	--	--	--	--	Integral membrane protein DUF92//Mediator of RNA pol II transcription subunit 19	regulation of transcription from RNA polymerase II promoter	RNA polymerase II transcription cofactor activity	integral component of membrane//mediator complex	--
c230246_g1	213	DnaJ and TPR domain protein [Aspergillus kawachii IFO 4308]	--	--	--	--	A5UYW4	136	1.06931e-09	Chaperone protein DnaJ OS=Roseiflexus sp. (strain RS-1) GN=dnaJ PE=3 SV=1	Sigma-70, non-essential region	regulation of transcription, DNA-templated//DNA-templated transcription, initiation	sequence-specific DNA binding transcription factor activity//DNA binding//sigma factor activity	transcription factor complex	Molecular chaperone (DnaJ superfamily)
c230492_g1	293	hypothetical protein LEMA_P011510.1 [Leptosphaeria maculans JN3] >gi|312222424|emb|CBY02364.1| hypothetical protein LEMA_P011510.1 [Leptosphaeria maculans JN3]	--	--	--	--	O65155	111	1.12676e-06	RNA polymerase II transcriptional coactivator KELP OS=Arabidopsis thaliana GN=KELP PE=1 SV=1	Transcriptional Coactivator p15 (PC4)	regulation of transcription, DNA-templated	DNA binding//transcription coactivator activity	transcription factor complex	Transcriptional coactivator
c230934_g1	247	--	--	--	--	--	--	--	--	--	Translocon-associated protein (TRAP), alpha subunit//Sigma-70, non-essential region	DNA-templated transcription, initiation//regulation of transcription, DNA-templated	sigma factor activity//DNA binding//sequence-specific DNA binding transcription factor activity	endoplasmic reticulum//transcription factor complex	--
c230981_g1	231	--	--	--	--	--	--	--	--	--	Sigma-70 factor, region 1.2	DNA-templated transcription, initiation//regulation of transcription, DNA-templated	sigma factor activity//DNA binding//sequence-specific DNA binding transcription factor activity	transcription factor complex	--
c231131_g1	298	--	Magnaporthe oryzae 70-15 hypothetical protein (MGG_01235) mRNA, complete cds	--	--	--	--	--	--	--	NOA36 protein//DNA polymerase phi//Transcription factor IIA, alpha/beta subunit//Mitochondrial import receptor subunit Tom22//Sigma-70, non-essential region//Nop14-like family	intracellular protein transport//regulation of transcription, DNA-templated//transcription initiation from RNA polymerase II promoter//DNA-templated transcription, initiation//transcription, DNA-templated//DNA replication	sequence-specific DNA binding transcription factor activity//DNA-directed DNA polymerase activity//DNA binding//sigma factor activity//zinc ion binding	small-subunit processome//transcription factor complex//DNA polymerase complex//mitochondrial outer membrane//nucleus//transcription factor TFIIA complex	--
c231854_g1	267	electron transporter, transferring electrons within CoQH2-cytochrome c reductase complex [Cryptococcus neoformans var. neoformans JEC21] >gi|134113402|ref|XP_774726.1| hypothetical protein CNBF4050 [Cryptococcus neoformans var. neoformans B-3501A] >gi|50257370|gb|EAL20079.1| hypothetical protein CNBF4050 [Cryptococcus neoformans var. neoformans B-3501A] >gi|57227949|gb|AAW44407.1| electron transp…	--	K00413	CYC1, CYT1, petC	ubiquinol-cytochrome c reductase cytochrome c1 subunit	O59680	307	1.36603e-33	Cytochrome c1, heme protein, mitochondrial OS=Schizosaccharomyces pombe (strain 972 / ATCC 24843) GN=cyt1 PE=3 SV=1	Cytochrome C1 family//Sigma-70, region 4	DNA-templated transcription, initiation//regulation of transcription, DNA-templated//electron transport	electron carrier activity//heme binding//DNA binding//iron ion binding//sigma factor activity//sequence-specific DNA binding transcription factor activity	transcription factor complex	Cytochrome c1
c232119_g1	933	hypothetical protein DOTSEDRAFT_69113 [Dothistroma septosporum NZE10]	--	--	--	--	--	--	--	--	Transcription factor IIA, alpha/beta subunit	transcription initiation from RNA polymerase II promoter	--	transcription factor TFIIA complex	--
c232632_g1	246	hypothetical protein MYCGRDRAFT_33410 [Zymoseptoria tritici IPO323] >gi|339476478|gb|EGP91569.1| hypothetical protein MYCGRDRAFT_33410 [Zymoseptoria tritici IPO323]	--	--	--	--	O13701	172	2.31628e-14	Transcription initiation factor TFIID subunit 7 OS=Schizosaccharomyces pombe (strain 972 / ATCC 24843) GN=taf7 PE=1 SV=1	TAFII55 protein conserved region	transcription initiation from RNA polymerase II promoter	--	transcription factor TFIID complex	Transcription initiation factor TFIID, subunit TAF7
c233012_g1	1069	PREDICTED: POU domain, class 6, transcription factor 1, partial [Merops nubicus]	--	--	--	--	Q14863	183	5.58996e-14	POU domain, class 6, transcription factor 1 OS=Homo sapiens GN=POU6F1 PE=1 SV=1	Nucleopolyhedrovirus capsid protein P87//Membrane transport protein//Pou domain - N-terminal to homeobox domain//ARC105 or Med15 subunit of Mediator complex non-fungal//Homeobox domain//DNA polymerase subunit Cdc27	regulation of transcription from RNA polymerase II promoter//transmembrane transport//DNA replication//regulation of transcription, DNA-templated	sequence-specific DNA binding//sequence-specific DNA binding transcription factor activity//RNA polymerase II transcription cofactor activity	integral component of membrane//viral capsid//mediator complex//nucleus//transcription factor complex	Transcription factor OCT-1, contains POU and HOX domains
c233295_g1	209	hypothetical protein MYCGRDRAFT_69313 [Zymoseptoria tritici IPO323] >gi|339474495|gb|EGP89588.1| hypothetical protein MYCGRDRAFT_69313 [Zymoseptoria tritici IPO323]	--	--	--	--	P78723	122	8.65078e-08	Peroxisomal membrane protein PER10 OS=Pichia angusta GN=PEX14 PE=3 SV=1	IclR helix-turn-helix domain	regulation of transcription, DNA-templated//negative regulation of transcription, DNA-templated//protein import into peroxisome matrix	DNA binding//transcription corepressor activity	transcription factor complex//peroxisomal membrane	--
c233611_g1	875	PREDICTED: LOW QUALITY PROTEIN: microtubule-actin cross-linking factor 1-like [Metaseiulus occidentalis]	--	--	--	--	Q91ZU6	486	2.12162e-52	Dystonin OS=Mus musculus GN=Dst PE=1 SV=1	eIF4-gamma/eIF5/eIF2-epsilon//GLE1-like protein//Laminin Domain II//Spectrin repeat//Pex19 protein family//Mediator complex subunit 15//Periplasmic solute binding protein family	regulation of transcription from RNA polymerase II promoter//metal ion transport//cell adhesion//poly(A)+ mRNA export from nucleus	metal ion binding//RNA polymerase II transcription cofactor activity//protein binding	peroxisome//mediator complex//nuclear pore//basement membrane	Dystonin, GAS (Growth-arrest-specific protein), and related proteins
c234176_g1	307	--	--	--	--	--	--	--	--	--	Transcription initiation factor IIA, gamma subunit, helical domain	transcription initiation from RNA polymerase II promoter	--	transcription factor TFIIA complex	--
c234316_g1	219	hypothetical protein LEMA_P091890.1 [Leptosphaeria maculans JN3] >gi|312217833|emb|CBX97780.1| hypothetical protein LEMA_P091890.1 [Leptosphaeria maculans JN3]	--	--	--	--	--	--	--	--	--	transcription initiation from RNA polymerase II promoter	--	transcription factor TFIIA complex	--
c234428_g1	342	--	--	--	--	--	--	--	--	--	Mediator complex protein//Origin recognition complex subunit 6 (ORC6)	regulation of transcription from RNA polymerase II promoter//DNA replication	RNA polymerase II transcription cofactor activity//DNA binding	mediator complex//nuclear origin of replication recognition complex	--
c236838_g1	680	hypothetical protein EPUS_00571 [Endocarpon pusillum Z07020] >gi|539435179|gb|ERF71582.1| hypothetical protein EPUS_00571 [Endocarpon pusillum Z07020]	--	--	--	--	Q59SF7	349	1.88684e-37	Cell wall mannoprotein PIR1 OS=Candida albicans (strain SC5314 / ATCC MYA-2876) GN=PIR1 PE=1 SV=1	Yeast PIR protein repeat//ARC105 or Med15 subunit of Mediator complex non-fungal	cell wall biogenesis//regulation of transcription from RNA polymerase II promoter	structural constituent of cell wall//RNA polymerase II transcription cofactor activity	mediator complex//cell wall	--
c237500_g1	292	60S ribosomal protein L16 [Uncinocarpus reesii 1704] >gi|237902794|gb|EEP77195.1| 60S ribosomal protein L16 [Uncinocarpus reesii 1704]	Tetrapisispora phaffii CBS 4417 60S ribosomal protein L16, partial mRNA	K02872	RP-L13Ae, RPL13A	large subunit ribosomal protein L13Ae	Q9P720	455	1.50332e-56	60S ribosomal protein L16 OS=Neurospora crassa (strain ATCC 24698 / 74-OR23-1A / CBS 708.71 / DSM 1257 / FGSC 987) GN=crp-46 PE=3 SV=1	Ribosomal protein L13//Sigma-54 factor, Activator interacting domain (AID)	regulation of transcription, DNA-templated//translation//pyrimidine nucleobase metabolic process//ribosome biogenesis//transcription, DNA-templated//DNA-templated transcription, initiation//purine nucleobase metabolic process	sequence-specific DNA binding transcription factor activity//DNA binding//DNA-directed RNA polymerase activity//structural constituent of ribosome//sigma factor activity	transcription factor complex//ribosome//large ribosomal subunit//nucleolus	60S ribosomal protein L13a
c237817_g1	256	--	--	--	--	--	--	--	--	--	SNARE domain//Prefoldin subunit//Vitamin-D-receptor interacting Mediator subunit 4//Septum formation initiator//Fibrinogen alpha/beta chain family	regulation of transcription from RNA polymerase II promoter//cell cycle//protein folding//signal transduction//platelet activation//protein polymerization	unfolded protein binding//RNA polymerase II transcription cofactor activity//receptor binding//protein binding, bridging//protein binding	mediator complex//prefoldin complex//fibrinogen complex	--
c237948_g1	413	--	--	--	--	--	--	--	--	--	NOA36 protein//CDC45-like protein//Cwf15/Cwc15 cell cycle control protein//Sigma-70, non-essential region//Nop14-like family	DNA-templated transcription, initiation//regulation of transcription, DNA-templated//DNA replication initiation//mRNA splicing, via spliceosome	DNA binding//zinc ion binding//sigma factor activity//sequence-specific DNA binding transcription factor activity	small-subunit processome//nucleus//transcription factor complex//spliceosomal complex	--
c23799_g1	743	conserved hypothetical protein [Pyrenophora tritici-repentis Pt-1C-BFP] >gi|187975441|gb|EDU42067.1| conserved hypothetical protein [Pyrenophora tritici-repentis Pt-1C-BFP]	--	--	--	--	--	--	--	--	Protein of unknown function (DUF3550/UPF0682)//TipAS antibiotic-recognition domain//Mis6	negative regulation of transcription, DNA-templated//transcription, DNA-templated//centromere complex assembly	transcription corepressor activity//DNA binding	kinetochore//transcription factor complex	--
c238116_g1	452	PREDICTED: mediator of RNA polymerase II transcription subunit 31 [Diaphorina citri]	--	K15153	MED31, SOH1	mediator of RNA polymerase II transcription subunit 31	Q9CXU1	412	4.13127e-50	Mediator of RNA polymerase II transcription subunit 31 OS=Mus musculus GN=Med31 PE=1 SV=2	SOH1	regulation of transcription, DNA-templated	RNA polymerase II transcription cofactor activity	mediator complex	Transcriptional regulator SOH1
c238620_g1	237	general substrate transporter [Aureobasidium melanogenum CBS 110374]	--	--	--	--	Q10286	142	3.13756e-10	Myo-inositol transporter 1 OS=Schizosaccharomyces pombe (strain 972 / ATCC 24843) GN=itr1 PE=3 SV=1	Mediator complex subunit 13 C-terminal//Sugar (and other) transporter	transmembrane transport//regulation of transcription from RNA polymerase II promoter	RNA polymerase II transcription cofactor activity//transmembrane transporter activity	mediator complex//integral component of membrane	Predicted transporter (major facilitator superfamily)
c239409_g1	236	multiprotein bridging factor 1A [Arabidopsis thaliana] >gi|75265947|sp|Q9SJI8.1|MBF1A_ARATH RecName: Full=Multiprotein-bridging factor 1a [Arabidopsis thaliana] >gi|13878035|gb|AAK44095.1|AF370280_1 unknown protein [Arabidopsis thaliana] >gi|4512684|gb|AAD21738.1| expressed protein [Arabidopsis thaliana] >gi|17104599|gb|AAL34188.1| unknown protein [Arabidopsis thaliana] >gi|20198082|gb|AAM15391.1…	Arabidopsis thaliana multiprotein bridging factor 1A mRNA, complete cds	K03627	MBF1	putative transcription factor	Q9SJI8	365	4.41204e-44	Multiprotein-bridging factor 1a OS=Arabidopsis thaliana GN=MBF1A PE=2 SV=1	--	response to high light intensity//response to hydrogen peroxide//positive regulation of transcription, DNA-templated//response to ethylene	transcription coactivator activity//sequence-specific DNA binding	transcription factor complex//nucleolus	Transcription factor MBF1
c239920_g1	395	--	--	--	--	--	--	--	--	--	CDC45-like protein//Selenoprotein P, N terminal region//Sigma-70, non-essential region	DNA-templated transcription, initiation//DNA replication initiation//regulation of transcription, DNA-templated	sigma factor activity//selenium binding//DNA binding//sequence-specific DNA binding transcription factor activity	transcription factor complex	--
c240248_g1	287	--	--	--	--	--	--	--	--	--	NOA36 protein//Poxvirus DNA-directed RNA polymerase 19 kDa subunit//Nop14-like family//Tom37 C-terminal domain//YL1 nuclear protein//Mitochondrial import receptor subunit Tom22//Transcription initiation factor IIF, alpha subunit (TFIIF-alpha)//CDC45-like protein//Sigma-70, non-essential region//Cwf15/Cwc15 cell cycle control protein	transcription, DNA-templated//DNA-templated transcription, initiation//pyrimidine nucleobase metabolic process//DNA replication initiation//mRNA splicing, via spliceosome//intracellular protein transport//regulation of transcription, DNA-templated//positive regulation of transcription, DNA-templated//purine nucleobase metabolic process//protein targeting to mitochondrion	DNA binding//sequence-specific DNA binding transcription factor activity//zinc ion binding//sigma factor activity//DNA-directed RNA polymerase activity	mitochondrial outer membrane//small-subunit processome//transcription factor complex//nucleolus//spliceosomal complex//nucleus	--
c240882_g1	467	unkown protein [Riptortus pedestris]	--	--	--	--	--	--	--	--	Mediator complex subunit 3 fungal//Plant ATP synthase F0	proton transport//ATP synthesis coupled proton transport//regulation of transcription from RNA polymerase II promoter	RNA polymerase II transcription cofactor activity//hydrogen ion transmembrane transporter activity	mitochondrial proton-transporting ATP synthase complex, coupling factor F(o)//mediator complex	--
c240959_g1	509	Cyanate hydratase [Taphrina deformans PYCC 5710]	--	K01725	cynS	cyanate lyase	A6S6V7	391	3.31237e-46	Cyanate hydratase OS=Botryotinia fuckeliana (strain B05.10) GN=cyn1 PE=3 SV=1	Cyanate lyase C-terminal domain//Sigma-70, region 4	cyanate metabolic process//regulation of transcription, DNA-templated//DNA-templated transcription, initiation	DNA binding//sequence-specific DNA binding transcription factor activity//sigma factor activity	transcription factor complex	--
c241759_g1	209	hypothetical protein MYCFIDRAFT_189080 [Pseudocercospora fijiensis CIRAD86] >gi|452982667|gb|EME82426.1| hypothetical protein MYCFIDRAFT_189080 [Pseudocercospora fijiensis CIRAD86]	--	--	--	--	O14253	115	1.1736e-06	Nuclear cap-binding protein subunit 1 OS=Schizosaccharomyces pombe (strain 972 / ATCC 24843) GN=cbc1 PE=1 SV=1	Transcription factor TFIIB repeat//MIF4G like	RNA metabolic process	TBP-class protein binding	--	Nuclear cap-binding complex, subunit NCBP1/CBP80
c241865_g1	210	--	--	--	--	--	--	--	--	--	Sigma-70 region 2	regulation of transcription, DNA-templated//DNA-templated transcription, initiation	sequence-specific DNA binding transcription factor activity//DNA binding//sigma factor activity	transcription factor complex	--
c242355_g1	208	Transcription initiation factor IIB [Taphrina deformans PYCC 5710]	--	K03124	TFIIB, GTF2B, SUA7, tfb	transcription initiation factor TFIIB	O13749	258	7.64381e-27	Transcription initiation factor IIB OS=Schizosaccharomyces pombe (strain 972 / ATCC 24843) GN=sua7 PE=3 SV=1	Transcription factor TFIIB repeat	--	TBP-class protein binding	--	Transcription initiation factor TFIIB
c242363_g1	587	ribosome biogenesis protein Nhp2 [Ajellomyces capsulatus NAm1] >gi|150413129|gb|EDN08512.1| conserved hypothetical protein [Ajellomyces capsulatus NAm1]	--	K11129	NHP2, NOLA2	H/ACA ribonucleoprotein complex subunit 2	P32495	145	1.38302e-10	H/ACA ribonucleoprotein complex subunit 2 OS=Saccharomyces cerevisiae (strain ATCC 204508 / S288c) GN=NHP2 PE=1 SV=2	Transcription initiation factor TFIID component TAF4 family	DNA-templated transcription, initiation	--	transcription factor TFIID complex//intracellular part	Box H/ACA snoRNP component, involved in ribosomal RNA pseudouridinylation
c242712_g1	213	--	--	--	--	--	--	--	--	--	CDC45-like protein//Mediator of RNA pol II transcription subunit 19//Golgi-dynamics membrane-trafficking//Myc amino-terminal region//Coronavirus S2 glycoprotein//DDHD domain//Translocation protein Sec62//NOA36 protein	membrane fusion//protein transport//regulation of transcription from RNA polymerase II promoter//receptor-mediated virion attachment to host cell//regulation of transcription, DNA-templated//transport//DNA replication initiation	zinc ion binding//protein transporter activity//sequence-specific DNA binding transcription factor activity//RNA polymerase II transcription cofactor activity//metal ion binding	nucleus//viral envelope//integral component of membrane//transcription factor complex//mediator complex	--
c243148_g1	276	hypothetical protein BAUCODRAFT_43592, partial [Baudoinia compniacensis UAMH 10762] >gi|449299892|gb|EMC95905.1| hypothetical protein BAUCODRAFT_43592, partial [Baudoinia compniacensis UAMH 10762]	--	--	--	--	--	--	--	--	Vitamin-D-receptor interacting Mediator subunit 4	regulation of transcription from RNA polymerase II promoter	RNA polymerase II transcription cofactor activity	mediator complex	--
c243232_g1	403	--	--	--	--	--	--	--	--	--	RNA polymerase II transcription mediator complex subunit 9//Synaptobrevin//Seryl-tRNA synthetase N-terminal domain//Nucleopolyhedrovirus P10 protein//Cytochrome b562//Tetrahydromethanopterin S-methyltransferase subunit B	glycine metabolic process//threonine metabolic process//methanogenesis//regulation of transcription from RNA polymerase II promoter//electron transport//folic acid biosynthetic process//seryl-tRNA aminoacylation//L-serine metabolic process//electron transport chain//vesicle-mediated transport	ATP binding//serine-tRNA ligase activity//iron ion binding//RNA polymerase II transcription cofactor activity//nucleotide binding//tetrahydromethanopterin S-methyltransferase activity//electron carrier activity//heme binding	cytoplasm//periplasmic space//viral capsid//mediator complex//integral component of membrane	--
c243904_g1	380	--	--	--	--	--	--	--	--	--	Mediator complex subunit 3 fungal	regulation of transcription from RNA polymerase II promoter	RNA polymerase II transcription cofactor activity	mediator complex	--
c244012_g1	342	hypothetical protein SERLADRAFT_440245 [Serpula lacrymans var. lacrymans S7.9] >gi|336363599|gb|EGN91979.1| hypothetical protein SERLA73DRAFT_157268 [Serpula lacrymans var. lacrymans S7.3] >gi|336381076|gb|EGO22228.1| hypothetical protein SERLADRAFT_440245 [Serpula lacrymans var. lacrymans S7.9]	--	--	--	--	--	--	--	--	Growth-arrest specific micro-tubule binding//Fibrinogen alpha/beta chain family//V-type ATPase 116kDa subunit family//Vitamin-D-receptor interacting Mediator subunit 4//Septum formation initiator//Transmembrane protein//UV radiation resistance protein and autophagy-related subunit 14//Prefoldin subunit//Seryl-tRNA synthetase N-terminal domain	signal transduction//proton transport//ATP hydrolysis coupled proton transport//protein folding//glycine metabolic process//cell cycle//positive regulation of autophagy//threonine metabolic process//regulation of transcription from RNA polymerase II promoter//L-serine metabolic process//protein polymerization//platelet activation//cell motility//seryl-tRNA aminoacylation	protein binding, bridging//receptor binding//hydrogen ion transmembrane transporter activity//serine-tRNA ligase activity//ATP binding//RNA polymerase II transcription cofactor activity//nucleotide binding//unfolded protein binding	fibrinogen complex//motile cilium//cytoplasm//integral component of membrane//proton-transporting V-type ATPase, V0 domain//prefoldin complex//mediator complex	--
c245679_g1	280	RNA polymerase II transcriptional coactivator, putative [Talaromyces stipitatus ATCC 10500] >gi|218722352|gb|EED21770.1| RNA polymerase II transcriptional coactivator, putative [Talaromyces stipitatus ATCC 10500]	--	--	--	--	--	--	--	--	Domain of unknown function (DUF1908)//Transcriptional Coactivator p15 (PC4)	protein phosphorylation//regulation of transcription, DNA-templated//phosphorylation//serine family amino acid metabolic process	ATP binding//transcription coactivator activity//magnesium ion binding//protein serine/threonine kinase activity//DNA binding	transcription factor complex	--
c245789_g1	254	--	--	--	--	--	--	--	--	--	CobB/CobQ-like glutamine amidotransferase domain//Mediator complex subunit 3 fungal	regulation of transcription from RNA polymerase II promoter//cobalamin biosynthetic process	catalytic activity//RNA polymerase II transcription cofactor activity	mediator complex	--
c245895_g1	219	PREDICTED: transcription initiation factor IIF subunit beta-like [Glycine max]	--	K03139	TFIIF2, GTF2F2, TFG2	transcription initiation factor TFIIF subunit beta	--	--	--	--	Transcription initiation factor IIF, beta subunit	transcription initiation from RNA polymerase II promoter	ATP binding//catalytic activity	transcription factor TFIIF complex	--
c245902_g1	258	--	--	--	--	--	--	--	--	--	Mediator complex subunit 13 C-terminal//ALG3 protein	regulation of transcription from RNA polymerase II promoter	transferase activity, transferring hexosyl groups//RNA polymerase II transcription cofactor activity	integral component of membrane//mediator complex//endoplasmic reticulum	--
c245999_g1	315	--	--	--	--	--	--	--	--	--	MamL-1 domain	positive regulation of transcription from RNA polymerase II promoter//Notch signaling pathway	transcription coactivator activity	nuclear speck//transcription factor complex	--
c246167_g1	209	hypothetical protein A1O3_04716 [Capronia epimyces CBS 606.96] >gi|590008843|gb|EXJ84049.1| hypothetical protein A1O3_04716 [Capronia epimyces CBS 606.96]	--	--	--	--	Q99160	184	5.37022e-16	Homeobox protein HOY1 OS=Yarrowia lipolytica (strain CLIB 122 / E 150) GN=HOY1 PE=4 SV=2	Homeobox KN domain//Putative ATPase subunit of terminase (gpP-like)//Sigma-70, region 4//Homeobox domain	DNA-templated transcription, initiation//viral capsid assembly//regulation of transcription, DNA-templated	sequence-specific DNA binding//sigma factor activity//DNA binding//ATP binding//sequence-specific DNA binding transcription factor activity	transcription factor complex	Transcription factor PRD and related proteins, contain PAX and HOX domains
c246515_g1	201	hypothetical protein DOTSEDRAFT_122313, partial [Dothistroma septosporum NZE10]	--	--	--	--	O74791	159	8.64528e-13	GTPase grn1 OS=Schizosaccharomyces pombe (strain 972 / ATCC 24843) GN=grn1 PE=1 SV=1	RNA polymerase II transcription mediator complex subunit 9//PyrBI operon leader peptide	pyrimidine nucleobase biosynthetic process//regulation of transcription from RNA polymerase II promoter	RNA polymerase II transcription cofactor activity	mediator complex	GTPase
c246981_g1	234	--	--	--	--	--	--	--	--	--	Sigma-70, region 4//GYF domain	regulation of transcription, DNA-templated//DNA-templated transcription, initiation	protein binding//DNA binding//sequence-specific DNA binding transcription factor activity//sigma factor activity	transcription factor complex	--
c246983_g1	277	--	--	--	--	--	--	--	--	--	Procyclic acidic repetitive protein (PARP)//ARC105 or Med15 subunit of Mediator complex non-fungal//Transcription factor IIA, alpha/beta subunit	transcription initiation from RNA polymerase II promoter//regulation of transcription from RNA polymerase II promoter	RNA polymerase II transcription cofactor activity	membrane//transcription factor TFIIA complex//mediator complex	--
c247071_g1	213	--	--	--	--	--	--	--	--	--	Mediator complex subunit 3 fungal//NUP50 (Nucleoporin 50 kDa)	regulation of transcription from RNA polymerase II promoter	RNA polymerase II transcription cofactor activity	nuclear pore//mediator complex	--
c25051_g1	202	hypothetical protein SNOG_11526 [Phaeosphaeria nodorum SN15] >gi|160703243|gb|EAT81234.2| hypothetical protein SNOG_11526 [Phaeosphaeria nodorum SN15]	--	--	--	--	--	--	--	--	--	transcription initiation from RNA polymerase II promoter	--	transcription factor TFIIA complex	--
c2610_g1	332	--	--	--	--	--	--	--	--	--	AsnC-type helix-turn-helix domain//Sigma-70, region 4//IclR helix-turn-helix domain//Sigma-70, region 4	regulation of transcription, DNA-templated//DNA-templated transcription, initiation	sequence-specific DNA binding transcription factor activity//DNA binding//sequence-specific DNA binding//sigma factor activity	transcription factor complex	--
c26502_g1	641	suppressor of hairless protein [Cupiennius salei]	--	K06053	RBPSUH, RBPJK	recombining binding protein suppressor of hairless	Q91880	842	5.41784e-109	Suppressor of hairless protein homolog OS=Xenopus laevis GN=rbpj PE=1 SV=1	Beta-trefoil DNA-binding domain//IPT/TIG domain	regulation of transcription, DNA-templated	RNA polymerase II core promoter proximal region sequence-specific DNA binding transcription factor activity//protein binding//RNA polymerase II core promoter proximal region sequence-specific DNA binding	nucleus	Recombination signal binding protein-J kappa(CBF1, Su(H), HS2NF5)
c26866_g1	261	--	--	--	--	--	--	--	--	--	Translocon-associated protein (TRAP), alpha subunit//Cobalamin biosynthesis protein CobT//DDHD domain//Sigma-70, non-essential region//CDC45-like protein//Hsp90 protein	cobalamin biosynthetic process//regulation of transcription, DNA-templated//DNA replication initiation//protein folding//DNA-templated transcription, initiation//response to stress	metal ion binding//ATP binding//sequence-specific DNA binding transcription factor activity//unfolded protein binding//DNA binding//sigma factor activity	transcription factor complex//endoplasmic reticulum	--
c2707_g1	260	hypothetical protein M438DRAFT_357346 [Aureobasidium pullulans EXF-150]	--	K08065	NFYB	nuclear transcription Y subunit beta	Q9SLG0	324	7.99223e-38	Nuclear transcription factor Y subunit B-1 OS=Arabidopsis thaliana GN=NFYB1 PE=1 SV=2	Histone-like transcription factor (CBF/NF-Y) and archaeal histone//Transcription initiation factor TFIID subunit A//Transcription initiation factor IID, 18kD subunit//Core histone H2A/H2B/H3/H4	DNA-templated transcription, initiation//transcription from RNA polymerase II promoter	sequence-specific DNA binding//DNA binding	intracellular//transcription factor TFIID complex	CCAAT-binding factor, subunit A (HAP3)
c27270_g1	278	apses-domain-containing protein [Sphaerulina musiva SO2202]	--	--	--	--	--	--	--	--	TATA-binding related factor (TRF) of subunit 20 of Mediator complex	regulation of transcription from RNA polymerase II promoter	RNA polymerase II transcription cofactor activity	mediator complex	--
c28037_g1	306	similar to methionine aminopeptidase [Leptosphaeria maculans JN3] >gi|332310231|sp|E5R4J3.1|MAP22_LEPMJ RecName: Full=Methionine aminopeptidase 2-2 {ECO:0000255|HAMAP-Rule:MF_03175}; Short=MAP 2-2 {ECO:0000255|HAMAP-Rule:MF_03175}; Short=MetAP 2-2 {ECO:0000255|HAMAP-Rule:MF_03175} {ECO:0000255|HAMAP-Rule:MF_03175}; AltName: Full=Peptidase M {ECO:0000255|HAMAP-Rule:MF_03175} [Leptosphaeria maculan…	--	K01265	E3.4.11.18, map	methionyl aminopeptidase	E5R4J3	220	1.26248e-20	Methionine aminopeptidase 2-2 OS=Leptosphaeria maculans (strain JN3 / isolate v23.1.3 / race Av1-4-5-6-7-8) GN=Lema_P046670 PE=3 SV=1	Transcription initiation factor IIF, alpha subunit (TFIIF-alpha)//Mediator complex subunit 3 fungal	positive regulation of transcription, DNA-templated//cellular process//proteolysis//regulation of transcription from RNA polymerase II promoter	DNA binding//aminopeptidase activity//metal ion binding//RNA polymerase II transcription cofactor activity//metalloexopeptidase activity	cytoplasm//nucleus//mediator complex	Metallopeptidase
c28400_g1	225	RNA-binding protein cp31 [Arabidopsis thaliana]	Arabidopsis thaliana chromosome 4, complete genome	--	--	--	Q04836	184	1.81915e-16	31 kDa ribonucleoprotein, chloroplastic OS=Arabidopsis thaliana GN=RBP31 PE=1 SV=1	Creb binding	regulation of transcription, DNA-templated//acyl-carrier-protein biosynthetic process//histone acetylation	histone acetyltransferase activity//transcription coactivator activity	histone acetyltransferase complex//nucleus//transcription factor complex	--
c29798_g1	204	--	--	--	--	--	--	--	--	--	Vesiculovirus phosphoprotein//Nop14-like family//Poxvirus DNA-directed RNA polymerase 19 kDa subunit//Centromere protein B dimerisation domain//Myc amino-terminal region//Sigma-70, non-essential region//CDC45-like protein//Procyclic acidic repetitive protein (PARP)	purine nucleobase metabolic process//DNA-templated transcription, initiation//transcription, DNA-templated//pyrimidine nucleobase metabolic process//DNA replication initiation//regulation of transcription, DNA-templated	sigma factor activity//chromatin binding//DNA-directed RNA polymerase activity//RNA-directed RNA polymerase activity//DNA binding//sequence-specific DNA binding transcription factor activity	nucleolus//RNA-directed RNA polymerase complex//chromosome, centromeric region//membrane//chromatin//nucleus//transcription factor complex//small-subunit processome	--
c29812_g1	256	hypothetical protein MTR_3g021190 [Medicago truncatula]	--	--	--	--	--	--	--	--	Sigma-70 factor, region 1.2	regulation of transcription, DNA-templated//DNA-templated transcription, initiation	sequence-specific DNA binding transcription factor activity//DNA binding//sigma factor activity	transcription factor complex	--
c29982_g1	846	--	--	--	--	--	--	--	--	--	Transcription factor IIA, alpha/beta subunit	transcription initiation from RNA polymerase II promoter	--	transcription factor TFIIA complex	--
c30356_g1	206	--	--	--	--	--	--	--	--	--	Transcription initiation factor TFIID component TAF4 family	DNA-templated transcription, initiation	--	transcription factor TFIID complex	--
c31370_g1	425	hypothetical protein BAUCODRAFT_62758 [Baudoinia compniacensis UAMH 10762] >gi|449303618|gb|EMC99625.1| hypothetical protein BAUCODRAFT_62758 [Baudoinia compniacensis UAMH 10762]	Phaeosphaeria nodorum SN15 hypothetical protein partial mRNA	--	--	--	Q10138	510	2.20421e-61	CRAL-TRIO domain-containing protein C3H8.02 OS=Schizosaccharomyces pombe (strain 972 / ATCC 24843) GN=SPAC3H8.02 PE=1 SV=1	Core binding factor beta subunit	--	transcription coactivator activity	nucleus//transcription factor complex	Phosphatidylinositol transfer protein PDR16 and related proteins
c3347_g1	259	ANTH-domain-containing protein [Sphaerulina musiva SO2202]	--	--	--	--	Q9P6L5	132	1.02697e-08	Endocytosis protein end4 OS=Schizosaccharomyces pombe (strain 972 / ATCC 24843) GN=end4 PE=1 SV=2	Guanylate-binding protein, C-terminal domain//Valyl tRNA synthetase tRNA binding arm//Core binding factor beta subunit	leucine biosynthetic process//isoleucine biosynthetic process//valine biosynthetic process//valyl-tRNA aminoacylation	GTP binding//GTPase activity//valine-tRNA ligase activity//ATP binding//transcription coactivator activity//nucleotide binding	transcription factor complex//nucleus//cytoplasm	--
c35168_g1	204	--	--	--	--	--	--	--	--	--	Sigma-70 factor, region 1.2	DNA-templated transcription, initiation//regulation of transcription, DNA-templated	sigma factor activity//sequence-specific DNA binding transcription factor activity//DNA binding	transcription factor complex	--
c35724_g1	311	--	--	--	--	--	--	--	--	--	MED6 mediator sub complex component	regulation of transcription from RNA polymerase II promoter	RNA polymerase II transcription cofactor activity	mediator complex	--
c35747_g1	228	hypothetical protein VITISV_018984 [Vitis vinifera]	--	--	--	--	--	--	--	--	Mediator of RNA polymerase II transcription complex subunit 8	DNA metabolic process//regulation of transcription from RNA polymerase II promoter	nucleic acid binding//RNA polymerase II transcription cofactor activity	mediator complex	--
c3684_g1	263	hypothetical protein MYCGRDRAFT_74344 [Zymoseptoria tritici IPO323] >gi|339470418|gb|EGP85516.1| hypothetical protein MYCGRDRAFT_74344 [Zymoseptoria tritici IPO323]	--	K18204	AtD-2HGDH	D-2-hydroxyglutarate dehydrogenase	Q9C1X2	336	6.30848e-37	Putative D-lactate dehydrogenase C713.03, mitochondrial OS=Schizosaccharomyces pombe (strain 972 / ATCC 24843) GN=SPBC713.03 PE=3 SV=1	Sigma-70 region 2//FAD linked oxidases, C-terminal domain	pyruvate metabolic process//amino sugar metabolic process//filamentous growth//oxidation-reduction process//regulation of transcription, DNA-templated//DNA-templated transcription, initiation	actin binding//sigma factor activity//flavin adenine dinucleotide binding//UDP-N-acetylmuramate dehydrogenase activity//D-lactate dehydrogenase (cytochrome) activity//sequence-specific DNA binding transcription factor activity//catalytic activity//DNA binding	mitochondrion//transcription factor complex	Proteins containing the FAD binding domain
c37134_g1	587	hypothetical protein BAUCODRAFT_454710 [Baudoinia compniacensis UAMH 10762] >gi|449301515|gb|EMC97526.1| hypothetical protein BAUCODRAFT_454710 [Baudoinia compniacensis UAMH 10762]	--	--	--	--	O13909	290	3.67057e-29	Uncharacterized protein C23C11.01 OS=Schizosaccharomyces pombe (strain 972 / ATCC 24843) GN=SPAC23C11.01 PE=4 SV=1	Mediator complex subunit 13 C-terminal	regulation of transcription from RNA polymerase II promoter	RNA polymerase II transcription cofactor activity	mediator complex	--
c37872_g2	371	plakoglobin [Homo sapiens]	--	K10056	JUP	junction plakoglobin	P14923	173	1.27196e-13	Junction plakoglobin OS=Homo sapiens GN=JUP PE=1 SV=3	Armadillo/beta-catenin-like repeat	regulation of Wnt signaling pathway//cellular response to indole-3-methanol//cellular developmental process//positive regulation of protein import into nucleus//positive regulation of sequence-specific DNA binding transcription factor activity//tissue development//cell migration//desmosome assembly//single organismal cell-cell adhesion//detection of mechanical stimulus//regulation of heart rate b…	alpha-catenin binding//protein phosphatase binding//cadherin binding//protein binding//structural molecule activity//transcription coactivator activity	intercalated disc//gamma-catenin-TCF7L2 complex//desmosome//cell-cell adherens junction//catenin complex//cytoskeleton//protein-DNA complex//transcription factor complex//cytoplasm	--
c39886_g1	596	hypothetical protein SNOG_12035 [Phaeosphaeria nodorum SN15] >gi|160703461|gb|EAT80447.2| hypothetical protein SNOG_12035 [Phaeosphaeria nodorum SN15]	--	--	--	--	--	--	--	--	Mediator complex subunit 3 fungal//Gammaherpesvirus capsid protein//Alphaherpesvirus glycoprotein E	regulation of transcription from RNA polymerase II promoter	RNA polymerase II transcription cofactor activity	membrane//viral capsid//mediator complex	--
c39914_g1	1755	High mobility group protein B3, partial [Stegodyphus mimosarum]	--	K11296	HMGB3	high mobility group protein B3	O54879	253	4.42522e-23	High mobility group protein B3 OS=Mus musculus GN=Hmgb3 PE=2 SV=3	Membrane transport protein//ARC105 or Med15 subunit of Mediator complex non-fungal//Transcription factor IIA, alpha/beta subunit//Protein of unknown function (DUF3595)//Presenilin	ion transport//transmembrane transport//regulation of transcription from RNA polymerase II promoter//transcription initiation from RNA polymerase II promoter	RNA polymerase II transcription cofactor activity//aspartic-type endopeptidase activity//mechanically-gated ion channel activity	transcription factor TFIIA complex//mediator complex//integral component of membrane	HMG box-containing protein
c40155_g1	983	hypothetical protein PHAVU_010G143300g [Phaseolus vulgaris] >gi|561008656|gb|ESW07605.1| hypothetical protein PHAVU_010G143300g [Phaseolus vulgaris]	Populus trichocarpa predicted protein, mRNA	K15128	MED6	mediator of RNA polymerase II transcription subunit 6	F4IXJ7	652	2.36223e-81	Mediator of RNA polymerase II transcription subunit 6 OS=Arabidopsis thaliana GN=MED6 PE=1 SV=1	Helix-turn-helix domain//MED6 mediator sub complex component	regulation of transcription from RNA polymerase II promoter	RNA polymerase II transcription cofactor activity//DNA binding	mediator complex	RNA polymerase II transcriptional regulation mediator
c47108_g1	829	hypothetical protein SNOG_02581 [Phaeosphaeria nodorum SN15] >gi|111068192|gb|EAT89312.1| hypothetical protein SNOG_02581 [Phaeosphaeria nodorum SN15]	--	--	--	--	--	--	--	--	Transcription factor IIA, alpha/beta subunit	transcription initiation from RNA polymerase II promoter	--	transcription factor TFIIA complex	--
c47847_g1	256	hypothetical protein POPTR_0013s07290g [Populus trichocarpa] >gi|550325184|gb|EEE95160.2| hypothetical protein POPTR_0013s07290g [Populus trichocarpa]	PREDICTED: Glycine max RNA polymerase sigma factor rpoD-like (LOC100801884), mRNA	--	--	--	O24629	135	3.2024e-09	RNA polymerase sigma factor sigA OS=Arabidopsis thaliana GN=SIGA PE=1 SV=1	Sigma-70, region 4	regulation of transcription, DNA-templated//DNA-templated transcription, initiation	sequence-specific DNA binding transcription factor activity//DNA binding//sigma factor activity	transcription factor complex	--
c47919_g1	446	--	--	--	--	--	--	--	--	--	Sigma-54 factor, Activator interacting domain (AID)//Putative zinc finger in N-recognin (UBR box)	DNA-templated transcription, initiation//transcription, DNA-templated//purine nucleobase metabolic process//protein ubiquitination//pyrimidine nucleobase metabolic process//regulation of transcription, DNA-templated	sigma factor activity//zinc ion binding//DNA binding//DNA-directed RNA polymerase activity//sequence-specific DNA binding transcription factor activity//ubiquitin-protein transferase activity	nucleolus//transcription factor complex	--
c48666_g1	236	hypothetical protein SEPMUDRAFT_150946 [Sphaerulina musiva SO2202]	--	--	--	--	--	--	--	--	Creb binding	histone acetylation//acyl-carrier-protein biosynthetic process//regulation of transcription, DNA-templated	transcription coactivator activity//histone acetyltransferase activity	transcription factor complex//nucleus//histone acetyltransferase complex	--
c49522_g1	344	--	--	--	--	--	--	--	--	--	RNA polymerase II transcription mediator complex subunit 9//Vitamin-D-receptor interacting Mediator subunit 4	regulation of transcription from RNA polymerase II promoter	RNA polymerase II transcription cofactor activity	mediator complex	--
c50046_g1	578	--	Emiliania huxleyi CCMP1516 hypothetical protein (EMIHUDRAFT_448445) mRNA, complete cds	--	--	--	--	--	--	--	Protein of unknown function (DUF2029)//Transcription factor IIA, alpha/beta subunit	transcription initiation from RNA polymerase II promoter	transferase activity, transferring hexosyl groups	transcription factor TFIIA complex	--
c51199_g1	301	RNA polymerase sigma factor [Medicago truncatula]	Sorghum bicolor hypothetical protein, mRNA	K03093	SIGMA70	RNA polymerase sigma factor	Q9ZNX9	451	7.90352e-53	RNA polymerase sigma factor sigE, chloroplastic/mitochondrial OS=Arabidopsis thaliana GN=SIGE PE=1 SV=1	Sigma-70 region 2	DNA-templated transcription, initiation//regulation of transcription, DNA-templated	sigma factor activity//sequence-specific DNA binding transcription factor activity//DNA binding	transcription factor complex	--
c51833_g1	313	methionine aminopeptidase [Aureobasidium melanogenum CBS 110374]	Ajellomyces capsulatus NAm1 methionine aminopeptidase 2B (HCAG_08694) partial mRNA	K01265	E3.4.11.18, map	methionyl aminopeptidase	E5R278	448	1.01843e-52	Methionine aminopeptidase 2-1 OS=Arthroderma gypseum (strain ATCC MYA-4604 / CBS 118893) GN=MGYG_01664 PE=3 SV=1	Transcription mediator complex subunit Med12	regulation of transcription from RNA polymerase II promoter	RNA polymerase II transcription cofactor activity	mediator complex	Metallopeptidase
c52158_g2	293	putative transcription factor iia protein [Botrytis cinerea BcDW1]	Aspergillus clavatus NRRL 1 transcription factor TFIIA complex subunit Toa1, putative (ACLA_020630), partial mRNA	K03122	TFIIA1, GTF2A1, TOA1	transcription initiation factor TFIIA large subunit	Q9USU9	180	2.5236e-15	Transcription initiation factor IIA large subunit OS=Schizosaccharomyces pombe (strain 972 / ATCC 24843) GN=toa1 PE=1 SV=1	Transcription factor IIA, alpha/beta subunit	transcription initiation from RNA polymerase II promoter	--	transcription factor TFIIA complex	RNA polymerase II transcription initiation factor TFIIA, large chain
c53297_g1	271	--	--	--	--	--	--	--	--	--	MamL-1 domain	positive regulation of transcription from RNA polymerase II promoter//Notch signaling pathway	transcription coactivator activity	nuclear speck//transcription factor complex	--
c53853_g1	219	alpha-galactosidase [Aureobasidium melanogenum CBS 110374]	--	--	--	--	Q92457	128	2.3386e-08	Alpha-galactosidase 2 OS=Hypocrea jecorina GN=agl2 PE=1 SV=1	RNA polymerase II transcription mediator complex subunit 9	regulation of transcription from RNA polymerase II promoter	RNA polymerase II transcription cofactor activity	mediator complex	--
c54721_g1	290	T-complex protein 1 subunit alpha [Cladophialophora psammophila CBS 110553] >gi|589994282|gb|EXJ76812.1| T-complex protein 1 subunit alpha [Cladophialophora psammophila CBS 110553]	--	--	--	--	--	--	--	--	Mediator complex protein	regulation of transcription from RNA polymerase II promoter	RNA polymerase II transcription cofactor activity	mediator complex	--
c54754_g1	248	hypothetical protein MYCGRDRAFT_65966 [Zymoseptoria tritici IPO323] >gi|339477294|gb|EGP92385.1| hypothetical protein MYCGRDRAFT_65966 [Zymoseptoria tritici IPO323]	Chaetomium globosum CBS 148.51 hypothetical protein (CHGG_03411) partial mRNA	--	--	--	Q10113	154	2.96607e-12	Microtubule integrity protein mal3 OS=Schizosaccharomyces pombe (strain 972 / ATCC 24843) GN=mal3 PE=1 SV=1	Nuclear receptor coactivator//EB1-like C-terminal motif	regulation of transcription, DNA-templated//signal transduction	transcription coactivator activity//microtubule binding//nuclear hormone receptor binding	nucleus//tubulin complex//transcription factor complex	Microtubule-binding protein involved in cell cycle control
c5557_g1	301	PREDICTED: general transcription factor IIF subunit 2-like [Metaseiulus occidentalis]	--	--	--	--	Q01750	126	2.34086e-08	General transcription factor IIF subunit 2 OS=Rattus norvegicus GN=Gtf2f2 PE=2 SV=1	Transcription initiation factor IIF, beta subunit//S4 domain	transcription initiation from RNA polymerase II promoter	RNA binding//ATP binding	transcription factor TFIIF complex	--
c55840_g2	336	hypothetical protein MELLADRAFT_72702 [Melampsora larici-populina 98AG31] >gi|328853697|gb|EGG02834.1| hypothetical protein MELLADRAFT_72702 [Melampsora larici-populina 98AG31]	--	--	--	--	--	--	--	--	Mediator complex subunit 3 fungal	regulation of transcription from RNA polymerase II promoter	RNA polymerase II transcription cofactor activity	mediator complex	--
c56265_g1	367	--	--	--	--	--	--	--	--	--	Hsp90 protein//Pox virus Ag35 surface protein//Sigma-70, non-essential region	regulation of transcription, DNA-templated//DNA-templated transcription, initiation//response to stress//protein folding	sequence-specific DNA binding transcription factor activity//ATP binding//unfolded protein binding//DNA binding//sigma factor activity	transcription factor complex//viral envelope	--
c56663_g1	483	--	--	--	--	--	--	--	--	--	Poxvirus DNA-directed RNA polymerase 19 kDa subunit//Nop14-like family//Sigma-70, non-essential region	purine nucleobase metabolic process//DNA-templated transcription, initiation//transcription, DNA-templated//regulation of transcription, DNA-templated//pyrimidine nucleobase metabolic process	DNA binding//sigma factor activity//sequence-specific DNA binding transcription factor activity//DNA-directed RNA polymerase activity	nucleolus//small-subunit processome//transcription factor complex	--
c57206_g1	210	--	--	--	--	--	--	--	--	--	L6 membrane protein//Sigma-70 factor, region 1.2	DNA-templated transcription, initiation//regulation of transcription, DNA-templated	sigma factor activity//sequence-specific DNA binding transcription factor activity//DNA binding	integral component of membrane//transcription factor complex	--
c5755_g1	465	PREDICTED: histone H4-like [Oryzias latipes]	PREDICTED: Metaseiulus occidentalis histone H2B.3-like (LOC100902227), mRNA	K11254	H4	histone H4	P84045	445	1.89571e-55	Histone H4 OS=Tigriopus californicus GN=His4 PE=3 SV=2	Histone-like transcription factor (CBF/NF-Y) and archaeal histone//Transcription initiation factor IID, 31kD subunit//TATA box binding protein associated factor (TAF)//Transcription initiation factor TFIID subunit A//Core histone H2A/H2B/H3/H4	DNA-templated transcription, initiation	sequence-specific DNA binding//DNA binding	intracellular//nucleus//transcription factor TFIID complex	Histone H4
c61338_g1	657	Aldo/keto reductase [Aureobasidium pullulans EXF-150]	--	K18097	GCY1	glycerol 2-dehydrogenase (NADP+)	P14065	549	2.60593e-67	Glycerol 2-dehydrogenase (NADP(+)) OS=Saccharomyces cerevisiae (strain ATCC 204508 / S288c) GN=GCY1 PE=1 SV=1	Sigma-70, region 4//HRDC domain	regulation of transcription, DNA-templated//DNA-templated transcription, initiation	sequence-specific DNA binding transcription factor activity//sigma factor activity//DNA binding//nucleic acid binding	transcription factor complex//intracellular	Aldo/keto reductase family proteins
c63080_g1	717	--	--	--	--	--	--	--	--	--	Transcription mediator complex subunit Med12	regulation of transcription from RNA polymerase II promoter	RNA polymerase II transcription cofactor activity	mediator complex	--
c63304_g1	944	conserved hypothetical protein [Culex quinquefasciatus] >gi|167868257|gb|EDS31640.1| conserved hypothetical protein [Culex quinquefasciatus]	--	--	--	--	A6QPN6	230	7.38808e-21	Gamma-interferon-inducible lysosomal thiol reductase OS=Bos taurus GN=IFI30 PE=2 SV=1	Sigma-70, region 4	regulation of transcription, DNA-templated//DNA-templated transcription, initiation	DNA binding//sequence-specific DNA binding transcription factor activity//sigma factor activity	transcription factor complex	--
c63370_g1	544	--	--	--	--	--	--	--	--	--	Androgen receptor	androgen receptor signaling pathway//signal transduction//regulation of transcription, DNA-templated	steroid binding//DNA binding//androgen receptor activity	nucleus	--
c63879_g1	469	--	--	--	--	--	--	--	--	--	Nitrile hydratase, alpha chain//RNA polymerase III RPC4//Mediator of RNA pol II transcription subunit 19	regulation of transcription from RNA polymerase II promoter//pyrimidine nucleobase metabolic process//transcription, DNA-templated//transcription from RNA polymerase III promoter//nitrogen compound metabolic process//purine nucleobase metabolic process	RNA polymerase II transcription cofactor activity//transition metal ion binding//DNA-directed RNA polymerase activity//catalytic activity//DNA binding	DNA-directed RNA polymerase III complex//mediator complex//nucleolus	--
c64140_g1	670	hypothetical protein OsI_05837 [Oryza sativa Indica Group]	--	K12828	SF3B1, SAP155	splicing factor 3B subunit 1	O57683	304	1.55034e-29	Splicing factor 3B subunit 1 OS=Xenopus laevis GN=sf3b1 PE=2 SV=1	TFIIE beta subunit core domain	transcription initiation from RNA polymerase II promoter	--	transcription factor TFIIE complex	Splicing factor 3b, subunit 1
c66535_g1	564	hypothetical protein BAUCODRAFT_140911 [Baudoinia compniacensis UAMH 10762] >gi|449298593|gb|EMC94608.1| hypothetical protein BAUCODRAFT_140911 [Baudoinia compniacensis UAMH 10762]	--	--	--	--	--	--	--	--	Mediator of RNA polymerase II transcription complex subunit 8	regulation of transcription from RNA polymerase II promoter	RNA polymerase II transcription cofactor activity	mediator complex	--
c67157_g1	634	hypothetical protein MYCFIDRAFT_159927 [Pseudocercospora fijiensis CIRAD86] >gi|452989000|gb|EME88755.1| hypothetical protein MYCFIDRAFT_159927 [Pseudocercospora fijiensis CIRAD86]	--	K03124	TFIIB, GTF2B, SUA7, tfb	transcription initiation factor TFIIB	O13749	324	4.518e-34	Transcription initiation factor IIB OS=Schizosaccharomyces pombe (strain 972 / ATCC 24843) GN=sua7 PE=3 SV=1	Sigma-70, region 4//Bacterial regulatory protein, arsR family//AsnC-type helix-turn-helix domain//Transcription factor TFIIB repeat	regulation of transcription, DNA-templated//DNA-templated transcription, initiation	sequence-specific DNA binding transcription factor activity//TBP-class protein binding//sequence-specific DNA binding//sigma factor activity//DNA binding	transcription factor complex	Transcription initiation factor TFIIB
c68379_g1	270	hypothetical protein BAUCODRAFT_60817 [Baudoinia compniacensis UAMH 10762] >gi|449305093|gb|EMD01100.1| hypothetical protein BAUCODRAFT_60817 [Baudoinia compniacensis UAMH 10762]	--	K03115	CSNK2B	casein kinase II subunit beta	Q8TG12	241	3.00425e-24	Casein kinase II subunit beta-1 OS=Neurospora crassa (strain ATCC 24698 / 74-OR23-1A / CBS 708.71 / DSM 1257 / FGSC 987) GN=ckb-1 PE=2 SV=1	Casein kinase II regulatory subunit//Man1-Src1p-C-terminal domain//Sigma-70, non-essential region//Cwf15/Cwc15 cell cycle control protein	regulation of protein kinase activity//regulation of transcription, DNA-templated//mRNA splicing, via spliceosome//DNA-templated transcription, initiation	sequence-specific DNA binding transcription factor activity//DNA binding//sigma factor activity//protein kinase regulator activity	transcription factor complex//protein kinase CK2 complex//spliceosomal complex//integral component of nuclear inner membrane	Casein kinase II, beta subunit
c68494_g1	226	hypothetical protein BAUCODRAFT_38322 [Baudoinia compniacensis UAMH 10762] >gi|449296271|gb|EMC92291.1| hypothetical protein BAUCODRAFT_38322 [Baudoinia compniacensis UAMH 10762]	--	--	--	--	Q10153	140	1.28354e-10	CDP-diacylglycerol--inositol 3-phosphatidyltransferase OS=Schizosaccharomyces pombe (strain 972 / ATCC 24843) GN=pis1 PE=3 SV=1	Mediator complex subunit 3 fungal	regulation of transcription from RNA polymerase II promoter	RNA polymerase II transcription cofactor activity	mediator complex	Phosphatidylinositol synthase
c68935_g1	497	--	--	--	--	--	--	--	--	--	Subunit 17 of Mediator complex	regulation of transcription from RNA polymerase II promoter	RNA polymerase II transcription cofactor activity	mediator complex	--
c70503_g1	603	hypothetical protein SNOG_05298 [Phaeosphaeria nodorum SN15] >gi|111066569|gb|EAT87689.1| hypothetical protein SNOG_05298 [Phaeosphaeria nodorum SN15]	--	--	--	--	--	--	--	--	Transcription factor IIA, alpha/beta subunit	transcription initiation from RNA polymerase II promoter	--	transcription factor TFIIA complex	--
c71134_g1	276	hypothetical protein W97_03792 [Coniosporium apollinis CBS 100218] >gi|494827634|gb|EON64559.1| hypothetical protein W97_03792 [Coniosporium apollinis CBS 100218]	--	--	--	--	--	--	--	--	WW domain binding protein 11//Subunit 17 of Mediator complex	regulation of transcription from RNA polymerase II promoter//RNA processing	RNA polymerase II transcription cofactor activity	mediator complex	Uncharacterized conserved protein
c71943_g1	220	hypothetical protein MYCFIDRAFT_195222 [Pseudocercospora fijiensis CIRAD86] >gi|452984304|gb|EME84061.1| hypothetical protein MYCFIDRAFT_195222 [Pseudocercospora fijiensis CIRAD86]	--	--	--	--	--	--	--	--	Surfeit locus protein 5 subunit 22 of Mediator complex	regulation of transcription from RNA polymerase II promoter	RNA polymerase II transcription cofactor activity	mediator complex	--
c73034_g1	283	hypothetical protein DOTSEDRAFT_74262 [Dothistroma septosporum NZE10]	--	K03123	TFIIA2, GTF2A2, TOA2	transcription initiation factor TFIIA small subunit	C7ZPG2	210	4.8212e-21	Transcription initiation factor IIA subunit 2 OS=Nectria haematococca (strain 77-13-4 / ATCC MYA-4622 / FGSC 9596 / MPVI) GN=toa2 PE=3 SV=1	FR47-like protein//Transcription initiation factor IIA, gamma subunit, helical domain	transcription initiation from RNA polymerase II promoter	transferase activity, transferring acyl groups other than amino-acyl groups	transcription factor TFIIA complex	Transcription initiation factor IIA, gamma subunit
c74497_g1	545	PREDICTED: uncharacterized protein LOC102607673 [Citrus sinensis]	--	--	--	--	--	--	--	--	Transcription initiation factor IIA, gamma subunit	transcription initiation from RNA polymerase II promoter	--	transcription factor TFIIA complex	--
c75025_g1	418	histone H2B [Fusarium verticillioides 7600]	Arthroderma benhamiae CBS 112371 hypothetical protein, mRNA	K11252	H2B	histone H2B	Q4HTT2	347	1.6159e-40	Histone H2B OS=Gibberella zeae (strain PH-1 / ATCC MYA-4620 / FGSC 9075 / NRRL 31084) GN=HTB1 PE=3 SV=3	Core histone H2A/H2B/H3/H4//Transcription initiation factor TFIID subunit A//Histone-like transcription factor (CBF/NF-Y) and archaeal histone	DNA-templated transcription, initiation	DNA binding//sequence-specific DNA binding	transcription factor TFIID complex//intracellular	Histone H2B
c75738_g1	293	histone H2B [Rhizopus delemar RA 99-880] >gi|384493027|gb|EIE83518.1| histone H2B [Rhizopus delemar RA 99-880]	--	K11252	H2B	histone H2B	P35068	368	1.7868e-44	Histone H2B.1/H2B.2 OS=Tigriopus californicus PE=3 SV=2	Histone-like transcription factor (CBF/NF-Y) and archaeal histone//Transcription initiation factor TFIID subunit A//Core histone H2A/H2B/H3/H4	nucleosome assembly//DNA-templated transcription, initiation	protein heterodimerization activity//DNA binding//sequence-specific DNA binding	transcription factor TFIID complex//nucleus//intracellular//nucleosome	Histone H2B
c7766_g1	210	hypothetical protein DOTSEDRAFT_74262 [Dothistroma septosporum NZE10]	--	--	--	--	C7ZPG2	150	1.39379e-12	Transcription initiation factor IIA subunit 2 OS=Nectria haematococca (strain 77-13-4 / ATCC MYA-4622 / FGSC 9596 / MPVI) GN=toa2 PE=3 SV=1	Transcription initiation factor IIA, gamma subunit, helical domain	transcription initiation from RNA polymerase II promoter	--	transcription factor TFIIA complex	Transcription initiation factor IIA, gamma subunit
c78947_g1	359	--	--	--	--	--	--	--	--	--	Laminin Domain II//Septum formation initiator//fzo-like conserved region//Basic region leucine zipper//CorA-like Mg2+ transporter protein//Myosin tail//Prefoldin subunit//Vitamin-D-receptor interacting Mediator subunit 4//Fibrinogen alpha/beta chain family	protein folding//signal transduction//mitochondrial fusion//metal ion transport//regulation of transcription from RNA polymerase II promoter//transmembrane transport//cell cycle//cell adhesion//protein polymerization//platelet activation//GTP catabolic process//regulation of transcription, DNA-templated	GTPase activity//receptor binding//protein binding, bridging//sequence-specific DNA binding//motor activity//unfolded protein binding//RNA polymerase II transcription cofactor activity//metal ion transmembrane transporter activity//sequence-specific DNA binding transcription factor activity	fibrinogen complex//membrane//basement membrane//myosin complex//integral component of membrane//mitochondrial outer membrane//prefoldin complex//mediator complex//transcription factor complex	--
c8025_g1	557	--	--	--	--	--	--	--	--	--	NOA36 protein//CDC45-like protein//Nop14-like family//Sigma-70, non-essential region	regulation of transcription, DNA-templated//DNA replication initiation//DNA-templated transcription, initiation	sequence-specific DNA binding transcription factor activity//DNA binding//zinc ion binding//sigma factor activity	transcription factor complex//nucleus//small-subunit processome	--
c80652_g1	555	--	--	--	--	--	--	--	--	--	Mediator of RNA pol II transcription subunit 19	regulation of transcription from RNA polymerase II promoter	RNA polymerase II transcription cofactor activity	mediator complex	--
c82485_g1	547	SMARCC2 protein, partial [Homo sapiens]	--	K11649	SMARCC	SWI/SNF related-matrix-associated actin-dependent regulator of chromatin subfamily C	Q6PDG5	244	3.13267e-22	SWI/SNF complex subunit SMARCC2 OS=Mus musculus GN=Smarcc2 PE=1 SV=2	--	nucleosome disassembly//nervous system development//chromatin remodeling//negative regulation of transcription, DNA-templated//positive regulation of transcription, DNA-templated//regulation of transcription from RNA polymerase II promoter	DNA binding//protein binding//chromatin binding//transcription coactivator activity	transcription factor complex//transcriptional repressor complex//nucleolus//nBAF complex//chromatin//npBAF complex//SWI/SNF complex	Chromatin remodeling factor subunit and related transcription factors
c82997_g1	231	--	--	--	--	--	--	--	--	--	Protein of unknown function (DUF3550/UPF0682)	transcription, DNA-templated	transcription corepressor activity	transcription factor complex	--
c83062_g1	489	conserved hypothetical protein [Pyrenophora tritici-repentis Pt-1C-BFP] >gi|187983237|gb|EDU48725.1| conserved hypothetical protein [Pyrenophora tritici-repentis Pt-1C-BFP]	--	--	--	--	P22943	164	1.59834e-13	12 kDa heat shock protein OS=Saccharomyces cerevisiae (strain ATCC 204508 / S288c) GN=HSP12 PE=1 SV=1	Heat shock protein 9/12//Transcription initiation factor IIA, gamma subunit	response to stress//transcription initiation from RNA polymerase II promoter	--	transcription factor TFIIA complex	--
c83543_g1	1775	ENTH/VHS family protein isoform 2 [Theobroma cacao] >gi|508710969|gb|EOY02866.1| ENTH/VHS family protein isoform 2 [Theobroma cacao]	--	K15559	RTT103	regulator of Ty1 transposition protein 103	Q9CSU0	279	1.31033e-25	Regulation of nuclear pre-mRNA domain-containing protein 1B OS=Mus musculus GN=Rprd1b PE=1 SV=2	Transcription factor IIA, alpha/beta subunit	transcription initiation from RNA polymerase II promoter	--	transcription factor TFIIA complex	Regulator of nuclear mRNA
c83674_g1	372	--	--	--	--	--	--	--	--	--	ARC105 or Med15 subunit of Mediator complex non-fungal	regulation of transcription from RNA polymerase II promoter	RNA polymerase II transcription cofactor activity	mediator complex	--
c85073_g1	362	--	--	--	--	--	--	--	--	--	Transcription factor IIA, alpha/beta subunit//Extensin-like region	cell wall biogenesis//transcription initiation from RNA polymerase II promoter//plant-type cell wall organization	structural constituent of cell wall	transcription factor TFIIA complex//cell wall	--
c86260_g1	400	--	--	--	--	--	--	--	--	--	Mediator complex subunit 3 fungal//Phorbol esters/diacylglycerol binding domain (C1 domain)//Defensin propeptide	defense response//intracellular signal transduction//regulation of transcription from RNA polymerase II promoter	RNA polymerase II transcription cofactor activity	mediator complex	--
c88064_g1	932	--	--	--	--	--	--	--	--	--	Transcription factor IIA, alpha/beta subunit	transcription initiation from RNA polymerase II promoter	--	transcription factor TFIIA complex	--
c89665_g2	940	hypothetical protein AUEXF2481DRAFT_27191 [Aureobasidium subglaciale EXF-2481]	Talaromyces emersonii myb-like DNA-binding protein gene, partial cds	K09421	MYBL	myb-related protein	O13493	343	8.82769e-36	Myb-like DNA-binding protein myb-1 OS=Neurospora crassa (strain ATCC 24698 / 74-OR23-1A / CBS 708.71 / DSM 1257 / FGSC 987) GN=rca-1 PE=3 SV=2	Myb-like DNA-binding domain//Alphavirus E1 glycoprotein//Sigma-70, region 4	regulation of transcription, DNA-templated//DNA-templated transcription, initiation	sequence-specific DNA binding transcription factor activity//chromatin binding//DNA binding//serine-type endopeptidase activity//sigma factor activity	transcription factor complex//chromatin//virion membrane//viral capsid	Transcription factor, Myb superfamily
c89763_g1	900	PREDICTED: pectinesterase 1-like [Vitis vinifera]	--	--	--	--	Q8GT41	187	1.68979e-15	Putative invertase inhibitor OS=Platanus acerifolia PE=1 SV=1	MED6 mediator sub complex component//Plant invertase/pectin methylesterase inhibitor	starch metabolic process//sucrose metabolic process//regulation of transcription from RNA polymerase II promoter	pectinesterase activity//RNA polymerase II transcription cofactor activity//enzyme inhibitor activity	mediator complex	--
c90744_g2	538	putative histone h2b protein [Eutypa lata UCREL1] >gi|471570462|gb|EMR69572.1| putative histone h2b protein [Eutypa lata UCREL1]	Millerozyma farinosa CBS 7064 hypothetical protein (Piso0_003261) mRNA, complete cds	K11252	H2B	histone H2B	P0CO02	331	1.6171e-37	Histone H2B OS=Cryptococcus neoformans var. neoformans serotype D (strain JEC21 / ATCC MYA-565) GN=HTB1 PE=3 SV=1	Transcription initiation factor TFIID subunit A//Histone-like transcription factor (CBF/NF-Y) and archaeal histone//Core histone H2A/H2B/H3/H4	DNA-templated transcription, initiation	sequence-specific DNA binding//DNA binding	transcription factor TFIID complex//intracellular	Histone H2B
c92100_g1	469	--	--	--	--	--	--	--	--	--	Mediator complex subunit MED14	regulation of transcription from RNA polymerase II promoter	RNA polymerase II transcription cofactor activity	mediator complex	--
c92275_g1	513	hypothetical protein MYCGRDRAFT_73064 [Zymoseptoria tritici IPO323] >gi|339471745|gb|EGP86841.1| hypothetical protein MYCGRDRAFT_73064 [Zymoseptoria tritici IPO323]	--	K03033	PSMD3, RPN3	26S proteasome regulatory subunit N3	O42897	387	1.31087e-42	Probable 26S proteasome regulatory subunit rpn3 OS=Schizosaccharomyces pombe (strain 972 / ATCC 24843) GN=rpn3 PE=3 SV=2	Sigma-70 factor, region 1.2//PCI domain//Proteasome regulatory subunit C-terminal	DNA-templated transcription, initiation//regulation of protein catabolic process//regulation of transcription, DNA-templated//regulation of catalytic activity	sigma factor activity//enzyme regulator activity//protein binding//DNA binding//sequence-specific DNA binding transcription factor activity	proteasome complex//transcription factor complex	26S proteasome regulatory complex, subunit RPN3/PSMD3
c93979_g1	338	PREDICTED: uncharacterized protein LOC101262707 [Solanum lycopersicum]	--	--	--	--	P0C2F6	212	3.84468e-19	Putative ribonuclease H protein At1g65750 OS=Arabidopsis thaliana GN=At1g65750 PE=3 SV=1	MamL-1 domain	positive regulation of transcription from RNA polymerase II promoter//Notch signaling pathway	transcription coactivator activity	nuclear speck//transcription factor complex	--
c94329_g1	432	hypothetical protein MYCFIDRAFT_112048, partial [Pseudocercospora fijiensis CIRAD86] >gi|452983722|gb|EME83480.1| hypothetical protein MYCFIDRAFT_112048, partial [Pseudocercospora fijiensis CIRAD86]	--	--	--	--	--	--	--	--	Sigma-70, region 4//Myb-like DNA-binding domain	DNA-templated transcription, initiation//regulation of transcription, DNA-templated	sigma factor activity//DNA binding//chromatin binding//sequence-specific DNA binding transcription factor activity	chromatin//transcription factor complex	--
c97621_g1	519	hypothetical protein [Beta vulgaris]	--	--	--	--	P0CT40	182	3.36313e-14	Transposon Tf2-9 polyprotein OS=Schizosaccharomyces pombe (strain 972 / ATCC 24843) GN=Tf2-9 PE=3 SV=1	Integrase core domain//MED7 protein	regulation of transcription from RNA polymerase II promoter//DNA integration	RNA polymerase II transcription cofactor activity	mediator complex	FOG: Transposon-encoded proteins with TYA, reverse transcriptase, integrase domains in various combinations
c98258_g1	1046	PREDICTED: transcription initiation factor IIF subunit beta-like [Cucumis sativus] >gi|449520699|ref|XP_004167371.1| PREDICTED: transcription initiation factor IIF subunit beta-like [Cucumis sativus]	Ricinus communis Transcription initiation factor IIF subunit beta, putative, mRNA	K03139	TFIIF2, GTF2F2, TFG2	transcription initiation factor TFIIF subunit beta	Q8R0A0	213	2.27784e-18	General transcription factor IIF subunit 2 OS=Mus musculus GN=Gtf2f2 PE=1 SV=1	Transcription initiation factor IIF, beta subunit	transcription initiation from RNA polymerase II promoter	ATP binding	transcription factor TFIIF complex	Transcription initiation factor IIF, small subunit (RAP30)
c98817_g1	384	hypothetical protein MVLG_02332 [Microbotryum violaceum p1A1 Lamole]	--	--	--	--	--	--	--	--	Sigma-70 factor, region 1.2	DNA-templated transcription, initiation//regulation of transcription, DNA-templated	sigma factor activity//DNA binding//sequence-specific DNA binding transcription factor activity	transcription factor complex	--
c99921_g1	945	--	--	--	--	--	--	--	--	--	Phi-29-like late genes activator (early protein GP4)	purine nucleobase metabolic process//regulation of transcription, DNA-templated//pyrimidine nucleobase metabolic process//transcription, DNA-templated	DNA-directed RNA polymerase activity//sigma factor activity	nucleolus	--
