# Supplementary material for: De novo assembly and transcriptome characterization of spruce dwarf mistletoe Arceuthobium sichuanense uncovers gene expression profiling associated with plant development
Source: BMC Genomics. 2016 Oct 1;17:771. doi: 10.1186/s12864-016-3127-y (PMC5045590; doi:10.1186/s12864-016-3127-y)
Supplement: Additional file 7: — Table S5. Expression profiles of putative protein kinases in different developmental tissues. (XLS 2842 kb) [file 12864_2016_3127_MOESM7_ESM.xls]

## Sheet: kinase.select.Differential_anal
Suppl. Table 5. Expression proﬁles of putative protein kinases in different developmental tissues.
Gene_id	Gene Length	NR Description	NT Description	KO ID	KO Name	KO Description	Http Link	Swissprot ID	Swissprot Score	Swissprot Evalue	Swissprot Description	PFAM ID	PFAM description	Gene Ontology Biological Pathway	BP Description	Gene Ontology Molecular Function	MF Description	Gene Ontology Cellular Component	CC Description	KOG ID	KOG Description
c100300_g1	2364	PREDICTED: probable mediator of RNA polymerase II transcription subunit 37e [Glycine max]	PREDICTED: Vitis vinifera heat shock cognate 70 kDa protein-like, transcript variant 1 (LOC100253562), mRNA	K03283	HSPA1_8	heat shock 70kDa protein 1/8	http://www.genome.jp/dbget-bin/www_bget?ko:K03283	P22953	2984	0	Probable mediator of RNA polymerase II transcription subunit 37e OS=Arabidopsis thaliana GN=MED37E PE=1 SV=3	PF01968//PF02782//PF06723	Hydantoinase/oxoprolinase//FGGY family of carbohydrate kinases, C-terminal domain//MreB/Mbl protein	GO:0005975//GO:0000902	carbohydrate metabolic process//cell morphogenesis	GO:0016773//GO:0016787	phosphotransferase activity, alcohol group as acceptor//hydrolase activity	--	--	KOG0101	Molecular chaperones HSP70/HSC70, HSP70 superfamily
c100302_g1	255	hypothetical protein DOTSEDRAFT_179926 [Dothistroma septosporum NZE10]	--	--	--	--	--	Q93VJ2	113	3.22e-06	Serine/threonine-protein kinase/endoribonuclease IRE1b OS=Arabidopsis thaliana GN=IRE1B PE=2 SV=1	PF00069	Protein kinase domain	GO:0006468	protein phosphorylation	GO:0005524//GO:0004672	ATP binding//protein kinase activity	--	--	KOG1027	Serine/threonine protein kinase and endoribonuclease ERN1/IRE1, sensor of the unfolded protein response pathway
c100598_g1	297	Pkinase-domain-containing protein [Sphaerulina musiva SO2202]	--	--	--	--	--	O59763	252	1.01e-24	Serine/threonine-protein kinase oca2 OS=Schizosaccharomyces pombe (strain 972 / ATCC 24843) GN=oca2 PE=1 SV=1	PF00069	Protein kinase domain	GO:0006468	protein phosphorylation	GO:0005524//GO:0004672	ATP binding//protein kinase activity	--	--	KOG0590	Checkpoint kinase and related serine/threonine protein kinases
c100598_g2	264	hypothetical protein BAUCODRAFT_299835 [Baudoinia compniacensis UAMH 10762] >gi|449295627|gb|EMC91648.1| hypothetical protein BAUCODRAFT_299835 [Baudoinia compniacensis UAMH 10762]	--	--	--	--	--	Q08732	290	6.65e-30	Serine/threonine-protein kinase HRK1 OS=Saccharomyces cerevisiae (strain ATCC 204508 / S288c) GN=HRK1 PE=1 SV=1	PF00069	Protein kinase domain	GO:0006468	protein phosphorylation	GO:0004672//GO:0005524	protein kinase activity//ATP binding	--	--	KOG0590	Checkpoint kinase and related serine/threonine protein kinases
c101072_g1	239	carbohydrate-binding module family 48 protein [Pseudocercospora fijiensis CIRAD86] >gi|452982085|gb|EME81844.1| carbohydrate-binding module family 48 protein [Pseudocercospora fijiensis CIRAD86]	--	K07199	PRKAB	5'-AMP-activated protein kinase, regulatory beta subunit	http://www.genome.jp/dbget-bin/www_bget?ko:K07199	P78789	163	1.36e-13	Uncharacterized protein C1919.03c OS=Schizosaccharomyces pombe (strain 972 / ATCC 24843) GN=SPCC1919.03c PE=1 SV=2	PF04739	5'-AMP-activated protein kinase beta subunit, interation domain	--	--	GO:0005515	protein binding	--	--	KOG1616	Protein involved in Snf1 protein kinase complex assembly
c101148_g1	282	hypothetical protein MYCGRDRAFT_39267, partial [Zymoseptoria tritici IPO323] >gi|339473952|gb|EGP89045.1| hypothetical protein MYCGRDRAFT_39267 [Zymoseptoria tritici IPO323]	--	--	--	--	--	P22211	181	5.06e-15	Nitrogen permease reactivator protein OS=Saccharomyces cerevisiae (strain ATCC 204508 / S288c) GN=NPR1 PE=1 SV=2	PF07714//PF05731//PF04537//PF00069	Protein tyrosine kinase//TROVE domain//Herpesvirus UL55 protein//Protein kinase domain	GO:0016310//GO:0009069//GO:0019058//GO:0006468	phosphorylation//serine family amino acid metabolic process//viral life cycle//protein phosphorylation	GO:0004674//GO:0003723//GO:0005524//GO:0004672	protein serine/threonine kinase activity//RNA binding//ATP binding//protein kinase activity	GO:0030529	ribonucleoprotein complex	KOG0590	Checkpoint kinase and related serine/threonine protein kinases
c101148_g2	255	hypothetical protein MYCGRDRAFT_39267, partial [Zymoseptoria tritici IPO323] >gi|339473952|gb|EGP89045.1| hypothetical protein MYCGRDRAFT_39267 [Zymoseptoria tritici IPO323]	--	--	--	--	--	O14019	155	8.69e-12	Serine/threonine-protein kinase hal4 OS=Schizosaccharomyces pombe (strain 972 / ATCC 24843) GN=hal4 PE=1 SV=1	PF00069//PF04537//PF07714//PF05731	Protein kinase domain//Herpesvirus UL55 protein//Protein tyrosine kinase//TROVE domain	GO:0006468//GO:0019058//GO:0016310//GO:0009069	protein phosphorylation//viral life cycle//phosphorylation//serine family amino acid metabolic process	GO:0004672//GO:0005524//GO:0004674//GO:0003723	protein kinase activity//ATP binding//protein serine/threonine kinase activity//RNA binding	GO:0030529	ribonucleoprotein complex	KOG0583	Serine/threonine protein kinase
c101244_g1	274	hypothetical protein DOTSEDRAFT_73730 [Dothistroma septosporum NZE10]	--	--	--	--	--	Q04585	173	4.21e-14	Uncharacterized sugar kinase YDR109C OS=Saccharomyces cerevisiae (strain ATCC 204508 / S288c) GN=YDR109C PE=1 SV=1	--	--	--	--	--	--	--	--	KOG2517	Ribulose kinase and related carbohydrate kinases
c10135_g1	372	hypothetical protein CARUB_v10010344mg, partial [Capsella rubella] >gi|482574350|gb|EOA38537.1| hypothetical protein CARUB_v10010344mg, partial [Capsella rubella]	PREDICTED: Vitis vinifera ADP-ribosylation factor-like (LOC100245580), mRNA	K07937	ARF1	ADP-ribosylation factor 1	http://www.genome.jp/dbget-bin/www_bget?ko:K07937	Q06396	506	4.73e-64	ADP-ribosylation factor 1 OS=Oryza sativa subsp. japonica GN=Os01g0813400 PE=2 SV=3	PF00503//PF08477//PF00025//PF01591//PF01926//PF00071//PF04670	G-protein alpha subunit//Miro-like protein//ADP-ribosylation factor family//6-phosphofructo-2-kinase//50S ribosome-binding GTPase//Ras family//Gtr1/RagA G protein conserved region	GO:0007264//GO:0006013//GO:0007165//GO:0007186//GO:0006000	small GTPase mediated signal transduction//mannose metabolic process//signal transduction//G-protein coupled receptor signaling pathway//fructose metabolic process	GO:0005524//GO:0031683//GO:0004871//GO:0003873//GO:0005525//GO:0019001//GO:0003924	ATP binding//G-protein beta/gamma-subunit complex binding//signal transducer activity//6-phosphofructo-2-kinase activity//GTP binding//guanyl nucleotide binding//GTPase activity	GO:0005622//GO:0005634//GO:0005737	intracellular//nucleus//cytoplasm	KOG0070	GTP-binding ADP-ribosylation factor Arf1
c101689_g1	261	hypothetical protein BAUCODRAFT_147727 [Baudoinia compniacensis UAMH 10762] >gi|449301669|gb|EMC97680.1| hypothetical protein BAUCODRAFT_147727 [Baudoinia compniacensis UAMH 10762]	--	K00928	lysC	aspartate kinase	http://www.genome.jp/dbget-bin/www_bget?ko:K00928	P10869	403	3.87e-46	Aspartokinase OS=Saccharomyces cerevisiae (strain ATCC 204508 / S288c) GN=HOM3 PE=1 SV=2	--	--	--	--	--	--	--	--	KOG0456	Aspartate kinase
c101765_g1	285	putative calcium/calmodulin-dependent protein kinase [Aspergillus ruber CBS 135680]	--	K08794	CAMK1	calcium/calmodulin-dependent protein kinase I	http://www.genome.jp/dbget-bin/www_bget?ko:K08794	O94547	248	3.2e-24	Serine/threonine-protein kinase srk1 OS=Schizosaccharomyces pombe (strain 972 / ATCC 24843) GN=srk1 PE=1 SV=1	PF00069	Protein kinase domain	GO:0006468	protein phosphorylation	GO:0005524//GO:0004672	ATP binding//protein kinase activity	--	--	KOG0032	Ca2+/calmodulin-dependent protein kinase, EF-Hand protein superfamily
c101765_g2	1029	hypothetical protein SNOG_09831 [Phaeosphaeria nodorum SN15] >gi|160702717|gb|EAT83096.2| hypothetical protein SNOG_09831 [Phaeosphaeria nodorum SN15]	--	--	--	--	--	O94547	303	4.85e-29	Serine/threonine-protein kinase srk1 OS=Schizosaccharomyces pombe (strain 972 / ATCC 24843) GN=srk1 PE=1 SV=1	PF05349//PF00069	GATA-type transcription activator, N-terminal//Protein kinase domain	GO:0006468//GO:0045893	protein phosphorylation//positive regulation of transcription, DNA-templated	GO:0008270//GO:0004672//GO:0003677//GO:0005524	zinc ion binding//protein kinase activity//DNA binding//ATP binding	GO:0005634	nucleus	KOG0032	Ca2+/calmodulin-dependent protein kinase, EF-Hand protein superfamily
c101945_g1	512	mitogen-activated protein kinase [Zymoseptoria tritici IPO323] >gi|62362067|gb|AAX81518.1| putative MAP kinase [Zymoseptoria tritici] >gi|339471743|gb|EGP86839.1| mitogen-activated protein kinase [Zymoseptoria tritici IPO323]	Cochliobolus lunatus MAP kinase ClK2 (C1K2) mRNA, complete cds	K04371	MAPK1_3	mitogen-activated protein kinase 1/3	http://www.genome.jp/dbget-bin/www_bget?ko:K04371	Q00859	813	2.59e-107	Mitogen-activated protein kinase OS=Fusarium solani subsp. pisi GN=MAPK PE=2 SV=1	PF00069//PF07714	Protein kinase domain//Protein tyrosine kinase	GO:0016310//GO:0009069//GO:0007178//GO:0006468//GO:0000165	phosphorylation//serine family amino acid metabolic process//transmembrane receptor protein serine/threonine kinase signaling pathway//protein phosphorylation//MAPK cascade	GO:0004707//GO:0004672//GO:0005524	MAP kinase activity//protein kinase activity//ATP binding	--	--	KOG0660	Mitogen-activated protein kinase
c102165_g1	639	phosphoenolpyruvate carboxykinase [ATP] [Capronia epimyces CBS 606.96] >gi|590014176|gb|EXJ89378.1| phosphoenolpyruvate carboxykinase [ATP] [Capronia epimyces CBS 606.96]	Ajellomyces dermatitidis SLH14081 phosphoenolpyruvate carboxykinase, mRNA	K01610	E4.1.1.49, pckA	phosphoenolpyruvate carboxykinase (ATP)	http://www.genome.jp/dbget-bin/www_bget?ko:K01610	Q96UL8	718	2.07e-89	Phosphoenolpyruvate carboxykinase [ATP] OS=Emericella nidulans (strain FGSC A4 / ATCC 38163 / CBS 112.46 / NRRL 194 / M139) GN=acuF PE=3 SV=3	PF01293	Phosphoenolpyruvate carboxykinase	GO:0006099//GO:0006094//GO:0015976	tricarboxylic acid cycle//gluconeogenesis//carbon utilization	GO:0005524//GO:0004612	ATP binding//phosphoenolpyruvate carboxykinase (ATP) activity	--	--	--	--
c102258_g1	928	hypothetical protein DOTSEDRAFT_69613 [Dothistroma septosporum NZE10]	--	K08286	E2.7.11.-	protein-serine/threonine kinase	http://www.genome.jp/dbget-bin/www_bget?ko:K08286	O14328	377	1.4e-39	Serine/threonine-protein kinase ksp1 OS=Schizosaccharomyces pombe (strain 972 / ATCC 24843) GN=ksp1 PE=1 SV=1	PF00069	Protein kinase domain	GO:0006468	protein phosphorylation	GO:0005524//GO:0004672	ATP binding//protein kinase activity	--	--	--	--
c102269_g1	675	ferredoxin I family protein [Populus trichocarpa] >gi|550332211|gb|EEE89310.2| ferredoxin I family protein [Populus trichocarpa]	--	K02639	petF	ferredoxin	http://www.genome.jp/dbget-bin/www_bget?ko:K02639	Q9ZQG8	462	2.73e-56	Ferredoxin-3, chloroplastic OS=Arabidopsis thaliana GN=FD3 PE=1 SV=1	PF01726//PF00288//PF00111	LexA DNA binding domain//GHMP kinases N terminal domain//2Fe-2S iron-sulfur cluster binding domain	GO:0006508//GO:0006118	proteolysis//electron transport	GO:0009055//GO:0004252//GO:0005524//GO:0051536	electron carrier activity//serine-type endopeptidase activity//ATP binding//iron-sulfur cluster binding	--	--	--	--
c102272_g2	377	PREDICTED: 21 kDa protein-like [Vitis vinifera]	--	--	--	--	--	P17407	166	9.18e-14	21 kDa protein OS=Daucus carota PE=2 SV=1	PF04043//PF07730	Plant invertase/pectin methylesterase inhibitor//Histidine kinase	GO:0005985//GO:0005982//GO:0016310//GO:0000160	sucrose metabolic process//starch metabolic process//phosphorylation//phosphorelay signal transduction system	GO:0000155//GO:0030599//GO:0004857//GO:0046983	phosphorelay sensor kinase activity//pectinesterase activity//enzyme inhibitor activity//protein dimerization activity	GO:0009365//GO:0016021	protein histidine kinase complex//integral component of membrane	--	--
c10229_g1	431	hypothetical protein MYCGRDRAFT_75050 [Zymoseptoria tritici IPO323] >gi|339470158|gb|EGP85256.1| hypothetical protein MYCGRDRAFT_75050 [Zymoseptoria tritici IPO323]	--	K00928	lysC	aspartate kinase	http://www.genome.jp/dbget-bin/www_bget?ko:K00928	O60163	210	1.53e-18	Probable aspartokinase OS=Schizosaccharomyces pombe (strain 972 / ATCC 24843) GN=SPBC19F5.04 PE=1 SV=1	PF01842	ACT domain	GO:0006566//GO:0006544//GO:0016310//GO:0009085//GO:0009089//GO:0008152//GO:0006563//GO:0009088	threonine metabolic process//glycine metabolic process//phosphorylation//lysine biosynthetic process//lysine biosynthetic process via diaminopimelate//metabolic process//L-serine metabolic process//threonine biosynthetic process	GO:0016597//GO:0004072	amino acid binding//aspartate kinase activity	--	--	KOG0456	Aspartate kinase
c102344_g1	1378	PREDICTED: probable serine/threonine-protein kinase WNK11-like [Vitis vinifera]	--	K08867	WNK, PRKWNK	WNK lysine deficient protein kinase	http://www.genome.jp/dbget-bin/www_bget?ko:K08867	Q6ICW6	1162	5.66e-156	Probable serine/threonine-protein kinase WNK11 OS=Arabidopsis thaliana GN=WNK11 PE=2 SV=1	PF07730//PF00069//PF07714	Histidine kinase//Protein kinase domain//Protein tyrosine kinase	GO:0000160//GO:0016310//GO:0006468	phosphorelay signal transduction system//phosphorylation//protein phosphorylation	GO:0000155//GO:0046983//GO:0004672//GO:0005524	phosphorelay sensor kinase activity//protein dimerization activity//protein kinase activity//ATP binding	GO:0016021//GO:0009365	integral component of membrane//protein histidine kinase complex	KOG0584	Serine/threonine protein kinase
c102469_g1	1311	hypothetical protein BofuT4_P083810.1 [Botrytis cinerea T4]	Sordaria macrospora k-hell hypothetical protein (SMAC_00109), mRNA	K13525	VCP, CDC48	transitional endoplasmic reticulum ATPase	http://www.genome.jp/dbget-bin/www_bget?ko:K13525	Q5AWS6	1732	0	Cell division control protein 48 OS=Emericella nidulans (strain FGSC A4 / ATCC 38163 / CBS 112.46 / NRRL 194 / M139) GN=cdc48 PE=1 SV=2	PF00910//PF01057//PF06414//PF02562//PF07724//PF04851//PF00005//PF07728//PF00931//PF01637//PF05496//PF01695//PF00158//PF00004//PF01078//PF06068//PF01745//PF07726	RNA helicase//Parvovirus non-structural protein NS1//Zeta toxin//PhoH-like protein//AAA domain (Cdc48 subfamily)//Type III restriction enzyme, res subunit//ABC transporter//AAA domain (dynein-related subfamily)//NB-ARC domain//Archaeal ATPase//Holliday junction DNA helicase ruvB N-terminus//IstB-like ATP binding protein//Sigma-54 interaction domain//ATPase family associated with various cellular …	GO:0006281//GO:0015995//GO:0006694//GO:0015979//GO:0009058//GO:0015994//GO:0019079//GO:0006355//GO:0016114//GO:0006310	DNA repair//chlorophyll biosynthetic process//steroid biosynthetic process//photosynthesis//biosynthetic process//chlorophyll metabolic process//viral genome replication//regulation of transcription, DNA-templated//terpenoid biosynthetic process//DNA recombination	GO:0016851//GO:0043531//GO:0003677//GO:0016887//GO:0017111//GO:0009378//GO:0004161//GO:0008134//GO:0003678//GO:0003723//GO:0003724//GO:0005524//GO:0016787//GO:0016301	magnesium chelatase activity//ADP binding//DNA binding//ATPase activity//nucleoside-triphosphatase activity//four-way junction helicase activity//dimethylallyltranstransferase activity//transcription factor binding//DNA helicase activity//RNA binding//RNA helicase activity//ATP binding//hydrolase activity//kinase activity	GO:0009379//GO:0005657//GO:0005667//GO:0010007	Holliday junction helicase complex//replication fork//transcription factor complex//magnesium chelatase complex	KOG0730	AAA+-type ATPase
c102489_g1	414	phosphoribosyl diphosphate synthase [Aureobasidium pullulans var. namibiae CBS 147.97]	Penicillium chrysogenum Wisconsin 54-1255 hypothetical protein (Pc22g06960) mRNA, complete cds	K00948	PRPS, prsA	ribose-phosphate pyrophosphokinase	http://www.genome.jp/dbget-bin/www_bget?ko:K00948	P38689	546	4.94e-68	Ribose-phosphate pyrophosphokinase 3 OS=Saccharomyces cerevisiae (strain ATCC 204508 / S288c) GN=PRS3 PE=1 SV=1	PF14572//PF00156	Phosphoribosyl synthetase-associated domain//Phosphoribosyl transferase domain	GO:0009116//GO:0009165//GO:0006144//GO:0006098	nucleoside metabolic process//nucleotide biosynthetic process//purine nucleobase metabolic process//pentose-phosphate shunt	GO:0004749//GO:0000287	ribose phosphate diphosphokinase activity//magnesium ion binding	--	--	KOG1448	Ribose-phosphate pyrophosphokinase
c102599_g1	373	unnamed protein product [Vitis vinifera]	--	--	--	--	--	Q8S9L6	182	7.14e-15	Cysteine-rich receptor-like protein kinase 29 OS=Arabidopsis thaliana GN=CRK29 PE=2 SV=1	PF11883	Domain of unknown function (DUF3403)	GO:0016310//GO:0009069	phosphorylation//serine family amino acid metabolic process	GO:0004674	protein serine/threonine kinase activity	--	--	--	--
c102668_g1	667	--	--	--	--	--	--	--	--	--	--	PF15313//PF02724//PF00015	Hexamethylene bis-acetamide-inducible protein//CDC45-like protein//Methyl-accepting chemotaxis protein (MCP) signalling domain	GO:0006270//GO:0007050//GO:0045859//GO:0000122//GO:0007165	DNA replication initiation//cell cycle arrest//regulation of protein kinase activity//negative regulation of transcription from RNA polymerase II promoter//signal transduction	GO:0004871//GO:0017069//GO:0004861	signal transducer activity//snRNA binding//cyclin-dependent protein serine/threonine kinase inhibitor activity	GO:0005634//GO:0005737//GO:0016020	nucleus//cytoplasm//membrane	--	--
c10288_g1	717	hypothetical protein DOTSEDRAFT_73730 [Dothistroma septosporum NZE10]	Verticillium albo-atrum VaMs.102 MPA43, mRNA	--	--	--	--	Q04585	390	1.43e-41	Uncharacterized sugar kinase YDR109C OS=Saccharomyces cerevisiae (strain ATCC 204508 / S288c) GN=YDR109C PE=1 SV=1	PF02782	FGGY family of carbohydrate kinases, C-terminal domain	GO:0005975	carbohydrate metabolic process	GO:0016773	phosphotransferase activity, alcohol group as acceptor	--	--	KOG2517	Ribulose kinase and related carbohydrate kinases
c103047_g1	766	hypothetical protein M437DRAFT_37263 [Aureobasidium melanogenum CBS 110374]	--	K00844	HK	hexokinase	http://www.genome.jp/dbget-bin/www_bget?ko:K00844	P80581	1084	7.12e-145	Hexokinase OS=Emericella nidulans (strain FGSC A4 / ATCC 38163 / CBS 112.46 / NRRL 194 / M139) GN=hxkA PE=1 SV=2	PF00349//PF03727	Hexokinase//Hexokinase	GO:0005975	carbohydrate metabolic process	GO:0016773//GO:0005524	phosphotransferase activity, alcohol group as acceptor//ATP binding	--	--	KOG1369	Hexokinase
c103047_g2	217	Hexokinase [Macrophomina phaseolina MS6]	--	--	--	--	--	P83776	158	1.65e-12	Hexokinase-2 OS=Candida albicans (strain SC5314 / ATCC MYA-2876) GN=HXK2 PE=1 SV=2	PF03727	Hexokinase	GO:0005975	carbohydrate metabolic process	GO:0005524//GO:0016773	ATP binding//phosphotransferase activity, alcohol group as acceptor	--	--	--	--
c103277_g1	542	hypothetical protein MYCFIDRAFT_214424 [Pseudocercospora fijiensis CIRAD86] >gi|452987173|gb|EME86929.1| hypothetical protein MYCFIDRAFT_214424 [Pseudocercospora fijiensis CIRAD86]	--	--	--	--	--	Q5KMX3	684	9.76e-88	Probable 1-aminocyclopropane-1-carboxylate deaminase OS=Cryptococcus neoformans var. neoformans serotype D (strain JEC21 / ATCC MYA-565) GN=CNB00190 PE=3 SV=1	PF03721//PF01372	UDP-glucose/GDP-mannose dehydrogenase family, NAD binding domain//Melittin	GO:0045859//GO:0055114	regulation of protein kinase activity//oxidation-reduction process	GO:0004860//GO:0016616//GO:0051287	protein kinase inhibitor activity//oxidoreductase activity, acting on the CH-OH group of donors, NAD or NADP as acceptor//NAD binding	GO:0005576	extracellular region	--	--
c103545_g1	313	hypothetical protein DOTSEDRAFT_74050 [Dothistroma septosporum NZE10]	--	K08286	E2.7.11.-	protein-serine/threonine kinase	http://www.genome.jp/dbget-bin/www_bget?ko:K08286	Q10364	224	8.65e-21	Serine/threonine-protein kinase sck2 OS=Schizosaccharomyces pombe (strain 972 / ATCC 24843) GN=sck2 PE=3 SV=1	PF00433	Protein kinase C terminal domain	GO:0006468//GO:0016310//GO:0009069	protein phosphorylation//phosphorylation//serine family amino acid metabolic process	GO:0004674//GO:0005524	protein serine/threonine kinase activity//ATP binding	--	--	KOG0598	Ribosomal protein S6 kinase and related proteins
c10356_g1	274	acetate kinase [Cladophialophora yegresii CBS 114405] >gi|589977352|gb|EXJ60636.1| acetate kinase [Cladophialophora yegresii CBS 114405]	--	--	--	--	--	Q2HAJ4	130	1.46e-08	Probable acetate kinase OS=Chaetomium globosum (strain ATCC 6205 / CBS 148.51 / DSM 1962 / NBRC 6347 / NRRL 1970) GN=CHGG_02760 PE=3 SV=2	PF00871	Acetokinase family	GO:0008152//GO:0016310	metabolic process//phosphorylation	GO:0016301//GO:0016774	kinase activity//phosphotransferase activity, carboxyl group as acceptor	GO:0005622	intracellular	--	--
c103695_g1	270	putative phosphoenolpyruvate carboxykinase protein [Neofusicoccum parvum UCRNP2] >gi|485921774|gb|EOD47413.1| putative phosphoenolpyruvate carboxykinase protein [Neofusicoccum parvum UCRNP2]	Leptosphaeria maculans JN3 hypothetical protein (LEMA_P016480.1) mRNA, complete cds	K01610	E4.1.1.49, pckA	phosphoenolpyruvate carboxykinase (ATP)	http://www.genome.jp/dbget-bin/www_bget?ko:K01610	Q96UL8	451	1.27e-52	Phosphoenolpyruvate carboxykinase [ATP] OS=Emericella nidulans (strain FGSC A4 / ATCC 38163 / CBS 112.46 / NRRL 194 / M139) GN=acuF PE=3 SV=3	PF01293	Phosphoenolpyruvate carboxykinase	GO:0015976//GO:0006094//GO:0006099	carbon utilization//gluconeogenesis//tricarboxylic acid cycle	GO:0004612//GO:0005524	phosphoenolpyruvate carboxykinase (ATP) activity//ATP binding	--	--	--	--
c103695_g2	299	phosphoenolpyruvate carboxykinase [ATP] [Cyphellophora europaea CBS 101466] >gi|568116948|gb|ETN39565.1| phosphoenolpyruvate carboxykinase [ATP] [Cyphellophora europaea CBS 101466]	Aspergillus oryzae RIB40 phosphoenolpyruvate carboxykinase [ATP], mRNA	K01610	E4.1.1.49, pckA	phosphoenolpyruvate carboxykinase (ATP)	http://www.genome.jp/dbget-bin/www_bget?ko:K01610	Q96UL8	493	1.93e-58	Phosphoenolpyruvate carboxykinase [ATP] OS=Emericella nidulans (strain FGSC A4 / ATCC 38163 / CBS 112.46 / NRRL 194 / M139) GN=acuF PE=3 SV=3	PF01293	Phosphoenolpyruvate carboxykinase	GO:0006099//GO:0006094//GO:0015976	tricarboxylic acid cycle//gluconeogenesis//carbon utilization	GO:0005524//GO:0004612	ATP binding//phosphoenolpyruvate carboxykinase (ATP) activity	--	--	--	--
c103808_g1	277	similar to actin monomer binding protein [Leptosphaeria maculans JN3] >gi|312217555|emb|CBX97503.1| similar to actin monomer binding protein [Leptosphaeria maculans JN3]	--	--	--	--	--	O94399	130	9.91e-09	Twinfilin OS=Schizosaccharomyces pombe (strain 972 / ATCC 24843) GN=twf1 PE=1 SV=1	PF00241	Cofilin/tropomyosin-type actin-binding protein	--	--	GO:0003779	actin binding	GO:0005622	intracellular	KOG1747	Protein tyrosine kinase 9/actin monomer-binding protein
c104059_g1	667	PREDICTED: cyclin-dependent kinases regulatory subunit 1-like [Phoenix dactylifera] >gi|672184066|ref|XP_008812332.1| PREDICTED: cyclin-dependent kinases regulatory subunit 1-like [Phoenix dactylifera] >gi|672184068|ref|XP_008812333.1| PREDICTED: cyclin-dependent kinases regulatory subunit 1-like [Phoenix dactylifera] >gi|672184070|ref|XP_008812334.1| PREDICTED: cyclin-dependent kinases regulator…	Populus trichocarpa regulatory subunit of cyclin-dependent kinase (CKS1), mRNA	K02219	CKS1	cyclin-dependent kinase regulatory subunit CKS1	http://www.genome.jp/dbget-bin/www_bget?ko:K02219	Q9SJJ5	379	9.03e-45	Cyclin-dependent kinases regulatory subunit 2 OS=Arabidopsis thaliana GN=CKS2 PE=3 SV=1	PF01111	Cyclin-dependent kinase regulatory subunit	GO:0007049//GO:0045859	cell cycle//regulation of protein kinase activity	GO:0016538	cyclin-dependent protein serine/threonine kinase regulator activity	--	--	KOG3484	Cyclin-dependent protein kinase CDC28, regulatory subunit CKS1, and related proteins
c104149_g1	538	hypothetical protein MIMGU_mgv1a014084mg [Erythranthe guttata]	Nicotiana tabacum mRNA for TATA binding protein (TBP), complete cds	K03120	TBP, tbp	transcription initiation factor TFIID TATA-box-binding protein	http://www.genome.jp/dbget-bin/www_bget?ko:K03120	P50159	557	1.31e-70	TATA-box-binding protein 2 OS=Zea mays GN=TBP2 PE=2 SV=1	PF04587//PF00352	ADP-specific Phosphofructokinase/Glucokinase conserved region//Transcription factor TFIID (or TATA-binding protein, TBP)	GO:0005975//GO:0006352	carbohydrate metabolic process//DNA-templated transcription, initiation	GO:0003677//GO:0016773	DNA binding//phosphotransferase activity, alcohol group as acceptor	--	--	KOG3302	TATA-box binding protein (TBP), component of TFIID and TFIIIB
c104254_g1	1535	hypothetical protein CISIN_1g020362mg [Citrus sinensis]	--	K10760	IPT	adenylate isopentenyltransferase (cytokinin synthase)	http://www.genome.jp/dbget-bin/www_bget?ko:K10760	Q94ID2	782	7.39e-98	Adenylate isopentenyltransferase 5, chloroplastic OS=Arabidopsis thaliana GN=IPT5 PE=1 SV=2	PF01745//PF01715//PF00005//PF06414//PF02562//PF00910//PF01637	Isopentenyl transferase//IPP transferase//ABC transporter//Zeta toxin//PhoH-like protein//RNA helicase//Archaeal ATPase	GO:0008033//GO:0006694//GO:0009058//GO:0016114	tRNA processing//steroid biosynthetic process//biosynthetic process//terpenoid biosynthetic process	GO:0003724//GO:0004161//GO:0005524//GO:0016301//GO:0016887//GO:0003723	RNA helicase activity//dimethylallyltranstransferase activity//ATP binding//kinase activity//ATPase activity//RNA binding	--	--	KOG1384	tRNA delta(2)-isopentenylpyrophosphate transferase
c104363_g1	347	hypothetical protein MYCFIDRAFT_64083 [Pseudocercospora fijiensis CIRAD86] >gi|452988884|gb|EME88639.1| hypothetical protein MYCFIDRAFT_64083 [Pseudocercospora fijiensis CIRAD86]	Mycosphaerella graminicola IPO323 hypothetical protein (MYCGRDRAFT_70015) mRNA, complete cds	K00849	galK	galactokinase	http://www.genome.jp/dbget-bin/www_bget?ko:K00849	P04385	329	1.86e-35	Galactokinase OS=Saccharomyces cerevisiae (strain ATCC 204508 / S288c) GN=GAL1 PE=1 SV=4	--	--	--	--	--	--	--	--	KOG0631	Galactokinase
c104524_g2	346	--	--	--	--	--	--	--	--	--	--	PF05191	Adenylate kinase, active site lid	GO:0046034//GO:0006144	ATP metabolic process//purine nucleobase metabolic process	GO:0004017	adenylate kinase activity	--	--	--	--
c104622_g1	464	kinase-like protein [Sphaerulina musiva SO2202]	--	--	--	--	--	P40231	147	2.28e-10	Casein kinase II subunit alpha OS=Schizosaccharomyces pombe (strain 972 / ATCC 24843) GN=cka1 PE=2 SV=2	PF00069//PF07714	Protein kinase domain//Protein tyrosine kinase	GO:0006468	protein phosphorylation	GO:0005524//GO:0004672	ATP binding//protein kinase activity	--	--	KOG0668	Casein kinase II, alpha subunit
c104631_g1	736	--	--	--	--	--	--	--	--	--	--	PF05038//PF11808	Cytochrome Cytochrome b558 alpha-subunit//Domain of unknown function (DUF3329)	GO:0016310	phosphorylation	GO:0004673//GO:0020037	protein histidine kinase activity//heme binding	GO:0009365	protein histidine kinase complex	--	--
c10470_g1	379	hypothetical protein SNOG_00315 [Phaeosphaeria nodorum SN15] >gi|121931169|sp|Q0V6P9.1|MET3_PHANO RecName: Full=Sulfate adenylyltransferase {ECO:0000255|HAMAP-Rule:MF_03106} {ECO:0000255|HAMAP-Rule:MF_03106}; AltName: Full=ATP-sulfurylase {ECO:0000255|HAMAP-Rule:MF_03106}; AltName: Full=Sulfate adenylate transferase {ECO:0000255|HAMAP-Rule:MF_03106}; Short=SAT {ECO:0000255|HAMAP-Rule:MF_03106} [P…	Phaeosphaeria nodorum SN15 hypothetical protein partial mRNA	K00958	sat, met3	sulfate adenylyltransferase	http://www.genome.jp/dbget-bin/www_bget?ko:K00958	Q0V6P9	645	3.16e-80	Sulfate adenylyltransferase OS=Phaeosphaeria nodorum (strain SN15 / ATCC MYA-4574 / FGSC 10173) GN=MET3 PE=3 SV=1	PF01747	ATP-sulfurylase	GO:0006144//GO:0070814//GO:0006790//GO:0019344//GO:0000103//GO:0009086	purine nucleobase metabolic process//hydrogen sulfide biosynthetic process//sulfur compound metabolic process//cysteine biosynthetic process//sulfate assimilation//methionine biosynthetic process	GO:0005524//GO:0004020//GO:0004781	ATP binding//adenylylsulfate kinase activity//sulfate adenylyltransferase (ATP) activity	GO:0005737	cytoplasm	KOG0636	ATP sulfurylase (sulfate adenylyltransferase)
c105287_g1	387	hypothetical protein AUEXF2481DRAFT_36894 [Aureobasidium subglaciale EXF-2481]	--	K01610	E4.1.1.49, pckA	phosphoenolpyruvate carboxykinase (ATP)	http://www.genome.jp/dbget-bin/www_bget?ko:K01610	Q96UL8	396	2.34e-44	Phosphoenolpyruvate carboxykinase [ATP] OS=Emericella nidulans (strain FGSC A4 / ATCC 38163 / CBS 112.46 / NRRL 194 / M139) GN=acuF PE=3 SV=3	PF01293	Phosphoenolpyruvate carboxykinase	GO:0015976//GO:0006094//GO:0006099	carbon utilization//gluconeogenesis//tricarboxylic acid cycle	GO:0004612//GO:0005524	phosphoenolpyruvate carboxykinase (ATP) activity//ATP binding	--	--	--	--
c105326_g1	1648	PREDICTED: mitogen-activated protein kinase 3 [Vitis vinifera]	PREDICTED: Vitis vinifera mitogen-activated protein kinase 3-like (LOC100263976), mRNA	K04371	MAPK1_3	mitogen-activated protein kinase 1/3	http://www.genome.jp/dbget-bin/www_bget?ko:K04371	Q39023	1638	0	Mitogen-activated protein kinase 3 OS=Arabidopsis thaliana GN=MPK3 PE=1 SV=2	PF06293//PF00069//PF07714	Lipopolysaccharide kinase (Kdo/WaaP) family//Protein kinase domain//Protein tyrosine kinase	GO:0009617//GO:0000169//GO:0010200//GO:0009069//GO:0009409//GO:0080136//GO:0006468//GO:0048481//GO:0010120//GO:0016310//GO:2000038//GO:0009103//GO:2000037//GO:0006979//GO:0007178//GO:0009611	response to bacterium//activation of MAPK activity involved in osmosensory signaling pathway//response to chitin//serine family amino acid metabolic process//response to cold//priming of cellular response to stress//protein phosphorylation//ovule development//camalexin biosynthetic process//phosphorylation//regulation of stomatal complex development//lipopolysaccharide biosynthetic process//regul…	GO:0004672//GO:0005524//GO:0004707//GO:0016773	protein kinase activity//ATP binding//MAP kinase activity//phosphotransferase activity, alcohol group as acceptor	GO:0016020	membrane	KOG0660	Mitogen-activated protein kinase
c105333_g1	2380	Leucine-rich repeat protein kinase family protein [Theobroma cacao] >gi|508775045|gb|EOY22301.1| Leucine-rich repeat protein kinase family protein [Theobroma cacao]	--	--	--	--	--	Q9SKB2	1668	0	Leucine-rich repeat receptor-like serine/threonine/tyrosine-protein kinase SOBIR1 OS=Arabidopsis thaliana GN=SOBIR1 PE=1 SV=1	PF07714//PF00560//PF00069	Protein tyrosine kinase//Leucine Rich Repeat//Protein kinase domain	GO:0006468	protein phosphorylation	GO:0005524//GO:0004672//GO:0005515	ATP binding//protein kinase activity//protein binding	--	--	--	--
c105392_g1	1424	Inositol 1,3,4-trisphosphate 5/6-kinase family protein isoform 1 [Theobroma cacao] >gi|508723712|gb|EOY15609.1| Inositol 1,3,4-trisphosphate 5/6-kinase family protein isoform 1 [Theobroma cacao]	--	--	--	--	--	--	--	--	--	PF10954	Protein of unknown function (DUF2755)	--	--	--	--	GO:0016021	integral component of membrane	--	--
c10548_g1	708	adenylate kinase 3 [Riptortus pedestris]	--	K00939	E2.7.4.3, adk	adenylate kinase	http://www.genome.jp/dbget-bin/www_bget?ko:K00939	Q9WTP7	601	6.51e-76	GTP:AMP phosphotransferase AK3, mitochondrial OS=Mus musculus GN=Ak3 PE=1 SV=3	PF04828//PF02272//PF05191	Glutathione-dependent formaldehyde-activating enzyme//DHHA1 domain//Adenylate kinase, active site lid	GO:0008152//GO:0046034//GO:0006144	metabolic process//ATP metabolic process//purine nucleobase metabolic process	GO:0016846//GO:0004017//GO:0003676	carbon-sulfur lyase activity//adenylate kinase activity//nucleic acid binding	--	--	KOG3078	Adenylate kinase
c10553_g1	251	hypothetical protein DOTSEDRAFT_73730 [Dothistroma septosporum NZE10]	--	--	--	--	--	Q04585	299	3.42e-31	Uncharacterized sugar kinase YDR109C OS=Saccharomyces cerevisiae (strain ATCC 204508 / S288c) GN=YDR109C PE=1 SV=1	PF00370	FGGY family of carbohydrate kinases, N-terminal domain	GO:0005975	carbohydrate metabolic process	GO:0016773	phosphotransferase activity, alcohol group as acceptor	--	--	KOG2517	Ribulose kinase and related carbohydrate kinases
c10553_g2	336	hypothetical protein DOTSEDRAFT_73730 [Dothistroma septosporum NZE10]	--	--	--	--	--	Q04585	259	2.18e-25	Uncharacterized sugar kinase YDR109C OS=Saccharomyces cerevisiae (strain ATCC 204508 / S288c) GN=YDR109C PE=1 SV=1	--	--	--	--	--	--	--	--	KOG2517	Ribulose kinase and related carbohydrate kinases
c105573_g1	228	hypothetical protein DOTSEDRAFT_19404 [Dothistroma septosporum NZE10]	--	--	--	--	--	--	--	--	--	PF03727	Hexokinase	GO:0005975	carbohydrate metabolic process	GO:0016773//GO:0005524	phosphotransferase activity, alcohol group as acceptor//ATP binding	--	--	--	--
c105674_g1	506	hexokinase [Cladophialophora psammophila CBS 110553] >gi|589993668|gb|EXJ76198.1| hexokinase [Cladophialophora psammophila CBS 110553]	--	K00844	HK	hexokinase	http://www.genome.jp/dbget-bin/www_bget?ko:K00844	P80581	650	3.07e-81	Hexokinase OS=Emericella nidulans (strain FGSC A4 / ATCC 38163 / CBS 112.46 / NRRL 194 / M139) GN=hxkA PE=1 SV=2	PF00349//PF00370	Hexokinase//FGGY family of carbohydrate kinases, N-terminal domain	GO:0005975	carbohydrate metabolic process	GO:0016773//GO:0005524	phosphotransferase activity, alcohol group as acceptor//ATP binding	--	--	KOG1369	Hexokinase
c105805_g1	376	PREDICTED: G-type lectin S-receptor-like serine/threonine-protein kinase RLK1 [Nicotiana tomentosiformis]	--	--	--	--	--	--	--	--	--	--	--	--	--	--	--	--	--	--	--
c106105_g1	903	hypothetical protein BAUCODRAFT_69473 [Baudoinia compniacensis UAMH 10762] >gi|449300544|gb|EMC96556.1| hypothetical protein BAUCODRAFT_69473 [Baudoinia compniacensis UAMH 10762]	--	K13412	CPK	calcium-dependent protein kinase	http://www.genome.jp/dbget-bin/www_bget?ko:K13412	Q7ZVS3	172	2.67e-12	Serine/threonine-protein kinase PLK4 OS=Danio rerio GN=plk4 PE=2 SV=2	PF00069//PF07714	Protein kinase domain//Protein tyrosine kinase	GO:0006468	protein phosphorylation	GO:0004672//GO:0005524	protein kinase activity//ATP binding	--	--	KOG0032	Ca2+/calmodulin-dependent protein kinase, EF-Hand protein superfamily
c106180_g1	2798	unnamed protein product [Vitis vinifera]	PREDICTED: Vitis vinifera cysteine-rich receptor-like protein kinase 2-like (LOC100246742), miscRNA	--	--	--	--	Q9CAL3	1265	3.46e-160	Cysteine-rich receptor-like protein kinase 2 OS=Arabidopsis thaliana GN=CRK2 PE=2 SV=1	PF08546//PF07714//PF00069	Ketopantoate reductase PanE/ApbA C terminal//Protein tyrosine kinase//Protein kinase domain	GO:0055114//GO:0006468	oxidation-reduction process//protein phosphorylation	GO:0050661//GO:0000166//GO:0004672//GO:0005524//GO:0016491	NADP binding//nucleotide binding//protein kinase activity//ATP binding//oxidoreductase activity	--	--	--	--
c106219_g1	584	PREDICTED: probable inactive receptor kinase At2g26730 [Vitis vinifera] >gi|297738889|emb|CBI28134.3| unnamed protein product [Vitis vinifera]	--	--	--	--	--	O48788	255	7.87e-24	Probable inactive receptor kinase At2g26730 OS=Arabidopsis thaliana GN=At2g26730 PE=1 SV=1	--	--	--	--	GO:0016772	transferase activity, transferring phosphorus-containing groups	GO:0016020	membrane	--	--
c106219_g2	2125	PREDICTED: probable inactive receptor kinase At2g26730-like [Solanum lycopersicum]	--	--	--	--	--	Q9FHK7	688	2.18e-78	Probable leucine-rich repeat receptor-like protein kinase At5g05160 OS=Arabidopsis thaliana GN=At5g05160 PE=2 SV=1	PF07714//PF00069//PF04321//PF08519//PF00560	Protein tyrosine kinase//Protein kinase domain//RmlD substrate binding domain//Replication factor RFC1 C terminal domain//Leucine Rich Repeat	GO:0009117//GO:0006468//GO:0006260//GO:0019872//GO:0030639//GO:0009225//GO:0045226	nucleotide metabolic process//protein phosphorylation//DNA replication//streptomycin biosynthetic process//polyketide biosynthetic process//nucleotide-sugar metabolic process//extracellular polysaccharide biosynthetic process	GO:0004672//GO:0005524//GO:0008831//GO:0003689//GO:0005515	protein kinase activity//ATP binding//dTDP-4-dehydrorhamnose reductase activity//DNA clamp loader activity//protein binding	GO:0042575//GO:0005663	DNA polymerase complex//DNA replication factor C complex	--	--
c106246_g1	2333	protein kinase atmrk1, putative [Ricinus communis] >gi|223543725|gb|EEF45253.1| protein kinase atmrk1, putative [Ricinus communis]	Ricinus communis protein kinase atmrk1, putative, mRNA	--	--	--	--	Q2MHE4	511	9.16e-56	Serine/threonine-protein kinase HT1 OS=Arabidopsis thaliana GN=HT1 PE=1 SV=1	PF00069//PF07714	Protein kinase domain//Protein tyrosine kinase	GO:0006468//GO:0016310//GO:0009069	protein phosphorylation//phosphorylation//serine family amino acid metabolic process	GO:0004674//GO:0004672//GO:0005524//GO:0004715	protein serine/threonine kinase activity//protein kinase activity//ATP binding//non-membrane spanning protein tyrosine kinase activity	--	--	KOG0192	Tyrosine kinase specific for activated (GTP-bound) p21cdc42Hs
c106270_g1	694	Uncharacterized protein SAPIO_CDS10513 [Scedosporium apiospermum]	--	--	--	--	--	Q9P6J0	261	1e-24	Uncharacterized transporter C1683.12 OS=Schizosaccharomyces pombe (strain 972 / ATCC 24843) GN=SPBC1683.12 PE=3 SV=1	PF12398//PF07690	Receptor serine/threonine kinase//Major Facilitator Superfamily	GO:0009069//GO:0016310//GO:0055085	serine family amino acid metabolic process//phosphorylation//transmembrane transport	GO:0004674	protein serine/threonine kinase activity	GO:0016021	integral component of membrane	--	--
c106288_g1	539	hypothetical protein DOTSEDRAFT_46445 [Dothistroma septosporum NZE10]	--	--	--	--	--	Q4U3Y2	117	3.99e-06	Hexokinase-1 OS=Neosartorya fumigata (strain ATCC MYA-4609 / Af293 / CBS 101355 / FGSC A1100) GN=hxkA PE=2 SV=1	PF03727	Hexokinase	GO:0005975	carbohydrate metabolic process	GO:0016773//GO:0005524	phosphotransferase activity, alcohol group as acceptor//ATP binding	--	--	--	--
c106414_g1	841	putative A-type response regulator 4 [Populus x canadensis]	Populus x canadensis mRNA for putative A-type response regulator 4 (dkRR4 gene), cultivar Dorskamp	K14492	ARR-A	two-component response regulator ARR-A family	http://www.genome.jp/dbget-bin/www_bget?ko:K14492	O80365	364	5.04e-40	Two-component response regulator ARR8 OS=Arabidopsis thaliana GN=ARR8 PE=1 SV=1	PF00072	Response regulator receiver domain	GO:0006355//GO:0050794//GO:0000160	regulation of transcription, DNA-templated//regulation of cellular process//phosphorelay signal transduction system	GO:0000156	phosphorelay response regulator activity	--	--	KOG0519	Sensory transduction histidine kinase
c106429_g1	1308	small heat shock protein 17.3 kDa [Vitis vinifera] >gi|269838636|gb|ACZ48683.1| small heat shock protein 17.3 kDa [Vitis vinifera]	--	K13993	HSP20	HSP20 family protein	http://www.genome.jp/dbget-bin/www_bget?ko:K13993	P05477	445	3.53e-51	17.9 kDa class II heat shock protein OS=Glycine max GN=HSP17.9-D PE=3 SV=1	PF06090	Inositol-pentakisphosphate 2-kinase	GO:0006950	response to stress	GO:0035299//GO:0005524	inositol pentakisphosphate 2-kinase activity//ATP binding	--	--	KOG0710	Molecular chaperone (small heat-shock protein Hsp26/Hsp42)
c106433_g1	1076	--	--	--	--	--	--	--	--	--	--	PF00187//PF11629	Chitin recognition protein//C terminal SARAH domain of Mst1	GO:0016310//GO:0009069	phosphorylation//serine family amino acid metabolic process	GO:0004674//GO:0008061	protein serine/threonine kinase activity//chitin binding	--	--	--	--
c106721_g1	1471	unnamed protein product [Vitis vinifera]	PREDICTED: Fragaria vesca subsp. vesca calmodulin-binding receptor-like cytoplasmic kinase 3-like (LOC101307239), mRNA	--	--	--	--	Q9ASQ5	1161	1.56e-152	Calmodulin-binding receptor-like cytoplasmic kinase 3 OS=Arabidopsis thaliana GN=CRCK3 PE=2 SV=1	PF07714//PF00069	Protein tyrosine kinase//Protein kinase domain	GO:0006468//GO:0016310//GO:0009069	protein phosphorylation//phosphorylation//serine family amino acid metabolic process	GO:0004674//GO:0004672//GO:0005524	protein serine/threonine kinase activity//protein kinase activity//ATP binding	--	--	--	--
c106756_g1	968	PREDICTED: cyclin-dependent kinase inhibitor 1-like [Vitis vinifera]	--	--	--	--	--	--	--	--	--	PF02234	Cyclin-dependent kinase inhibitor	GO:0045859//GO:0007050	regulation of protein kinase activity//cell cycle arrest	GO:0004861	cyclin-dependent protein serine/threonine kinase inhibitor activity	GO:0005634	nucleus	--	--
c106806_g1	2521	--	--	--	--	--	--	--	--	--	--	PF04265	Thiamin pyrophosphokinase, vitamin B1 binding domain	GO:0009229//GO:0006772	thiamine diphosphate biosynthetic process//thiamine metabolic process	GO:0004788	thiamine diphosphokinase activity	--	--	--	--
c106807_g1	1991	PREDICTED: vacuolar protein sorting-associated protein 4-like [Glycine max]	PREDICTED: Fragaria vesca subsp. vesca vacuolar protein sorting-associated protein 4B-like (LOC101313954), mRNA	K12196	VPS4	vacuolar protein-sorting-associated protein 4	http://www.genome.jp/dbget-bin/www_bget?ko:K12196	P52917	1155	4.66e-150	Vacuolar protein sorting-associated protein 4 OS=Saccharomyces cerevisiae (strain ATCC 204508 / S288c) GN=VPS4 PE=1 SV=1	PF01695//PF05496//PF01637//PF02562//PF00004//PF06068//PF01078//PF07724//PF00515//PF01057//PF00910//PF04851//PF06414//PF07728//PF06309	IstB-like ATP binding protein//Holliday junction DNA helicase ruvB N-terminus//Archaeal ATPase//PhoH-like protein//ATPase family associated with various cellular activities (AAA)//TIP49 C-terminus//Magnesium chelatase, subunit ChlI//AAA domain (Cdc48 subfamily)//Tetratricopeptide repeat//Parvovirus non-structural protein NS1//RNA helicase//Type III restriction enzyme, res subunit//Zeta toxin//AAA…	GO:0015995//GO:0006281//GO:0019079//GO:0015994//GO:0015979//GO:0051085//GO:0006310	chlorophyll biosynthetic process//DNA repair//viral genome replication//chlorophyll metabolic process//photosynthesis//chaperone mediated protein folding requiring cofactor//DNA recombination	GO:0017111//GO:0016887//GO:0003677//GO:0016851//GO:0009378//GO:0003723//GO:0005515//GO:0003678//GO:0016301//GO:0016787//GO:0005524//GO:0003724	nucleoside-triphosphatase activity//ATPase activity//DNA binding//magnesium chelatase activity//four-way junction helicase activity//RNA binding//protein binding//DNA helicase activity//kinase activity//hydrolase activity//ATP binding//RNA helicase activity	GO:0009379//GO:0005657//GO:0010007	Holliday junction helicase complex//replication fork//magnesium chelatase complex	KOG0739	AAA+-type ATPase
c106818_g1	1468	hypothetical protein JCGZ_02146 [Jatropha curcas]	--	--	--	--	--	Q3E936	319	2.84e-31	Probable membrane-associated kinase regulator 1 OS=Arabidopsis thaliana GN=MAKR1 PE=1 SV=1	--	--	--	--	--	--	--	--	--	--
c107121_g2	302	hypothetical protein TREMEDRAFT_45490 [Tremella mesenterica DSM 1558] >gi|392573919|gb|EIW67057.1| hypothetical protein TREMEDRAFT_45490 [Tremella mesenterica DSM 1558]	Nectria haematococca mpVI 77-13-4 hypothetical protein, mRNA	K02947	RP-S10e, RPS10	small subunit ribosomal protein S10e	http://www.genome.jp/dbget-bin/www_bget?ko:K02947	P46784	280	1.75e-31	40S ribosomal protein S10-B OS=Saccharomyces cerevisiae (strain ATCC 204508 / S288c) GN=RPS10B PE=1 SV=1	PF09382//PF09202	RQC domain//Rio2, N-terminal	GO:0009069//GO:0016310//GO:0006281//GO:0006260//GO:0006468	serine family amino acid metabolic process//phosphorylation//DNA repair//DNA replication//protein phosphorylation	GO:0043140//GO:0004674//GO:0005524	ATP-dependent 3'-5' DNA helicase activity//protein serine/threonine kinase activity//ATP binding	GO:0005657	replication fork	KOG3344	40s ribosomal protein s10
c107252_g1	1022	Cysteine-rich RLK (RECEPTOR-like protein kinase) 8 [Theobroma cacao] >gi|508724739|gb|EOY16636.1| Cysteine-rich RLK (RECEPTOR-like protein kinase) 8 [Theobroma cacao]	Vitis vinifera contig VV78X163754.2, whole genome shotgun sequence	--	--	--	--	P92519	177	3.13e-16	Uncharacterized mitochondrial protein AtMg00810 OS=Arabidopsis thaliana GN=AtMg00810 PE=4 SV=1	PF00078	Reverse transcriptase (RNA-dependent DNA polymerase)	GO:0006278	RNA-dependent DNA replication	GO:0003723//GO:0003964	RNA binding//RNA-directed DNA polymerase activity	--	--	--	--
c10736_g1	208	hypothetical protein SNOG_08128 [Phaeosphaeria nodorum SN15] >gi|160701974|gb|EAT84404.2| hypothetical protein SNOG_08128 [Phaeosphaeria nodorum SN15]	--	--	--	--	--	--	--	--	--	PF00069	Protein kinase domain	GO:0006468//GO:0016310//GO:0009069	protein phosphorylation//phosphorylation//serine family amino acid metabolic process	GO:0004674//GO:0004672//GO:0005524	protein serine/threonine kinase activity//protein kinase activity//ATP binding	--	--	--	--
c107549_g1	602	--	--	--	--	--	--	--	--	--	--	PF08587	Ubiquitin associated domain (UBA)	GO:0016310//GO:0009069	phosphorylation//serine family amino acid metabolic process	GO:0004674	protein serine/threonine kinase activity	--	--	--	--
c107678_g1	570	--	--	--	--	--	--	--	--	--	--	PF11629	C terminal SARAH domain of Mst1	GO:0016310//GO:0009069	phosphorylation//serine family amino acid metabolic process	GO:0004674	protein serine/threonine kinase activity	--	--	--	--
c107724_g1	490	PREDICTED: ADP-ribosylation factor GTPase-activating protein AGD3 [Solanum lycopersicum]	--	K12489	ACAP	Arf-GAP with coiled-coil, ANK repeat and PH domain-containing protein	http://www.genome.jp/dbget-bin/www_bget?ko:K12489	Q9LYU7	161	5.75e-12	Inactive leucine-rich repeat receptor-like protein kinase CORYNE OS=Arabidopsis thaliana GN=CRN PE=1 SV=1	PF07714	Protein tyrosine kinase	GO:0006468	protein phosphorylation	GO:0004672	protein kinase activity	--	--	KOG1187	Serine/threonine protein kinase
c10772_g1	268	phosphoglycerate kinase [Capronia coronata CBS 617.96] >gi|590006938|gb|EXJ82147.1| phosphoglycerate kinase [Capronia coronata CBS 617.96]	Pyrenophora tritici-repentis Pt-1C-BFP phosphoglycerate kinase, mRNA	K00927	PGK, pgk	phosphoglycerate kinase	http://www.genome.jp/dbget-bin/www_bget?ko:K00927	P24590	373	2.24e-42	Phosphoglycerate kinase OS=Hypocrea rufa GN=pgk1 PE=3 SV=2	PF00162	Phosphoglycerate kinase	GO:0015976//GO:0006094//GO:0006096//GO:0016310	carbon utilization//gluconeogenesis//glycolytic process//phosphorylation	GO:0004618	phosphoglycerate kinase activity	--	--	KOG1367	3-phosphoglycerate kinase
c107860_g2	348	40S ribosomal protein S16 [Arabidopsis lyrata subsp. lyrata] >gi|297319727|gb|EFH50149.1| 40S ribosomal protein S16 [Arabidopsis lyrata subsp. lyrata]	--	K02960	RP-S16e, RPS16	small subunit ribosomal protein S16e	http://www.genome.jp/dbget-bin/www_bget?ko:K02960	P16149	156	1.32e-12	40S ribosomal protein S16 OS=Lupinus polyphyllus GN=RPS16 PE=2 SV=1	PF00391//PF01214	PEP-utilising enzyme, mobile domain//Casein kinase II regulatory subunit	GO:0045859//GO:0016310	regulation of protein kinase activity//phosphorylation	GO:0019887//GO:0016772	protein kinase regulator activity//transferase activity, transferring phosphorus-containing groups	GO:0005956//GO:0030529	protein kinase CK2 complex//ribonucleoprotein complex	KOG1753	40S ribosomal protein S16
c107900_g1	773	--	--	--	--	--	--	--	--	--	--	PF00217	ATP:guanido phosphotransferase, C-terminal catalytic domain	--	--	GO:0016772//GO:0016301	transferase activity, transferring phosphorus-containing groups//kinase activity	--	--	--	--
c107993_g1	205	hypothetical protein G647_04511 [Cladophialophora carrionii CBS 160.54] >gi|565935910|gb|ETI25139.1| hypothetical protein G647_04511 [Cladophialophora carrionii CBS 160.54]	--	--	--	--	--	Q86ZN7	108	7.08e-06	cAMP-dependent protein kinase regulatory subunit OS=Hypocrea atroviridis GN=pkar1 PE=3 SV=1	--	--	--	--	--	--	--	--	--	--
c107993_g2	515	cAMP-dependent protein kinase regulator [Exophiala aquamarina CBS 119918]	--	--	--	--	--	Q9C196	200	3.94e-17	cAMP-dependent protein kinase regulatory subunit OS=Aspergillus niger GN=pkaR PE=3 SV=1	--	--	--	--	--	--	--	--	KOG1113	cAMP-dependent protein kinase types I and II, regulatory subunit
c108042_g1	547	60S ribosomal protein L25 [Marssonina brunnea f. sp. 'multigermtubi' MB_m1] >gi|406861776|gb|EKD14829.1| 60S ribosomal protein L25 [Marssonina brunnea f. sp. 'multigermtubi' MB_m1]	--	K02893	RP-L23Ae, RPL23A	large subunit ribosomal protein L23Ae	http://www.genome.jp/dbget-bin/www_bget?ko:K02893	P51997	415	8.57e-50	60S ribosomal protein L25 OS=Puccinia graminis PE=2 SV=2	PF07194//PF00276	P2 response regulator binding domain//Ribosomal protein L23	GO:0006412//GO:0016310//GO:0006928//GO:0000160//GO:0042254	translation//phosphorylation//cellular component movement//phosphorelay signal transduction system//ribosome biogenesis	GO:0004673//GO:0003735//GO:0000155	protein histidine kinase activity//structural constituent of ribosome//phosphorelay sensor kinase activity	GO:0009365//GO:0005840	protein histidine kinase complex//ribosome	KOG1751	60s ribosomal protein L23
c108114_g1	262	EEF1A1 protein [Homo sapiens]	Caenorhabditis remanei hypothetical protein (CRE_20182) mRNA, complete cds	K03231	EEF1A	elongation factor 1-alpha	http://www.genome.jp/dbget-bin/www_bget?ko:K03231	Q9HDF6	250	4.42e-25	Elongation factor 1-alpha OS=Piriformospora indica GN=TEF1 PE=2 SV=1	PF00437//PF00009//PF00503	Type II/IV secretion system protein//Elongation factor Tu GTP binding domain//G-protein alpha subunit	GO:0007165//GO:0006448//GO:0006414//GO:0007186//GO:0006810//GO:0006355	signal transduction//regulation of translational elongation//translational elongation//G-protein coupled receptor signaling pathway//transport//regulation of transcription, DNA-templated	GO:0003924//GO:0005525//GO:0019001//GO:0005524//GO:0003746//GO:0019901//GO:0004871//GO:0031683	GTPase activity//GTP binding//guanyl nucleotide binding//ATP binding//translation elongation factor activity//protein kinase binding//signal transducer activity//G-protein beta/gamma-subunit complex binding	GO:0005829//GO:0005853//GO:0005840//GO:0005634	cytosol//eukaryotic translation elongation factor 1 complex//ribosome//nucleus	KOG0052	Translation elongation factor EF-1 alpha/Tu
c108212_g1	843	skp1, putative [Ricinus communis] >gi|223551278|gb|EEF52764.1| skp1, putative [Ricinus communis]	Glycine max uncharacterized LOC100306458 (LOC100306458), mRNA >gi|255628600|gb|BT090573.1| Soybean clone JCVI-FLGm-4H6 unknown mRNA	K03094	SKP1, CBF3D	S-phase kinase-associated protein 1	http://www.genome.jp/dbget-bin/www_bget?ko:K03094	Q39255	642	2.28e-82	SKP1-like protein 1A OS=Arabidopsis thaliana GN=SKP1A PE=1 SV=1	PF03931//PF01466	Skp1 family, tetramerisation domain//Skp1 family, dimerisation domain	GO:0006511	ubiquitin-dependent protein catabolic process	--	--	--	--	KOG1724	SCF ubiquitin ligase, Skp1 component
c108236_g1	1390	hypothetical protein JCGZ_18658 [Jatropha curcas]	PREDICTED: Solanum lycopersicum serine/threonine-protein kinase SRK2I-like (LOC101251432), mRNA	K14498	SNRK2	serine/threonine-protein kinase SRK2	http://www.genome.jp/dbget-bin/www_bget?ko:K14498	Q75LR7	1250	8.78e-169	Serine/threonine-protein kinase SAPK1 OS=Oryza sativa subsp. japonica GN=SAPK1 PE=1 SV=1	PF07714//PF00069	Protein tyrosine kinase//Protein kinase domain	GO:0006468	protein phosphorylation	GO:0004672//GO:0005524	protein kinase activity//ATP binding	--	--	KOG0583	Serine/threonine protein kinase
c108702_g1	337	hypothetical protein [Tuber melanosporum Mel28] >gi|295629346|emb|CAZ79717.1| unnamed protein product [Tuber melanosporum]	Mycosphaerella graminicola IPO323 proteasome regulatory particle subunit (MYCGRDRAFT_61250) mRNA, complete cds	K03062	PSMC1, RPT2	26S proteasome regulatory subunit T2	http://www.genome.jp/dbget-bin/www_bget?ko:K03062	P36612	537	1.02e-65	26S protease regulatory subunit 4 homolog OS=Schizosaccharomyces pombe (strain 972 / ATCC 24843) GN=mts2 PE=2 SV=1	PF02562//PF03266//PF07724//PF01057//PF00910//PF06414//PF07931//PF00004//PF00158//PF05496//PF01695//PF07726//PF02367//PF06068//PF01078//PF04851//PF01443//PF00931//PF06309//PF00005//PF07728	PhoH-like protein//NTPase//AAA domain (Cdc48 subfamily)//Parvovirus non-structural protein NS1//RNA helicase//Zeta toxin//Chloramphenicol phosphotransferase-like protein//ATPase family associated with various cellular activities (AAA)//Sigma-54 interaction domain//Holliday junction DNA helicase ruvB N-terminus//IstB-like ATP binding protein//ATPase family associated with various cellular activiti…	GO:0006310//GO:0030163//GO:0051085//GO:0015979//GO:0006355//GO:0070526//GO:0015994//GO:0019079//GO:0006281//GO:0015995	DNA recombination//protein catabolic process//chaperone mediated protein folding requiring cofactor//photosynthesis//regulation of transcription, DNA-templated//threonylcarbamoyladenosine biosynthetic process//chlorophyll metabolic process//viral genome replication//DNA repair//chlorophyll biosynthetic process	GO:0098519//GO:0003724//GO:0016787//GO:0016301//GO:0005524//GO:0003678//GO:0003723//GO:0009378//GO:0008134//GO:0016851//GO:0043531//GO:0016740//GO:0017111//GO:0003677//GO:0016887	nucleotide phosphatase activity, acting on free nucleotides//RNA helicase activity//hydrolase activity//kinase activity//ATP binding//DNA helicase activity//RNA binding//four-way junction helicase activity//transcription factor binding//magnesium chelatase activity//ADP binding//transferase activity//nucleoside-triphosphatase activity//DNA binding//ATPase activity	GO:0005737//GO:0010007//GO:0005657//GO:0005667//GO:0009379	cytoplasm//magnesium chelatase complex//replication fork//transcription factor complex//Holliday junction helicase complex	KOG0726	26S proteasome regulatory complex, ATPase RPT2
c108804_g1	560	hypothetical protein MYCGRDRAFT_99975 [Zymoseptoria tritici IPO323] >gi|339472944|gb|EGP88038.1| hypothetical protein MYCGRDRAFT_99975 [Zymoseptoria tritici IPO323]	--	--	--	--	--	O60100	234	8.06e-21	Probable importin subunit beta-4 OS=Schizosaccharomyces pombe (strain 972 / ATCC 24843) GN=kap123 PE=3 SV=1	PF08064//PF02985	UME (NUC010) domain//HEAT repeat	GO:0006886//GO:0015031//GO:0016310//GO:0009069	intracellular protein transport//protein transport//phosphorylation//serine family amino acid metabolic process	GO:0004674//GO:0008565//GO:0005515	protein serine/threonine kinase activity//protein transporter activity//protein binding	GO:0005643	nuclear pore	KOG2171	Karyopherin (importin) beta 3
c108993_g1	361	hypothetical protein MYCFIDRAFT_154750 [Pseudocercospora fijiensis CIRAD86] >gi|452982413|gb|EME82172.1| hypothetical protein MYCFIDRAFT_154750 [Pseudocercospora fijiensis CIRAD86]	Pyrenophora teres f. teres 0-1 hypothetical protein, mRNA	K00940	E2.7.4.6, ndk	nucleoside-diphosphate kinase	http://www.genome.jp/dbget-bin/www_bget?ko:K00940	Q7Z8P9	408	1.14e-49	Nucleoside diphosphate kinase OS=Neosartorya fumigata (strain ATCC MYA-4609 / Af293 / CBS 101355 / FGSC A1100) GN=ndk1 PE=3 SV=1	PF00334	Nucleoside diphosphate kinase	GO:0006206//GO:0006165//GO:0006183//GO:0006228//GO:0006144//GO:0006241	pyrimidine nucleobase metabolic process//nucleoside diphosphate phosphorylation//GTP biosynthetic process//UTP biosynthetic process//purine nucleobase metabolic process//CTP biosynthetic process	GO:0005524//GO:0004550	ATP binding//nucleoside diphosphate kinase activity	--	--	KOG0888	Nucleoside diphosphate kinase
c109056_g1	674	PREDICTED: LOW QUALITY PROTEIN: uncharacterized protein LOC103698265 [Phoenix dactylifera]	--	K14842	NSA2	ribosome biogenesis protein NSA2	http://www.genome.jp/dbget-bin/www_bget?ko:K14842	--	--	--	--	PF11522	Yeast phosphatidylinositol-4-OH kinase Pik1	--	--	GO:0016773	phosphotransferase activity, alcohol group as acceptor	--	--	--	--
c109465_g2	397	--	--	--	--	--	--	--	--	--	--	PF08465	Thymidine kinase from Herpesvirus C-terminal	GO:0006206//GO:0006230	pyrimidine nucleobase metabolic process//TMP biosynthetic process	GO:0004797//GO:0005524	thymidine kinase activity//ATP binding	--	--	--	--
c109602_g1	1426	Uncharacterized protein TCM_005902 [Theobroma cacao] >gi|508704813|gb|EOX96709.1| Uncharacterized protein TCM_005902 [Theobroma cacao]	--	--	--	--	--	--	--	--	--	PF05190//PF08613	MutS family domain IV//Cyclin	GO:0000079//GO:0006298	regulation of cyclin-dependent protein serine/threonine kinase activity//mismatch repair	GO:0030983//GO:0005524//GO:0019901	mismatched DNA binding//ATP binding//protein kinase binding	--	--	--	--
c109620_g1	250	BnaC08g38820D [Brassica napus]	--	--	--	--	--	Q9M9E0	118	5.96e-07	L-type lectin-domain containing receptor kinase S.1 OS=Arabidopsis thaliana GN=LECRKS1 PE=2 SV=1	PF07714	Protein tyrosine kinase	GO:0006468	protein phosphorylation	GO:0004672	protein kinase activity	--	--	--	--
c109677_g1	309	hypothetical protein MYCGRDRAFT_42543 [Zymoseptoria tritici IPO323] >gi|339472597|gb|EGP87692.1| hypothetical protein MYCGRDRAFT_42543 [Zymoseptoria tritici IPO323]	--	K06685	MOB1, Mats	MOB kinase activator 1	http://www.genome.jp/dbget-bin/www_bget?ko:K06685	Q9P601	359	6.77e-42	Probable maintenance of ploidy protein mob1 OS=Neurospora crassa (strain ATCC 24698 / 74-OR23-1A / CBS 708.71 / DSM 1257 / FGSC 987) GN=mob1-1 PE=3 SV=2	--	--	--	--	--	--	--	--	KOG0440	Cell cycle-associated protein Mob1-1
c109734_g1	211	hypothetical protein MYCGRDRAFT_42543 [Zymoseptoria tritici IPO323] >gi|339472597|gb|EGP87692.1| hypothetical protein MYCGRDRAFT_42543 [Zymoseptoria tritici IPO323]	Mycosphaerella graminicola IPO323 hypothetical protein (MYCGRDRAFT_42543) mRNA, complete cds	K06685	MOB1, Mats	MOB kinase activator 1	http://www.genome.jp/dbget-bin/www_bget?ko:K06685	Q9P601	300	1.1e-33	Probable maintenance of ploidy protein mob1 OS=Neurospora crassa (strain ATCC 24698 / 74-OR23-1A / CBS 708.71 / DSM 1257 / FGSC 987) GN=mob1-1 PE=3 SV=2	--	--	--	--	--	--	--	--	KOG0440	Cell cycle-associated protein Mob1-1
c109800_g1	629	--	--	--	--	--	--	--	--	--	--	PF08918//PF06559	PhoQ Sensor//2'-deoxycytidine 5'-triphosphate deaminase (DCD)	GO:0006206//GO:0009394//GO:0016310//GO:0000160//GO:0018106//GO:0006807	pyrimidine nucleobase metabolic process//2'-deoxyribonucleotide metabolic process//phosphorylation//phosphorelay signal transduction system//peptidyl-histidine phosphorylation//nitrogen compound metabolic process	GO:0004673//GO:0005524//GO:0046872//GO:0008829	protein histidine kinase activity//ATP binding//metal ion binding//dCTP deaminase activity	GO:0009365//GO:0016020	protein histidine kinase complex//membrane	--	--
c110009_g1	965	PREDICTED: meiotic nuclear division protein 1 homolog [Vitis vinifera]	PREDICTED: Solanum lycopersicum meiotic nuclear division protein 1 homolog (LOC101264096), mRNA	--	--	--	--	Q8GYD2	867	9.74e-115	Meiotic nuclear division protein 1 homolog OS=Arabidopsis thaliana GN=MND1 PE=1 SV=1	PF01496//PF04961//PF08826	V-type ATPase 116kDa subunit family//Formiminotransferase-cyclodeaminase//DMPK coiled coil domain like	GO:0044237//GO:0006468//GO:0015992//GO:0009069//GO:0016310//GO:0015991	cellular metabolic process//protein phosphorylation//proton transport//serine family amino acid metabolic process//phosphorylation//ATP hydrolysis coupled proton transport	GO:0005524//GO:0015078//GO:0003824//GO:0004674	ATP binding//hydrogen ion transmembrane transporter activity//catalytic activity//protein serine/threonine kinase activity	GO:0033179	proton-transporting V-type ATPase, V0 domain	KOG3433	Protein involved in meiotic recombination/predicted coiled-coil protein
c110061_g1	366	hypothetical protein DOTSEDRAFT_67687 [Dothistroma septosporum NZE10]	--	--	--	--	--	Q9NVF9	131	1.77e-08	Ethanolamine kinase 2 OS=Homo sapiens GN=ETNK2 PE=2 SV=3	PF01320//PF02294	Colicin immunity protein / pyocin immunity protein//7kD DNA-binding domain	GO:0051252//GO:0006955	regulation of RNA metabolic process//immune response	GO:0015643//GO:0003677//GO:0004521	toxic substance binding//DNA binding//endoribonuclease activity	GO:0019814	immunoglobulin complex	--	--
c110151_g2	248	--	--	--	--	--	--	--	--	--	--	PF07694	5TMR of 5TMR-LYT	GO:0071555//GO:0016310//GO:0000160	cell wall organization//phosphorylation//phosphorelay signal transduction system	GO:0000155//GO:0004673	phosphorelay sensor kinase activity//protein histidine kinase activity	GO:0009365//GO:0016021	protein histidine kinase complex//integral component of membrane	--	--
c110299_g1	891	hypothetical protein EUGRSUZ_K03458 [Eucalyptus grandis] >gi|629083562|gb|KCW50007.1| hypothetical protein EUGRSUZ_K03458 [Eucalyptus grandis] >gi|629083563|gb|KCW50008.1| hypothetical protein EUGRSUZ_K03458 [Eucalyptus grandis]	--	K00859	coaE	dephospho-CoA kinase	http://www.genome.jp/dbget-bin/www_bget?ko:K00859	Q9ZQH0	706	9.63e-91	Dephospho-CoA kinase OS=Arabidopsis thaliana GN=COAE PE=2 SV=1	PF01121	Dephospho-CoA kinase	GO:0015937//GO:0015940	coenzyme A biosynthetic process//pantothenate biosynthetic process	GO:0004140//GO:0005524	dephospho-CoA kinase activity//ATP binding	--	--	KOG3220	Similar to bacterial dephospho-CoA kinase
c110381_g1	1272	21 kDa protein [Morus notabilis]	--	--	--	--	--	P17407	293	2.6e-29	21 kDa protein OS=Daucus carota PE=2 SV=1	PF04043//PF07730	Plant invertase/pectin methylesterase inhibitor//Histidine kinase	GO:0005985//GO:0005982//GO:0000160//GO:0016310	sucrose metabolic process//starch metabolic process//phosphorelay signal transduction system//phosphorylation	GO:0030599//GO:0000155//GO:0004857//GO:0046983	pectinesterase activity//phosphorelay sensor kinase activity//enzyme inhibitor activity//protein dimerization activity	GO:0009365//GO:0016021	protein histidine kinase complex//integral component of membrane	--	--
c110505_g1	513	hypothetical protein BAUCODRAFT_48014, partial [Baudoinia compniacensis UAMH 10762] >gi|449298661|gb|EMC94676.1| hypothetical protein BAUCODRAFT_48014, partial [Baudoinia compniacensis UAMH 10762]	--	--	--	--	--	P87049	192	4.22e-16	G1/S-specific cyclin pas1 OS=Schizosaccharomyces pombe (strain 972 / ATCC 24843) GN=pas1 PE=2 SV=3	PF08613	Cyclin	GO:0000079	regulation of cyclin-dependent protein serine/threonine kinase activity	GO:0019901	protein kinase binding	--	--	KOG1674	Cyclin
c110589_g1	772	--	--	--	--	--	--	--	--	--	--	PF01712//PF01667	Deoxynucleoside kinase//Ribosomal protein S27	GO:0006412//GO:0006139//GO:0042254	translation//nucleobase-containing compound metabolic process//ribosome biogenesis	GO:0003735//GO:0005524//GO:0016773	structural constituent of ribosome//ATP binding//phosphotransferase activity, alcohol group as acceptor	GO:0005622//GO:0005840	intracellular//ribosome	--	--
c110609_g1	361	Cysteine-rich RLK (RECEPTOR-like protein kinase) 8, putative [Theobroma cacao] >gi|508700148|gb|EOX92044.1| Cysteine-rich RLK (RECEPTOR-like protein kinase) 8, putative [Theobroma cacao]	--	--	--	--	--	--	--	--	--	PF00078	Reverse transcriptase (RNA-dependent DNA polymerase)	GO:0006278	RNA-dependent DNA replication	GO:0003723//GO:0003964	RNA binding//RNA-directed DNA polymerase activity	--	--	--	--
c110664_g1	922	putative mitogen-activated protein kinase maf1 protein [Neofusicoccum parvum UCRNP2] >gi|485925997|gb|EOD50416.1| putative mitogen-activated protein kinase maf1 protein [Neofusicoccum parvum UCRNP2]	--	--	--	--	--	Q9H063	166	3.79e-12	Repressor of RNA polymerase III transcription MAF1 homolog OS=Homo sapiens GN=MAF1 PE=1 SV=2	PF09174	Maf1 regulator	GO:0016480	negative regulation of transcription from RNA polymerase III promoter	--	--	--	--	KOG3104	Mod5 protein sorting/negative effector of RNA Pol III synthesis
c110752_g1	528	hypothetical protein DOTSEDRAFT_75022 [Dothistroma septosporum NZE10]	--	K13800	CMPK1, UMPK	UMP-CMP kinase	http://www.genome.jp/dbget-bin/www_bget?ko:K13800	O59771	410	1.21e-48	Uridylate kinase OS=Schizosaccharomyces pombe (strain 972 / ATCC 24843) GN=SPCC1795.05c PE=3 SV=1	--	--	--	--	--	--	--	--	KOG3079	Uridylate kinase/adenylate kinase
c110887_g1	525	protein kinase A [Exophiala dermatitidis NIH/UT8656] >gi|378731784|gb|EHY58243.1| protein kinase A [Exophiala dermatitidis NIH/UT8656]	--	K04345	PKA	protein kinase A	http://www.genome.jp/dbget-bin/www_bget?ko:K04345	P06245	160	7.92e-12	cAMP-dependent protein kinase type 2 OS=Saccharomyces cerevisiae (strain ATCC 204508 / S288c) GN=TPK2 PE=1 SV=2	--	--	GO:0009069//GO:0016310//GO:0006468	serine family amino acid metabolic process//phosphorylation//protein phosphorylation	GO:0005524//GO:0004674	ATP binding//protein serine/threonine kinase activity	--	--	--	--
c110887_g2	467	AGC/PKA protein kinase [Capronia epimyces CBS 606.96] >gi|590014379|gb|EXJ89581.1| AGC/PKA protein kinase [Capronia epimyces CBS 606.96]	Leptosphaeria maculans JN3 hypothetical protein (LEMA_P103190.1) mRNA, complete cds	K04345	PKA	protein kinase A	http://www.genome.jp/dbget-bin/www_bget?ko:K04345	P06245	618	8.73e-78	cAMP-dependent protein kinase type 2 OS=Saccharomyces cerevisiae (strain ATCC 204508 / S288c) GN=TPK2 PE=1 SV=2	PF07714//PF00069	Protein tyrosine kinase//Protein kinase domain	GO:0006468	protein phosphorylation	GO:0004672//GO:0005524	protein kinase activity//ATP binding	--	--	KOG0616	cAMP-dependent protein kinase catalytic subunit (PKA)
c110937_g1	1153	cyclin-dependent kinase B1-1 [Nicotiana tabacum]	Persea americana cyclin dependent kinase B mRNA, complete cds	K07760	CDK	cyclin-dependent kinase	http://www.genome.jp/dbget-bin/www_bget?ko:K07760	Q8L4P8	1329	0	Cyclin-dependent kinase B1-1 OS=Oryza sativa subsp. japonica GN=CDKB1-1 PE=2 SV=1	PF06293//PF00069//PF07714	Lipopolysaccharide kinase (Kdo/WaaP) family//Protein kinase domain//Protein tyrosine kinase	GO:0009103//GO:0009069//GO:0016310//GO:0006468	lipopolysaccharide biosynthetic process//serine family amino acid metabolic process//phosphorylation//protein phosphorylation	GO:0004674//GO:0005524//GO:0004672//GO:0016773	protein serine/threonine kinase activity//ATP binding//protein kinase activity//phosphotransferase activity, alcohol group as acceptor	GO:0016020	membrane	KOG0594	Protein kinase PCTAIRE and related kinases
c111034_g1	281	FtsH-like protein [Lophopyrum elongatum] >gi|49246413|gb|AAT58338.1| FtsH-like protein [Triticum urartu] >gi|49246429|gb|AAT58346.1| FtsH-like protein [Triticum urartu] >gi|49246431|gb|AAT58347.1| FtsH-like protein [Aegilops tauschii] >gi|49246433|gb|AAT58348.1| FtsH-like protein [Hordeum vulgare subsp. spontaneum] >gi|49246447|gb|AAT58355.1| FtsH-like protein [Triticum monococcum] >gi|49246449|g…	PREDICTED: Glycine max ATP-dependent zinc metalloprotease FTSH 2, chloroplastic-like (LOC100798355), mRNA	K03798	ftsH, hflB	cell division protease FtsH	http://www.genome.jp/dbget-bin/www_bget?ko:K03798	Q8W585	478	4.28e-56	ATP-dependent zinc metalloprotease FTSH 8, chloroplastic OS=Arabidopsis thaliana GN=FTSH8 PE=1 SV=1	PF10662//PF06414//PF01057//PF00910//PF07724//PF02562//PF00931//PF07728//PF00005//PF01745//PF07726//PF02367//PF06068//PF01078//PF00158//PF00004//PF07931//PF01695//PF05496	Ethanolamine utilisation - propanediol utilisation//Zeta toxin//Parvovirus non-structural protein NS1//RNA helicase//AAA domain (Cdc48 subfamily)//PhoH-like protein//NB-ARC domain//AAA domain (dynein-related subfamily)//ABC transporter//Isopentenyl transferase//ATPase family associated with various cellular activities (AAA)//Uncharacterised P-loop hydrolase UPF0079//TIP49 C-terminus//Magnesium ch…	GO:0015995//GO:0006281//GO:0006355//GO:0015994//GO:0019079//GO:0009058//GO:0070526//GO:0015979//GO:0006694//GO:0016114//GO:0006310//GO:0006576	chlorophyll biosynthetic process//DNA repair//regulation of transcription, DNA-templated//chlorophyll metabolic process//viral genome replication//biosynthetic process//threonylcarbamoyladenosine biosynthetic process//photosynthesis//steroid biosynthetic process//terpenoid biosynthetic process//DNA recombination//cellular biogenic amine metabolic process	GO:0016740//GO:0017111//GO:0016887//GO:0016851//GO:0043531//GO:0008134//GO:0004161//GO:0009378//GO:0003723//GO:0003678//GO:0016301//GO:0005524//GO:0003724	transferase activity//nucleoside-triphosphatase activity//ATPase activity//magnesium chelatase activity//ADP binding//transcription factor binding//dimethylallyltranstransferase activity//four-way junction helicase activity//RNA binding//DNA helicase activity//kinase activity//ATP binding//RNA helicase activity	GO:0009379//GO:0005667//GO:0005657//GO:0010007	Holliday junction helicase complex//transcription factor complex//replication fork//magnesium chelatase complex	KOG0731	AAA+-type ATPase containing the peptidase M41 domain
c111650_g1	919	hypothetical protein DOTSEDRAFT_68142 [Dothistroma septosporum NZE10]	--	K05868	CCNB	cyclin B	http://www.genome.jp/dbget-bin/www_bget?ko:K05868	Q59YH3	507	1.06e-56	G1/S-specific cyclin CCN1 OS=Candida albicans (strain SC5314 / ATCC MYA-2876) GN=CCN1 PE=1 SV=1	PF02984	Cyclin, C-terminal domain	--	--	--	--	GO:0005634	nucleus	KOG0653	Cyclin B and related kinase-activating proteins
c111650_g2	399	hypothetical protein MYCGRDRAFT_107198 [Zymoseptoria tritici IPO323] >gi|339476163|gb|EGP91254.1| hypothetical protein MYCGRDRAFT_107198 [Zymoseptoria tritici IPO323]	Phaeosphaeria nodorum SN15 hypothetical protein partial mRNA	K06659	CLB3_4	G2/mitotic-specific cyclin 3/4	http://www.genome.jp/dbget-bin/www_bget?ko:K06659	Q59YH3	338	6.05e-36	G1/S-specific cyclin CCN1 OS=Candida albicans (strain SC5314 / ATCC MYA-2876) GN=CCN1 PE=1 SV=1	PF02899	Phage integrase, N-terminal SAM-like domain	GO:0015074	DNA integration	GO:0003677	DNA binding	GO:0005634	nucleus	KOG0653	Cyclin B and related kinase-activating proteins
c112014_g1	395	hypothetical protein BAUCODRAFT_124271 [Baudoinia compniacensis UAMH 10762] >gi|449298653|gb|EMC94668.1| hypothetical protein BAUCODRAFT_124271 [Baudoinia compniacensis UAMH 10762]	--	--	--	--	--	Q4WUV8	361	1.46e-39	Probable D-xylulose kinase A OS=Neosartorya fumigata (strain ATCC MYA-4609 / Af293 / CBS 101355 / FGSC A1100) GN=xkiA PE=2 SV=1	PF02782	FGGY family of carbohydrate kinases, C-terminal domain	GO:0005975	carbohydrate metabolic process	GO:0016773	phosphotransferase activity, alcohol group as acceptor	--	--	--	--
c112204_g2	245	hypothetical protein VITISV_019412 [Vitis vinifera]	--	--	--	--	--	--	--	--	--	PF04428	Choline kinase N terminus	--	--	GO:0016773//GO:0005488	phosphotransferase activity, alcohol group as acceptor//binding	--	--	--	--
c112305_g1	211	hypothetical protein MYCGRDRAFT_63336 [Zymoseptoria tritici IPO323] >gi|339468934|gb|EGP84034.1| hypothetical protein MYCGRDRAFT_63336 [Zymoseptoria tritici IPO323]	--	K09485	HSP110	heat shock protein 110kDa	http://www.genome.jp/dbget-bin/www_bget?ko:K09485	O74225	253	3.25e-25	Heat shock protein hsp88 OS=Neurospora crassa (strain ATCC 24698 / 74-OR23-1A / CBS 708.71 / DSM 1257 / FGSC 987) GN=hsp88 PE=1 SV=1	PF02782	FGGY family of carbohydrate kinases, C-terminal domain	GO:0005975	carbohydrate metabolic process	GO:0005524//GO:0016773	ATP binding//phosphotransferase activity, alcohol group as acceptor	--	--	KOG0103	Molecular chaperones HSP105/HSP110/SSE1, HSP70 superfamily
c112386_g1	1198	PREDICTED: gamma-secretase subunit APH1-like [Vitis vinifera] >gi|297743767|emb|CBI36650.3| unnamed protein product [Vitis vinifera]	--	--	--	--	--	Q8L9G7	944	7.62e-125	Gamma-secretase subunit APH1-like OS=Arabidopsis thaliana GN=At2g31440 PE=2 SV=2	PF06105//PF02173//PF12605	Aph-1 protein//pKID domain//Casein kinase 1 gamma C terminal	GO:0006355//GO:0009069//GO:0016485//GO:0043085//GO:0016310	regulation of transcription, DNA-templated//serine family amino acid metabolic process//protein processing//positive regulation of catalytic activity//phosphorylation	GO:0005515//GO:0004674	protein binding//protein serine/threonine kinase activity	GO:0016021	integral component of membrane	--	--
c112751_g1	664	hypothetical protein M437DRAFT_70111 [Aureobasidium melanogenum CBS 110374]	--	K17945	TPM1_2	tropomyosin, fungi type	http://www.genome.jp/dbget-bin/www_bget?ko:K17945	P40414	177	1.32e-14	Tropomyosin-2 OS=Saccharomyces cerevisiae (strain ATCC 204508 / S288c) GN=TPM2 PE=1 SV=1	PF04048//PF06818//PF10152//PF07926//PF04111//PF00170//PF11629//PF04632//PF11365//PF01496//PF00769//PF13851//PF00901//PF10473//PF06810//PF10186//PF04799	Sec8 exocyst complex component specific domain//Fez1//Predicted coiled-coil domain-containing protein (DUF2360)//TPR/MLP1/MLP2-like protein//Autophagy protein Apg6//bZIP transcription factor//C terminal SARAH domain of Mst1//Fusaric acid resistance protein family//Protein of unknown function (DUF3166)//V-type ATPase 116kDa subunit family//Ezrin/radixin/moesin family//Growth-arrest specific micro-…	GO:0006355//GO:0015991//GO:0006810//GO:0006184//GO:0006606//GO:0048870//GO:0016310//GO:0006914//GO:0015031//GO:0010508//GO:0006904//GO:0009069//GO:0015992//GO:0008053//GO:0010506	regulation of transcription, DNA-templated//ATP hydrolysis coupled proton transport//transport//GTP catabolic process//protein import into nucleus//cell motility//phosphorylation//autophagy//protein transport//positive regulation of autophagy//vesicle docking involved in exocytosis//serine family amino acid metabolic process//proton transport//mitochondrial fusion//regulation of autophagy	GO:0003700//GO:0043565//GO:0015078//GO:0042803//GO:0005198//GO:0004674//GO:0008134//GO:0008092//GO:0045502//GO:0003924	sequence-specific DNA binding transcription factor activity//sequence-specific DNA binding//hydrogen ion transmembrane transporter activity//protein homodimerization activity//structural molecule activity//protein serine/threonine kinase activity//transcription factor binding//cytoskeletal protein binding//dynein binding//GTPase activity	GO:0005667//GO:0033179//GO:0005643//GO:0005886//GO:0016021//GO:0005737//GO:0005615//GO:0016020//GO:0031514//GO:0019028//GO:0005741//GO:0019898//GO:0030286//GO:0000145//GO:0071203	transcription factor complex//proton-transporting V-type ATPase, V0 domain//nuclear pore//plasma membrane//integral component of membrane//cytoplasm//extracellular space//membrane//motile cilium//viral capsid//mitochondrial outer membrane//extrinsic component of membrane//dynein complex//exocyst//WASH complex	--	--
c112770_g1	1618	Pto kinase interactor [Medicago truncatula]	PREDICTED: Vitis vinifera pto-interacting protein 1-like (LOC100265884), mRNA	--	--	--	--	Q41328	1456	0	Pto-interacting protein 1 OS=Solanum lycopersicum GN=PTI1 PE=1 SV=2	PF07714//PF03144//PF00069	Protein tyrosine kinase//Elongation factor Tu domain 2//Protein kinase domain	GO:0009069//GO:0006468//GO:0016310	serine family amino acid metabolic process//protein phosphorylation//phosphorylation	GO:0004672//GO:0005524//GO:0005525//GO:0004674	protein kinase activity//ATP binding//GTP binding//protein serine/threonine kinase activity	--	--	--	--
c112785_g1	3492	PREDICTED: ATP-dependent zinc metalloprotease FTSH 11, chloroplastic/mitochondrial [Cucumis melo]	PREDICTED: Vitis vinifera ATP-dependent zinc metalloprotease FTSH 11, chloroplastic/mitochondrial-like (LOC100250114), mRNA	K08955	YME1	ATP-dependent metalloprotease	http://www.genome.jp/dbget-bin/www_bget?ko:K08955	Q9FGM0	2801	0	ATP-dependent zinc metalloprotease FTSH 11, chloroplastic/mitochondrial OS=Arabidopsis thaliana GN=FTSH11 PE=1 SV=1	PF01695//PF05496//PF00004//PF02970//PF01434//PF06068//PF07724//PF01078//PF06414//PF07728	IstB-like ATP binding protein//Holliday junction DNA helicase ruvB N-terminus//ATPase family associated with various cellular activities (AAA)//Tubulin binding cofactor A//Peptidase family M41//TIP49 C-terminus//AAA domain (Cdc48 subfamily)//Magnesium chelatase, subunit ChlI//Zeta toxin//AAA domain (dynein-related subfamily)	GO:0006310//GO:0006508//GO:0007021//GO:0006281//GO:0015995//GO:0015994//GO:0015979	DNA recombination//proteolysis//tubulin complex assembly//DNA repair//chlorophyll biosynthetic process//chlorophyll metabolic process//photosynthesis	GO:0003678//GO:0005524//GO:0016301//GO:0016887//GO:0004222//GO:0016851//GO:0009378//GO:0051082	DNA helicase activity//ATP binding//kinase activity//ATPase activity//metalloendopeptidase activity//magnesium chelatase activity//four-way junction helicase activity//unfolded protein binding	GO:0005874//GO:0010007//GO:0009379//GO:0005657	microtubule//magnesium chelatase complex//Holliday junction helicase complex//replication fork	KOG0734	AAA+-type ATPase containing the peptidase M41 domain
c112791_g1	3200	hypothetical protein JCGZ_07100 [Jatropha curcas]	Prevotella melaninogenica ATCC 25845 chromosome I, complete sequence	K03695	clpB	ATP-dependent Clp protease ATP-binding subunit ClpB	http://www.genome.jp/dbget-bin/www_bget?ko:K03695	Q8VYJ7	3543	0	Chaperone protein ClpB4, mitochondrial OS=Arabidopsis thaliana GN=CLPB4 PE=2 SV=1	PF04851//PF02861//PF00005//PF07728//PF03193//PF00158//PF00004//PF01637//PF01695//PF05496//PF07726//PF01078//PF00448//PF00910//PF06414//PF07724//PF04545	Type III restriction enzyme, res subunit//Clp amino terminal domain//ABC transporter//AAA domain (dynein-related subfamily)//Protein of unknown function, DUF258//Sigma-54 interaction domain//ATPase family associated with various cellular activities (AAA)//Archaeal ATPase//IstB-like ATP binding protein//Holliday junction DNA helicase ruvB N-terminus//ATPase family associated with various cellular …	GO:0015994//GO:0006614//GO:0006355//GO:0019538//GO:0015979//GO:0015995//GO:0006352//GO:0006281//GO:0006310	chlorophyll metabolic process//SRP-dependent cotranslational protein targeting to membrane//regulation of transcription, DNA-templated//protein metabolic process//photosynthesis//chlorophyll biosynthetic process//DNA-templated transcription, initiation//DNA repair//DNA recombination	GO:0008134//GO:0003700//GO:0009378//GO:0016887//GO:0003677//GO:0016851//GO:0005524//GO:0016301//GO:0016787//GO:0003724//GO:0003723//GO:0005525//GO:0016987//GO:0003924	transcription factor binding//sequence-specific DNA binding transcription factor activity//four-way junction helicase activity//ATPase activity//DNA binding//magnesium chelatase activity//ATP binding//kinase activity//hydrolase activity//RNA helicase activity//RNA binding//GTP binding//sigma factor activity//GTPase activity	GO:0005667//GO:0005657//GO:0009379//GO:0010007	transcription factor complex//replication fork//Holliday junction helicase complex//magnesium chelatase complex	KOG1051	Chaperone HSP104 and related ATP-dependent Clp proteases
c112817_g1	324	hypothetical protein BAUCODRAFT_111176 [Baudoinia compniacensis UAMH 10762] >gi|449298347|gb|EMC94362.1| hypothetical protein BAUCODRAFT_111176 [Baudoinia compniacensis UAMH 10762]	--	K00844	HK	hexokinase	http://www.genome.jp/dbget-bin/www_bget?ko:K00844	Q92407	420	2.54e-48	Glucokinase OS=Aspergillus niger GN=glkA PE=1 SV=1	PF00349	Hexokinase	GO:0005975	carbohydrate metabolic process	GO:0016773//GO:0005524	phosphotransferase activity, alcohol group as acceptor//ATP binding	--	--	KOG1369	Hexokinase
c112952_g2	836	--	--	--	--	--	--	--	--	--	--	PF11629	C terminal SARAH domain of Mst1	GO:0009069//GO:0016310	serine family amino acid metabolic process//phosphorylation	GO:0004674	protein serine/threonine kinase activity	--	--	--	--
c112972_g1	674	casein kinase i [Colletotrichum gloeosporioides Nara gc5] >gi|429853015|gb|ELA28117.1| casein kinase i [Colletotrichum gloeosporioides Nara gc5]	Leptosphaeria maculans JN3 similar to casein kinase I isoform delta (LEMA_P113850.1) mRNA, complete cds	K08959	CSNK1D	casein kinase 1, delta	http://www.genome.jp/dbget-bin/www_bget?ko:K08959	P40235	946	2.7e-126	Casein kinase I homolog hhp1 OS=Schizosaccharomyces pombe (strain 972 / ATCC 24843) GN=hhp1 PE=2 SV=1	PF07714//PF00069//PF05445	Protein tyrosine kinase//Protein kinase domain//Poxvirus serine/threonine protein kinase	GO:0006468	protein phosphorylation	GO:0004672//GO:0005524	protein kinase activity//ATP binding	--	--	KOG1164	Casein kinase (serine/threonine/tyrosine protein kinase)
c113274_g2	267	hsp70-like protein [Cladophialophora psammophila CBS 110553] >gi|589974515|gb|EXJ57819.1| hsp70-like protein [Cladophialophora psammophila CBS 110553]	--	K04043	dnaK	molecular chaperone DnaK	http://www.genome.jp/dbget-bin/www_bget?ko:K04043	Q5B0C0	266	1e-26	Heat shock 70 kDa protein OS=Emericella nidulans (strain FGSC A4 / ATCC 38163 / CBS 112.46 / NRRL 194 / M139) GN=AN6010 PE=1 SV=1	PF00370	FGGY family of carbohydrate kinases, N-terminal domain	GO:0005975	carbohydrate metabolic process	GO:0016773	phosphotransferase activity, alcohol group as acceptor	--	--	KOG0102	Molecular chaperones mortalin/PBP74/GRP75, HSP70 superfamily
c113286_g1	232	--	--	--	--	--	--	--	--	--	--	PF06951//PF02807//PF00057//PF02996	Group XII secretory phospholipase A2 precursor (PLA2G12)//ATP:guanido phosphotransferase, N-terminal domain//Low-density lipoprotein receptor domain class A//Prefoldin subunit	GO:0009395//GO:0006457//GO:0016042	phospholipid catabolic process//protein folding//lipid catabolic process	GO:0005515//GO:0004623//GO:0016772//GO:0016301//GO:0051082//GO:0005509	protein binding//phospholipase A2 activity//transferase activity, transferring phosphorus-containing groups//kinase activity//unfolded protein binding//calcium ion binding	GO:0005576//GO:0016272	extracellular region//prefoldin complex	--	--
c113323_g1	1156	hypothetical protein COCHEDRAFT_1136481 [Bipolaris maydis C5]	--	--	--	--	--	--	--	--	--	PF01326//PF13499//PF00036//PF13202//PF13405	Pyruvate phosphate dikinase, PEP/pyruvate binding domain//EF-hand domain pair//EF hand//EF hand//EF-hand domain	GO:0016310	phosphorylation	GO:0005509//GO:0016301//GO:0005524	calcium ion binding//kinase activity//ATP binding	--	--	--	--
c113473_g1	2572	ZIK1 protein [Medicago sativa]	PREDICTED: Vitis vinifera with no lysine kinase (LOC100250110), mRNA	K08867	WNK, PRKWNK	WNK lysine deficient protein kinase	http://www.genome.jp/dbget-bin/www_bget?ko:K08867	Q65X23	1010	8.92e-124	Probable serine/threonine-protein kinase WNK2 OS=Oryza sativa subsp. japonica GN=WNK2 PE=2 SV=1	PF00069//PF07714//PF04855	Protein kinase domain//Protein tyrosine kinase//SNF5 / SMARCB1 / INI1	GO:0009069//GO:0006338//GO:0016310//GO:0006468	serine family amino acid metabolic process//chromatin remodeling//phosphorylation//protein phosphorylation	GO:0004674//GO:0004672//GO:0005524	protein serine/threonine kinase activity//protein kinase activity//ATP binding	GO:0000228	nuclear chromosome	KOG0584	Serine/threonine protein kinase
c113518_g1	786	heat shock protein SSB [Marssonina brunnea f. sp. 'multigermtubi' MB_m1] >gi|406865167|gb|EKD18210.1| heat shock protein SSB [Marssonina brunnea f. sp. 'multigermtubi' MB_m1]	Sclerotinia sclerotiorum 1980 heat shock protein SSB (SS1G_05645) partial mRNA	K03283	HSPA1_8	heat shock 70kDa protein 1/8	http://www.genome.jp/dbget-bin/www_bget?ko:K03283	P87222	764	3.16e-95	Heat shock protein SSB1 OS=Candida albicans (strain WO-1) GN=SSB1 PE=1 SV=2	PF02782	FGGY family of carbohydrate kinases, C-terminal domain	GO:0005975	carbohydrate metabolic process	GO:0016773	phosphotransferase activity, alcohol group as acceptor	--	--	KOG0101	Molecular chaperones HSP70/HSC70, HSP70 superfamily
c113532_g1	1775	hypothetical protein EUGRSUZ_C00802 [Eucalyptus grandis]	--	--	--	--	--	Q8GXZ3	1056	1.29e-136	Serine/threonine-protein kinase At5g01020 OS=Arabidopsis thaliana GN=At5g01020 PE=1 SV=1	PF07714//PF00069	Protein tyrosine kinase//Protein kinase domain	GO:0006468	protein phosphorylation	GO:0005524//GO:0004672	ATP binding//protein kinase activity	--	--	--	--
c113761_g1	1882	hypothetical protein EUGRSUZ_F02611 [Eucalyptus grandis]	PREDICTED: Vitis vinifera calcium-dependent protein kinase 4-like (LOC100262413), mRNA	K13412	CPK	calcium-dependent protein kinase	http://www.genome.jp/dbget-bin/www_bget?ko:K13412	Q39016	2047	0	Calcium-dependent protein kinase 11 OS=Arabidopsis thaliana GN=CPK11 PE=1 SV=2	PF06293//PF00069//PF13499//PF10605//PF03490//PF13405//PF13202//PF00036//PF07714//PF10591	Lipopolysaccharide kinase (Kdo/WaaP) family//Protein kinase domain//EF-hand domain pair//3HB-oligomer hydrolase (3HBOH)//Variant-surface-glycoprotein phospholipase C//EF-hand domain//EF hand//EF hand//Protein tyrosine kinase//Secreted protein acidic and rich in cysteine Ca binding region	GO:0007165//GO:0009103//GO:0006650//GO:0006468//GO:0019605	signal transduction//lipopolysaccharide biosynthetic process//glycerophospholipid metabolic process//protein phosphorylation//butyrate metabolic process	GO:0047396//GO:0047989//GO:0016773//GO:0004672//GO:0005524//GO:0005509	glycosylphosphatidylinositol diacylglycerol-lyase activity//hydroxybutyrate-dimer hydrolase activity//phosphotransferase activity, alcohol group as acceptor//protein kinase activity//ATP binding//calcium ion binding	GO:0016020//GO:0005578//GO:0005615	membrane//proteinaceous extracellular matrix//extracellular space	KOG0032	Ca2+/calmodulin-dependent protein kinase, EF-Hand protein superfamily
c113784_g1	602	--	--	--	--	--	--	--	--	--	--	PF06743	FAST kinase-like protein, subdomain 1	--	--	GO:0004672	protein kinase activity	--	--	--	--
c113992_g1	425	hypothetical protein MYCFIDRAFT_149872 [Pseudocercospora fijiensis CIRAD86] >gi|452989527|gb|EME89282.1| hypothetical protein MYCFIDRAFT_149872 [Pseudocercospora fijiensis CIRAD86]	--	K12659	ARG56	N-acetyl-gamma-glutamyl-phosphate reductase / acetylglutamate kinase	http://www.genome.jp/dbget-bin/www_bget?ko:K12659	P54898	411	1.85e-45	Protein arg-6, mitochondrial OS=Neurospora crassa (strain ATCC 24698 / 74-OR23-1A / CBS 708.71 / DSM 1257 / FGSC 987) GN=arg-6 PE=1 SV=2	--	--	--	--	--	--	--	--	KOG2436	Acetylglutamate kinase/acetylglutamate synthase
c114249_g1	3558	Leucine-rich receptor-like protein kinase family protein, putative [Theobroma cacao] >gi|508705156|gb|EOX97052.1| Leucine-rich receptor-like protein kinase family protein, putative [Theobroma cacao]	PREDICTED: Fragaria vesca subsp. vesca leucine-rich repeat receptor-like serine/threonine-protein kinase BAM1-like (LOC101294086), mRNA	--	--	--	--	O65440	2350	0	Leucine-rich repeat receptor-like serine/threonine-protein kinase BAM3 OS=Arabidopsis thaliana GN=BAM3 PE=2 SV=3	PF07714//PF00737//PF00069//PF00560	Protein tyrosine kinase//Photosystem II 10 kDa phosphoprotein//Protein kinase domain//Leucine Rich Repeat	GO:0015979//GO:0006468//GO:0050821	photosynthesis//protein phosphorylation//protein stabilization	GO:0042301//GO:0005515//GO:0005524//GO:0004672	phosphate ion binding//protein binding//ATP binding//protein kinase activity	GO:0016020//GO:0009523	membrane//photosystem II	--	--
c114316_g1	1224	PREDICTED: putative receptor-like protein kinase At3g47110 [Malus domestica]	--	--	--	--	--	--	--	--	--	--	--	--	--	--	--	--	--	--	--
c114395_g1	1162	PREDICTED: glucosidase 2 subunit beta-like [Vitis vinifera] >gi|297746510|emb|CBI16566.3| unnamed protein product [Vitis vinifera]	Populus trichocarpa predicted protein, mRNA	K08288	PRKCSH	protein kinase C substrate 80K-H	http://www.genome.jp/dbget-bin/www_bget?ko:K08288	A2WNF5	687	4.61e-82	Glucosidase 2 subunit beta OS=Oryza sativa subsp. indica GN=OsI_01383 PE=3 SV=1	--	--	GO:0006491	N-glycan processing	--	--	--	--	KOG2397	Protein kinase C substrate, 80 KD protein, heavy chain
c114615_g1	266	TPA: putative protein kinase superfamily protein [Zea mays]	--	--	--	--	--	O76324	120	3.08e-07	Discs overgrown protein kinase OS=Drosophila melanogaster GN=dco PE=1 SV=2	--	--	--	--	--	--	--	--	KOG1164	Casein kinase (serine/threonine/tyrosine protein kinase)
c114780_g1	435	hypothetical protein DOTSEDRAFT_147244 [Dothistroma septosporum NZE10]	--	--	--	--	--	O13902	234	1.23e-21	Dihydroxyacetone kinase 1 OS=Schizosaccharomyces pombe (strain 972 / ATCC 24843) GN=dak1 PE=3 SV=1	PF02733//PF02734//PF03359	Dak1 domain//DAK2 domain//Guanylate-kinase-associated protein (GKAP) protein	GO:0046486//GO:0007267//GO:0006071	glycerolipid metabolic process//cell-cell signaling//glycerol metabolic process	GO:0004371	glycerone kinase activity	--	--	KOG2426	Dihydroxyacetone kinase/glycerone kinase
c114797_g1	272	F20N2.19 [Arabidopsis lyrata subsp. lyrata] >gi|297337696|gb|EFH68113.1| F20N2.19 [Arabidopsis lyrata subsp. lyrata]	--	--	--	--	--	Q8VYB2	129	2.11e-08	Uridine kinase-like protein 3 OS=Arabidopsis thaliana GN=UKL3 PE=2 SV=1	--	--	--	--	--	--	--	--	--	--
c114901_g1	950	--	--	--	--	--	--	--	--	--	--	PF01712	Deoxynucleoside kinase	GO:0006139	nucleobase-containing compound metabolic process	GO:0005524//GO:0016773	ATP binding//phosphotransferase activity, alcohol group as acceptor	--	--	--	--
c115105_g1	1283	PREDICTED: serine/threonine-protein kinase Aurora-1-like [Solanum lycopersicum]	--	K08850	AURKX	aurora kinase, other	http://www.genome.jp/dbget-bin/www_bget?ko:K08850	Q9M077	1273	1.58e-173	Serine/threonine-protein kinase Aurora-1 OS=Arabidopsis thaliana GN=AUR1 PE=1 SV=1	PF01163//PF07714//PF06293//PF00069	RIO1 family//Protein tyrosine kinase//Lipopolysaccharide kinase (Kdo/WaaP) family//Protein kinase domain	GO:0006468//GO:0009103	protein phosphorylation//lipopolysaccharide biosynthetic process	GO:0003824//GO:0016773//GO:0004672//GO:0005524	catalytic activity//phosphotransferase activity, alcohol group as acceptor//protein kinase activity//ATP binding	GO:0016020	membrane	KOG0580	Serine/threonine protein kinase
c115171_g1	920	PREDICTED: probable serine/threonine-protein kinase At1g09600 isoform X1 [Malus domestica]	--	K08819	CDK12_13	cyclin-dependent kinase 12/13	http://www.genome.jp/dbget-bin/www_bget?ko:K08819	F4I114	217	5.89e-18	Probable serine/threonine-protein kinase At1g09600 OS=Arabidopsis thaliana GN=At1g09600 PE=3 SV=1	--	--	--	--	--	--	--	--	--	--
c115290_g1	464	hypothetical protein MYCFIDRAFT_57277 [Pseudocercospora fijiensis CIRAD86] >gi|452981829|gb|EME81588.1| hypothetical protein MYCFIDRAFT_57277 [Pseudocercospora fijiensis CIRAD86]	--	K00876	udk, UCK	uridine kinase	http://www.genome.jp/dbget-bin/www_bget?ko:K00876	O13867	544	7.52e-69	Uracil phosphoribosyltransferase 1 OS=Schizosaccharomyces pombe (strain 972 / ATCC 24843) GN=SPAC1B3.01c PE=3 SV=1	PF00156	Phosphoribosyl transferase domain	GO:0009116	nucleoside metabolic process	--	--	--	--	KOG4203	Armadillo/beta-Catenin/plakoglobin
c115699_g1	306	hypothetical protein MYCFIDRAFT_55600 [Pseudocercospora fijiensis CIRAD86] >gi|452989382|gb|EME89137.1| hypothetical protein MYCFIDRAFT_55600 [Pseudocercospora fijiensis CIRAD86]	--	K06685	MOB1, Mats	MOB kinase activator 1	http://www.genome.jp/dbget-bin/www_bget?ko:K06685	Q9P601	221	1.17e-21	Probable maintenance of ploidy protein mob1 OS=Neurospora crassa (strain ATCC 24698 / 74-OR23-1A / CBS 708.71 / DSM 1257 / FGSC 987) GN=mob1-1 PE=3 SV=2	--	--	--	--	--	--	--	--	KOG0440	Cell cycle-associated protein Mob1-1
c115706_g1	800	--	--	--	--	--	--	--	--	--	--	PF06743//PF01196//PF07546	FAST kinase-like protein, subdomain 1//Ribosomal protein L17//EMI domain	GO:0006412//GO:0042254	translation//ribosome biogenesis	GO:0005515//GO:0004672//GO:0003735	protein binding//protein kinase activity//structural constituent of ribosome	GO:0005840//GO:0005622	ribosome//intracellular	--	--
c115754_g1	1007	GTP-binding protein EsdC [Aspergillus fumigatus Af293] >gi|66844363|gb|EAL84701.1| GTP-binding protein EsdC [Aspergillus fumigatus Af293] >gi|159123020|gb|EDP48140.1| sexual development protein EsdC, putative [Aspergillus fumigatus A1163] >gi|666435129|gb|KEY82601.1| GTP binding protein EsdC [Aspergillus fumigatus var. RP-2014]	--	--	--	--	--	--	--	--	--	PF08163	NUC194 domain	GO:0006303//GO:0016310//GO:0009069	double-strand break repair via nonhomologous end joining//phosphorylation//serine family amino acid metabolic process	GO:0004677//GO:0005524//GO:0003677	DNA-dependent protein kinase activity//ATP binding//DNA binding	GO:0005958//GO:0005634	DNA-dependent protein kinase-DNA ligase 4 complex//nucleus	--	--
c115827_g2	1200	--	--	--	--	--	--	--	--	--	--	PF00349	Hexokinase	GO:0005975	carbohydrate metabolic process	GO:0016773//GO:0005524	phosphotransferase activity, alcohol group as acceptor//ATP binding	--	--	--	--
c115893_g1	343	--	--	--	--	--	--	--	--	--	--	PF06580	Histidine kinase	GO:0016310//GO:0000160	phosphorylation//phosphorelay signal transduction system	GO:0000155	phosphorelay sensor kinase activity	GO:0009365//GO:0016021	protein histidine kinase complex//integral component of membrane	--	--
c115928_g1	1086	PREDICTED: uncharacterized protein LOC100253221 [Vitis vinifera]	--	--	--	--	--	P67829	219	1.07e-18	Casein kinase I isoform alpha OS=Ovis aries GN=CSNK1A1 PE=3 SV=1	PF00069//PF07714	Protein kinase domain//Protein tyrosine kinase	GO:0006468	protein phosphorylation	GO:0004672//GO:0005524//GO:0016772	protein kinase activity//ATP binding//transferase activity, transferring phosphorus-containing groups	--	--	KOG1164	Casein kinase (serine/threonine/tyrosine protein kinase)
c115970_g1	295	phosphoenolpyruvate carboxykinase [ATP] [Sphaerulina musiva SO2202]	Thielavia terrestris NRRL 8126 hypothetical protein (THITE_2110457) mRNA, complete cds	K01610	E4.1.1.49, pckA	phosphoenolpyruvate carboxykinase (ATP)	http://www.genome.jp/dbget-bin/www_bget?ko:K01610	Q96UL8	506	2.8e-60	Phosphoenolpyruvate carboxykinase [ATP] OS=Emericella nidulans (strain FGSC A4 / ATCC 38163 / CBS 112.46 / NRRL 194 / M139) GN=acuF PE=3 SV=3	PF01293	Phosphoenolpyruvate carboxykinase	GO:0006099//GO:0006094//GO:0015976	tricarboxylic acid cycle//gluconeogenesis//carbon utilization	GO:0005524//GO:0004612	ATP binding//phosphoenolpyruvate carboxykinase (ATP) activity	--	--	--	--
c116020_g1	1041	hypothetical protein MYCGRDRAFT_108584 [Zymoseptoria tritici IPO323] >gi|339474339|gb|EGP89432.1| hypothetical protein MYCGRDRAFT_108584 [Zymoseptoria tritici IPO323]	--	--	--	--	--	--	--	--	--	PF11808	Domain of unknown function (DUF3329)	GO:0016310	phosphorylation	GO:0004673	protein histidine kinase activity	GO:0009365	protein histidine kinase complex	--	--
c116103_g1	1604	hypothetical protein CISIN_1g0200711mg, partial [Citrus sinensis]	PREDICTED: Vitis vinifera replication factor C subunit 2-like (LOC100246202), mRNA	K10755	RFC2_4	replication factor C subunit 2/4	http://www.genome.jp/dbget-bin/www_bget?ko:K10755	Q7XRX1	524	1.5e-91	Replication factor C subunit 4 OS=Oryza sativa subsp. japonica GN=RFC4 PE=2 SV=2	PF00910//PF12169//PF06414//PF01580//PF02562//PF03266//PF07724//PF01443//PF00176//PF04851//PF07728//PF00005//PF01695//PF05496//PF00004//PF06068//PF00448//PF01078//PF00437//PF07726	RNA helicase//DNA polymerase III subunits gamma and tau domain III//Zeta toxin//FtsK/SpoIIIE family//PhoH-like protein//NTPase//AAA domain (Cdc48 subfamily)//Viral (Superfamily 1) RNA helicase//SNF2 family N-terminal domain//Type III restriction enzyme, res subunit//AAA domain (dynein-related subfamily)//ABC transporter//IstB-like ATP binding protein//Holliday junction DNA helicase ruvB N-terminu…	GO:0015995//GO:0006281//GO:0051301//GO:0015979//GO:0015994//GO:0006614//GO:0006810//GO:0006260//GO:0007049//GO:0006310//GO:0007059	chlorophyll biosynthetic process//DNA repair//cell division//photosynthesis//chlorophyll metabolic process//SRP-dependent cotranslational protein targeting to membrane//transport//DNA replication//cell cycle//DNA recombination//chromosome segregation	GO:0016851//GO:0016887//GO:0003677//GO:0003887//GO:0009378//GO:0000166//GO:0005525//GO:0003678//GO:0003723//GO:0003724//GO:0098519//GO:0005524//GO:0016301//GO:0016787	magnesium chelatase activity//ATPase activity//DNA binding//DNA-directed DNA polymerase activity//four-way junction helicase activity//nucleotide binding//GTP binding//DNA helicase activity//RNA binding//RNA helicase activity//nucleotide phosphatase activity, acting on free nucleotides//ATP binding//kinase activity//hydrolase activity	GO:0016021//GO:0009379//GO:0005657//GO:0042575//GO:0010007	integral component of membrane//Holliday junction helicase complex//replication fork//DNA polymerase complex//magnesium chelatase complex	KOG0991	Replication factor C, subunit RFC2
c116150_g1	740	hypothetical protein MYCFIDRAFT_190145 [Pseudocercospora fijiensis CIRAD86] >gi|452979341|gb|EME79103.1| hypothetical protein MYCFIDRAFT_190145 [Pseudocercospora fijiensis CIRAD86]	--	K02219	CKS1	cyclin-dependent kinase regulatory subunit CKS1	http://www.genome.jp/dbget-bin/www_bget?ko:K02219	P20486	393	1.06e-45	Cyclin-dependent kinases regulatory subunit OS=Saccharomyces cerevisiae (strain ATCC 204508 / S288c) GN=CKS1 PE=1 SV=1	PF01111	Cyclin-dependent kinase regulatory subunit	GO:0045859//GO:0007049	regulation of protein kinase activity//cell cycle	GO:0016538	cyclin-dependent protein serine/threonine kinase regulator activity	--	--	KOG3484	Cyclin-dependent protein kinase CDC28, regulatory subunit CKS1, and related proteins
c116476_g1	507	hypothetical protein DOTSEDRAFT_144829 [Dothistroma septosporum NZE10]	Chaetomium globosum CBS 148.51 hypothetical protein (CHGG_03365) partial mRNA	K00854	xylB, XYLB	xylulokinase	http://www.genome.jp/dbget-bin/www_bget?ko:K00854	Q0CIL2	597	1.86e-72	Probable D-xylulose kinase A OS=Aspergillus terreus (strain NIH 2624 / FGSC A1156) GN=xkiA PE=2 SV=1	PF02782	FGGY family of carbohydrate kinases, C-terminal domain	GO:0005975	carbohydrate metabolic process	GO:0016773	phosphotransferase activity, alcohol group as acceptor	--	--	KOG2531	Sugar (pentulose and hexulose) kinases
c116738_g1	952	hypothetical protein SETTUDRAFT_162924 [Setosphaeria turcica Et28A] >gi|482809937|gb|EOA86743.1| hypothetical protein SETTUDRAFT_162924 [Setosphaeria turcica Et28A]	Leptosphaeria maculans JN3 hypothetical protein (LEMA_P035790.1) mRNA, complete cds	--	--	--	--	--	--	--	--	PF08915//PF02561//PF04988//PF07730//PF01442//PF07739	Archaea-specific editing domain of threonyl-tRNA synthetase//Flagellar protein FliS//A-kinase anchoring protein 95 (AKAP95)//Histidine kinase//Apolipoprotein A1/A4/E domain//TipAS antibiotic-recognition domain	GO:0045892//GO:0042157//GO:0006566//GO:0006544//GO:0000160//GO:0016310//GO:0006563//GO:0006435//GO:0006869	negative regulation of transcription, DNA-templated//lipoprotein metabolic process//threonine metabolic process//glycine metabolic process//phosphorelay signal transduction system//phosphorylation//L-serine metabolic process//threonyl-tRNA aminoacylation//lipid transport	GO:0008270//GO:0000155//GO:0008289//GO:0004829//GO:0005524//GO:0046983//GO:0003677	zinc ion binding//phosphorelay sensor kinase activity//lipid binding//threonine-tRNA ligase activity//ATP binding//protein dimerization activity//DNA binding	GO:0009288//GO:0005634//GO:0005737//GO:0005576//GO:0016021//GO:0009365	bacterial-type flagellum//nucleus//cytoplasm//extracellular region//integral component of membrane//protein histidine kinase complex	--	--
c116762_g2	1350	F-box and wd40 domain protein, putative [Ricinus communis] >gi|223551018|gb|EEF52504.1| F-box and wd40 domain protein, putative [Ricinus communis]	PREDICTED: Cicer arietinum vegetative incompatibility protein HET-E-1-like (LOC101495885), mRNA	--	--	--	--	P90648	219	1.81e-17	Myosin heavy chain kinase B OS=Dictyostelium discoideum GN=mhkB PE=2 SV=1	PF00400	WD domain, G-beta repeat	GO:0009069//GO:0016310	serine family amino acid metabolic process//phosphorylation	GO:0005515//GO:0016905	protein binding//myosin heavy chain kinase activity	GO:0016459	myosin complex	KOG4155	FOG: WD40 repeat
c116824_g1	1162	hypothetical protein VOLCADRAFT_127315 [Volvox carteri f. nagariensis] >gi|300267754|gb|EFJ51936.1| hypothetical protein VOLCADRAFT_127315 [Volvox carteri f. nagariensis]	--	K02219	CKS1	cyclin-dependent kinase regulatory subunit CKS1	http://www.genome.jp/dbget-bin/www_bget?ko:K02219	Q6PS57	266	6.69e-27	Cyclin-dependent kinases regulatory subunit 1 OS=Oryza sativa subsp. japonica GN=CKS1 PE=2 SV=1	PF01111	Cyclin-dependent kinase regulatory subunit	GO:0045859//GO:0007049	regulation of protein kinase activity//cell cycle	GO:0016538	cyclin-dependent protein serine/threonine kinase regulator activity	--	--	KOG3484	Cyclin-dependent protein kinase CDC28, regulatory subunit CKS1, and related proteins
c116892_g1	480	hypothetical protein EUTSA_v10018252mg [Eutrema salsugineum] >gi|557087309|gb|ESQ28161.1| hypothetical protein EUTSA_v10018252mg [Eutrema salsugineum]	--	--	--	--	--	Q9CAL3	137	7.74e-09	Cysteine-rich receptor-like protein kinase 2 OS=Arabidopsis thaliana GN=CRK2 PE=2 SV=1	--	--	--	--	--	--	--	--	--	--
c116897_g1	824	Cysteine-rich RLK (RECEPTOR-like protein kinase) 8 [Theobroma cacao] >gi|508707024|gb|EOX98920.1| Cysteine-rich RLK (RECEPTOR-like protein kinase) 8 [Theobroma cacao]	--	K05674	ABCC10	ATP-binding cassette, subfamily C (CFTR/MRP), member 10	http://www.genome.jp/dbget-bin/www_bget?ko:K05674	P10978	275	3.14e-25	Retrovirus-related Pol polyprotein from transposon TNT 1-94 OS=Nicotiana tabacum PE=2 SV=1	PF03032	Brevenin/esculentin/gaegurin/rugosin family	GO:0006952//GO:0042742	defense response//defense response to bacterium	--	--	GO:0005576	extracellular region	--	--
c11692_g1	859	hypothetical protein HMPREF1541_01989 [Cyphellophora europaea CBS 101466] >gi|568120229|gb|ETN42831.1| hypothetical protein HMPREF1541_01989 [Cyphellophora europaea CBS 101466]	--	--	--	--	--	O94547	170	3.03e-12	Serine/threonine-protein kinase srk1 OS=Schizosaccharomyces pombe (strain 972 / ATCC 24843) GN=srk1 PE=1 SV=1	PF00069//PF01757//PF03964//PF07714	Protein kinase domain//Acyltransferase family//Chorion family 2//Protein tyrosine kinase	GO:0006468//GO:0007275	protein phosphorylation//multicellular organismal development	GO:0005524//GO:0004672//GO:0016747	ATP binding//protein kinase activity//transferase activity, transferring acyl groups other than amino-acyl groups	GO:0042600	chorion	--	--
c11699_g1	468	hypothetical protein MELLADRAFT_40213 [Melampsora larici-populina 98AG31] >gi|328850392|gb|EGF99557.1| hypothetical protein MELLADRAFT_40213 [Melampsora larici-populina 98AG31]	--	K18051	PRKCH	novel protein kinase C eta type	http://www.genome.jp/dbget-bin/www_bget?ko:K18051	Q17941	247	2.06e-23	Serine/threonine-protein kinase akt-1 OS=Caenorhabditis elegans GN=akt-1 PE=1 SV=2	PF06293//PF00069//PF07714	Lipopolysaccharide kinase (Kdo/WaaP) family//Protein kinase domain//Protein tyrosine kinase	GO:0009103//GO:0006468	lipopolysaccharide biosynthetic process//protein phosphorylation	GO:0016773//GO:0004672//GO:0005524//GO:0016772	phosphotransferase activity, alcohol group as acceptor//protein kinase activity//ATP binding//transferase activity, transferring phosphorus-containing groups	GO:0016020	membrane	KOG0690	Serine/threonine protein kinase
c117181_g1	3374	hypothetical protein CISIN_1g002238mg [Citrus sinensis]	Populus trichocarpa predicted protein, mRNA	--	--	--	--	P43298	2695	0	Probable receptor protein kinase TMK1 OS=Arabidopsis thaliana GN=TMK1 PE=1 SV=1	PF07714//PF00069//PF00560//PF05445	Protein tyrosine kinase//Protein kinase domain//Leucine Rich Repeat//Poxvirus serine/threonine protein kinase	GO:0006468	protein phosphorylation	GO:0005524//GO:0005515//GO:0004672	ATP binding//protein binding//protein kinase activity	--	--	--	--
c117290_g1	2295	PREDICTED: CBL-interacting serine/threonine-protein kinase 6-like [Cucumis melo]	--	--	--	--	--	O65554	1483	0	CBL-interacting serine/threonine-protein kinase 6 OS=Arabidopsis thaliana GN=CIPK6 PE=1 SV=1	PF00069//PF06293//PF07714//PF01163//PF03822	Protein kinase domain//Lipopolysaccharide kinase (Kdo/WaaP) family//Protein tyrosine kinase//RIO1 family//NAF domain	GO:0009103//GO:0007165//GO:0006468	lipopolysaccharide biosynthetic process//signal transduction//protein phosphorylation	GO:0003824//GO:0005524//GO:0004672//GO:0016773	catalytic activity//ATP binding//protein kinase activity//phosphotransferase activity, alcohol group as acceptor	GO:0016020	membrane	KOG0583	Serine/threonine protein kinase
c117294_g1	509	--	--	--	--	--	--	--	--	--	--	PF11640	Telomere-length maintenance and DNA damage repair	GO:0009069//GO:0016310	serine family amino acid metabolic process//phosphorylation	GO:0004674	protein serine/threonine kinase activity	--	--	--	--
c117301_g1	1949	hypothetical protein EUGRSUZ_F01476 [Eucalyptus grandis]	PREDICTED: Vitis vinifera phosphoglycerate kinase, chloroplastic-like, transcript variant 1 (LOC100249576), mRNA	K00927	PGK, pgk	phosphoglycerate kinase	http://www.genome.jp/dbget-bin/www_bget?ko:K00927	Q42961	1894	0	Phosphoglycerate kinase, chloroplastic OS=Nicotiana tabacum PE=1 SV=1	PF00162	Phosphoglycerate kinase	GO:0015976//GO:0006094//GO:0006096//GO:0016310	carbon utilization//gluconeogenesis//glycolytic process//phosphorylation	GO:0004618	phosphoglycerate kinase activity	--	--	KOG1367	3-phosphoglycerate kinase
c117377_g1	568	--	--	--	--	--	--	--	--	--	--	PF00069	Protein kinase domain	GO:0006468	protein phosphorylation	GO:0004672//GO:0005524	protein kinase activity//ATP binding	--	--	--	--
c117382_g1	2039	PREDICTED: uncharacterized protein LOC100260933 [Vitis vinifera]	PREDICTED: Cicer arietinum uridylate kinase-like (LOC101509939), mRNA	--	--	--	--	Q3AV98	434	2.68e-47	Uridylate kinase OS=Synechococcus sp. (strain CC9902) GN=pyrH PE=3 SV=1	--	--	--	--	--	--	--	--	--	--
c11751_g1	263	CAMK/CAMK1 protein kinase [Microbotryum violaceum p1A1 Lamole]	--	--	--	--	--	--	--	--	--	--	--	--	--	--	--	--	--	--	--
c117600_g1	1181	hypothetical protein PRUPE_ppa025590mg, partial [Prunus persica] >gi|462398812|gb|EMJ04480.1| hypothetical protein PRUPE_ppa025590mg, partial [Prunus persica]	--	--	--	--	--	P78789	126	1.36e-06	Uncharacterized protein C1919.03c OS=Schizosaccharomyces pombe (strain 972 / ATCC 24843) GN=SPCC1919.03c PE=1 SV=2	--	--	--	--	--	--	--	--	KOG1616	Protein involved in Snf1 protein kinase complex assembly
c117700_g1	244	putative D-Xylulose kinase [Aureobasidium pullulans var. namibiae CBS 147.97]	--	--	--	--	--	A1CAU3	193	4.79e-17	Probable D-xylulose kinase A OS=Aspergillus clavatus (strain ATCC 1007 / CBS 513.65 / DSM 816 / NCTC 3887 / NRRL 1) GN=xkiA PE=2 SV=1	PF00370	FGGY family of carbohydrate kinases, N-terminal domain	GO:0005975	carbohydrate metabolic process	GO:0016773	phosphotransferase activity, alcohol group as acceptor	--	--	--	--
c117700_g2	308	putative D-Xylulose kinase [Aureobasidium pullulans var. namibiae CBS 147.97]	--	K00854	xylB, XYLB	xylulokinase	http://www.genome.jp/dbget-bin/www_bget?ko:K00854	C5FSW4	255	3.63e-25	Probable D-xylulose kinase A OS=Arthroderma otae (strain ATCC MYA-4605 / CBS 113480) GN=xkiA PE=2 SV=1	PF00370	FGGY family of carbohydrate kinases, N-terminal domain	GO:0005975	carbohydrate metabolic process	GO:0016773	phosphotransferase activity, alcohol group as acceptor	--	--	KOG2531	Sugar (pentulose and hexulose) kinases
c117838_g1	1070	unnamed protein product [Vitis vinifera]	PREDICTED: Fragaria vesca subsp. vesca ADP-ribosylation factor 1-like, transcript variant 2 (LOC101298631), mRNA	K07937	ARF1	ADP-ribosylation factor 1	http://www.genome.jp/dbget-bin/www_bget?ko:K07937	P51823	960	5.29e-129	ADP-ribosylation factor 2 OS=Oryza sativa subsp. japonica GN=ARF PE=2 SV=2	PF01591//PF01926//PF00009//PF00071//PF04670//PF00503//PF08477//PF00025	6-phosphofructo-2-kinase//50S ribosome-binding GTPase//Elongation factor Tu GTP binding domain//Ras family//Gtr1/RagA G protein conserved region//G-protein alpha subunit//Miro-like protein//ADP-ribosylation factor family	GO:0007264//GO:0006013//GO:0007165//GO:0007186//GO:0006000	small GTPase mediated signal transduction//mannose metabolic process//signal transduction//G-protein coupled receptor signaling pathway//fructose metabolic process	GO:0005524//GO:0031683//GO:0004871//GO:0003873//GO:0003924//GO:0005525//GO:0019001	ATP binding//G-protein beta/gamma-subunit complex binding//signal transducer activity//6-phosphofructo-2-kinase activity//GTPase activity//GTP binding//guanyl nucleotide binding	GO:0005622//GO:0005634//GO:0005737	intracellular//nucleus//cytoplasm	KOG0070	GTP-binding ADP-ribosylation factor Arf1
c117847_g1	1415	Adenosine kinase 2 [Theobroma cacao] >gi|508726787|gb|EOY18684.1| Adenosine kinase 2 [Theobroma cacao]	Ricinus communis adenosine kinase, putative, mRNA	K00856	E2.7.1.20, ADK	adenosine kinase	http://www.genome.jp/dbget-bin/www_bget?ko:K00856	Q9LZG0	1508	0	Adenosine kinase 2 OS=Arabidopsis thaliana GN=ADK2 PE=1 SV=1	--	--	--	--	--	--	--	--	KOG2854	Possible pfkB family carbohydrate kinase
c117971_g1	1483	unnamed protein product [Coffea canephora]	--	--	--	--	--	Q3UJZ3	380	6.37e-41	Armadillo repeat-containing protein 7 OS=Mus musculus GN=Armc7 PE=2 SV=2	PF09036//PF00514//PF01365	Bcr-Abl oncoprotein oligomerisation domain//Armadillo/beta-catenin-like repeat//RIH domain	GO:0016310//GO:0006816//GO:0009069//GO:0007165//GO:0006468//GO:0070588	phosphorylation//calcium ion transport//serine family amino acid metabolic process//signal transduction//protein phosphorylation//calcium ion transmembrane transport	GO:0005262//GO:0004674//GO:0005515//GO:0005096	calcium channel activity//protein serine/threonine kinase activity//protein binding//GTPase activator activity	GO:0016020	membrane	KOG4646	Uncharacterized conserved protein, contains ARM repeats
c117993_g1	313	--	--	--	--	--	--	--	--	--	--	PF01372	Melittin	GO:0045859	regulation of protein kinase activity	GO:0004860	protein kinase inhibitor activity	GO:0005576	extracellular region	--	--
c118042_g1	1038	hypothetical protein VITISV_021034 [Vitis vinifera]	--	--	--	--	--	P10978	307	1.13e-34	Retrovirus-related Pol polyprotein from transposon TNT 1-94 OS=Nicotiana tabacum PE=2 SV=1	--	--	GO:0009069//GO:0048544//GO:0015074//GO:0016310//GO:0006468	serine family amino acid metabolic process//recognition of pollen//DNA integration//phosphorylation//protein phosphorylation	GO:0003676//GO:0004674//GO:0005524	nucleic acid binding//protein serine/threonine kinase activity//ATP binding	--	--	--	--
c11830_g1	278	cell division cycle protein [Schizosaccharomyces japonicus yFS275]	Kazachstania africana CBS 2517 hypothetical protein (KAFR0L01190), partial mRNA	K13525	VCP, CDC48	transitional endoplasmic reticulum ATPase	http://www.genome.jp/dbget-bin/www_bget?ko:K13525	Q9P3A7	399	1.16e-44	Cell division cycle protein 48 OS=Schizosaccharomyces pombe (strain 972 / ATCC 24843) GN=cdc48 PE=1 SV=2	PF01745//PF07726//PF06068//PF01078//PF00158//PF00004//PF05496//PF01695//PF01637//PF07728//PF04851//PF07724//PF02562//PF06414//PF01057//PF00910	Isopentenyl transferase//ATPase family associated with various cellular activities (AAA)//TIP49 C-terminus//Magnesium chelatase, subunit ChlI//Sigma-54 interaction domain//ATPase family associated with various cellular activities (AAA)//Holliday junction DNA helicase ruvB N-terminus//IstB-like ATP binding protein//Archaeal ATPase//AAA domain (dynein-related subfamily)//Type III restriction enzyme…	GO:0006281//GO:0015995//GO:0051301//GO:0015979//GO:0006694//GO:0006355//GO:0009058//GO:0015994//GO:0019079//GO:0016114//GO:0006310	DNA repair//chlorophyll biosynthetic process//cell division//photosynthesis//steroid biosynthetic process//regulation of transcription, DNA-templated//biosynthetic process//chlorophyll metabolic process//viral genome replication//terpenoid biosynthetic process//DNA recombination	GO:0016851//GO:0017111//GO:0003677//GO:0016887//GO:0004161//GO:0009378//GO:0008134//GO:0003678//GO:0003723//GO:0003724//GO:0016787//GO:0016301//GO:0005524	magnesium chelatase activity//nucleoside-triphosphatase activity//DNA binding//ATPase activity//dimethylallyltranstransferase activity//four-way junction helicase activity//transcription factor binding//DNA helicase activity//RNA binding//RNA helicase activity//hydrolase activity//kinase activity//ATP binding	GO:0009379//GO:0005657//GO:0005667//GO:0010007	Holliday junction helicase complex//replication fork//transcription factor complex//magnesium chelatase complex	KOG0730	AAA+-type ATPase
c118332_g1	235	hypothetical protein MYCFIDRAFT_64326 [Pseudocercospora fijiensis CIRAD86] >gi|452978598|gb|EME78361.1| hypothetical protein MYCFIDRAFT_64326 [Pseudocercospora fijiensis CIRAD86]	--	--	--	--	--	P47173	256	2.15e-26	Uncharacterized protein YJR142W OS=Saccharomyces cerevisiae (strain ATCC 204508 / S288c) GN=YJR142W PE=1 SV=1	--	--	--	--	--	--	--	--	KOG4313	Thiamine pyrophosphokinase
c118332_g2	930	hypothetical protein MYCGRDRAFT_47713 [Zymoseptoria tritici IPO323] >gi|339469303|gb|EGP84402.1| hypothetical protein MYCGRDRAFT_47713 [Zymoseptoria tritici IPO323]	--	K03016	RPB8, POLR2H	DNA-directed RNA polymerases I, II, and III subunit RPABC3	http://www.genome.jp/dbget-bin/www_bget?ko:K03016	P47173	288	5e-28	Uncharacterized protein YJR142W OS=Saccharomyces cerevisiae (strain ATCC 204508 / S288c) GN=YJR142W PE=1 SV=1	PF03870	RNA polymerase Rpb8	GO:0006351	transcription, DNA-templated	--	--	--	--	KOG4313	Thiamine pyrophosphokinase
c118548_g2	239	--	--	--	--	--	--	--	--	--	--	PF06743	FAST kinase-like protein, subdomain 1	--	--	GO:0004672	protein kinase activity	--	--	--	--
c118719_g1	1786	--	--	--	--	--	--	--	--	--	--	PF12398	Receptor serine/threonine kinase	GO:0009069//GO:0016310	serine family amino acid metabolic process//phosphorylation	GO:0004674	protein serine/threonine kinase activity	--	--	--	--
c118720_g1	383	hypothetical protein MYCFIDRAFT_203216 [Pseudocercospora fijiensis CIRAD86] >gi|452985204|gb|EME84961.1| hypothetical protein MYCFIDRAFT_203216 [Pseudocercospora fijiensis CIRAD86]	--	--	--	--	--	Q91VW9	216	1.54e-19	Zinc finger protein with KRAB and SCAN domains 3 OS=Mus musculus GN=Zkscan3 PE=2 SV=1	PF07975//PF00096//PF05191	TFIIH C1-like domain//Zinc finger, C2H2 type//Adenylate kinase, active site lid	GO:0006281//GO:0006144//GO:0046034	DNA repair//purine nucleobase metabolic process//ATP metabolic process	GO:0008270//GO:0004017//GO:0046872	zinc ion binding//adenylate kinase activity//metal ion binding	--	--	KOG1721	FOG: Zn-finger
c118720_g2	312	hypothetical protein MYCFIDRAFT_203216 [Pseudocercospora fijiensis CIRAD86] >gi|452985204|gb|EME84961.1| hypothetical protein MYCFIDRAFT_203216 [Pseudocercospora fijiensis CIRAD86]	--	--	--	--	--	Q91VW9	210	5.7e-19	Zinc finger protein with KRAB and SCAN domains 3 OS=Mus musculus GN=Zkscan3 PE=2 SV=1	PF05191//PF00096//PF07975	Adenylate kinase, active site lid//Zinc finger, C2H2 type//TFIIH C1-like domain	GO:0006144//GO:0046034//GO:0006281	purine nucleobase metabolic process//ATP metabolic process//DNA repair	GO:0046872//GO:0008270//GO:0004017	metal ion binding//zinc ion binding//adenylate kinase activity	--	--	KOG1721	FOG: Zn-finger
c118879_g1	309	hsp70 protein [Zea mays]	Populus trichocarpa predicted protein, mRNA	K03283	HSPA1_8	heat shock 70kDa protein 1/8	http://www.genome.jp/dbget-bin/www_bget?ko:K03283	P22953	524	2.09e-62	Probable mediator of RNA polymerase II transcription subunit 37e OS=Arabidopsis thaliana GN=MED37E PE=1 SV=3	PF02782	FGGY family of carbohydrate kinases, C-terminal domain	GO:0005975	carbohydrate metabolic process	GO:0016773	phosphotransferase activity, alcohol group as acceptor	--	--	KOG0101	Molecular chaperones HSP70/HSC70, HSP70 superfamily
c11890_g1	239	hypothetical protein DOTSEDRAFT_74173 [Dothistroma septosporum NZE10]	--	K04459	DUSP, MKP	dual specificity MAP kinase phosphatase	http://www.genome.jp/dbget-bin/www_bget?ko:K04459	P38148	190	2.03e-16	Dual specificity protein phosphatase PPS1 OS=Saccharomyces cerevisiae (strain ATCC 204508 / S288c) GN=PPS1 PE=1 SV=1	PF00782	Dual specificity phosphatase, catalytic domain	GO:0006470	protein dephosphorylation	GO:0008138	protein tyrosine/serine/threonine phosphatase activity	--	--	--	--
c119025_g1	319	similar to fructose-2,6-bisphosphatase [Leptosphaeria maculans JN3] >gi|312213028|emb|CBX93110.1| similar to fructose-2,6-bisphosphatase [Leptosphaeria maculans JN3]	Phaeosphaeria nodorum SN15 hypothetical protein partial mRNA	K01103	PFKFB	6-phosphofructo-2-kinase / fructose-2,6-bisphosphatase	http://www.genome.jp/dbget-bin/www_bget?ko:K01103	P32604	439	1.87e-51	Fructose-2,6-bisphosphatase OS=Saccharomyces cerevisiae (strain ATCC 204508 / S288c) GN=FBP26 PE=1 SV=2	--	--	GO:0006003//GO:0006000//GO:0006013	fructose 2,6-bisphosphate metabolic process//fructose metabolic process//mannose metabolic process	GO:0003873//GO:0005524//GO:0004331	6-phosphofructo-2-kinase activity//ATP binding//fructose-2,6-bisphosphate 2-phosphatase activity	--	--	KOG0234	Fructose-6-phosphate 2-kinase/fructose-2,6-biphosphatase
c119025_g2	471	hypothetical protein MYCGRDRAFT_107052 [Zymoseptoria tritici IPO323] >gi|339476033|gb|EGP91124.1| hypothetical protein MYCGRDRAFT_107052 [Zymoseptoria tritici IPO323]	Phaeosphaeria nodorum SN15 hypothetical protein partial mRNA	K01103	PFKFB	6-phosphofructo-2-kinase / fructose-2,6-bisphosphatase	http://www.genome.jp/dbget-bin/www_bget?ko:K01103	P32604	623	9.37e-78	Fructose-2,6-bisphosphatase OS=Saccharomyces cerevisiae (strain ATCC 204508 / S288c) GN=FBP26 PE=1 SV=2	PF01591	6-phosphofructo-2-kinase	GO:0006006//GO:0006003//GO:0006013//GO:0006000	glucose metabolic process//fructose 2,6-bisphosphate metabolic process//mannose metabolic process//fructose metabolic process	GO:0003873//GO:0005524//GO:0004331	6-phosphofructo-2-kinase activity//ATP binding//fructose-2,6-bisphosphate 2-phosphatase activity	--	--	KOG0234	Fructose-6-phosphate 2-kinase/fructose-2,6-biphosphatase
c119100_g1	1718	arginine kinase [Anasa tristis]	Pediculus humanus corporis Arginine kinase, putative, mRNA	K00934	E2.7.3.3	arginine kinase	http://www.genome.jp/dbget-bin/www_bget?ko:K00934	P91798	1594	0	Arginine kinase OS=Schistocerca americana GN=ARGK PE=2 SV=1	PF02807//PF00217	ATP:guanido phosphotransferase, N-terminal domain//ATP:guanido phosphotransferase, C-terminal catalytic domain	--	--	GO:0016301//GO:0016772	kinase activity//transferase activity, transferring phosphorus-containing groups	--	--	KOG3581	Creatine kinases
c11917_g1	317	Os09g0281700 [Oryza sativa Japonica Group] >gi|113631002|dbj|BAF24683.1| Os09g0281700, partial [Oryza sativa Japonica Group]	--	--	--	--	--	P25766	120	1.4e-07	Ras-related protein RGP1 OS=Oryza sativa subsp. japonica GN=RGP1 PE=2 SV=2	--	--	GO:0080092//GO:0015031//GO:0007264	regulation of pollen tube growth//protein transport//small GTPase mediated signal transduction	GO:0019900//GO:0005525	kinase binding//GTP binding	GO:0045177//GO:0090404//GO:0070382//GO:0005886	apical part of cell//pollen tube tip//exocytic vesicle//plasma membrane	KOG0087	GTPase Rab11/YPT3, small G protein superfamily
c119254_g2	2154	PREDICTED: probable xyloglucan glycosyltransferase 6-like [Vitis vinifera]	PREDICTED: Vitis vinifera probable xyloglucan glycosyltransferase 6-like (LOC100250441), mRNA	--	--	--	--	Q9SRT3	1849	0	Probable xyloglucan glycosyltransferase 6 OS=Arabidopsis thaliana GN=CSLC6 PE=1 SV=1	PF08472//PF01372//PF13506	Sucrose-6-phosphate phosphohydrolase C-terminal//Melittin//Glycosyl transferase family 21	GO:0005982//GO:0005986//GO:0045859//GO:0005985	starch metabolic process//sucrose biosynthetic process//regulation of protein kinase activity//sucrose metabolic process	GO:0016757//GO:0050307//GO:0004860	transferase activity, transferring glycosyl groups//sucrose-phosphate phosphatase activity//protein kinase inhibitor activity	GO:0005576	extracellular region	--	--
c119296_g1	1229	hypothetical protein PRUPE_ppa003651m2g, partial [Prunus persica] >gi|462409620|gb|EMJ14954.1| hypothetical protein PRUPE_ppa003651m2g, partial [Prunus persica]	Arabidopsis lyrata subsp. lyrata ATMPK19, mRNA	K04371	MAPK1_3	mitogen-activated protein kinase 1/3	http://www.genome.jp/dbget-bin/www_bget?ko:K04371	Q9C5C0	988	2.54e-126	Mitogen-activated protein kinase 18 OS=Arabidopsis thaliana GN=MPK18 PE=1 SV=4	PF06293//PF00069//PF07714	Lipopolysaccharide kinase (Kdo/WaaP) family//Protein kinase domain//Protein tyrosine kinase	GO:0006468//GO:0009103	protein phosphorylation//lipopolysaccharide biosynthetic process	GO:0016773//GO:0005524//GO:0004672	phosphotransferase activity, alcohol group as acceptor//ATP binding//protein kinase activity	GO:0016020	membrane	KOG0660	Mitogen-activated protein kinase
c119528_g1	1022	hypothetical protein BAUCODRAFT_257650 [Baudoinia compniacensis UAMH 10762] >gi|449296654|gb|EMC92673.1| hypothetical protein BAUCODRAFT_257650 [Baudoinia compniacensis UAMH 10762]	--	K00850	pfkA, PFK	6-phosphofructokinase 1	http://www.genome.jp/dbget-bin/www_bget?ko:K00850	Q4W9B8	1020	7e-130	ATP-dependent 6-phosphofructokinase OS=Neosartorya fumigata (strain ATCC MYA-4609 / Af293 / CBS 101355 / FGSC A1100) GN=pfkA PE=3 SV=1	PF00365	Phosphofructokinase	GO:0006000//GO:0006096//GO:0006012//GO:0006098//GO:0006094//GO:0006013	fructose metabolic process//glycolytic process//galactose metabolic process//pentose-phosphate shunt//gluconeogenesis//mannose metabolic process	GO:0003872	6-phosphofructokinase activity	GO:0005945	6-phosphofructokinase complex	KOG2440	Pyrophosphate-dependent phosphofructo-1-kinase
c119554_g1	3138	Serine-threonine protein kinase, plant-type, putative [Theobroma cacao] >gi|508723903|gb|EOY15800.1| Serine-threonine protein kinase, plant-type, putative [Theobroma cacao]	--	--	--	--	--	C0LGP4	1638	0	Probable LRR receptor-like serine/threonine-protein kinase At3g47570 OS=Arabidopsis thaliana GN=At3g47570 PE=2 SV=1	PF07714//PF00069//PF00560	Protein tyrosine kinase//Protein kinase domain//Leucine Rich Repeat	GO:0006468	protein phosphorylation	GO:0005515//GO:0004672//GO:0005524	protein binding//protein kinase activity//ATP binding	--	--	--	--
c119656_g1	3781	hypothetical protein JCGZ_19946 [Jatropha curcas]	Hordeum vulgare subsp. vulgare mRNA for predicted protein, partial cds, clone: NIASHv1071H07	--	--	--	--	Q9S7I6	2713	0	LRR receptor-like serine/threonine-protein kinase RPK2 OS=Arabidopsis thaliana GN=RPK2 PE=2 SV=1	PF07714//PF00560//PF00069	Protein tyrosine kinase//Leucine Rich Repeat//Protein kinase domain	GO:0006468	protein phosphorylation	GO:0005515//GO:0004672//GO:0005524	protein binding//protein kinase activity//ATP binding	--	--	--	--
c119667_g1	610	Homoserine_dh-domain-containing protein, partial [Sphaerulina musiva SO2202]	Magnaporthe oryzae 70-15 homoserine dehydrogenase (MGG_11450) mRNA, complete cds	K12524	thrA	bifunctional aspartokinase / homoserine dehydrogenase 1	http://www.genome.jp/dbget-bin/www_bget?ko:K12524	Q5B998	649	7.91e-82	Homoserine dehydrogenase OS=Emericella nidulans (strain FGSC A4 / ATCC 38163 / CBS 112.46 / NRRL 194 / M139) GN=AN2882 PE=1 SV=1	PF00742	Homoserine dehydrogenase	GO:0006520//GO:0055114	cellular amino acid metabolic process//oxidation-reduction process	--	--	--	--	KOG0455	Homoserine dehydrogenase
c119791_g1	2226	PREDICTED: inositol-tetrakisphosphate 1-kinase 1-like [Vitis vinifera]	--	K00913	ITPK1	inositol-1,3,4-trisphosphate 5/6-kinase / inositol-tetrakisphosphate 1-kinase	http://www.genome.jp/dbget-bin/www_bget?ko:K00913	Q84Y01	1038	4.86e-133	Inositol-tetrakisphosphate 1-kinase 1 OS=Zea mays GN=ITPK1 PE=2 SV=1	PF05770	Inositol 1, 3, 4-trisphosphate 5/6-kinase	GO:0032957	inositol trisphosphate metabolic process	GO:0052726//GO:0047325//GO:0052725//GO:0005524//GO:0000287	inositol-1,3,4-trisphosphate 5-kinase activity//inositol tetrakisphosphate 1-kinase activity//inositol-1,3,4-trisphosphate 6-kinase activity//ATP binding//magnesium ion binding	GO:0005622	intracellular	--	--
c11981_g1	409	hypothetical protein G647_00588 [Cladophialophora carrionii CBS 160.54] >gi|565939033|gb|ETI28139.1| hypothetical protein G647_00588 [Cladophialophora carrionii CBS 160.54]	--	--	--	--	--	O94399	143	5.18e-10	Twinfilin OS=Schizosaccharomyces pombe (strain 972 / ATCC 24843) GN=twf1 PE=1 SV=1	PF00241	Cofilin/tropomyosin-type actin-binding protein	--	--	GO:0003779	actin binding	GO:0005622	intracellular	KOG1747	Protein tyrosine kinase 9/actin monomer-binding protein
c119883_g1	1991	PREDICTED: glycerol kinase [Cucumis melo]	Sorghum bicolor hypothetical protein, mRNA	K00864	glpK, GK	glycerol kinase	http://www.genome.jp/dbget-bin/www_bget?ko:K00864	Q9M8L4	2140	0	Glycerol kinase OS=Arabidopsis thaliana GN=GLPK PE=1 SV=1	PF00370//PF03857//PF02782	FGGY family of carbohydrate kinases, N-terminal domain//Colicin immunity protein//FGGY family of carbohydrate kinases, C-terminal domain	GO:0030153//GO:0005975//GO:0006955	bacteriocin immunity//carbohydrate metabolic process//immune response	GO:0016773//GO:0015643	phosphotransferase activity, alcohol group as acceptor//toxic substance binding	GO:0019814	immunoglobulin complex	KOG2517	Ribulose kinase and related carbohydrate kinases
c119961_g1	1141	PREDICTED: BRI1 kinase inhibitor 1-like [Fragaria vesca subsp. vesca]	--	--	--	--	--	--	--	--	--	PF00333	Ribosomal protein S5, N-terminal domain	GO:0042254//GO:0006412	ribosome biogenesis//translation	GO:0003735//GO:0003723	structural constituent of ribosome//RNA binding	GO:0005840	ribosome	--	--
c119991_g1	796	PREDICTED: phosphoglycerate kinase 1, chloroplastic-like [Malus domestica]	PREDICTED: Glycine max phosphoglycerate kinase, chloroplastic-like (LOC100795933), mRNA	K00927	PGK, pgk	phosphoglycerate kinase	http://www.genome.jp/dbget-bin/www_bget?ko:K00927	Q9LD57	922	2.43e-120	Phosphoglycerate kinase 1, chloroplastic OS=Arabidopsis thaliana GN=PGK1 PE=1 SV=1	PF00162	Phosphoglycerate kinase	GO:0015976//GO:0016310//GO:0006094//GO:0006096	carbon utilization//phosphorylation//gluconeogenesis//glycolytic process	GO:0004618	phosphoglycerate kinase activity	--	--	KOG1367	3-phosphoglycerate kinase
c120041_g1	303	unnamed protein product [Coffea canephora]	--	--	--	--	--	O80946	400	5.42e-45	ABC transporter G family member 1 OS=Arabidopsis thaliana GN=ABCG1 PE=2 SV=1	PF03193//PF01443//PF00910//PF01926//PF00005//PF06414	Protein of unknown function, DUF258//Viral (Superfamily 1) RNA helicase//RNA helicase//50S ribosome-binding GTPase//ABC transporter//Zeta toxin	--	--	GO:0003724//GO:0003924//GO:0005525//GO:0016301//GO:0003723//GO:0016887//GO:0005524	RNA helicase activity//GTPase activity//GTP binding//kinase activity//RNA binding//ATPase activity//ATP binding	--	--	KOG0061	Transporter, ABC superfamily (Breast cancer resistance protein)
c120079_g1	317	--	--	--	--	--	--	--	--	--	--	PF07694	5TMR of 5TMR-LYT	GO:0071555//GO:0000160//GO:0016310	cell wall organization//phosphorelay signal transduction system//phosphorylation	GO:0000155//GO:0004673	phosphorelay sensor kinase activity//protein histidine kinase activity	GO:0009365//GO:0016021	protein histidine kinase complex//integral component of membrane	--	--
c120200_g1	2045	CBL-interacting serine/threonine-protein kinase 1 [Morus notabilis]	Vitis vinifera CBL-interacting serine/threonine-protein kinase 1-like (CIPK19), mRNA >gi|229609838|gb|FJ901247.1| Vitis vinifera CBL-interacting protein kinase 19 (CIPK19) mRNA, complete cds	K07198	PRKAA, AMPK	5'-AMP-activated protein kinase, catalytic alpha subunit	http://www.genome.jp/dbget-bin/www_bget?ko:K07198	Q8RWC9	1364	0	CBL-interacting serine/threonine-protein kinase 1 OS=Arabidopsis thaliana GN=CIPK1 PE=1 SV=2	PF03822//PF07714//PF06293//PF04615//PF00069	NAF domain//Protein tyrosine kinase//Lipopolysaccharide kinase (Kdo/WaaP) family//Utp14 protein//Protein kinase domain	GO:0006468//GO:0007165//GO:0009103//GO:0006364	protein phosphorylation//signal transduction//lipopolysaccharide biosynthetic process//rRNA processing	GO:0016773//GO:0005524//GO:0004672	phosphotransferase activity, alcohol group as acceptor//ATP binding//protein kinase activity	GO:0032040//GO:0016020	small-subunit processome//membrane	KOG0583	Serine/threonine protein kinase
c120214_g1	1521	unnamed protein product [Vitis vinifera]	--	K08867	WNK, PRKWNK	WNK lysine deficient protein kinase	http://www.genome.jp/dbget-bin/www_bget?ko:K08867	Q8S8Y8	987	2.89e-125	Probable serine/threonine-protein kinase WNK6 OS=Arabidopsis thaliana GN=WNK6 PE=2 SV=1	PF09213//PF00069//PF07714	M3//Protein kinase domain//Protein tyrosine kinase	GO:0006468	protein phosphorylation	GO:0005524//GO:0004672//GO:0019956	ATP binding//protein kinase activity//chemokine binding	--	--	KOG0584	Serine/threonine protein kinase
c120303_g1	730	Cysteine-rich RLK (RECEPTOR-like protein kinase) 8 [Theobroma cacao] >gi|508716009|gb|EOY07906.1| Cysteine-rich RLK (RECEPTOR-like protein kinase) 8 [Theobroma cacao]	Carica papaya BAC clone 85C03, complete sequence	--	--	--	--	P04146	296	3.44e-37	Copia protein OS=Drosophila melanogaster GN=GIP PE=1 SV=3	--	--	--	--	--	--	--	--	--	--
c120353_g1	1260	PREDICTED: glucosidase 2 subunit beta [Prunus mume]	--	K08288	PRKCSH	protein kinase C substrate 80K-H	http://www.genome.jp/dbget-bin/www_bget?ko:K08288	Q9FM96	597	2.49e-68	Glucosidase 2 subunit beta OS=Arabidopsis thaliana GN=PSL4 PE=2 SV=1	PF00057	Low-density lipoprotein receptor domain class A	--	--	GO:0005515	protein binding	--	--	KOG2397	Protein kinase C substrate, 80 KD protein, heavy chain
c120434_g1	1526	PREDICTED: random slug protein 5-like [Prunus mume]	Arabidopsis thaliana AT1G22180 mRNA, complete cds, clone: RAFL22-31-N08	--	--	--	--	Q55CU8	337	1.81e-33	Random slug protein 5 OS=Dictyostelium discoideum GN=rsc5 PE=2 SV=1	PF09162//PF04275	Tap, RNA-binding//Phosphomevalonate kinase	GO:0006695//GO:0006406//GO:0006694	cholesterol biosynthetic process//mRNA export from nucleus//steroid biosynthetic process	GO:0003723//GO:0004631	RNA binding//phosphomevalonate kinase activity	GO:0005634//GO:0005737	nucleus//cytoplasm	KOG1470	Phosphatidylinositol transfer protein PDR16 and related proteins
c120522_g1	2706	PREDICTED: cyclin-dependent kinase inhibitor 5-like [Malus domestica]	--	--	--	--	--	Q8GYJ3	227	4.69e-24	Cyclin-dependent kinase inhibitor 4 OS=Arabidopsis thaliana GN=KRP4 PE=1 SV=2	PF02234	Cyclin-dependent kinase inhibitor	GO:0007050//GO:0045859	cell cycle arrest//regulation of protein kinase activity	GO:0004861	cyclin-dependent protein serine/threonine kinase inhibitor activity	GO:0005634	nucleus	--	--
c120698_g1	714	hypothetical protein SNOG_12666 [Phaeosphaeria nodorum SN15] >gi|121924681|sp|Q0U6E8.1|MTLD_PHANO RecName: Full=Mannitol-1-phosphate 5-dehydrogenase; Short=M1PDH; Short=MPD; Short=MPDH [Phaeosphaeria nodorum SN15] >gi|111058844|gb|EAT79964.1| hypothetical protein SNOG_12666 [Phaeosphaeria nodorum SN15]	Phaeosphaeria nodorum SN15 hypothetical protein partial mRNA	K00009	mtlD	mannitol-1-phosphate 5-dehydrogenase	http://www.genome.jp/dbget-bin/www_bget?ko:K00009	Q0U6E8	1038	1.39e-139	Mannitol-1-phosphate 5-dehydrogenase OS=Phaeosphaeria nodorum (strain SN15 / ATCC MYA-4574 / FGSC 10173) GN=mpd1 PE=2 SV=1	PF08125//PF08918//PF01232//PF02737//PF03721	Mannitol dehydrogenase C-terminal domain//PhoQ Sensor//Mannitol dehydrogenase Rossmann domain//3-hydroxyacyl-CoA dehydrogenase, NAD binding domain//UDP-glucose/GDP-mannose dehydrogenase family, NAD binding domain	GO:0016310//GO:0006000//GO:0006550//GO:0000160//GO:0006631//GO:0006013//GO:0006633//GO:0018874//GO:0006574//GO:0018106//GO:0019594//GO:0006552//GO:0055114//GO:0006568//GO:0006554	phosphorylation//fructose metabolic process//isoleucine catabolic process//phosphorelay signal transduction system//fatty acid metabolic process//mannose metabolic process//fatty acid biosynthetic process//benzoate metabolic process//valine catabolic process//peptidyl-histidine phosphorylation//mannitol metabolic process//leucine catabolic process//oxidation-reduction process//tryptophan metaboli…	GO:0016616//GO:0046872//GO:0000166//GO:0003857//GO:0004673//GO:0008926//GO:0016491//GO:0050662//GO:0051287//GO:0005524	oxidoreductase activity, acting on the CH-OH group of donors, NAD or NADP as acceptor//metal ion binding//nucleotide binding//3-hydroxyacyl-CoA dehydrogenase activity//protein histidine kinase activity//mannitol-1-phosphate 5-dehydrogenase activity//oxidoreductase activity//coenzyme binding//NAD binding//ATP binding	GO:0009365//GO:0016020	protein histidine kinase complex//membrane	--	--
c120788_g1	2324	PREDICTED: CDPK-related kinase 4-like [Prunus mume]	Populus trichocarpa CPK related kinase 4 (CRK4), mRNA	--	--	--	--	Q9ZUZ2	1812	0	CDPK-related kinase 3 OS=Arabidopsis thaliana GN=CRK3 PE=1 SV=1	PF07714//PF06293//PF00069	Protein tyrosine kinase//Lipopolysaccharide kinase (Kdo/WaaP) family//Protein kinase domain	GO:0009103//GO:0006468	lipopolysaccharide biosynthetic process//protein phosphorylation	GO:0004672//GO:0005524//GO:0016773	protein kinase activity//ATP binding//phosphotransferase activity, alcohol group as acceptor	GO:0016020	membrane	KOG0032	Ca2+/calmodulin-dependent protein kinase, EF-Hand protein superfamily
c121037_g3	2338	putative polyprotein [Oryza sativa Japonica Group] >gi|108708884|gb|ABF96679.1| retrotransposon protein, putative, Ty1-copia subclass [Oryza sativa Japonica Group]	--	--	--	--	--	P92519	306	1.94e-29	Uncharacterized mitochondrial protein AtMg00810 OS=Arabidopsis thaliana GN=AtMg00810 PE=4 SV=1	PF09036	Bcr-Abl oncoprotein oligomerisation domain	GO:0016310//GO:0006468//GO:0007165//GO:0009069	phosphorylation//protein phosphorylation//signal transduction//serine family amino acid metabolic process	GO:0005096//GO:0004674	GTPase activator activity//protein serine/threonine kinase activity	--	--	--	--
c121078_g1	685	--	--	--	--	--	--	--	--	--	--	PF04655	Aminoglycoside/hydroxyurea antibiotic resistance kinase	GO:0019748//GO:0006468	secondary metabolic process//protein phosphorylation	GO:0016773	phosphotransferase activity, alcohol group as acceptor	--	--	--	--
c121158_g1	1183	ABC transporter family protein [Camellia sinensis]	Lotus japonicus clone JCVI-FLLj-16C8 unknown mRNA	K12608	CAF16	CCR4-NOT complex subunit CAF16	http://www.genome.jp/dbget-bin/www_bget?ko:K12608	Q3EDJ0	916	3.9e-120	ABC transporter I family member 19 OS=Arabidopsis thaliana GN=ABCI19 PE=2 SV=1	PF06414//PF07728//PF00005//PF00448//PF10662//PF08477//PF00004	Zeta toxin//AAA domain (dynein-related subfamily)//ABC transporter//SRP54-type protein, GTPase domain//Ethanolamine utilisation - propanediol utilisation//Miro-like protein//ATPase family associated with various cellular activities (AAA)	GO:0006200//GO:0006576//GO:0006614//GO:0007264	ATP catabolic process//cellular biogenic amine metabolic process//SRP-dependent cotranslational protein targeting to membrane//small GTPase mediated signal transduction	GO:0005525//GO:0016887//GO:0016301//GO:0005524	GTP binding//ATPase activity//kinase activity//ATP binding	GO:0005622	intracellular	KOG2355	Predicted ABC-type transport, ATPase component/CCR4 associated factor
c121279_g1	1178	--	--	--	--	--	--	--	--	--	--	PF11522//PF04275	Yeast phosphatidylinositol-4-OH kinase Pik1//Phosphomevalonate kinase	GO:0006695//GO:0006694	cholesterol biosynthetic process//steroid biosynthetic process	GO:0016773//GO:0004631	phosphotransferase activity, alcohol group as acceptor//phosphomevalonate kinase activity	GO:0005737	cytoplasm	--	--
c121287_g1	864	PREDICTED: uncharacterized protein LOC103422934 [Malus domestica]	--	--	--	--	--	Q683C9	129	3.06e-07	Serine/threonine-protein kinase Aurora-2 OS=Arabidopsis thaliana GN=AUR2 PE=2 SV=2	--	--	--	--	--	--	--	--	--	--
c12129_g1	1005	hypothetical protein E5Q_05968 [Mixia osmundae IAM 14324] >gi|658165194|gb|KEI39906.1| hypothetical protein L969DRAFT_16578 [Mixia osmundae IAM 14324]	--	K17757	CARKD	ATP-dependent NAD(P)H-hydrate dehydratase	http://www.genome.jp/dbget-bin/www_bget?ko:K17757	Q4P219	900	9.11e-118	ATP-dependent (S)-NAD(P)H-hydrate dehydratase OS=Ustilago maydis (strain 521 / FGSC 9021) GN=UM05844 PE=3 SV=1	PF12343//PF02110	Cold shock protein DEAD box A//Hydroxyethylthiazole kinase family	GO:0009228//GO:0006772	thiamine biosynthetic process//thiamine metabolic process	GO:0004417//GO:0016817	hydroxyethylthiazole kinase activity//hydrolase activity, acting on acid anhydrides	--	--	KOG3974	Predicted sugar kinase
c121311_g1	1217	PREDICTED: probable LRR receptor-like serine/threonine-protein kinase At1g69990 [Malus domestica]	--	--	--	--	--	C0LGI5	262	3.22e-23	Probable LRR receptor-like serine/threonine-protein kinase At1g69990 OS=Arabidopsis thaliana GN=At1g69990 PE=2 SV=1	PF00560	Leucine Rich Repeat	--	--	GO:0005515	protein binding	--	--	--	--
c121317_g1	1131	hypothetical protein PRUPE_ppa024953mg, partial [Prunus persica] >gi|462421657|gb|EMJ25920.1| hypothetical protein PRUPE_ppa024953mg, partial [Prunus persica]	--	--	--	--	--	Q9LX31	514	1.44e-60	Tetrapyrrole-binding protein, chloroplastic OS=Arabidopsis thaliana GN=GUN4 PE=1 SV=1	PF08064	UME (NUC010) domain	GO:0016310//GO:0009069	phosphorylation//serine family amino acid metabolic process	GO:0004674	protein serine/threonine kinase activity	--	--	--	--
c121385_g2	657	hypothetical protein DOTSEDRAFT_145099 [Dothistroma septosporum NZE10]	Pyrenophora teres f. teres 0-1 hypothetical protein, mRNA	K03283	HSPA1_8	heat shock 70kDa protein 1/8	http://www.genome.jp/dbget-bin/www_bget?ko:K03283	P78695	911	2.71e-117	78 kDa glucose-regulated protein homolog OS=Neurospora crassa (strain ATCC 24698 / 74-OR23-1A / CBS 708.71 / DSM 1257 / FGSC 987) GN=grp78 PE=3 SV=3	PF02782	FGGY family of carbohydrate kinases, C-terminal domain	GO:0005975	carbohydrate metabolic process	GO:0016773	phosphotransferase activity, alcohol group as acceptor	--	--	KOG0100	Molecular chaperones GRP78/BiP/KAR2, HSP70 superfamily
c121489_g1	623	hypothetical protein MYCGRDRAFT_61126, partial [Zymoseptoria tritici IPO323] >gi|339470908|gb|EGP86005.1| hypothetical protein MYCGRDRAFT_61126 [Zymoseptoria tritici IPO323]	Myceliophthora thermophila ATCC 42464 hypothetical protein (MYCTH_2311879) mRNA, complete cds	K03189	ureG	urease accessory protein	http://www.genome.jp/dbget-bin/www_bget?ko:K03189	E0ZS47	813	1.07e-107	Urease accessory protein G OS=Oryza sativa subsp. indica GN=UREG PE=2 SV=1	PF07728//PF00009//PF06068//PF01926//PF01695//PF01057//PF00485	AAA domain (dynein-related subfamily)//Elongation factor Tu GTP binding domain//TIP49 C-terminus//50S ribosome-binding GTPase//IstB-like ATP binding protein//Parvovirus non-structural protein NS1//Phosphoribulokinase / Uridine kinase family	GO:0008152//GO:0030001//GO:0006184//GO:0019079	metabolic process//metal ion transport//GTP catabolic process//viral genome replication	GO:0016530//GO:0003924//GO:0005525//GO:0003678//GO:0016887//GO:0042803//GO:0016151//GO:0016301//GO:0005524	metallochaperone activity//GTPase activity//GTP binding//DNA helicase activity//ATPase activity//protein homodimerization activity//nickel cation binding//kinase activity//ATP binding	GO:0005657//GO:0005737	replication fork//cytoplasm	--	--
c121584_g1	1355	adenosine kinase [Gaeumannomyces graminis var. tritici R3-111a-1] >gi|402077364|gb|EJT72713.1| adenosine kinase [Gaeumannomyces graminis var. tritici R3-111a-1]	--	K00856	E2.7.1.20, ADK	adenosine kinase	http://www.genome.jp/dbget-bin/www_bget?ko:K00856	P47143	738	6.69e-92	Adenosine kinase OS=Saccharomyces cerevisiae (strain ATCC 204508 / S288c) GN=ADO1 PE=1 SV=1	PF07780	Spb1 C-terminal domain	GO:0006364	rRNA processing	GO:0008168	methyltransferase activity	GO:0005634	nucleus	KOG2854	Possible pfkB family carbohydrate kinase
c121623_g1	483	hypothetical protein MYCGRDRAFT_66489 [Zymoseptoria tritici IPO323] >gi|339477129|gb|EGP92220.1| hypothetical protein MYCGRDRAFT_66489 [Zymoseptoria tritici IPO323]	--	--	--	--	--	Q7Z9I0	149	2.79e-10	Uncharacterized MFS-type transporter C409.08 OS=Schizosaccharomyces pombe (strain 972 / ATCC 24843) GN=SPBC409.08 PE=3 SV=1	PF11629	C terminal SARAH domain of Mst1	GO:0016310//GO:0009069	phosphorylation//serine family amino acid metabolic process	GO:0004674	protein serine/threonine kinase activity	--	--	--	--
c121765_g1	2795	hypothetical protein JCGZ_13953 [Jatropha curcas]	Populus trichocarpa predicted protein, mRNA	--	--	--	--	F4JHH5	2982	0	Exocyst complex component SEC15B OS=Arabidopsis thaliana GN=SEC15B PE=1 SV=1	PF05499//PF02965//PF11640//PF04091	DNA methyltransferase 1-associated protein 1 (DMAP1)//Vitamin B12 dependent methionine synthase, activation domain//Telomere-length maintenance and DNA damage repair//Exocyst complex subunit Sec15-like	GO:0006904//GO:0009069//GO:0045892//GO:0016310//GO:0009086	vesicle docking involved in exocytosis//serine family amino acid metabolic process//negative regulation of transcription, DNA-templated//phosphorylation//methionine biosynthetic process	GO:0004674//GO:0008705	protein serine/threonine kinase activity//methionine synthase activity	GO:0000145//GO:0005634//GO:0005622	exocyst//nucleus//intracellular	KOG2176	Exocyst complex, subunit SEC15
c121807_g1	404	hypothetical protein DOTSEDRAFT_141098 [Dothistroma septosporum NZE10]	--	K04688	RPS6KB	p70 ribosomal S6 kinase	http://www.genome.jp/dbget-bin/www_bget?ko:K04688	Q9P7J8	299	6.82e-31	Serine/threonine-protein kinase gad8 OS=Schizosaccharomyces pombe (strain 972 / ATCC 24843) GN=gad8 PE=1 SV=1	PF00433//PF01581	Protein kinase C terminal domain//FMRFamide related peptide family	GO:0007218//GO:0016310//GO:0006468//GO:0009069	neuropeptide signaling pathway//phosphorylation//protein phosphorylation//serine family amino acid metabolic process	GO:0004674//GO:0005524	protein serine/threonine kinase activity//ATP binding	--	--	KOG0598	Ribosomal protein S6 kinase and related proteins
c121807_g2	215	hypothetical protein BAUCODRAFT_37182 [Baudoinia compniacensis UAMH 10762] >gi|449297477|gb|EMC93495.1| hypothetical protein BAUCODRAFT_37182 [Baudoinia compniacensis UAMH 10762]	--	--	--	--	--	--	--	--	--	PF00433	Protein kinase C terminal domain	GO:0016310//GO:0006468//GO:0009069	phosphorylation//protein phosphorylation//serine family amino acid metabolic process	GO:0004674//GO:0005524	protein serine/threonine kinase activity//ATP binding	--	--	--	--
c121838_g1	299	Ribosomal protein S24e [Macrophomina phaseolina MS6]	--	K02974	RP-S24e, RPS24	small subunit ribosomal protein S24e	http://www.genome.jp/dbget-bin/www_bget?ko:K02974	P0CX32	274	3.45e-30	40S ribosomal protein S24-B OS=Saccharomyces cerevisiae (strain ATCC 204508 / S288c) GN=RPS24B PE=1 SV=1	PF02827//PF01282	cAMP-dependent protein kinase inhibitor//Ribosomal protein S24e	GO:0042254//GO:0006469//GO:0045859//GO:0006412	ribosome biogenesis//negative regulation of protein kinase activity//regulation of protein kinase activity//translation	GO:0004862//GO:0003735	cAMP-dependent protein kinase inhibitor activity//structural constituent of ribosome	GO:0005952//GO:0005840//GO:0005622	cAMP-dependent protein kinase complex//ribosome//intracellular	KOG3424	40S ribosomal protein S24
c121957_g1	611	--	--	--	--	--	--	--	--	--	--	PF05191//PF03333	Adenylate kinase, active site lid//Adhesin biosynthesis transcription regulatory protein	GO:0046034//GO:0006355//GO:0006144	ATP metabolic process//regulation of transcription, DNA-templated//purine nucleobase metabolic process	GO:0004017	adenylate kinase activity	--	--	--	--
c121968_g2	828	PREDICTED: putative cyclin-A3-1-like isoform 1 [Vitis vinifera] >gi|302142243|emb|CBI19446.3| unnamed protein product [Vitis vinifera]	--	K06627	CCNA	cyclin A	http://www.genome.jp/dbget-bin/www_bget?ko:K06627	Q3ECW2	554	1.34e-66	Cyclin-A3-4 OS=Arabidopsis thaliana GN=CYCA3-4 PE=1 SV=1	PF02984	Cyclin, C-terminal domain	GO:0051301//GO:0000079	cell division//regulation of cyclin-dependent protein serine/threonine kinase activity	GO:0019901	protein kinase binding	GO:0005634	nucleus	KOG0654	G2/Mitotic-specific cyclin A
c122118_g3	1149	PREDICTED: somatic embryogenesis receptor kinase 1-like [Prunus mume]	Camellia sinensis putative serine-threonine protein kinase mRNA, complete cds	--	--	--	--	Q94AG2	538	1.63e-60	Somatic embryogenesis receptor kinase 1 OS=Arabidopsis thaliana GN=SERK1 PE=1 SV=2	PF00560	Leucine Rich Repeat	--	--	GO:0005515	protein binding	--	--	--	--
c12239_g1	274	hypothetical protein W97_08377 [Coniosporium apollinis CBS 100218] >gi|494832953|gb|EON69064.1| hypothetical protein W97_08377 [Coniosporium apollinis CBS 100218]	--	K08955	YME1	ATP-dependent metalloprotease	http://www.genome.jp/dbget-bin/www_bget?ko:K08955	O59824	336	2.63e-36	ATP-dependent zinc metalloprotease YME1 homolog OS=Schizosaccharomyces pombe (strain 972 / ATCC 24843) GN=SPCC965.04c PE=3 SV=1	PF06068//PF01078//PF07726//PF01695//PF05496//PF00004//PF00158//PF02562//PF00005//PF07728//PF06414//PF00931//PF00910	TIP49 C-terminus//Magnesium chelatase, subunit ChlI//ATPase family associated with various cellular activities (AAA)//IstB-like ATP binding protein//Holliday junction DNA helicase ruvB N-terminus//ATPase family associated with various cellular activities (AAA)//Sigma-54 interaction domain//PhoH-like protein//ABC transporter//AAA domain (dynein-related subfamily)//Zeta toxin//NB-ARC domain//RNA he…	GO:0006281//GO:0015995//GO:0015979//GO:0006355//GO:0015994//GO:0006310	DNA repair//chlorophyll biosynthetic process//photosynthesis//regulation of transcription, DNA-templated//chlorophyll metabolic process//DNA recombination	GO:0016851//GO:0043531//GO:0016887//GO:0009378//GO:0008134//GO:0003678//GO:0003723//GO:0003724//GO:0016301//GO:0005524	magnesium chelatase activity//ADP binding//ATPase activity//four-way junction helicase activity//transcription factor binding//DNA helicase activity//RNA binding//RNA helicase activity//kinase activity//ATP binding	GO:0009379//GO:0005657//GO:0005667//GO:0010007	Holliday junction helicase complex//replication fork//transcription factor complex//magnesium chelatase complex	KOG0734	AAA+-type ATPase containing the peptidase M41 domain
c122444_g1	3021	PREDICTED: U-box domain-containing protein 35-like [Vitis vinifera]	PREDICTED: Solanum lycopersicum U-box domain-containing protein 52-like (LOC101266660), mRNA	--	--	--	--	Q9FKG5	1037	3.65e-124	U-box domain-containing protein 51 OS=Arabidopsis thaliana GN=PUB51 PE=2 SV=2	PF07714//PF00069//PF00582	Protein tyrosine kinase//Protein kinase domain//Universal stress protein family	GO:0006950//GO:0006468	response to stress//protein phosphorylation	GO:0005524//GO:0004672	ATP binding//protein kinase activity	--	--	--	--
c122468_g1	3970	PREDICTED: serine/threonine-protein kinase-like protein ACR4 [Nicotiana tomentosiformis]	Ricinus communis receptor protein kinase, putative, mRNA	--	--	--	--	Q9LX29	2632	0	Serine/threonine-protein kinase-like protein ACR4 OS=Arabidopsis thaliana GN=ACR4 PE=1 SV=1	PF07714//PF05995//PF00069	Protein tyrosine kinase//Cysteine dioxygenase type I//Protein kinase domain	GO:0019530//GO:0046439//GO:0006468//GO:0055114//GO:0006534	taurine metabolic process//L-cysteine metabolic process//protein phosphorylation//oxidation-reduction process//cysteine metabolic process	GO:0004672//GO:0005524//GO:0017172//GO:0005506	protein kinase activity//ATP binding//cysteine dioxygenase activity//iron ion binding	--	--	--	--
c122488_g1	3092	hypothetical protein CICLE_v10030974mg [Citrus clementina] >gi|557538381|gb|ESR49425.1| hypothetical protein CICLE_v10030974mg [Citrus clementina]	PREDICTED: Solanum lycopersicum leukotriene A-4 hydrolase-like (LOC101253581), mRNA	K01254	LTA4H	leukotriene-A4 hydrolase	http://www.genome.jp/dbget-bin/www_bget?ko:K01254	Q9FY49	1177	1.71e-146	Leukotriene A-4 hydrolase homolog OS=Arabidopsis thaliana GN=LKHA4 PE=2 SV=1	PF01433//PF03727//PF05453//PF09127	Peptidase family M1//Hexokinase//BmTXKS1/BmP02 toxin family//Leukotriene A4 hydrolase, C-terminal	GO:0009405//GO:0019370//GO:0006810//GO:0005975	pathogenesis//leukotriene biosynthetic process//transport//carbohydrate metabolic process	GO:0008270//GO:0005524//GO:0008237//GO:0016773//GO:0008200	zinc ion binding//ATP binding//metallopeptidase activity//phosphotransferase activity, alcohol group as acceptor//ion channel inhibitor activity	GO:0005576	extracellular region	KOG1047	Bifunctional leukotriene A4 hydrolase/aminopeptidase LTA4H
c122551_g1	568	--	--	--	--	--	--	--	--	--	--	PF06580	Histidine kinase	GO:0000160//GO:0016310	phosphorelay signal transduction system//phosphorylation	GO:0000155	phosphorelay sensor kinase activity	GO:0009365//GO:0016021	protein histidine kinase complex//integral component of membrane	--	--
c122590_g1	3559	Malectin/receptor-like protein kinase family protein [Theobroma cacao] >gi|508712520|gb|EOY04417.1| Malectin/receptor-like protein kinase family protein [Theobroma cacao]	PREDICTED: Vitis vinifera receptor-like protein kinase FERONIA-like (LOC100241219), mRNA	--	--	--	--	Q9SCZ4	2889	0	Receptor-like protein kinase FERONIA OS=Arabidopsis thaliana GN=FER PE=1 SV=1	PF07714//PF00069	Protein tyrosine kinase//Protein kinase domain	GO:0006468	protein phosphorylation	GO:0005524//GO:0004672	ATP binding//protein kinase activity	--	--	--	--
c122684_g1	1445	heat shock protein-like protein [Aureobasidium pullulans EXF-150]	Pyrenophora teres f. teres 0-1 hypothetical protein, mRNA	K03695	clpB	ATP-dependent Clp protease ATP-binding subunit ClpB	http://www.genome.jp/dbget-bin/www_bget?ko:K03695	P31540	1698	0	Heat shock protein hsp98 OS=Neurospora crassa (strain ATCC 24698 / 74-OR23-1A / CBS 708.71 / DSM 1257 / FGSC 987) GN=hsp98 PE=1 SV=2	PF00910//PF04851//PF00005//PF07728//PF06414//PF06309//PF04987//PF01695//PF00158//PF00004//PF07724//PF01078//PF00437//PF07726	RNA helicase//Type III restriction enzyme, res subunit//ABC transporter//AAA domain (dynein-related subfamily)//Zeta toxin//Torsin//Phosphatidylinositolglycan class N (PIG-N)//IstB-like ATP binding protein//Sigma-54 interaction domain//ATPase family associated with various cellular activities (AAA)//AAA domain (Cdc48 subfamily)//Magnesium chelatase, subunit ChlI//Type II/IV secretion system prote…	GO:0015995//GO:0015979//GO:0006810//GO:0015994//GO:0006355//GO:0051085//GO:0006506	chlorophyll biosynthetic process//photosynthesis//transport//chlorophyll metabolic process//regulation of transcription, DNA-templated//chaperone mediated protein folding requiring cofactor//GPI anchor biosynthetic process	GO:0016851//GO:0003677//GO:0016887//GO:0016740//GO:0008134//GO:0003723//GO:0003724//GO:0005524//GO:0016787//GO:0016301	magnesium chelatase activity//DNA binding//ATPase activity//transferase activity//transcription factor binding//RNA binding//RNA helicase activity//ATP binding//hydrolase activity//kinase activity	GO:0005667//GO:0010007//GO:0005789	transcription factor complex//magnesium chelatase complex//endoplasmic reticulum membrane	KOG1051	Chaperone HSP104 and related ATP-dependent Clp proteases
c122716_g1	2665	hypothetical protein PRUPE_ppa002807mg [Prunus persica] >gi|462418914|gb|EMJ23177.1| hypothetical protein PRUPE_ppa002807mg [Prunus persica]	--	--	--	--	--	Q9FY48	330	9.48e-30	E3 ubiquitin-protein ligase KEG OS=Arabidopsis thaliana GN=KEG PE=1 SV=2	PF00069//PF07714	Protein kinase domain//Protein tyrosine kinase	GO:0006468	protein phosphorylation	GO:0004672//GO:0005524	protein kinase activity//ATP binding	--	--	KOG0198	MEKK and related serine/threonine protein kinases
c122748_g1	1882	PREDICTED: probable serine/threonine-protein kinase At1g01540-like [Citrus sinensis]	PREDICTED: Cucumis sativus probable serine/threonine-protein kinase At1g01540-like (LOC101214966), mRNA >gi|449485437|ref|XM_004157120.1| PREDICTED: Cucumis sativus probable serine/threonine-protein kinase At1g01540-like (LOC101214966), mRNA	--	--	--	--	Q3EDL4	1542	0	Probable serine/threonine-protein kinase At1g01540 OS=Arabidopsis thaliana GN=At1g01540 PE=1 SV=2	PF05369//PF07714//PF00069	Monomethylamine methyltransferase MtmB//Protein tyrosine kinase//Protein kinase domain	GO:0006468//GO:0032259	protein phosphorylation//methylation	GO:0004672//GO:0005524//GO:0008168	protein kinase activity//ATP binding//methyltransferase activity	--	--	--	--
c122877_g1	1699	hypothetical protein CISIN_1g014750mg [Citrus sinensis]	Vitis vinifera clone SS0ABG52YL20	K14502	BIN2	protein brassinosteroid insensitive 2	http://www.genome.jp/dbget-bin/www_bget?ko:K14502	Q39012	1860	0	Shaggy-related protein kinase iota OS=Arabidopsis thaliana GN=ASK9 PE=2 SV=1	PF07714//PF00069	Protein tyrosine kinase//Protein kinase domain	GO:0006468	protein phosphorylation	GO:0004672//GO:0005524	protein kinase activity//ATP binding	--	--	KOG0658	Glycogen synthase kinase-3
c122927_g1	2195	hypothetical protein AALP_AA5G106200 [Arabis alpina]	--	--	--	--	--	Q99315	149	1.74e-08	Transposon Ty3-G Gag-Pol polyprotein OS=Saccharomyces cerevisiae (strain ATCC 204508 / S288c) GN=TY3B-G PE=1 SV=3	PF04106//PF02821	Autophagy protein Apg5//Staphylokinase/Streptokinase family	GO:0006914	autophagy	GO:0004252	serine-type endopeptidase activity	GO:0005737	cytoplasm	KOG0017	FOG: Transposon-encoded proteins with TYA, reverse transcriptase, integrase domains in various combinations
c122932_g2	1272	RAN protein kinase [Capronia epimyces CBS 606.96] >gi|590011458|gb|EXJ86662.1| RAN protein kinase [Capronia epimyces CBS 606.96]	--	K08800	NUAK	NUAK family, SNF1-like kinase	http://www.genome.jp/dbget-bin/www_bget?ko:K08800	P08092	815	3.82e-102	Negative regulator of sexual conjugation and meiosis OS=Schizosaccharomyces pombe (strain 972 / ATCC 24843) GN=ran1 PE=1 SV=2	PF09297//PF07714//PF00069//PF05445//PF06293	NADH pyrophosphatase zinc ribbon domain//Protein tyrosine kinase//Protein kinase domain//Poxvirus serine/threonine protein kinase//Lipopolysaccharide kinase (Kdo/WaaP) family	GO:0006468//GO:0009103	protein phosphorylation//lipopolysaccharide biosynthetic process	GO:0016773//GO:0016787//GO:0005524//GO:0046872//GO:0004672	phosphotransferase activity, alcohol group as acceptor//hydrolase activity//ATP binding//metal ion binding//protein kinase activity	GO:0016020	membrane	KOG0583	Serine/threonine protein kinase
c122969_g1	640	hypothetical protein BAUCODRAFT_201884 [Baudoinia compniacensis UAMH 10762] >gi|449305192|gb|EMD01199.1| hypothetical protein BAUCODRAFT_201884 [Baudoinia compniacensis UAMH 10762]	--	K00894	ETNK, EKI	ethanolamine kinase	http://www.genome.jp/dbget-bin/www_bget?ko:K00894	O81024	200	7.64e-17	Probable ethanolamine kinase OS=Arabidopsis thaliana GN=EMB1187 PE=2 SV=1	--	--	--	--	--	--	--	--	KOG4720	Ethanolamine kinase
c122969_g2	610	conserved hypothetical protein [Byssochlamys spectabilis No. 5]	--	--	--	--	--	P54352	127	2.73e-07	Ethanolamine kinase OS=Drosophila melanogaster GN=eas PE=1 SV=2	PF07973	Threonyl and Alanyl tRNA synthetase second additional domain	GO:0043039	tRNA aminoacylation	GO:0005524//GO:0016876	ATP binding//ligase activity, forming aminoacyl-tRNA and related compounds	--	--	KOG2686	Choline kinase
c123037_g1	1001	phosphoglycerate kinase [Coniosporium apollinis CBS 100218] >gi|494830955|gb|EON67466.1| phosphoglycerate kinase [Coniosporium apollinis CBS 100218]	--	K00927	PGK, pgk	phosphoglycerate kinase	http://www.genome.jp/dbget-bin/www_bget?ko:K00927	P24590	1038	1.01e-137	Phosphoglycerate kinase OS=Hypocrea rufa GN=pgk1 PE=3 SV=2	PF00162	Phosphoglycerate kinase	GO:0015976//GO:0006096//GO:0006094//GO:0016310	carbon utilization//glycolytic process//gluconeogenesis//phosphorylation	GO:0004618	phosphoglycerate kinase activity	--	--	KOG1367	3-phosphoglycerate kinase
c123037_g2	216	similar to phosphoglycerate kinase [Leptosphaeria maculans JN3] >gi|312212349|emb|CBX92432.1| similar to phosphoglycerate kinase [Leptosphaeria maculans JN3]	--	K00927	PGK, pgk	phosphoglycerate kinase	http://www.genome.jp/dbget-bin/www_bget?ko:K00927	P29407	290	4.35e-31	Phosphoglycerate kinase OS=Yarrowia lipolytica (strain CLIB 122 / E 150) GN=PGK1 PE=3 SV=1	PF00162	Phosphoglycerate kinase	GO:0006094//GO:0006096//GO:0016310//GO:0015976	gluconeogenesis//glycolytic process//phosphorylation//carbon utilization	GO:0004618	phosphoglycerate kinase activity	--	--	KOG1367	3-phosphoglycerate kinase
c123174_g1	740	PREDICTED: uncharacterized protein LOC103941658 [Pyrus x bretschneideri]	--	--	--	--	--	--	--	--	--	PF00437//PF05970//PF02367//PF01695//PF01637//PF02562//PF06414//PF02456//PF04851	Type II/IV secretion system protein//PIF1-like helicase//Uncharacterised P-loop hydrolase UPF0079//IstB-like ATP binding protein//Archaeal ATPase//PhoH-like protein//Zeta toxin//Adenovirus IVa2 protein//Type III restriction enzyme, res subunit	GO:0006281//GO:0019083//GO:0000723//GO:0006810//GO:0070526	DNA repair//viral transcription//telomere maintenance//transport//threonylcarbamoyladenosine biosynthetic process	GO:0003678//GO:0003677//GO:0005524//GO:0016787//GO:0016301	DNA helicase activity//DNA binding//ATP binding//hydrolase activity//kinase activity	GO:0005657	replication fork	KOG0987	DNA helicase PIF1/RRM3
c123617_g1	497	hypothetical protein DOTSEDRAFT_67854 [Dothistroma septosporum NZE10]	--	K00948	PRPS, prsA	ribose-phosphate pyrophosphokinase	http://www.genome.jp/dbget-bin/www_bget?ko:K00948	P46585	365	1.05e-40	Ribose-phosphate pyrophosphokinase 1 OS=Candida albicans GN=PRS1 PE=3 SV=1	PF14572//PF00156	Phosphoribosyl synthetase-associated domain//Phosphoribosyl transferase domain	GO:0009165//GO:0009116//GO:0006144//GO:0006098	nucleotide biosynthetic process//nucleoside metabolic process//purine nucleobase metabolic process//pentose-phosphate shunt	GO:0000287//GO:0004749	magnesium ion binding//ribose phosphate diphosphokinase activity	--	--	KOG1448	Ribose-phosphate pyrophosphokinase
c123661_g1	2987	PREDICTED: G-type lectin S-receptor-like serine/threonine-protein kinase At2g19130 isoform 1 [Vitis vinifera]	Picea glauca clone GQ0256_L19 mRNA sequence	--	--	--	--	O64477	2263	0	G-type lectin S-receptor-like serine/threonine-protein kinase At2g19130 OS=Arabidopsis thaliana GN=At2g19130 PE=2 SV=1	PF07714//PF05445//PF00069//PF00954	Protein tyrosine kinase//Poxvirus serine/threonine protein kinase//Protein kinase domain//S-locus glycoprotein family	GO:0048544//GO:0006468//GO:0009987	recognition of pollen//protein phosphorylation//cellular process	GO:0000166//GO:0005524//GO:0004672	nucleotide binding//ATP binding//protein kinase activity	--	--	--	--
c123696_g1	1230	hypothetical protein CISIN_1g024067mg [Citrus sinensis]	--	--	--	--	--	Q8HSW1	363	5.12e-38	Adenylate kinase OS=Solanum tuberosum GN=ADK PE=2 SV=1	--	--	--	--	--	--	--	--	KOG3078	Adenylate kinase
c123752_g1	1671	hypothetical protein MIMGU_mgv1a007108mg [Erythranthe guttata]	--	K02202	CDK7	cyclin-dependent kinase 7	http://www.genome.jp/dbget-bin/www_bget?ko:K02202	Q9LMT0	1390	0	Cyclin-dependent kinase D-3 OS=Arabidopsis thaliana GN=CDKD-3 PE=1 SV=1	PF00069//PF07714	Protein kinase domain//Protein tyrosine kinase	GO:0006468	protein phosphorylation	GO:0005524//GO:0004672	ATP binding//protein kinase activity	--	--	KOG0659	Cdk activating kinase (CAK)/RNA polymerase II transcription initiation/nucleotide excision repair factor TFIIH/TFIIK, kinase subunit CDK7
c123842_g1	2262	hypothetical protein CISIN_1g047794mg [Citrus sinensis]	--	--	--	--	--	Q8S8P6	918	2.72e-111	Pentatricopeptide repeat-containing protein At2g32630 OS=Arabidopsis thaliana GN=At2g32630 PE=3 SV=1	PF07475//PF00566//PF15191	HPr Serine kinase C-terminal domain//Rab-GTPase-TBC domain//Synaptonemal complex central element protein 3	GO:0007130//GO:0000160//GO:0032313//GO:0007131//GO:0016310//GO:0007283//GO:0006109	synaptonemal complex assembly//phosphorelay signal transduction system//regulation of Rab GTPase activity//reciprocal meiotic recombination//phosphorylation//spermatogenesis//regulation of carbohydrate metabolic process	GO:0005524//GO:0004672//GO:0000155//GO:0005097	ATP binding//protein kinase activity//phosphorelay sensor kinase activity//Rab GTPase activator activity	GO:0009365	protein histidine kinase complex	--	--
c123880_g1	1138	Fruiting body protein SC7 [Rhizoctonia solani AG-1 IB]	--	--	--	--	--	Q41359	175	1.73e-13	Pathogenesis-related protein PR-1 type OS=Sambucus nigra PE=2 SV=1	PF04428	Choline kinase N terminus	--	--	GO:0016773	phosphotransferase activity, alcohol group as acceptor	--	--	KOG3017	Defense-related protein containing SCP domain
c123889_g3	231	PREDICTED: uncharacterized protein LOC103446515 [Malus domestica]	--	--	--	--	--	--	--	--	--	PF07536	HWE histidine kinase	GO:0016310	phosphorylation	GO:0004673	protein histidine kinase activity	GO:0009365	protein histidine kinase complex	--	--
c123903_g1	1102	hypothetical protein JCGZ_13777 [Jatropha curcas]	Ricinus communis Dual specificity protein phosphatase, putative, mRNA	K04459	DUSP, MKP	dual specificity MAP kinase phosphatase	http://www.genome.jp/dbget-bin/www_bget?ko:K04459	Q84JU4	722	8.42e-92	Protein-tyrosine-phosphatase IBR5 OS=Arabidopsis thaliana GN=IBR5 PE=1 SV=1	PF04810//PF00782//PF00102	Sec23/Sec24 zinc finger//Dual specificity phosphatase, catalytic domain//Protein-tyrosine phosphatase	GO:0006886//GO:0006470//GO:0006888//GO:0006570	intracellular protein transport//protein dephosphorylation//ER to Golgi vesicle-mediated transport//tyrosine metabolic process	GO:0004725//GO:0008270//GO:0008138	protein tyrosine phosphatase activity//zinc ion binding//protein tyrosine/serine/threonine phosphatase activity	GO:0030127	COPII vesicle coat	KOG1716	Dual specificity phosphatase
c123941_g2	681	unknown [Lotus japonicus] >gi|388514271|gb|AFK45197.1| unknown [Lotus japonicus]	--	K00927	PGK, pgk	phosphoglycerate kinase	http://www.genome.jp/dbget-bin/www_bget?ko:K00927	Q42962	178	1e-13	Phosphoglycerate kinase, cytosolic OS=Nicotiana tabacum PE=1 SV=1	--	--	--	--	--	--	--	--	--	--
c124014_g1	1391	hypothetical protein PRUPE_ppa020312mg, partial [Prunus persica] >gi|462408912|gb|EMJ14246.1| hypothetical protein PRUPE_ppa020312mg, partial [Prunus persica]	--	K08288	PRKCSH	protein kinase C substrate 80K-H	http://www.genome.jp/dbget-bin/www_bget?ko:K08288	Q9FM96	289	2.25e-26	Glucosidase 2 subunit beta OS=Arabidopsis thaliana GN=PSL4 PE=2 SV=1	PF02174//PF00057//PF04434	PTB domain (IRS-1 type)//Low-density lipoprotein receptor domain class A//SWIM zinc finger	GO:0007165	signal transduction	GO:0005515//GO:0005158//GO:0008270	protein binding//insulin receptor binding//zinc ion binding	GO:0005899	insulin receptor complex	KOG2397	Protein kinase C substrate, 80 KD protein, heavy chain
c124038_g1	923	P-loop containing nucleoside triphosphate hydrolases superfamily protein isoform 1 [Theobroma cacao] >gi|508710363|gb|EOY02260.1| P-loop containing nucleoside triphosphate hydrolases superfamily protein isoform 1 [Theobroma cacao]	--	K00851	E2.7.1.12, gntK, idnK	gluconokinase	http://www.genome.jp/dbget-bin/www_bget?ko:K00851	Q5T6J7	227	9.24e-21	Probable gluconokinase OS=Homo sapiens GN=IDNK PE=2 SV=1	PF01443//PF03193//PF00005//PF06414	Viral (Superfamily 1) RNA helicase//Protein of unknown function, DUF258//ABC transporter//Zeta toxin	--	--	GO:0016887//GO:0005524//GO:0016301//GO:0005525//GO:0003924	ATPase activity//ATP binding//kinase activity//GTP binding//GTPase activity	--	--	KOG3354	Gluconate kinase
c124069_g1	1121	hypothetical protein BAUCODRAFT_26777 [Baudoinia compniacensis UAMH 10762] >gi|449297486|gb|EMC93504.1| hypothetical protein BAUCODRAFT_26777 [Baudoinia compniacensis UAMH 10762]	Paracoccidioides brasiliensis Pb01 dihydroxyacetone kinase, mRNA	K00863	E2.7.1.29, DAK1, DAK2	dihydroxyacetone kinase	http://www.genome.jp/dbget-bin/www_bget?ko:K00863	O60017	277	2.22e-25	Dihydroxyacetone kinase OS=Pichia angusta GN=DAK PE=3 SV=1	PF02734	DAK2 domain	GO:0006071//GO:0046486	glycerol metabolic process//glycerolipid metabolic process	GO:0004371	glycerone kinase activity	--	--	KOG2426	Dihydroxyacetone kinase/glycerone kinase
c124134_g1	289	NAD(P)-binding protein [Aureobasidium melanogenum CBS 110374]	--	--	--	--	--	--	--	--	--	PF03359	Guanylate-kinase-associated protein (GKAP) protein	GO:0007267	cell-cell signaling	--	--	--	--	--	--
c124152_g1	1032	PREDICTED: nucleoside diphosphate kinase 1-like [Cicer arietinum]	Phaseolus vulgaris clone BE5D0841 nucleoside diphosphate kinase 1 mRNA, complete cds	K00940	E2.7.4.6, ndk	nucleoside-diphosphate kinase	http://www.genome.jp/dbget-bin/www_bget?ko:K00940	P47922	696	9.05e-90	Nucleoside diphosphate kinase 1 OS=Pisum sativum GN=NDPK1 PE=1 SV=1	PF00334	Nucleoside diphosphate kinase	GO:0006206//GO:0006228//GO:0006183//GO:0006165//GO:0006241//GO:0006144	pyrimidine nucleobase metabolic process//UTP biosynthetic process//GTP biosynthetic process//nucleoside diphosphate phosphorylation//CTP biosynthetic process//purine nucleobase metabolic process	GO:0005524//GO:0004550	ATP binding//nucleoside diphosphate kinase activity	--	--	KOG0888	Nucleoside diphosphate kinase
c124164_g1	929	nitrate transporter [Sphaerulina musiva SO2202]	--	K02575	NRT, narK, nrtP, nasA	MFS transporter, NNP family, nitrate/nitrite transporter	http://www.genome.jp/dbget-bin/www_bget?ko:K02575	P22152	513	1.17e-58	Nitrate transporter OS=Emericella nidulans (strain FGSC A4 / ATCC 38163 / CBS 112.46 / NRRL 194 / M139) GN=crnA PE=2 SV=2	PF06414	Zeta toxin	--	--	GO:0016301//GO:0005524	kinase activity//ATP binding	--	--	--	--
c124169_g1	2637	hypothetical protein CISIN_1g006968mg [Citrus sinensis]	PREDICTED: Vitis vinifera protein NSP-INTERACTING KINASE 3-like (LOC100256748), mRNA	--	--	--	--	Q93ZS4	2063	0	Protein NSP-INTERACTING KINASE 3 OS=Arabidopsis thaliana GN=NIK3 PE=1 SV=1	PF07714//PF00069//PF00560	Protein tyrosine kinase//Protein kinase domain//Leucine Rich Repeat	GO:0006468	protein phosphorylation	GO:0005524//GO:0005515//GO:0004672	ATP binding//protein binding//protein kinase activity	--	--	--	--
c124272_g1	406	PREDICTED: L-type lectin-domain containing receptor kinase VIII.1 [Cucumis melo]	--	--	--	--	--	--	--	--	--	--	--	--	--	--	--	--	--	--	--
c124369_g1	301	nucleoside diphosphate kinase [Rhizopus delemar RA 99-880]	Phytophthora infestans T30-4 nucleoside diphosphate kinase B (PITG_09596) mRNA, complete cds	K00940	E2.7.4.6, ndk	nucleoside-diphosphate kinase	http://www.genome.jp/dbget-bin/www_bget?ko:K00940	Q3AFJ7	316	2.53e-36	Nucleoside diphosphate kinase OS=Carboxydothermus hydrogenoformans (strain Z-2901 / DSM 6008) GN=ndk PE=3 SV=1	PF00334	Nucleoside diphosphate kinase	GO:0006144//GO:0006241//GO:0006228//GO:0006165//GO:0006183//GO:0006206	purine nucleobase metabolic process//CTP biosynthetic process//UTP biosynthetic process//nucleoside diphosphate phosphorylation//GTP biosynthetic process//pyrimidine nucleobase metabolic process	GO:0004550//GO:0005524	nucleoside diphosphate kinase activity//ATP binding	--	--	KOG0888	Nucleoside diphosphate kinase
c124371_g1	759	bifunctional acetylglutamate kinase/N-acetyl-gamma-glutamyl-phosphate reductase [Sphaerulina musiva SO2202]	Thielavia terrestris NRRL 8126 hypothetical protein (THITE_2112855) mRNA, complete cds	K12659	ARG56	N-acetyl-gamma-glutamyl-phosphate reductase / acetylglutamate kinase	http://www.genome.jp/dbget-bin/www_bget?ko:K12659	P54898	884	1.37e-110	Protein arg-6, mitochondrial OS=Neurospora crassa (strain ATCC 24698 / 74-OR23-1A / CBS 708.71 / DSM 1257 / FGSC 987) GN=arg-6 PE=1 SV=2	PF01118	Semialdehyde dehydrogenase, NAD binding domain	GO:0055114	oxidation-reduction process	GO:0016620//GO:0051287	oxidoreductase activity, acting on the aldehyde or oxo group of donors, NAD or NADP as acceptor//NAD binding	--	--	KOG4354	N-acetyl-gamma-glutamyl-phosphate reductase
c124480_g1	951	hypothetical protein MYCGRDRAFT_41900 [Zymoseptoria tritici IPO323] >gi|339472132|gb|EGP87227.1| hypothetical protein MYCGRDRAFT_41900 [Zymoseptoria tritici IPO323]	--	K00863	E2.7.1.29, DAK1, DAK2	dihydroxyacetone kinase	http://www.genome.jp/dbget-bin/www_bget?ko:K00863	O13902	381	8.81e-40	Dihydroxyacetone kinase 1 OS=Schizosaccharomyces pombe (strain 972 / ATCC 24843) GN=dak1 PE=3 SV=1	PF02733	Dak1 domain	GO:0006071//GO:0046486	glycerol metabolic process//glycerolipid metabolic process	GO:0004371	glycerone kinase activity	--	--	KOG2426	Dihydroxyacetone kinase/glycerone kinase
c124506_g1	2790	hypothetical protein PRUPE_ppa002088mg [Prunus persica] >gi|462409493|gb|EMJ14827.1| hypothetical protein PRUPE_ppa002088mg [Prunus persica]	Populus trichocarpa predicted protein, mRNA	--	--	--	--	Q6R2J8	2105	0	Protein STRUBBELIG-RECEPTOR FAMILY 8 OS=Arabidopsis thaliana GN=SRF8 PE=2 SV=1	PF07714//PF00560//PF00069	Protein tyrosine kinase//Leucine Rich Repeat//Protein kinase domain	GO:0006468	protein phosphorylation	GO:0004672//GO:0005515//GO:0005524	protein kinase activity//protein binding//ATP binding	--	--	--	--
c124508_g1	751	hypothetical protein BAUCODRAFT_123740 [Baudoinia compniacensis UAMH 10762] >gi|449299267|gb|EMC95281.1| hypothetical protein BAUCODRAFT_123740 [Baudoinia compniacensis UAMH 10762]	Mycosphaerella graminicola IPO323 hypothetical protein (MYCGRDRAFT_72657) mRNA, complete cds	K11730	ACAD11	acyl-CoA dehydrogenase family member 11	http://www.genome.jp/dbget-bin/www_bget?ko:K11730	B3DMA2	509	1.38e-57	Acyl-CoA dehydrogenase family member 11 OS=Rattus norvegicus GN=Acad11 PE=1 SV=1	PF06293//PF01163	Lipopolysaccharide kinase (Kdo/WaaP) family//RIO1 family	GO:0009103	lipopolysaccharide biosynthetic process	GO:0016773//GO:0005524//GO:0003824	phosphotransferase activity, alcohol group as acceptor//ATP binding//catalytic activity	GO:0016020	membrane	--	--
c124535_g1	516	hypothetical protein DOTSEDRAFT_72189 [Dothistroma septosporum NZE10]	Pyrenophora tritici-repentis Pt-1C-BFP guanylate kinase, mRNA	K00942	E2.7.4.8, gmk	guanylate kinase	http://www.genome.jp/dbget-bin/www_bget?ko:K00942	P15454	373	2.91e-43	Guanylate kinase OS=Saccharomyces cerevisiae (strain ATCC 204508 / S288c) GN=GUK1 PE=1 SV=2	PF00625	Guanylate kinase	--	--	GO:0005515	protein binding	--	--	KOG0707	Guanylate kinase
c124573_g1	1520	PREDICTED: 26S protease regulatory subunit 10B homolog A [Malus domestica]	Vitis vinifera clone SS0AFA1YK23	K03064	PSMC6, RPT4	26S proteasome regulatory subunit T4	http://www.genome.jp/dbget-bin/www_bget?ko:K03064	Q9MAK9	1904	0	26S protease regulatory subunit S10B homolog B OS=Arabidopsis thaliana GN=RPT4B PE=1 SV=1	PF02562//PF07724//PF04111//PF00910//PF01057//PF04048//PF06414//PF07926//PF01637//PF05496//PF01695//PF00004//PF00158//PF01078//PF06068//PF02367//PF07726//PF04851//PF06810//PF00005//PF07728//PF06657	PhoH-like protein//AAA domain (Cdc48 subfamily)//Autophagy protein Apg6//RNA helicase//Parvovirus non-structural protein NS1//Sec8 exocyst complex component specific domain//Zeta toxin//TPR/MLP1/MLP2-like protein//Archaeal ATPase//Holliday junction DNA helicase ruvB N-terminus//IstB-like ATP binding protein//ATPase family associated with various cellular activities (AAA)//Sigma-54 interaction dom…	GO:0006904//GO:0006914//GO:0006310//GO:0015031//GO:0006606//GO:0015994//GO:0006281//GO:0015995//GO:0015979//GO:0070526//GO:0019079//GO:0006355	vesicle docking involved in exocytosis//autophagy//DNA recombination//protein transport//protein import into nucleus//chlorophyll metabolic process//DNA repair//chlorophyll biosynthetic process//photosynthesis//threonylcarbamoyladenosine biosynthetic process//viral genome replication//regulation of transcription, DNA-templated	GO:0008017//GO:0003723//GO:0005524//GO:0016787//GO:0016851//GO:0003677//GO:0008134//GO:0003678//GO:0005198//GO:0003724//GO:0016301//GO:0016887//GO:0009378	microtubule binding//RNA binding//ATP binding//hydrolase activity//magnesium chelatase activity//DNA binding//transcription factor binding//DNA helicase activity//structural molecule activity//RNA helicase activity//kinase activity//ATPase activity//four-way junction helicase activity	GO:0045298//GO:0000145//GO:0005657//GO:0010007//GO:0009379//GO:0005643//GO:0005667	tubulin complex//exocyst//replication fork//magnesium chelatase complex//Holliday junction helicase complex//nuclear pore//transcription factor complex	KOG0651	26S proteasome regulatory complex, ATPase RPT4
c124576_g1	1584	pak inhibitor skb15, putative [Ricinus communis] >gi|223525404|gb|EEF28003.1| pak inhibitor skb15, putative [Ricinus communis]	Ricinus communis pak inhibitor skb15, putative, mRNA	K14830	MAK11, PAK1IP1	protein MAK11	http://www.genome.jp/dbget-bin/www_bget?ko:K14830	Q5ZKU8	409	5.45e-43	p21-activated protein kinase-interacting protein 1-like OS=Gallus gallus GN=PAK1IP1 PE=2 SV=1	PF00400//PF02180	WD domain, G-beta repeat//Bcl-2 homology region 4	GO:0042981	regulation of apoptotic process	GO:0005515	protein binding	--	--	KOG0294	WD40 repeat-containing protein
c124594_g1	1504	hypothetical protein PRUPE_ppa006323mg [Prunus persica] >gi|645275229|ref|XP_008242710.1| PREDICTED: 26S protease regulatory subunit 8 homolog A [Prunus mume] >gi|462397688|gb|EMJ03356.1| hypothetical protein PRUPE_ppa006323mg [Prunus persica]	PREDICTED: Vitis vinifera 26S protease regulatory subunit 8 homolog A-like (LOC100254957), mRNA	K03066	PSMC5, RPT6	26S proteasome regulatory subunit T6	http://www.genome.jp/dbget-bin/www_bget?ko:K03066	Q9C5U3	1977	0	26S protease regulatory subunit 8 homolog A OS=Arabidopsis thaliana GN=RPT6A PE=1 SV=1	PF01695//PF05496//PF00158//PF00004//PF02562//PF01078//PF02185//PF07724//PF06068//PF07726//PF00910//PF01057//PF07728//PF06414//PF00931	IstB-like ATP binding protein//Holliday junction DNA helicase ruvB N-terminus//Sigma-54 interaction domain//ATPase family associated with various cellular activities (AAA)//PhoH-like protein//Magnesium chelatase, subunit ChlI//Hr1 repeat//AAA domain (Cdc48 subfamily)//TIP49 C-terminus//ATPase family associated with various cellular activities (AAA)//RNA helicase//Parvovirus non-structural protein…	GO:0015979//GO:0006355//GO:0015994//GO:0019079//GO:0006281//GO:0015995//GO:0006310//GO:0007165	photosynthesis//regulation of transcription, DNA-templated//chlorophyll metabolic process//viral genome replication//DNA repair//chlorophyll biosynthetic process//DNA recombination//signal transduction	GO:0009378//GO:0008134//GO:0016851//GO:0043531//GO:0016887//GO:0003724//GO:0016301//GO:0005524//GO:0003678//GO:0003723	four-way junction helicase activity//transcription factor binding//magnesium chelatase activity//ADP binding//ATPase activity//RNA helicase activity//kinase activity//ATP binding//DNA helicase activity//RNA binding	GO:0005657//GO:0005667//GO:0009379//GO:0010007	replication fork//transcription factor complex//Holliday junction helicase complex//magnesium chelatase complex	KOG0728	26S proteasome regulatory complex, ATPase RPT6
c124679_g1	3543	phosphatidylinositol-4-phosphate 5-kinase family protein [Populus trichocarpa] >gi|222867252|gb|EEF04383.1| phosphatidylinositol-4-phosphate 5-kinase family protein [Populus trichocarpa]	PREDICTED: Vitis vinifera phosphatidylinositol-4-phosphate 5-kinase 6-like, transcript variant 1 (LOC100251489), mRNA	K00889	E2.7.1.68, PIP5K	1-phosphatidylinositol-4-phosphate 5-kinase	http://www.genome.jp/dbget-bin/www_bget?ko:K00889	Q9M1K2	2103	0	Phosphatidylinositol 4-phosphate 5-kinase 4 OS=Arabidopsis thaliana GN=PIP5K4 PE=4 SV=1	PF01504	Phosphatidylinositol-4-phosphate 5-Kinase	GO:0046854//GO:0009827//GO:0007164//GO:0009846//GO:0006897//GO:0010118//GO:0046488//GO:0009860	phosphatidylinositol phosphorylation//plant-type cell wall modification//establishment of tissue polarity//pollen germination//endocytosis//stomatal movement//phosphatidylinositol metabolic process//pollen tube growth	GO:0005524//GO:0016308//GO:0016307	ATP binding//1-phosphatidylinositol-4-phosphate 5-kinase activity//phosphatidylinositol phosphate kinase activity	GO:0016324//GO:0044445	apical plasma membrane//cytosolic part	KOG0229	Phosphatidylinositol-4-phosphate 5-kinase
c124703_g1	1634	hypothetical protein JCGZ_22741 [Jatropha curcas]	PREDICTED: Vitis vinifera cell division control protein 2 homolog-like (LOC100262312), mRNA	K02206	CDK2	cyclin-dependent kinase 2	http://www.genome.jp/dbget-bin/www_bget?ko:K02206	Q38772	1323	2.37e-179	Cell division control protein 2 homolog A OS=Antirrhinum majus GN=CDC2A PE=2 SV=2	PF06293//PF00069//PF05445//PF07714	Lipopolysaccharide kinase (Kdo/WaaP) family//Protein kinase domain//Poxvirus serine/threonine protein kinase//Protein tyrosine kinase	GO:0009103//GO:0006468	lipopolysaccharide biosynthetic process//protein phosphorylation	GO:0016773//GO:0005524//GO:0004672	phosphotransferase activity, alcohol group as acceptor//ATP binding//protein kinase activity	GO:0016020	membrane	KOG0594	Protein kinase PCTAIRE and related kinases
c124754_g1	395	nucleoside diphosphate kinase [Coniophora puteana RWD-64-598 SS2] >gi|392595939|gb|EIW85262.1| nucleoside diphosphate kinase [Coniophora puteana RWD-64-598 SS2]	Nectria haematococca mpVI 77-13-4 predicted protein, mRNA	K00940	E2.7.4.6, ndk	nucleoside-diphosphate kinase	http://www.genome.jp/dbget-bin/www_bget?ko:K00940	Q9UUY8	506	2.21e-64	Nucleoside diphosphate kinase OS=Neurospora crassa (strain ATCC 24698 / 74-OR23-1A / CBS 708.71 / DSM 1257 / FGSC 987) GN=ndk-1 PE=2 SV=2	PF00334	Nucleoside diphosphate kinase	GO:0006206//GO:0006183//GO:0006165//GO:0006228//GO:0006241//GO:0006144	pyrimidine nucleobase metabolic process//GTP biosynthetic process//nucleoside diphosphate phosphorylation//UTP biosynthetic process//CTP biosynthetic process//purine nucleobase metabolic process	GO:0005524//GO:0004550	ATP binding//nucleoside diphosphate kinase activity	--	--	KOG0888	Nucleoside diphosphate kinase
c124754_g2	382	nucleoside-diphosphate kinase [Cryptococcus neoformans var. neoformans JEC21] >gi|134112027|ref|XP_775549.1| hypothetical protein CNBE2630 [Cryptococcus neoformans var. neoformans B-3501A] >gi|50258208|gb|EAL20902.1| hypothetical protein CNBE2630 [Cryptococcus neoformans var. neoformans B-3501A] >gi|57227197|gb|AAW43656.1| nucleoside-diphosphate kinase, putative [Cryptococcus neoformans var. neof…	Laccaria bicolor S238N-H82 hypothetical protein partial mRNA	K00940	E2.7.4.6, ndk	nucleoside-diphosphate kinase	http://www.genome.jp/dbget-bin/www_bget?ko:K00940	Q9UUY8	466	2.65e-58	Nucleoside diphosphate kinase OS=Neurospora crassa (strain ATCC 24698 / 74-OR23-1A / CBS 708.71 / DSM 1257 / FGSC 987) GN=ndk-1 PE=2 SV=2	PF00334	Nucleoside diphosphate kinase	GO:0006165//GO:0006183//GO:0006228//GO:0006144//GO:0006241//GO:0006206	nucleoside diphosphate phosphorylation//GTP biosynthetic process//UTP biosynthetic process//purine nucleobase metabolic process//CTP biosynthetic process//pyrimidine nucleobase metabolic process	GO:0004550//GO:0005524	nucleoside diphosphate kinase activity//ATP binding	--	--	KOG0888	Nucleoside diphosphate kinase
c124792_g1	1309	PREDICTED: cyclin-C1-2-like isoform X2 [Glycine max] >gi|571474420|ref|XP_006586219.1| PREDICTED: cyclin-C1-2-like isoform X3 [Glycine max]	PREDICTED: Glycine max cyclin-C1-2-like, transcript variant 1 (LOC100784345), mRNA	K15161	CCNC, SSN8	cyclin C	http://www.genome.jp/dbget-bin/www_bget?ko:K15161	Q9FJK7	938	1.95e-123	Cyclin-C1-2 OS=Arabidopsis thaliana GN=CYCC1-2 PE=2 SV=1	PF00382//PF01529//PF02984	Transcription factor TFIIB repeat//DHHC palmitoyltransferase//Cyclin, C-terminal domain	--	--	GO:0017025//GO:0008270	TBP-class protein binding//zinc ion binding	GO:0005634	nucleus	KOG0794	CDK8 kinase-activating protein cyclin C
c124809_g2	1999	nutrient reservoir protein, putative [Medicago truncatula]	--	--	--	--	--	Q9ZWA9	319	4.26e-30	12S seed storage protein CRD OS=Arabidopsis thaliana GN=CRD PE=1 SV=1	PF06743//PF03079//PF00190	FAST kinase-like protein, subdomain 1//ARD/ARD' family//Cupin	GO:0055114	oxidation-reduction process	GO:0004672//GO:0045735//GO:0010309	protein kinase activity//nutrient reservoir activity//acireductone dioxygenase [iron(II)-requiring] activity	--	--	--	--
c124823_g1	208	conserved hypothetical protein [Sclerotinia sclerotiorum 1980] >gi|154698980|gb|EDN98718.1| conserved hypothetical protein [Sclerotinia sclerotiorum 1980 UF-70]	--	K04345	PKA	protein kinase A	http://www.genome.jp/dbget-bin/www_bget?ko:K04345	P06245	287	8.57e-31	cAMP-dependent protein kinase type 2 OS=Saccharomyces cerevisiae (strain ATCC 204508 / S288c) GN=TPK2 PE=1 SV=2	PF00069//PF07714	Protein kinase domain//Protein tyrosine kinase	GO:0009069//GO:0006468//GO:0016310	serine family amino acid metabolic process//protein phosphorylation//phosphorylation	GO:0004672//GO:0005524//GO:0004674	protein kinase activity//ATP binding//protein serine/threonine kinase activity	--	--	KOG0616	cAMP-dependent protein kinase catalytic subunit (PKA)
c124823_g2	573	hypothetical protein MYCFIDRAFT_152751 [Pseudocercospora fijiensis CIRAD86] >gi|452984777|gb|EME84534.1| hypothetical protein MYCFIDRAFT_152751 [Pseudocercospora fijiensis CIRAD86]	Mycosphaerella graminicola IPO323 hypothetical protein (Tpk2) mRNA, complete cds	K04345	PKA	protein kinase A	http://www.genome.jp/dbget-bin/www_bget?ko:K04345	P06245	334	1.95e-35	cAMP-dependent protein kinase type 2 OS=Saccharomyces cerevisiae (strain ATCC 204508 / S288c) GN=TPK2 PE=1 SV=2	--	--	--	--	--	--	--	--	KOG0616	cAMP-dependent protein kinase catalytic subunit (PKA)
c124867_g1	1030	hypothetical protein BAUCODRAFT_32546 [Baudoinia compniacensis UAMH 10762] >gi|449302491|gb|EMC98500.1| hypothetical protein BAUCODRAFT_32546 [Baudoinia compniacensis UAMH 10762]	--	K00864	glpK, GK	glycerol kinase	http://www.genome.jp/dbget-bin/www_bget?ko:K00864	Q9M8L4	595	4.92e-70	Glycerol kinase OS=Arabidopsis thaliana GN=GLPK PE=1 SV=1	PF00370	FGGY family of carbohydrate kinases, N-terminal domain	GO:0005975	carbohydrate metabolic process	GO:0016773	phosphotransferase activity, alcohol group as acceptor	--	--	KOG2517	Ribulose kinase and related carbohydrate kinases
c124905_g1	2549	PREDICTED: KH domain-containing protein At4g18375-like [Vitis vinifera] >gi|296087281|emb|CBI33655.3| unnamed protein product [Vitis vinifera]	--	K13162	PCBP2_3_4	poly(rC)-binding protein 2/3/4	http://www.genome.jp/dbget-bin/www_bget?ko:K13162	P58223	485	2.1e-50	KH domain-containing protein At4g18375 OS=Arabidopsis thaliana GN=At4g18375 PE=2 SV=1	PF00013//PF13014//PF03261//PF04684//PF04833//PF07650//PF13184	KH domain//KH domain//Cyclin-dependent kinase 5 activator protein//BAF1 / ABF1 chromatin reorganising factor//COBRA-like protein//KH domain//NusA-like KH domain	GO:0010215//GO:0045859//GO:0016049//GO:0006338	cellulose microfibril organization//regulation of protein kinase activity//cell growth//chromatin remodeling	GO:0016534//GO:0003723//GO:0003677	cyclin-dependent protein kinase 5 activator activity//RNA binding//DNA binding	GO:0016533//GO:0005634//GO:0031225	cyclin-dependent protein kinase 5 holoenzyme complex//nucleus//anchored component of membrane	KOG2190	PolyC-binding proteins alphaCP-1 and related KH domain proteins
c124926_g2	1337	Phytol kinase 1, chloroplast precursor, putative [Ricinus communis] >gi|223544219|gb|EEF45742.1| Phytol kinase 1, chloroplast precursor, putative [Ricinus communis]	--	K15892	FOLK	farnesol kinase	http://www.genome.jp/dbget-bin/www_bget?ko:K15892	Q2N2K0	829	6.5e-106	Probable phytol kinase 3, chloroplastic OS=Glycine max PE=2 SV=1	PF01148	Cytidylyltransferase family	GO:0016310	phosphorylation	GO:0016772//GO:0016301	transferase activity, transferring phosphorus-containing groups//kinase activity	GO:0016020	membrane	--	--
c124949_g1	682	hypothetical protein DOTSEDRAFT_144829 [Dothistroma septosporum NZE10]	--	K00854	xylB, XYLB	xylulokinase	http://www.genome.jp/dbget-bin/www_bget?ko:K00854	Q4WUV8	635	3.77e-77	Probable D-xylulose kinase A OS=Neosartorya fumigata (strain ATCC MYA-4609 / Af293 / CBS 101355 / FGSC A1100) GN=xkiA PE=2 SV=1	PF00370	FGGY family of carbohydrate kinases, N-terminal domain	GO:0005975	carbohydrate metabolic process	GO:0016773	phosphotransferase activity, alcohol group as acceptor	--	--	KOG2531	Sugar (pentulose and hexulose) kinases
c124960_g1	1159	hypothetical protein HMPREF1120_03393 [Exophiala dermatitidis NIH/UT8656] >gi|378728789|gb|EHY55248.1| hypothetical protein HMPREF1120_03393 [Exophiala dermatitidis NIH/UT8656]	--	--	--	--	--	--	--	--	--	PF11640	Telomere-length maintenance and DNA damage repair	GO:0016310//GO:0009069	phosphorylation//serine family amino acid metabolic process	GO:0004674	protein serine/threonine kinase activity	--	--	--	--
c124981_g1	1559	--	--	--	--	--	--	--	--	--	--	PF02928//PF01504	C5HC2 zinc finger//Phosphatidylinositol-4-phosphate 5-Kinase	GO:0046488	phosphatidylinositol metabolic process	GO:0016307	phosphatidylinositol phosphate kinase activity	GO:0005634	nucleus	--	--
c125026_g1	1597	PREDICTED: putative fructokinase-5-like [Vitis vinifera] >gi|296089121|emb|CBI38824.3| unnamed protein product [Vitis vinifera]	--	K00847	E2.7.1.4, scrK	fructokinase	http://www.genome.jp/dbget-bin/www_bget?ko:K00847	O82616	1076	9.27e-142	Putative fructokinase-5 OS=Arabidopsis thaliana GN=At4g10260 PE=2 SV=1	--	--	GO:0006098//GO:0006014//GO:0016310	pentose-phosphate shunt//D-ribose metabolic process//phosphorylation	GO:0004747	ribokinase activity	--	--	KOG2855	Ribokinase
c125068_g1	577	--	--	--	--	--	--	--	--	--	--	PF12179	I-kappa-kinase-beta NEMO binding domain	GO:0016310//GO:0009069	phosphorylation//serine family amino acid metabolic process	GO:0008384	IkappaB kinase activity	GO:0008385	IkappaB kinase complex	--	--
c125175_g1	1439	--	--	--	--	--	--	--	--	--	--	PF06743	FAST kinase-like protein, subdomain 1	--	--	GO:0004672	protein kinase activity	--	--	--	--
c125215_g1	1522	MAP kinase kinase 6 isoform 1 [Theobroma cacao] >gi|590576576|ref|XP_007012995.1| MAP kinase kinase 6 isoform 1 [Theobroma cacao] >gi|508783357|gb|EOY30613.1| MAP kinase kinase 6 isoform 1 [Theobroma cacao] >gi|508783358|gb|EOY30614.1| MAP kinase kinase 6 isoform 1 [Theobroma cacao]	PREDICTED: Cucumis sativus mitogen-activated protein kinase kinase 6-like (LOC101218848), mRNA	K04368	MAP2K1, MEK1	mitogen-activated protein kinase kinase 1	http://www.genome.jp/dbget-bin/www_bget?ko:K04368	Q9FJV0	1429	0	Mitogen-activated protein kinase kinase 6 OS=Arabidopsis thaliana GN=MKK6 PE=1 SV=1	PF07714//PF01163//PF00069	Protein tyrosine kinase//RIO1 family//Protein kinase domain	GO:0006468	protein phosphorylation	GO:0003824//GO:0004672//GO:0005524	catalytic activity//protein kinase activity//ATP binding	--	--	KOG0581	Mitogen-activated protein kinase kinase (MAP2K)
c125239_g1	673	hypothetical protein TERG_08794 [Trichophyton rubrum CBS 118892]	Mycosphaerella graminicola IPO323 hypothetical protein (MYCGRDRAFT_53419) mRNA, complete cds	K00898	PDK2_3_4	pyruvate dehydrogenase kinase 2/3/4	http://www.genome.jp/dbget-bin/www_bget?ko:K00898	Q9P6P9	366	2.73e-39	[Pyruvate dehydrogenase (acetyl-transferring)] kinase, mitochondrial OS=Schizosaccharomyces pombe (strain 972 / ATCC 24843) GN=pkp1 PE=3 SV=1	PF02518	Histidine kinase-, DNA gyrase B-, and HSP90-like ATPase	--	--	GO:0005524	ATP binding	--	--	KOG0787	Dehydrogenase kinase
c125257_g1	2504	PREDICTED: proline-rich receptor-like protein kinase PERK4 [Pyrus x bretschneideri]	Brassica napus receptor protein kinase PERK1 mRNA, complete cds	--	--	--	--	Q9ZNQ8	1310	2.95e-168	Proline-rich receptor-like protein kinase PERK4 OS=Arabidopsis thaliana GN=PERK4 PE=1 SV=1	PF07714//PF02480//PF00069	Protein tyrosine kinase//Alphaherpesvirus glycoprotein E//Protein kinase domain	GO:0006468	protein phosphorylation	GO:0004672//GO:0005524	protein kinase activity//ATP binding	GO:0016020	membrane	--	--
c125292_g1	1943	PREDICTED: SNF1-related protein kinase regulatory subunit beta-1 [Vitis vinifera] >gi|296083943|emb|CBI24331.3| unnamed protein product [Vitis vinifera]	Populus trichocarpa predicted protein, mRNA	K07199	PRKAB	5'-AMP-activated protein kinase, regulatory beta subunit	http://www.genome.jp/dbget-bin/www_bget?ko:K07199	Q84VQ1	687	8.07e-83	SNF1-related protein kinase regulatory subunit beta-1 OS=Arabidopsis thaliana GN=KINB1 PE=1 SV=1	PF04739	5'-AMP-activated protein kinase beta subunit, interation domain	--	--	GO:0005515	protein binding	--	--	KOG1616	Protein involved in Snf1 protein kinase complex assembly
c12536_g1	248	hypothetical protein BAUCODRAFT_147727 [Baudoinia compniacensis UAMH 10762] >gi|449301669|gb|EMC97680.1| hypothetical protein BAUCODRAFT_147727 [Baudoinia compniacensis UAMH 10762]	--	K00928	lysC	aspartate kinase	http://www.genome.jp/dbget-bin/www_bget?ko:K00928	O60163	197	1.41e-17	Probable aspartokinase OS=Schizosaccharomyces pombe (strain 972 / ATCC 24843) GN=SPBC19F5.04 PE=1 SV=1	PF01842	ACT domain	GO:0008152	metabolic process	GO:0016597	amino acid binding	--	--	KOG0456	Aspartate kinase
c125390_g1	730	PREDICTED: uncharacterized protein LOC103701273 [Phoenix dactylifera] >gi|672116666|ref|XP_008781503.1| PREDICTED: uncharacterized protein LOC103701273 [Phoenix dactylifera]	--	--	--	--	--	--	--	--	--	PF00454	Phosphatidylinositol 3- and 4-kinase	--	--	GO:0016773	phosphotransferase activity, alcohol group as acceptor	--	--	--	--
c125394_g1	1988	CBL-interacting protein kinase 12 isoform 1 [Theobroma cacao] >gi|590623552|ref|XP_007025353.1| CBL-interacting protein kinase 12 isoform 1 [Theobroma cacao] >gi|508780718|gb|EOY27974.1| CBL-interacting protein kinase 12 isoform 1 [Theobroma cacao] >gi|508780719|gb|EOY27975.1| CBL-interacting protein kinase 12 isoform 1 [Theobroma cacao]	PREDICTED: Fragaria vesca subsp. vesca CBL-interacting serine/threonine-protein kinase 12-like (LOC101299557), mRNA	--	--	--	--	Q9SN43	1724	0	CBL-interacting serine/threonine-protein kinase 12 OS=Arabidopsis thaliana GN=CIPK12 PE=1 SV=1	PF03822//PF07714//PF06293//PF00069	NAF domain//Protein tyrosine kinase//Lipopolysaccharide kinase (Kdo/WaaP) family//Protein kinase domain	GO:0007165//GO:0009103//GO:0006468	signal transduction//lipopolysaccharide biosynthetic process//protein phosphorylation	GO:0016773//GO:0004672//GO:0005524	phosphotransferase activity, alcohol group as acceptor//protein kinase activity//ATP binding	GO:0016020	membrane	KOG0583	Serine/threonine protein kinase
c125450_g1	1682	PREDICTED: mitogen-activated protein kinase kinase 5 [Prunus mume]	Zea mays cultivar W22 bz gene locus, complete sequence	K13413	MKK4_5P	mitogen-activated protein kinase kinase 4/5, plant	http://www.genome.jp/dbget-bin/www_bget?ko:K13413	Q8RXG3	1058	2.59e-138	Mitogen-activated protein kinase kinase 5 OS=Arabidopsis thaliana GN=MKK5 PE=1 SV=2	PF07714//PF00069	Protein tyrosine kinase//Protein kinase domain	GO:0006468	protein phosphorylation	GO:0005524//GO:0004672	ATP binding//protein kinase activity	--	--	KOG0581	Mitogen-activated protein kinase kinase (MAP2K)
c125629_g1	1350	hypothetical protein POPTR_0001s37190g, partial [Populus trichocarpa] >gi|550349071|gb|EEE85159.2| hypothetical protein POPTR_0001s37190g, partial [Populus trichocarpa]	--	--	--	--	--	--	--	--	--	PF05184//PF06008//PF02182//PF08826//PF07716//PF00170	Saposin-like type B, region 1//Laminin Domain I//SAD/SRA domain//DMPK coiled coil domain like//Basic region leucine zipper//bZIP transcription factor	GO:0030334//GO:0030155//GO:0016310//GO:0006355//GO:0006629//GO:0007165//GO:0045995//GO:0009069//GO:0006468	regulation of cell migration//regulation of cell adhesion//phosphorylation//regulation of transcription, DNA-templated//lipid metabolic process//signal transduction//regulation of embryonic development//serine family amino acid metabolic process//protein phosphorylation	GO:0043565//GO:0003700//GO:0005102//GO:0004674//GO:0042393//GO:0005524	sequence-specific DNA binding//sequence-specific DNA binding transcription factor activity//receptor binding//protein serine/threonine kinase activity//histone binding//ATP binding	GO:0005667//GO:0005606	transcription factor complex//laminin-1 complex	--	--
c125709_g1	811	PREDICTED: katanin p60 ATPase-containing subunit A-like 2 isoform X1 [Pyrus x bretschneideri]	PREDICTED: Vitis vinifera katanin p60 ATPase-containing subunit A-like 2 (LOC100253260), mRNA	--	--	--	--	Q3B8D5	508	1.68e-58	Katanin p60 ATPase-containing subunit A-like 2 OS=Xenopus laevis GN=katnal2 PE=2 SV=1	PF05496//PF01695//PF02562//PF07931//PF00004//PF07724//PF01078//PF06068//PF07726//PF00910//PF06414//PF07728	Holliday junction DNA helicase ruvB N-terminus//IstB-like ATP binding protein//PhoH-like protein//Chloramphenicol phosphotransferase-like protein//ATPase family associated with various cellular activities (AAA)//AAA domain (Cdc48 subfamily)//Magnesium chelatase, subunit ChlI//TIP49 C-terminus//ATPase family associated with various cellular activities (AAA)//RNA helicase//Zeta toxin//AAA domain (d…	GO:0015994//GO:0015979//GO:0006281//GO:0015995//GO:0006310	chlorophyll metabolic process//photosynthesis//DNA repair//chlorophyll biosynthetic process//DNA recombination	GO:0009378//GO:0016740//GO:0016887//GO:0016851//GO:0016301//GO:0005524//GO:0003724//GO:0003723//GO:0003678	four-way junction helicase activity//transferase activity//ATPase activity//magnesium chelatase activity//kinase activity//ATP binding//RNA helicase activity//RNA binding//DNA helicase activity	GO:0005657//GO:0009379//GO:0010007	replication fork//Holliday junction helicase complex//magnesium chelatase complex	KOG0739	AAA+-type ATPase
c125768_g1	2429	unnamed protein product [Vitis vinifera]	PREDICTED: Vitis vinifera probable serine/threonine-protein kinase dyrk2-like (LOC100265606), mRNA	--	--	--	--	Q9P6P3	563	3.09e-61	Serine/threonine-protein kinase ppk15 OS=Schizosaccharomyces pombe (strain 972 / ATCC 24843) GN=ppk15 PE=1 SV=1	PF06293//PF00069//PF07714	Lipopolysaccharide kinase (Kdo/WaaP) family//Protein kinase domain//Protein tyrosine kinase	GO:0006468//GO:0009103	protein phosphorylation//lipopolysaccharide biosynthetic process	GO:0004672//GO:0005524//GO:0016773	protein kinase activity//ATP binding//phosphotransferase activity, alcohol group as acceptor	GO:0016020	membrane	KOG0667	Dual-specificity tyrosine-phosphorylation regulated kinase
c125824_g1	1056	hypothetical protein E5Q_04105 [Mixia osmundae IAM 14324] >gi|658164699|gb|KEI39412.1| hypothetical protein L969DRAFT_49007 [Mixia osmundae IAM 14324]	Phaeosphaeria nodorum SN15 hypothetical protein partial mRNA	K08286	E2.7.11.-	protein-serine/threonine kinase	http://www.genome.jp/dbget-bin/www_bget?ko:K08286	O94547	914	1.5e-116	Serine/threonine-protein kinase srk1 OS=Schizosaccharomyces pombe (strain 972 / ATCC 24843) GN=srk1 PE=1 SV=1	PF00069//PF07714//PF01163	Protein kinase domain//Protein tyrosine kinase//RIO1 family	GO:0006468	protein phosphorylation	GO:0003824//GO:0005524//GO:0004672	catalytic activity//ATP binding//protein kinase activity	--	--	KOG0032	Ca2+/calmodulin-dependent protein kinase, EF-Hand protein superfamily
c12584_g1	553	Ca2+/calmodulin-dependent protein kinase [Aureobasidium pullulans EXF-150]	--	--	--	--	--	O94547	148	4.93e-10	Serine/threonine-protein kinase srk1 OS=Schizosaccharomyces pombe (strain 972 / ATCC 24843) GN=srk1 PE=1 SV=1	PF00069//PF04684//PF07714	Protein kinase domain//BAF1 / ABF1 chromatin reorganising factor//Protein tyrosine kinase	GO:0006468//GO:0006338	protein phosphorylation//chromatin remodeling	GO:0005524//GO:0004672//GO:0003677	ATP binding//protein kinase activity//DNA binding	GO:0005634	nucleus	KOG0578	p21-activated serine/threonine protein kinase
c125875_g1	1509	PREDICTED: 26S protease regulatory subunit 6B homolog [Citrus sinensis]	PREDICTED: Cicer arietinum 26S protease regulatory subunit 6B homolog (LOC101511669), transcript variant X2, mRNA	K03063	PSMC4, RPT3	26S proteasome regulatory subunit T3	http://www.genome.jp/dbget-bin/www_bget?ko:K03063	P54778	1971	0	26S protease regulatory subunit 6B homolog OS=Solanum tuberosum PE=1 SV=1	PF07724//PF03266//PF02562//PF06414//PF00910//PF01057//PF02367//PF07726//PF01078//PF06068//PF00158//PF00004//PF01637//PF01695//PF05496//PF00931//PF07728	AAA domain (Cdc48 subfamily)//NTPase//PhoH-like protein//Zeta toxin//RNA helicase//Parvovirus non-structural protein NS1//Uncharacterised P-loop hydrolase UPF0079//ATPase family associated with various cellular activities (AAA)//Magnesium chelatase, subunit ChlI//TIP49 C-terminus//Sigma-54 interaction domain//ATPase family associated with various cellular activities (AAA)//Archaeal ATPase//IstB-l…	GO:0006310//GO:0070526//GO:0015994//GO:0019079//GO:0006355//GO:0015979//GO:0006281//GO:0015995	DNA recombination//threonylcarbamoyladenosine biosynthetic process//chlorophyll metabolic process//viral genome replication//regulation of transcription, DNA-templated//photosynthesis//DNA repair//chlorophyll biosynthetic process	GO:0005524//GO:0016301//GO:0003724//GO:0098519//GO:0003723//GO:0003678//GO:0008134//GO:0009378//GO:0016887//GO:0016851//GO:0043531	ATP binding//kinase activity//RNA helicase activity//nucleotide phosphatase activity, acting on free nucleotides//RNA binding//DNA helicase activity//transcription factor binding//four-way junction helicase activity//ATPase activity//magnesium chelatase activity//ADP binding	GO:0010007//GO:0005667//GO:0005657//GO:0009379	magnesium chelatase complex//transcription factor complex//replication fork//Holliday junction helicase complex	KOG0727	26S proteasome regulatory complex, ATPase RPT3
c125999_g1	1948	unnamed protein product [Coffea canephora]	--	--	--	--	--	Q9C823	1193	2.09e-154	C-type lectin receptor-like tyrosine-protein kinase At1g52310 OS=Arabidopsis thaliana GN=At1g52310 PE=2 SV=1	PF10034//PF00069//PF01396//PF07714	Q-cell neuroblast polarisation//Protein kinase domain//Topoisomerase DNA binding C4 zinc finger//Protein tyrosine kinase	GO:0006468//GO:0006265	protein phosphorylation//DNA topological change	GO:0005524//GO:0004672//GO:0003677//GO:0003916	ATP binding//protein kinase activity//DNA binding//DNA topoisomerase activity	GO:0005694//GO:0016021	chromosome//integral component of membrane	--	--
c126065_g1	1827	galactokinase, putative [Ricinus communis] >gi|223541568|gb|EEF43117.1| galactokinase, putative [Ricinus communis]	PREDICTED: Cicer arietinum galactokinase-like (LOC101496906), mRNA	K00849	galK	galactokinase	http://www.genome.jp/dbget-bin/www_bget?ko:K00849	Q9SEE5	1956	0	Galactokinase OS=Arabidopsis thaliana GN=GAL1 PE=1 SV=2	PF00288	GHMP kinases N terminal domain	GO:0046835//GO:0006012	carbohydrate phosphorylation//galactose metabolic process	GO:0033858//GO:0005524//GO:0004335	N-acetylgalactosamine kinase activity//ATP binding//galactokinase activity	GO:0005737	cytoplasm	KOG0631	Galactokinase
c12611_g1	265	PREDICTED: NAD kinase 2, chloroplastic-like isoform X1 [Cicer arietinum]	--	--	--	--	--	--	--	--	--	--	--	--	--	--	--	--	--	--	--
c126130_g1	1733	hypothetical protein CICLE_v10020176mg [Citrus clementina] >gi|557541977|gb|ESR52955.1| hypothetical protein CICLE_v10020176mg [Citrus clementina] >gi|641850957|gb|KDO69829.1| hypothetical protein CISIN_1g013249mg [Citrus sinensis]	Populus trichocarpa predicted protein, mRNA	K04688	RPS6KB	p70 ribosomal S6 kinase	http://www.genome.jp/dbget-bin/www_bget?ko:K04688	Q39030	1298	2.76e-172	Serine/threonine-protein kinase AtPK2/AtPK19 OS=Arabidopsis thaliana GN=ATPK2 PE=1 SV=2	PF01163//PF07714//PF00433//PF00069//PF06293	RIO1 family//Protein tyrosine kinase//Protein kinase C terminal domain//Protein kinase domain//Lipopolysaccharide kinase (Kdo/WaaP) family	GO:0006468//GO:0009103//GO:0009069//GO:0016310	protein phosphorylation//lipopolysaccharide biosynthetic process//serine family amino acid metabolic process//phosphorylation	GO:0016773//GO:0005524//GO:0004672//GO:0004674//GO:0003824	phosphotransferase activity, alcohol group as acceptor//ATP binding//protein kinase activity//protein serine/threonine kinase activity//catalytic activity	GO:0016020	membrane	KOG0598	Ribosomal protein S6 kinase and related proteins
c126161_g1	743	--	--	--	--	--	--	Q09MB4	133	1.18e-07	Protein Ycf2 OS=Citrus sinensis GN=ycf2-A PE=3 SV=1	PF11522	Yeast phosphatidylinositol-4-OH kinase Pik1	--	--	GO:0016773	phosphotransferase activity, alcohol group as acceptor	--	--	--	--
c126165_g1	1011	conserved hypothetical protein [Ricinus communis] >gi|223547529|gb|EEF49024.1| conserved hypothetical protein [Ricinus communis]	--	--	--	--	--	Q84JK8	141	8.53e-09	Probable membrane-associated kinase regulator 6 OS=Arabidopsis thaliana GN=MAKR6 PE=2 SV=1	--	--	--	--	--	--	--	--	--	--
c126229_g1	428	Cysteine-rich RLK (RECEPTOR-like protein kinase) 8 [Theobroma cacao] >gi|508711231|gb|EOY03128.1| Cysteine-rich RLK (RECEPTOR-like protein kinase) 8 [Theobroma cacao]	--	--	--	--	--	P10978	191	1.25e-15	Retrovirus-related Pol polyprotein from transposon TNT 1-94 OS=Nicotiana tabacum PE=2 SV=1	--	--	--	--	--	--	--	--	--	--
c126298_g1	1420	PREDICTED: probable serine/threonine-protein kinase WNK6-like [Vitis vinifera]	--	K08867	WNK, PRKWNK	WNK lysine deficient protein kinase	http://www.genome.jp/dbget-bin/www_bget?ko:K08867	Q8S8Y8	1117	2.32e-145	Probable serine/threonine-protein kinase WNK6 OS=Arabidopsis thaliana GN=WNK6 PE=2 SV=1	PF00069//PF07714	Protein kinase domain//Protein tyrosine kinase	GO:0006468	protein phosphorylation	GO:0004672//GO:0005524	protein kinase activity//ATP binding	--	--	KOG0584	Serine/threonine protein kinase
c126547_g1	229	kinase-like protein [Aureobasidium melanogenum CBS 110374]	--	K11227	PBS2	mitogen-activated protein kinase kinase	http://www.genome.jp/dbget-bin/www_bget?ko:K11227	P08018	285	1.72e-29	MAP kinase kinase PBS2 OS=Saccharomyces cerevisiae (strain ATCC 204508 / S288c) GN=PBS2 PE=1 SV=4	PF00069//PF07714	Protein kinase domain//Protein tyrosine kinase	GO:0006468	protein phosphorylation	GO:0004672//GO:0005524	protein kinase activity//ATP binding	--	--	KOG0581	Mitogen-activated protein kinase kinase (MAP2K)
c126547_g2	202	hypothetical protein EPUS_05414 [Endocarpon pusillum Z07020] >gi|539433108|gb|ERF69872.1| hypothetical protein EPUS_05414 [Endocarpon pusillum Z07020]	--	K11227	PBS2	mitogen-activated protein kinase kinase	http://www.genome.jp/dbget-bin/www_bget?ko:K11227	P08018	238	3.08e-23	MAP kinase kinase PBS2 OS=Saccharomyces cerevisiae (strain ATCC 204508 / S288c) GN=PBS2 PE=1 SV=4	PF07714//PF00069	Protein tyrosine kinase//Protein kinase domain	GO:0006468	protein phosphorylation	GO:0004672//GO:0005524	protein kinase activity//ATP binding	--	--	KOG0581	Mitogen-activated protein kinase kinase (MAP2K)
c126547_g3	545	hypothetical protein SETTUDRAFT_137998, partial [Setosphaeria turcica Et28A] >gi|444898149|gb|AGE13737.1| stress-related MAP kinase [Setosphaeria turcica] >gi|482808439|gb|EOA85372.1| hypothetical protein SETTUDRAFT_137998, partial [Setosphaeria turcica Et28A]	Cladosporium cladosporioides MAP kinase kinase PBS2 (PBS2) gene, partial cds	K11227	PBS2	mitogen-activated protein kinase kinase	http://www.genome.jp/dbget-bin/www_bget?ko:K11227	P33886	670	1.04e-82	Protein kinase wis1 OS=Schizosaccharomyces pombe (strain 972 / ATCC 24843) GN=wis1 PE=1 SV=1	PF00069//PF05445//PF01163//PF07714	Protein kinase domain//Poxvirus serine/threonine protein kinase//RIO1 family//Protein tyrosine kinase	GO:0006468	protein phosphorylation	GO:0003824//GO:0005524//GO:0004672	catalytic activity//ATP binding//protein kinase activity	--	--	KOG0581	Mitogen-activated protein kinase kinase (MAP2K)
c126562_g1	1826	hypothetical protein M569_09222, partial [Genlisea aurea]	--	K07179	RIOK2	RIO kinase 2	http://www.genome.jp/dbget-bin/www_bget?ko:K07179	Q54T05	172	1.48e-11	Serine/threonine-protein kinase rio2 OS=Dictyostelium discoideum GN=rio2 PE=3 SV=1	PF00046	Homeobox domain	GO:0006355	regulation of transcription, DNA-templated	GO:0003700//GO:0043565	sequence-specific DNA binding transcription factor activity//sequence-specific DNA binding	GO:0005667	transcription factor complex	KOG2268	Serine/threonine protein kinase
c126632_g1	815	hypothetical protein CISIN_1g0482802mg, partial [Citrus sinensis]	--	--	--	--	--	O65468	403	4.08e-43	Cysteine-rich receptor-like protein kinase 8 OS=Arabidopsis thaliana GN=CRK8 PE=3 SV=2	PF07714//PF05025//PF00069	Protein tyrosine kinase//RbsD / FucU transport protein family//Protein kinase domain	GO:0006468//GO:0005996	protein phosphorylation//monosaccharide metabolic process	GO:0048029//GO:0016853//GO:0004672//GO:0005524	monosaccharide binding//isomerase activity//protein kinase activity//ATP binding	--	--	--	--
c126633_g1	1590	Serine/threonine-protein kinase PBS1 [Morus notabilis]	PREDICTED: Glycine max serine/threonine-protein kinase PBS1-like (LOC100797557), mRNA	--	--	--	--	Q9FE20	1239	2.29e-164	Serine/threonine-protein kinase PBS1 OS=Arabidopsis thaliana GN=PBS1 PE=1 SV=1	PF00069//PF07714//PF03122	Protein kinase domain//Protein tyrosine kinase//Herpes virus major capsid protein	GO:0006468	protein phosphorylation	GO:0005198//GO:0005524//GO:0004672	structural molecule activity//ATP binding//protein kinase activity	GO:0019028	viral capsid	--	--
c126700_g1	530	carbohydrate binding protein, putative [Ricinus communis] >gi|223535463|gb|EEF37132.1| carbohydrate binding protein, putative [Ricinus communis]	--	--	--	--	--	Q9LYX1	292	6.84e-29	L-type lectin-domain containing receptor kinase VIII.2 OS=Arabidopsis thaliana GN=LECRK82 PE=2 SV=1	PF07714//PF00069	Protein tyrosine kinase//Protein kinase domain	GO:0016310//GO:0006468//GO:0009069	phosphorylation//protein phosphorylation//serine family amino acid metabolic process	GO:0004674//GO:0005524//GO:0004672//GO:0030246	protein serine/threonine kinase activity//ATP binding//protein kinase activity//carbohydrate binding	--	--	--	--
c126837_g1	1062	--	--	--	--	--	--	--	--	--	--	PF00069//PF07714	Protein kinase domain//Protein tyrosine kinase	GO:0006468	protein phosphorylation	GO:0004672//GO:0005524	protein kinase activity//ATP binding	--	--	--	--
c126851_g1	955	--	--	--	--	--	--	--	--	--	--	PF08437//PF06580	Glycosyl transferase family 8 C-terminal//Histidine kinase	GO:0016310//GO:0000160//GO:0009103	phosphorylation//phosphorelay signal transduction system//lipopolysaccharide biosynthetic process	GO:0008918//GO:0000155	lipopolysaccharide 3-alpha-galactosyltransferase activity//phosphorelay sensor kinase activity	GO:0016021//GO:0009365	integral component of membrane//protein histidine kinase complex	--	--
c126867_g1	574	hypothetical protein BAUCODRAFT_264962 [Baudoinia compniacensis UAMH 10762] >gi|449296850|gb|EMC92869.1| hypothetical protein BAUCODRAFT_264962 [Baudoinia compniacensis UAMH 10762]	Mycosphaerella graminicola IPO323 hypothetical protein (MYCGRDRAFT_103255) mRNA, complete cds	K12524	thrA	bifunctional aspartokinase / homoserine dehydrogenase 1	http://www.genome.jp/dbget-bin/www_bget?ko:K12524	Q5B998	326	2.18e-34	Homoserine dehydrogenase OS=Emericella nidulans (strain FGSC A4 / ATCC 38163 / CBS 112.46 / NRRL 194 / M139) GN=AN2882 PE=1 SV=1	PF03447	Homoserine dehydrogenase, NAD binding domain	GO:0055114	oxidation-reduction process	GO:0050661//GO:0016491	NADP binding//oxidoreductase activity	--	--	KOG0455	Homoserine dehydrogenase
c126872_g2	268	hypothetical protein DOTSEDRAFT_77796 [Dothistroma septosporum NZE10]	--	K12608	CAF16	CCR4-NOT complex subunit CAF16	http://www.genome.jp/dbget-bin/www_bget?ko:K12608	P43569	156	1.7e-12	CCR4-associated factor 16 OS=Saccharomyces cerevisiae (strain ATCC 204508 / S288c) GN=CAF16 PE=1 SV=1	PF00025//PF08477//PF03193//PF00004//PF00448//PF02367//PF00005//PF06414//PF10662//PF03029//PF01580	ADP-ribosylation factor family//Miro-like protein//Protein of unknown function, DUF258//ATPase family associated with various cellular activities (AAA)//SRP54-type protein, GTPase domain//Uncharacterised P-loop hydrolase UPF0079//ABC transporter//Zeta toxin//Ethanolamine utilisation - propanediol utilisation//Conserved hypothetical ATP binding protein//FtsK/SpoIIIE family	GO:0007059//GO:0007049//GO:0007264//GO:0006576//GO:0051301//GO:0070526//GO:0006614	chromosome segregation//cell cycle//small GTPase mediated signal transduction//cellular biogenic amine metabolic process//cell division//threonylcarbamoyladenosine biosynthetic process//SRP-dependent cotranslational protein targeting to membrane	GO:0003924//GO:0005525//GO:0016301//GO:0005524//GO:0003677//GO:0016887//GO:0000166	GTPase activity//GTP binding//kinase activity//ATP binding//DNA binding//ATPase activity//nucleotide binding	GO:0016021//GO:0005622	integral component of membrane//intracellular	KOG2355	Predicted ABC-type transport, ATPase component/CCR4 associated factor
c126915_g1	498	hypothetical protein DOTSEDRAFT_74068 [Dothistroma septosporum NZE10]	Mycosphaerella graminicola IPO323 hypothetical protein (MYCGRDRAFT_68429) mRNA, complete cds	K07198	PRKAA, AMPK	5'-AMP-activated protein kinase, catalytic alpha subunit	http://www.genome.jp/dbget-bin/www_bget?ko:K07198	P08092	485	5.85e-57	Negative regulator of sexual conjugation and meiosis OS=Schizosaccharomyces pombe (strain 972 / ATCC 24843) GN=ran1 PE=1 SV=2	PF01163//PF07714//PF00069//PF05445//PF06293	RIO1 family//Protein tyrosine kinase//Protein kinase domain//Poxvirus serine/threonine protein kinase//Lipopolysaccharide kinase (Kdo/WaaP) family	GO:0006468//GO:0009103	protein phosphorylation//lipopolysaccharide biosynthetic process	GO:0003824//GO:0004672//GO:0005524//GO:0016773	catalytic activity//protein kinase activity//ATP binding//phosphotransferase activity, alcohol group as acceptor	GO:0016020	membrane	KOG0583	Serine/threonine protein kinase
c126925_g1	1547	hypothetical protein CISIN_1g043074mg [Citrus sinensis]	--	--	--	--	--	Q9LYN8	724	1.6e-82	Leucine-rich repeat receptor protein kinase EXS OS=Arabidopsis thaliana GN=EXS PE=1 SV=1	PF00069//PF07714	Protein kinase domain//Protein tyrosine kinase	GO:0006468	protein phosphorylation	GO:0005524//GO:0004672	ATP binding//protein kinase activity	--	--	--	--
c126961_g4	458	--	--	--	--	--	--	P93025	123	4.8e-07	Phototropin-2 OS=Arabidopsis thaliana GN=PHOT2 PE=1 SV=2	PF00069	Protein kinase domain	GO:0006468	protein phosphorylation	GO:0005524//GO:0004672	ATP binding//protein kinase activity	--	--	KOG0610	Putative serine/threonine protein kinase
c126988_g2	1318	PREDICTED: cell division control protein 48 homolog C-like [Nicotiana tomentosiformis]	--	K14571	RIX7, NVL	ribosome biogenesis ATPase	http://www.genome.jp/dbget-bin/www_bget?ko:K14571	Q9SS94	608	1.55e-68	Cell division control protein 48 homolog C OS=Arabidopsis thaliana GN=CDC48C PE=2 SV=2	PF06068//PF07724//PF01078//PF00004//PF05496//PF01637//PF07728//PF06414//PF00910	TIP49 C-terminus//AAA domain (Cdc48 subfamily)//Magnesium chelatase, subunit ChlI//ATPase family associated with various cellular activities (AAA)//Holliday junction DNA helicase ruvB N-terminus//Archaeal ATPase//AAA domain (dynein-related subfamily)//Zeta toxin//RNA helicase	GO:0006310//GO:0006281//GO:0015995//GO:0015994//GO:0015979	DNA recombination//DNA repair//chlorophyll biosynthetic process//chlorophyll metabolic process//photosynthesis	GO:0003723//GO:0003678//GO:0016301//GO:0005524//GO:0003724//GO:0016887//GO:0016851//GO:0009378	RNA binding//DNA helicase activity//kinase activity//ATP binding//RNA helicase activity//ATPase activity//magnesium chelatase activity//four-way junction helicase activity	GO:0010007//GO:0009379//GO:0005657	magnesium chelatase complex//Holliday junction helicase complex//replication fork	KOG0733	Nuclear AAA ATPase (VCP subfamily)
c127019_g1	1412	PREDICTED: N-acetyl-D-glucosamine kinase-like [Vitis vinifera] >gi|302143498|emb|CBI22059.3| unnamed protein product [Vitis vinifera]	--	--	--	--	--	Q54PM7	458	8.21e-51	N-acetyl-D-glucosamine kinase OS=Dictyostelium discoideum GN=nagk PE=3 SV=2	--	--	--	--	--	--	--	--	--	--
c127032_g1	1234	PREDICTED: guanylate kinase [Phoenix dactylifera] >gi|672158775|ref|XP_008799131.1| PREDICTED: guanylate kinase [Phoenix dactylifera]	--	K00942	E2.7.4.8, gmk	guanylate kinase	http://www.genome.jp/dbget-bin/www_bget?ko:K00942	Q3ZWD8	449	2.75e-51	Guanylate kinase OS=Dehalococcoides mccartyi (strain CBDB1) GN=gmk PE=3 SV=1	PF00625//PF03193//PF01121	Guanylate kinase//Protein of unknown function, DUF258//Dephospho-CoA kinase	GO:0015940//GO:0015937	pantothenate biosynthetic process//coenzyme A biosynthetic process	GO:0005524//GO:0005515//GO:0003924//GO:0005525//GO:0004140	ATP binding//protein binding//GTPase activity//GTP binding//dephospho-CoA kinase activity	--	--	KOG0707	Guanylate kinase
c127052_g1	1712	hypothetical protein EUGRSUZ_I00713 [Eucalyptus grandis] >gi|629088511|gb|KCW54764.1| hypothetical protein EUGRSUZ_I00713 [Eucalyptus grandis]	Ricinus communis casein kinase II, alpha chain, putative, mRNA	K03097	CSNK2A	casein kinase II subunit alpha	http://www.genome.jp/dbget-bin/www_bget?ko:K03097	O64816	1430	0	Casein kinase II subunit alpha, chloroplastic OS=Arabidopsis thaliana GN=At2g23070 PE=2 SV=1	PF06293//PF00069//PF07714	Lipopolysaccharide kinase (Kdo/WaaP) family//Protein kinase domain//Protein tyrosine kinase	GO:0006468//GO:0009103	protein phosphorylation//lipopolysaccharide biosynthetic process	GO:0004672//GO:0005524//GO:0016773	protein kinase activity//ATP binding//phosphotransferase activity, alcohol group as acceptor	GO:0016020	membrane	KOG0668	Casein kinase II, alpha subunit
c127202_g1	1905	PREDICTED: 26S proteasome regulatory subunit 4 homolog A [Glycine max]	PREDICTED: Glycine max 26S proteasome regulatory subunit 4 homolog A-like (LOC100776168), mRNA	K03062	PSMC1, RPT2	26S proteasome regulatory subunit T2	http://www.genome.jp/dbget-bin/www_bget?ko:K03062	Q9SZD4	2101	0	26S proteasome regulatory subunit 4 homolog A OS=Arabidopsis thaliana GN=RPT2A PE=1 SV=1	PF00158//PF02562//PF00004//PF05496//PF01695//PF13892//PF07726//PF06068//PF01078//PF07724//PF00910//PF00931//PF07728//PF06414	Sigma-54 interaction domain//PhoH-like protein//ATPase family associated with various cellular activities (AAA)//Holliday junction DNA helicase ruvB N-terminus//IstB-like ATP binding protein//DNA-binding domain//ATPase family associated with various cellular activities (AAA)//TIP49 C-terminus//Magnesium chelatase, subunit ChlI//AAA domain (Cdc48 subfamily)//RNA helicase//NB-ARC domain//AAA domain…	GO:0006310//GO:0015994//GO:0006355//GO:0015979//GO:0006281//GO:0015995	DNA recombination//chlorophyll metabolic process//regulation of transcription, DNA-templated//photosynthesis//DNA repair//chlorophyll biosynthetic process	GO:0005524//GO:0016301//GO:0003724//GO:0003723//GO:0003678//GO:0008134//GO:0009378//GO:0016887//GO:0016817//GO:0016851//GO:0043531	ATP binding//kinase activity//RNA helicase activity//RNA binding//DNA helicase activity//transcription factor binding//four-way junction helicase activity//ATPase activity//hydrolase activity, acting on acid anhydrides//magnesium chelatase activity//ADP binding	GO:0010007//GO:0005667//GO:0005657//GO:0009379	magnesium chelatase complex//transcription factor complex//replication fork//Holliday junction helicase complex	KOG0726	26S proteasome regulatory complex, ATPase RPT2
c127241_g1	1902	PREDICTED: serine/threonine-protein kinase PEPKR2 [Vitis vinifera]	--	--	--	--	--	Q8W490	1074	7.94e-138	Serine/threonine-protein kinase PEPKR2 OS=Arabidopsis thaliana GN=PEPKR2 PE=2 SV=1	PF07714//PF05393//PF06293//PF00069	Protein tyrosine kinase//Human adenovirus early E3A glycoprotein//Lipopolysaccharide kinase (Kdo/WaaP) family//Protein kinase domain	GO:0006468//GO:0009103	protein phosphorylation//lipopolysaccharide biosynthetic process	GO:0005524//GO:0004672//GO:0016773//GO:0016772	ATP binding//protein kinase activity//phosphotransferase activity, alcohol group as acceptor//transferase activity, transferring phosphorus-containing groups	GO:0016021//GO:0016020	integral component of membrane//membrane	KOG0032	Ca2+/calmodulin-dependent protein kinase, EF-Hand protein superfamily
c127294_g1	1306	ATPase get3 [Cladophialophora psammophila CBS 110553] >gi|589984086|gb|EXJ67215.1| ATPase get3 [Cladophialophora psammophila CBS 110553]	--	K01551	arsA, ASNA1	arsenite-transporting ATPase	http://www.genome.jp/dbget-bin/www_bget?ko:K01551	B6Q334	1286	9.8e-175	ATPase get3 OS=Penicillium marneffei (strain ATCC 18224 / CBS 334.59 / QM 7333) GN=get3 PE=3 SV=1	PF02562//PF00142//PF01695//PF00931//PF06743//PF00448//PF06414	PhoH-like protein//4Fe-4S iron sulfur cluster binding proteins, NifH/frxC family//IstB-like ATP binding protein//NB-ARC domain//FAST kinase-like protein, subdomain 1//SRP54-type protein, GTPase domain//Zeta toxin	GO:0006614//GO:0055114	SRP-dependent cotranslational protein targeting to membrane//oxidation-reduction process	GO:0016491//GO:0016301//GO:0004672//GO:0005524//GO:0043531//GO:0005525	oxidoreductase activity//kinase activity//protein kinase activity//ATP binding//ADP binding//GTP binding	--	--	KOG2825	Putative arsenite-translocating ATPase
c127415_g1	2914	Phosphatidyl inositol monophosphate 5 kinase isoform 1 [Theobroma cacao] >gi|590631120|ref|XP_007027476.1| Phosphatidyl inositol monophosphate 5 kinase isoform 1 [Theobroma cacao] >gi|590631135|ref|XP_007027480.1| Phosphatidyl inositol monophosphate 5 kinase isoform 1 [Theobroma cacao] >gi|508716080|gb|EOY07977.1| Phosphatidyl inositol monophosphate 5 kinase isoform 1 [Theobroma cacao] >gi|508716…	PREDICTED: Vitis vinifera phosphatidylinositol-4-phosphate 5-kinase 9-like (LOC100260604), mRNA	K00889	E2.7.1.68, PIP5K	1-phosphatidylinositol-4-phosphate 5-kinase	http://www.genome.jp/dbget-bin/www_bget?ko:K00889	Q8L850	2773	0	Phosphatidylinositol 4-phosphate 5-kinase 9 OS=Arabidopsis thaliana GN=PIP5K9 PE=1 SV=2	PF01504	Phosphatidylinositol-4-phosphate 5-Kinase	GO:0046488	phosphatidylinositol metabolic process	GO:0016307	phosphatidylinositol phosphate kinase activity	--	--	KOG0229	Phosphatidylinositol-4-phosphate 5-kinase
c127506_g1	294	shaggy-like kinase [Ricinus communis]	PREDICTED: Cucumis sativus shaggy-related protein kinase zeta-like (LOC101230359), mRNA	K03083	GSK3B	glycogen synthase kinase 3 beta	http://www.genome.jp/dbget-bin/www_bget?ko:K03083	Q39011	501	1.93e-61	Shaggy-related protein kinase eta OS=Arabidopsis thaliana GN=ASK7 PE=1 SV=2	PF00069//PF07714	Protein kinase domain//Protein tyrosine kinase	GO:0009069//GO:0016310//GO:0006468	serine family amino acid metabolic process//phosphorylation//protein phosphorylation	GO:0005524//GO:0004672//GO:0004674	ATP binding//protein kinase activity//protein serine/threonine kinase activity	--	--	KOG0658	Glycogen synthase kinase-3
c127506_g2	458	GSK3/SHAGGY-LIKE protein KINASE 1 [Populus trichocarpa] >gi|222860469|gb|EEE98016.1| GSK3/SHAGGY-LIKE protein KINASE 1 [Populus trichocarpa]	--	K03083	GSK3B	glycogen synthase kinase 3 beta	http://www.genome.jp/dbget-bin/www_bget?ko:K03083	Q39011	293	3.09e-30	Shaggy-related protein kinase eta OS=Arabidopsis thaliana GN=ASK7 PE=1 SV=2	PF00069	Protein kinase domain	GO:0009965//GO:0009069//GO:0009729//GO:0009825//GO:0009742//GO:0046827//GO:0009733//GO:0016310//GO:0006468	leaf morphogenesis//serine family amino acid metabolic process//detection of brassinosteroid stimulus//multidimensional cell growth//brassinosteroid mediated signaling pathway//positive regulation of protein export from nucleus//response to auxin//phosphorylation//protein phosphorylation	GO:0004674//GO:0005524//GO:0004672	protein serine/threonine kinase activity//ATP binding//protein kinase activity	GO:0005886	plasma membrane	KOG0658	Glycogen synthase kinase-3
c127531_g1	1601	PREDICTED: DNA repair protein recA homolog 2, mitochondrial-like [Vitis vinifera] >gi|296087050|emb|CBI33377.3| unnamed protein product [Vitis vinifera]	--	K03553	recA	recombination protein RecA	http://www.genome.jp/dbget-bin/www_bget?ko:K03553	Q8RY99	731	2.98e-89	DNA repair protein recA homolog 2, mitochondrial OS=Arabidopsis thaliana GN=At3g10140 PE=2 SV=1	PF00005//PF00154//PF02283//PF01637	ABC transporter//recA bacterial DNA recombination protein//Cobinamide kinase / cobinamide phosphate guanyltransferase//Archaeal ATPase	GO:0006259//GO:0006281//GO:0009432//GO:0009236//GO:0006974//GO:0051188	DNA metabolic process//DNA repair//SOS response//cobalamin biosynthetic process//cellular response to DNA damage stimulus//cofactor biosynthetic process	GO:0016887//GO:0003677//GO:0017111//GO:0043752//GO:0005524//GO:0000166//GO:0003697	ATPase activity//DNA binding//nucleoside-triphosphatase activity//adenosylcobinamide kinase activity//ATP binding//nucleotide binding//single-stranded DNA binding	--	--	KOG1433	DNA repair protein RAD51/RHP55
c127671_g1	1398	hypothetical protein AMTR_s01216p00000700 [Amborella trichopoda] >gi|548860963|gb|ERN18419.1| hypothetical protein AMTR_s01216p00000700 [Amborella trichopoda]	--	K04733	IRAK4	interleukin-1 receptor-associated kinase 4	http://www.genome.jp/dbget-bin/www_bget?ko:K04733	Q9M0X5	396	2.54e-40	Cysteine-rich receptor-like protein kinase 25 OS=Arabidopsis thaliana GN=CRK25 PE=3 SV=1	PF07714//PF00069	Protein tyrosine kinase//Protein kinase domain	GO:0006468	protein phosphorylation	GO:0004672//GO:0005524	protein kinase activity//ATP binding	--	--	--	--
c127671_g2	1403	unknown [Picea sitchensis]	Medicago truncatula Cysteine-rich receptor-like protein kinase (MTR_127s0007) mRNA, partial cds	K04733	IRAK4	interleukin-1 receptor-associated kinase 4	http://www.genome.jp/dbget-bin/www_bget?ko:K04733	O23082	618	1.95e-73	Putative receptor-like protein kinase At4g00960 OS=Arabidopsis thaliana GN=At4g00960 PE=3 SV=2	PF00069//PF07714	Protein kinase domain//Protein tyrosine kinase	GO:0006468	protein phosphorylation	GO:0005524//GO:0004672	ATP binding//protein kinase activity	--	--	--	--
c127697_g1	2032	PREDICTED: probable receptor-like protein kinase At5g15080-like [Vitis vinifera] >gi|296086431|emb|CBI32020.3| unnamed protein product [Vitis vinifera]	PREDICTED: Vitis vinifera probable receptor-like protein kinase At5g15080-like (LOC100263771), mRNA	--	--	--	--	Q9LFP7	1552	0	Probable receptor-like protein kinase At5g15080 OS=Arabidopsis thaliana GN=At5g15080 PE=2 SV=1	PF00069//PF07714	Protein kinase domain//Protein tyrosine kinase	GO:0009069//GO:0006468//GO:0016310	serine family amino acid metabolic process//protein phosphorylation//phosphorylation	GO:0005524//GO:0004672//GO:0004674	ATP binding//protein kinase activity//protein serine/threonine kinase activity	GO:0005886	plasma membrane	--	--
c1279_g1	335	STE20/SPS1-related proline-alanine-rich protein kinase, partial [Stegodyphus mimosarum]	--	K08835	OXSR1, STK39	serine/threonine-protein kinase OSR1/STK39	http://www.genome.jp/dbget-bin/www_bget?ko:K08835	Q863I2	422	1.79e-48	Serine/threonine-protein kinase OSR1 OS=Sus scrofa GN=OXSR1 PE=2 SV=1	PF07714//PF06293//PF00069	Protein tyrosine kinase//Lipopolysaccharide kinase (Kdo/WaaP) family//Protein kinase domain	GO:0009103//GO:0006468	lipopolysaccharide biosynthetic process//protein phosphorylation	GO:0016773//GO:0004672//GO:0005524	phosphotransferase activity, alcohol group as acceptor//protein kinase activity//ATP binding	GO:0016020	membrane	KOG0582	Ste20-like serine/threonine protein kinase
c128009_g1	579	--	--	--	--	--	--	--	--	--	--	PF02518	Histidine kinase-, DNA gyrase B-, and HSP90-like ATPase	--	--	GO:0005524	ATP binding	--	--	--	--
c128014_g1	2049	hypothetical protein CICLE_v10031084mg [Citrus clementina] >gi|557539109|gb|ESR50153.1| hypothetical protein CICLE_v10031084mg [Citrus clementina]	PREDICTED: Vitis vinifera probable serine/threonine-protein kinase At1g54610-like (LOC100264561), mRNA	K08819	CDK12_13	cyclin-dependent kinase 12/13	http://www.genome.jp/dbget-bin/www_bget?ko:K08819	Q9ZVM9	1466	0	Probable serine/threonine-protein kinase At1g54610 OS=Arabidopsis thaliana GN=At1g54610 PE=1 SV=1	PF07714//PF00069	Protein tyrosine kinase//Protein kinase domain	GO:0006468	protein phosphorylation	GO:0005524//GO:0004672	ATP binding//protein kinase activity	--	--	KOG0600	Cdc2-related protein kinase
c12804_g1	331	hypothetical protein MELLADRAFT_41804 [Melampsora larici-populina 98AG31] >gi|328863074|gb|EGG12174.1| hypothetical protein MELLADRAFT_41804 [Melampsora larici-populina 98AG31]	--	K00898	PDK2_3_4	pyruvate dehydrogenase kinase 2/3/4	http://www.genome.jp/dbget-bin/www_bget?ko:K00898	Q9SBJ1	188	2.51e-16	[Pyruvate dehydrogenase (acetyl-transferring)] kinase, mitochondrial OS=Arabidopsis thaliana GN=PDK PE=1 SV=1	--	--	GO:0016310	phosphorylation	GO:0005524//GO:0016772	ATP binding//transferase activity, transferring phosphorus-containing groups	--	--	KOG0787	Dehydrogenase kinase
c128136_g1	2930	Cell division cycle protein 48-like protein [Morus notabilis]	PREDICTED: Vitis vinifera cell division cycle protein 48 homolog-like (LOC100258668), mRNA	K13525	VCP, CDC48	transitional endoplasmic reticulum ATPase	http://www.genome.jp/dbget-bin/www_bget?ko:K13525	P54774	3676	0	Cell division cycle protein 48 homolog OS=Glycine max GN=CDC48 PE=1 SV=1	PF01443//PF04851//PF07728//PF00005//PF00931//PF01111//PF05496//PF00006//PF01695//PF01637//PF00158//PF00004//PF06068//PF01078//PF07726//PF01057//PF00910//PF06414//PF02562//PF03266//PF07724	Viral (Superfamily 1) RNA helicase//Type III restriction enzyme, res subunit//AAA domain (dynein-related subfamily)//ABC transporter//NB-ARC domain//Cyclin-dependent kinase regulatory subunit//Holliday junction DNA helicase ruvB N-terminus//ATP synthase alpha/beta family, nucleotide-binding domain//IstB-like ATP binding protein//Archaeal ATPase//Sigma-54 interaction domain//ATPase family associat…	GO:0015979//GO:0015994//GO:0019079//GO:0045859//GO:0006355//GO:0015995//GO:0006281//GO:0007049//GO:0006310	photosynthesis//chlorophyll metabolic process//viral genome replication//regulation of protein kinase activity//regulation of transcription, DNA-templated//chlorophyll biosynthetic process//DNA repair//cell cycle//DNA recombination	GO:0009378//GO:0008134//GO:0043531//GO:0016851//GO:0016887//GO:0003677//GO:0003724//GO:0098519//GO:0016538//GO:0005524//GO:0016301//GO:0016787//GO:0003678//GO:0003723	four-way junction helicase activity//transcription factor binding//ADP binding//magnesium chelatase activity//ATPase activity//DNA binding//RNA helicase activity//nucleotide phosphatase activity, acting on free nucleotides//cyclin-dependent protein serine/threonine kinase regulator activity//ATP binding//kinase activity//hydrolase activity//DNA helicase activity//RNA binding	GO:0005657//GO:0005667//GO:0009379//GO:0010007	replication fork//transcription factor complex//Holliday junction helicase complex//magnesium chelatase complex	KOG0730	AAA+-type ATPase
c128194_g1	2358	BRASSINOSTEROID INSENSITIVE 1-associated receptor kinase 1 precursor, putative [Ricinus communis] >gi|223527350|gb|EEF29495.1| BRASSINOSTEROID INSENSITIVE 1-associated receptor kinase 1 precursor, putative [Ricinus communis]	PREDICTED: Vitis vinifera protein NSP-INTERACTING KINASE 1-like (LOC100253129), mRNA	--	--	--	--	Q9LFS4	2018	0	Protein NSP-INTERACTING KINASE 1 OS=Arabidopsis thaliana GN=NIK1 PE=1 SV=1	PF07714//PF00069//PF00560	Protein tyrosine kinase//Protein kinase domain//Leucine Rich Repeat	GO:0006468//GO:0016310//GO:0055114//GO:0009069	protein phosphorylation//phosphorylation//oxidation-reduction process//serine family amino acid metabolic process	GO:0004672//GO:0005524//GO:0004674//GO:0032440//GO:0005515	protein kinase activity//ATP binding//protein serine/threonine kinase activity//2-alkenal reductase [NAD(P)] activity//protein binding	GO:0016021	integral component of membrane	--	--
c128228_g1	1110	--	--	--	--	--	--	--	--	--	--	PF02318//PF06638//PF06580	FYVE-type zinc finger//Strabismus protein//Histidine kinase	GO:0000160//GO:0016310//GO:0007275//GO:0006886	phosphorelay signal transduction system//phosphorylation//multicellular organismal development//intracellular protein transport	GO:0000155//GO:0017137	phosphorelay sensor kinase activity//Rab GTPase binding	GO:0016021//GO:0009365	integral component of membrane//protein histidine kinase complex	--	--
c128253_g1	1789	Receptor protein kinase isoform 1 [Theobroma cacao] >gi|508776880|gb|EOY24136.1| Receptor protein kinase isoform 1 [Theobroma cacao]	Medicago truncatula NAK-type protein kinase (MTR_5g013610) mRNA, complete cds	--	--	--	--	Q9LTC0	1101	2.63e-143	Probable receptor-like protein kinase At5g47070 OS=Arabidopsis thaliana GN=At5g47070 PE=1 SV=1	PF07714//PF00069	Protein tyrosine kinase//Protein kinase domain	GO:0006468	protein phosphorylation	GO:0005524//GO:0004672	ATP binding//protein kinase activity	--	--	--	--
c128258_g1	1646	PREDICTED: probably inactive leucine-rich repeat receptor-like protein kinase IMK2 [Vitis vinifera]	--	--	--	--	--	Q42371	349	2.67e-33	LRR receptor-like serine/threonine-protein kinase ERECTA OS=Arabidopsis thaliana GN=ERECTA PE=1 SV=1	PF05157//PF00560//PF06827	Type II secretion system (T2SS), protein E, N-terminal domain//Leucine Rich Repeat//Zinc finger found in FPG and IleRS	GO:0006810	transport	GO:0005515//GO:0005524//GO:0003824	protein binding//ATP binding//catalytic activity	--	--	--	--
c128298_g1	747	--	--	--	--	--	--	--	--	--	--	PF05191	Adenylate kinase, active site lid	GO:0006144//GO:0046034	purine nucleobase metabolic process//ATP metabolic process	GO:0004017	adenylate kinase activity	--	--	--	--
c128355_g1	2399	Chloroplast signal recognition particle 54 kDa subunit [Theobroma cacao] >gi|508716384|gb|EOY08281.1| Chloroplast signal recognition particle 54 kDa subunit [Theobroma cacao]	PREDICTED: Vitis vinifera signal recognition particle 54 kDa protein, chloroplastic-like (LOC100247624), mRNA	K03106	SRP54, ffh	signal recognition particle subunit SRP54	http://www.genome.jp/dbget-bin/www_bget?ko:K03106	P37107	2117	0	Signal recognition particle 54 kDa protein, chloroplastic OS=Arabidopsis thaliana GN=FFC PE=1 SV=1	PF00004//PF02881//PF00448//PF03266//PF01583//PF04851//PF03029//PF06414//PF02978//PF01926//PF01591	ATPase family associated with various cellular activities (AAA)//SRP54-type protein, helical bundle domain//SRP54-type protein, GTPase domain//NTPase//Adenylylsulphate kinase//Type III restriction enzyme, res subunit//Conserved hypothetical ATP binding protein//Zeta toxin//Signal peptide binding domain//50S ribosome-binding GTPase//6-phosphofructo-2-kinase	GO:0006144//GO:0000103//GO:0006000//GO:0006614//GO:0006013	purine nucleobase metabolic process//sulfate assimilation//fructose metabolic process//SRP-dependent cotranslational protein targeting to membrane//mannose metabolic process	GO:0008312//GO:0003873//GO:0005525//GO:0016787//GO:0016301//GO:0005524//GO:0004020//GO:0098519//GO:0003677//GO:0000166	7S RNA binding//6-phosphofructo-2-kinase activity//GTP binding//hydrolase activity//kinase activity//ATP binding//adenylylsulfate kinase activity//nucleotide phosphatase activity, acting on free nucleotides//DNA binding//nucleotide binding	GO:0048500	signal recognition particle	KOG0780	Signal recognition particle, subunit Srp54
c128414_g1	1237	PREDICTED: cysteine-rich receptor-like protein kinase 2 [Vitis vinifera] >gi|296085798|emb|CBI31122.3| unnamed protein product [Vitis vinifera]	--	--	--	--	--	Q9LRJ9	255	9.53e-24	Cysteine-rich repeat secretory protein 38 OS=Arabidopsis thaliana GN=CRRSP38 PE=2 SV=1	PF04446	tRNAHis guanylyltransferase	GO:0006400	tRNA modification	GO:0008193//GO:0000287	tRNA guanylyltransferase activity//magnesium ion binding	--	--	--	--
c128586_g1	420	hypothetical protein AUEXF2481DRAFT_63903 [Aureobasidium subglaciale EXF-2481]	Pichia pastoris CBS 7435 chromosome 1, complete replicon sequence	K08286	E2.7.11.-	protein-serine/threonine kinase	http://www.genome.jp/dbget-bin/www_bget?ko:K08286	O14019	547	3.21e-65	Serine/threonine-protein kinase hal4 OS=Schizosaccharomyces pombe (strain 972 / ATCC 24843) GN=hal4 PE=1 SV=1	PF00069//PF07714	Protein kinase domain//Protein tyrosine kinase	GO:0006468	protein phosphorylation	GO:0004672//GO:0005524	protein kinase activity//ATP binding	--	--	KOG0590	Checkpoint kinase and related serine/threonine protein kinases
c128586_g2	1397	hypothetical protein MYCGRDRAFT_47042 [Zymoseptoria tritici IPO323] >gi|339470258|gb|EGP85356.1| hypothetical protein MYCGRDRAFT_47042 [Zymoseptoria tritici IPO323]	--	K08286	E2.7.11.-	protein-serine/threonine kinase	http://www.genome.jp/dbget-bin/www_bget?ko:K08286	O14019	902	2.3e-112	Serine/threonine-protein kinase hal4 OS=Schizosaccharomyces pombe (strain 972 / ATCC 24843) GN=hal4 PE=1 SV=1	PF00069//PF07714	Protein kinase domain//Protein tyrosine kinase	GO:0006468	protein phosphorylation	GO:0005524//GO:0004672	ATP binding//protein kinase activity	--	--	KOG0590	Checkpoint kinase and related serine/threonine protein kinases
c128633_g1	1280	hypothetical protein L484_001669 [Morus notabilis]	--	--	--	--	--	--	--	--	--	PF00821//PF03088//PF00400//PF01436	Phosphoenolpyruvate carboxykinase//Strictosidine synthase//WD domain, G-beta repeat//NHL repeat	GO:0009058//GO:0006094//GO:0042432//GO:0016114	biosynthetic process//gluconeogenesis//indole biosynthetic process//terpenoid biosynthetic process	GO:0004611//GO:0016844//GO:0005515//GO:0005525	phosphoenolpyruvate carboxykinase activity//strictosidine synthase activity//protein binding//GTP binding	--	--	--	--
c128644_g1	624	rhamnose mutarotase [Sphaerulina musiva SO2202]	--	--	--	--	--	--	--	--	--	PF02733//PF05336	Dak1 domain//Domain of unknown function (DUF718)	GO:0046486//GO:0006071//GO:0019299	glycerolipid metabolic process//glycerol metabolic process//rhamnose metabolic process	GO:0004371//GO:0016857	glycerone kinase activity//racemase and epimerase activity, acting on carbohydrates and derivatives	GO:0005737	cytoplasm	--	--
c128718_g1	2095	hypothetical protein EUGRSUZ_C00063 [Eucalyptus grandis]	--	--	--	--	--	Q8S8S7	703	2.95e-79	U-box domain-containing protein 34 OS=Arabidopsis thaliana GN=PUB34 PE=3 SV=1	PF13639//PF00069//PF07714	Ring finger domain//Protein kinase domain//Protein tyrosine kinase	GO:0006468	protein phosphorylation	GO:0005515//GO:0004672//GO:0005524//GO:0008270	protein binding//protein kinase activity//ATP binding//zinc ion binding	--	--	--	--
c128792_g1	2975	hypothetical protein CICLE_v10005336mg [Citrus clementina] >gi|557522712|gb|ESR34079.1| hypothetical protein CICLE_v10005336mg [Citrus clementina]	Prunus avium flavonol synthase (FLS) mRNA, complete cds	--	--	--	--	Q07512	488	1.86e-52	Flavonol synthase/flavanone 3-hydroxylase OS=Petunia hybrida GN=FL PE=2 SV=1	PF03171//PF08919	2OG-Fe(II) oxygenase superfamily//F-actin binding	GO:0055114//GO:0006468	oxidation-reduction process//protein phosphorylation	GO:0005524//GO:0016706//GO:0004715//GO:0016491	ATP binding//oxidoreductase activity, acting on paired donors, with incorporation or reduction of molecular oxygen, 2-oxoglutarate as one donor, and incorporation of one atom each of oxygen into both donors//non-membrane spanning protein tyrosine kinase activity//oxidoreductase activity	--	--	KOG0143	Iron/ascorbate family oxidoreductases
c128869_g1	1101	hypothetical protein VITISV_011126 [Vitis vinifera]	PREDICTED: Setaria italica homeobox-leucine zipper protein HOX13-like (LOC101785512), mRNA	K09338	HD-ZIP	homeobox-leucine zipper protein	http://www.genome.jp/dbget-bin/www_bget?ko:K09338	Q8LC03	383	3.58e-41	Homeobox-leucine zipper protein ATHB-13 OS=Arabidopsis thaliana GN=ATHB-13 PE=2 SV=2	PF08826	DMPK coiled coil domain like	GO:0016310//GO:0006468//GO:0009069	phosphorylation//protein phosphorylation//serine family amino acid metabolic process	GO:0004674//GO:0005524	protein serine/threonine kinase activity//ATP binding	--	--	KOG0483	Transcription factor HEX, contains HOX and HALZ domains
c128872_g1	1824	PREDICTED: probable serine/threonine-protein kinase At1g09600 isoform X3 [Malus domestica]	PREDICTED: Vitis vinifera uncharacterized LOC100265500 (LOC100265500), mRNA	--	--	--	--	Q9ZVM9	1262	5.45e-165	Probable serine/threonine-protein kinase At1g54610 OS=Arabidopsis thaliana GN=At1g54610 PE=1 SV=1	PF00069//PF07714	Protein kinase domain//Protein tyrosine kinase	GO:0006468	protein phosphorylation	GO:0004672//GO:0005524	protein kinase activity//ATP binding	--	--	KOG0600	Cdc2-related protein kinase
c128905_g1	1640	hypothetical protein PRUPE_ppa006461mg [Prunus persica] >gi|462411614|gb|EMJ16663.1| hypothetical protein PRUPE_ppa006461mg [Prunus persica]	--	K15030	EIF3M	translation initiation factor 3 subunit M	http://www.genome.jp/dbget-bin/www_bget?ko:K15030	Q54KZ8	561	5.28e-64	Eukaryotic translation initiation factor 3 subunit M OS=Dictyostelium discoideum GN=eif3m PE=1 SV=1	PF01399//PF09202	PCI domain//Rio2, N-terminal	GO:0009069//GO:0006468//GO:0016310	serine family amino acid metabolic process//protein phosphorylation//phosphorylation	GO:0005524//GO:0005515//GO:0004674	ATP binding//protein binding//protein serine/threonine kinase activity	--	--	KOG2753	Uncharacterized conserved protein, contains PCI domain
c128926_g1	2436	PREDICTED: serine/threonine-protein kinase tricorner [Vitis vinifera] >gi|296083669|emb|CBI23658.3| unnamed protein product [Vitis vinifera]	PREDICTED: Vitis vinifera serine/threonine-protein kinase tricorner-like (LOC100252887), mRNA	K08790	STK38, NDR	serine/threonine kinase 38	http://www.genome.jp/dbget-bin/www_bget?ko:K08790	Q6TGC6	1120	5.48e-142	Serine/threonine-protein kinase CBK1 OS=Pneumocystis carinii GN=CBK1 PE=2 SV=1	PF06293//PF00069//PF00433//PF07714	Lipopolysaccharide kinase (Kdo/WaaP) family//Protein kinase domain//Protein kinase C terminal domain//Protein tyrosine kinase	GO:0016310//GO:0009103//GO:0009069//GO:0006468	phosphorylation//lipopolysaccharide biosynthetic process//serine family amino acid metabolic process//protein phosphorylation	GO:0004674//GO:0016773//GO:0005524//GO:0004672	protein serine/threonine kinase activity//phosphotransferase activity, alcohol group as acceptor//ATP binding//protein kinase activity	GO:0016020	membrane	KOG0605	NDR and related serine/threonine kinases
c128934_g1	1454	PREDICTED: phosphoglycerate kinase, cytosolic [Malus domestica]	Solanum tuberosum clone 174E11 phosphoglycerate kinase precursor-like protein mRNA, complete cds	K00927	PGK, pgk	phosphoglycerate kinase	http://www.genome.jp/dbget-bin/www_bget?ko:K00927	Q42962	1618	0	Phosphoglycerate kinase, cytosolic OS=Nicotiana tabacum PE=1 SV=1	PF00162	Phosphoglycerate kinase	GO:0015976//GO:0006096//GO:0006094//GO:0016310	carbon utilization//glycolytic process//gluconeogenesis//phosphorylation	GO:0004618	phosphoglycerate kinase activity	--	--	KOG1367	3-phosphoglycerate kinase
c128935_g1	1558	Protein kinase APK1A, chloroplast precursor, putative [Ricinus communis] >gi|223541375|gb|EEF42926.1| Protein kinase APK1A, chloroplast precursor, putative [Ricinus communis]	--	--	--	--	--	Q9LFP7	866	4.8e-108	Probable receptor-like protein kinase At5g15080 OS=Arabidopsis thaliana GN=At5g15080 PE=2 SV=1	PF07714//PF00069	Protein tyrosine kinase//Protein kinase domain	GO:0006468	protein phosphorylation	GO:0004672//GO:0005524	protein kinase activity//ATP binding	--	--	--	--
c128944_g1	1514	PREDICTED: uncharacterized protein LOC104089043 [Nicotiana tomentosiformis]	PREDICTED: Cucumis sativus uncharacterized LOC101230855 (LOC101230855), mRNA	--	--	--	--	P40234	358	8.12e-36	Casein kinase I homolog 2 OS=Schizosaccharomyces pombe (strain 972 / ATCC 24843) GN=cki2 PE=1 SV=2	PF00069	Protein kinase domain	GO:0006468	protein phosphorylation	GO:0004672//GO:0005524	protein kinase activity//ATP binding	--	--	KOG1164	Casein kinase (serine/threonine/tyrosine protein kinase)
c128986_g1	1086	hypothetical protein VITISV_024814 [Vitis vinifera]	--	--	--	--	--	--	--	--	--	PF09004//PF04428//PF00014	Domain of unknown function (DUF1891)//Choline kinase N terminus//Kunitz/Bovine pancreatic trypsin inhibitor domain	GO:0055114	oxidation-reduction process	GO:0004867//GO:0016706//GO:0008168//GO:0016773	serine-type endopeptidase inhibitor activity//oxidoreductase activity, acting on paired donors, with incorporation or reduction of molecular oxygen, 2-oxoglutarate as one donor, and incorporation of one atom each of oxygen into both donors//methyltransferase activity//phosphotransferase activity, alcohol group as acceptor	--	--	--	--
c129036_g1	1261	PREDICTED: pyrophosphate--fructose 6-phosphate 1-phosphotransferase subunit beta {ECO:0000255|HAMAP-Rule:MF_03185}-like [Musa acuminata subsp. malaccensis]	Populus trichocarpa predicted protein, mRNA	K00895	E2.7.1.90, pfk	pyrophosphate--fructose-6-phosphate 1-phosphotransferase	http://www.genome.jp/dbget-bin/www_bget?ko:K00895	Q8W4M5	1570	0	Pyrophosphate--fructose 6-phosphate 1-phosphotransferase subunit beta 1 OS=Arabidopsis thaliana GN=PFP-BETA1 PE=1 SV=1	PF00365	Phosphofructokinase	GO:0006000//GO:0006096//GO:0006012//GO:0006094//GO:0006013//GO:0006098	fructose metabolic process//glycolytic process//galactose metabolic process//gluconeogenesis//mannose metabolic process//pentose-phosphate shunt	GO:0003872	6-phosphofructokinase activity	GO:0005945	6-phosphofructokinase complex	--	--
c129036_g2	536	unnamed protein product [Coffea canephora]	PREDICTED: Cicer arietinum pyrophosphate--fructose 6-phosphate 1-phosphotransferase subunit beta 1-like (LOC101514175), mRNA	K00895	E2.7.1.90, pfk	pyrophosphate--fructose-6-phosphate 1-phosphotransferase	http://www.genome.jp/dbget-bin/www_bget?ko:K00895	F4JGR5	583	2.23e-70	Pyrophosphate--fructose 6-phosphate 1-phosphotransferase subunit beta 2 OS=Arabidopsis thaliana GN=PFP-BETA2 PE=3 SV=1	PF00365	Phosphofructokinase	GO:0006012//GO:0006000//GO:0006096//GO:0006098//GO:0006013//GO:0006094	galactose metabolic process//fructose metabolic process//glycolytic process//pentose-phosphate shunt//mannose metabolic process//gluconeogenesis	GO:0003872	6-phosphofructokinase activity	GO:0005945	6-phosphofructokinase complex	--	--
c129050_g1	1118	ADP-ribosylation factor [Morus notabilis]	PREDICTED: Vitis vinifera ADP-ribosylation factor-like (LOC100254624), mRNA	K07977	ARF	Arf/Sar family, other	http://www.genome.jp/dbget-bin/www_bget?ko:K07977	P61210	627	1.61e-78	ADP-ribosylation factor 1 OS=Locusta migratoria GN=ARF1 PE=2 SV=2	PF00071//PF00009//PF01926//PF01591//PF04670//PF00025//PF00503//PF08477	Ras family//Elongation factor Tu GTP binding domain//50S ribosome-binding GTPase//6-phosphofructo-2-kinase//Gtr1/RagA G protein conserved region//ADP-ribosylation factor family//G-protein alpha subunit//Miro-like protein	GO:0007165//GO:0006000//GO:0007186//GO:0007264//GO:0006013	signal transduction//fructose metabolic process//G-protein coupled receptor signaling pathway//small GTPase mediated signal transduction//mannose metabolic process	GO:0003873//GO:0005525//GO:0003924//GO:0019001//GO:0031683//GO:0005524//GO:0004871	6-phosphofructo-2-kinase activity//GTP binding//GTPase activity//guanyl nucleotide binding//G-protein beta/gamma-subunit complex binding//ATP binding//signal transducer activity	GO:0005737//GO:0005622//GO:0005634	cytoplasm//intracellular//nucleus	KOG0070	GTP-binding ADP-ribosylation factor Arf1
c129059_g1	1584	spindle checkpoint family protein [Populus trichocarpa] >gi|222857276|gb|EEE94823.1| spindle checkpoint family protein [Populus trichocarpa]	--	K02178	BUB1	checkpoint serine/threonine-protein kinase	http://www.genome.jp/dbget-bin/www_bget?ko:K02178	O22806	983	8.82e-127	Mitotic spindle checkpoint protein BUBR1 OS=Arabidopsis thaliana GN=BUBR1 PE=1 SV=2	--	--	--	--	--	--	GO:0044427	chromosomal part	KOG1166	Mitotic checkpoint serine/threonine protein kinase
c129067_g1	4166	PREDICTED: ATP synthase subunit beta, mitochondrial-like [Prunus mume]	PREDICTED: Solanum lycopersicum ATP synthase subunit beta, mitochondrial-like (LOC101261919), mRNA	K02133	ATPeF1B, ATP5B, ATP2	F-type H+-transporting ATPase subunit beta	http://www.genome.jp/dbget-bin/www_bget?ko:K02133	Q01859	2067	0	ATP synthase subunit beta, mitochondrial OS=Oryza sativa subsp. japonica GN=ATPB PE=1 SV=2	PF00004//PF03193//PF00006//PF01637//PF00306//PF04275//PF02874//PF11421//PF00931	ATPase family associated with various cellular activities (AAA)//Protein of unknown function, DUF258//ATP synthase alpha/beta family, nucleotide-binding domain//Archaeal ATPase//ATP synthase alpha/beta chain, C terminal domain//Phosphomevalonate kinase//ATP synthase alpha/beta family, beta-barrel domain//ATP synthase F1 beta subunit//NB-ARC domain	GO:0006694//GO:0006754//GO:0006200//GO:0006695//GO:0015991//GO:0015992//GO:0046034	steroid biosynthetic process//ATP biosynthetic process//ATP catabolic process//cholesterol biosynthetic process//ATP hydrolysis coupled proton transport//proton transport//ATP metabolic process	GO:0004631//GO:0043531//GO:0016887//GO:0005524//GO:0016820//GO:0005525//GO:0003924	phosphomevalonate kinase activity//ADP binding//ATPase activity//ATP binding//hydrolase activity, acting on acid anhydrides, catalyzing transmembrane movement of substances//GTP binding//GTPase activity	GO:0000275//GO:0005737//GO:0033178	mitochondrial proton-transporting ATP synthase complex, catalytic core F(1)//cytoplasm//proton-transporting two-sector ATPase complex, catalytic domain	KOG1350	F0F1-type ATP synthase, beta subunit
c129137_g1	2357	PREDICTED: probable serine/threonine-protein kinase At1g54610 [Vitis vinifera]	PREDICTED: Fragaria vesca subsp. vesca probable serine/threonine-protein kinase At1g54610-like (LOC101306132), mRNA	K08819	CDK12_13	cyclin-dependent kinase 12/13	http://www.genome.jp/dbget-bin/www_bget?ko:K08819	Q9ZVM9	1829	0	Probable serine/threonine-protein kinase At1g54610 OS=Arabidopsis thaliana GN=At1g54610 PE=1 SV=1	PF07714//PF00069	Protein tyrosine kinase//Protein kinase domain	GO:0016310//GO:0006468//GO:0009069	phosphorylation//protein phosphorylation//serine family amino acid metabolic process	GO:0004674//GO:0005524//GO:0004672	protein serine/threonine kinase activity//ATP binding//protein kinase activity	--	--	KOG0600	Cdc2-related protein kinase
c129138_g2	8977	PREDICTED: serine/threonine-protein kinase ATR-like [Vitis vinifera]	PREDICTED: Solanum lycopersicum serine/threonine-protein kinase ATR-like (LOC101256634), mRNA	--	--	--	--	Q9FKS4	7205	0	Serine/threonine-protein kinase ATR OS=Arabidopsis thaliana GN=ATR PE=2 SV=2	PF00392//PF08064//PF02259//PF10717//PF00454//PF02260	Bacterial regulatory proteins, gntR family//UME (NUC010) domain//FAT domain//Occlusion-derived virus envelope protein ODV-E18//Phosphatidylinositol 3- and 4-kinase//FATC domain	GO:0016310//GO:0009069//GO:0006355	phosphorylation//serine family amino acid metabolic process//regulation of transcription, DNA-templated	GO:0004674//GO:0005515//GO:0003700//GO:0016773	protein serine/threonine kinase activity//protein binding//sequence-specific DNA binding transcription factor activity//phosphotransferase activity, alcohol group as acceptor	GO:0019031//GO:0005667	viral envelope//transcription factor complex	KOG0890	Protein kinase of the PI-3 kinase family involved in mitotic growth, DNA repair and meiotic recombination
c129236_g1	2492	PREDICTED: probable receptor-like protein kinase At5g15080-like [Vitis vinifera]	PREDICTED: Vitis vinifera probable receptor-like protein kinase At5g15080-like (LOC100853083), mRNA	--	--	--	--	Q9LFP7	1458	0	Probable receptor-like protein kinase At5g15080 OS=Arabidopsis thaliana GN=At5g15080 PE=2 SV=1	PF07714//PF00069	Protein tyrosine kinase//Protein kinase domain	GO:0009069//GO:0006468//GO:0016310	serine family amino acid metabolic process//protein phosphorylation//phosphorylation	GO:0004672//GO:0005524//GO:0004674	protein kinase activity//ATP binding//protein serine/threonine kinase activity	GO:0005886	plasma membrane	--	--
c129252_g1	2385	hypothetical protein JCGZ_19188 [Jatropha curcas]	Populus trichocarpa predicted protein, mRNA	--	--	--	--	P40234	523	6.94e-57	Casein kinase I homolog 2 OS=Schizosaccharomyces pombe (strain 972 / ATCC 24843) GN=cki2 PE=1 SV=2	PF00069//PF06293//PF01575//PF07714	Protein kinase domain//Lipopolysaccharide kinase (Kdo/WaaP) family//MaoC like domain//Protein tyrosine kinase	GO:0009103//GO:0008152//GO:0006468	lipopolysaccharide biosynthetic process//metabolic process//protein phosphorylation	GO:0016773//GO:0004672//GO:0005524//GO:0016491	phosphotransferase activity, alcohol group as acceptor//protein kinase activity//ATP binding//oxidoreductase activity	GO:0016020	membrane	KOG1164	Casein kinase (serine/threonine/tyrosine protein kinase)
c129315_g1	1461	PREDICTED: protein kinase 2B, chloroplastic-like [Vitis vinifera]	PREDICTED: Brachypodium distachyon protein kinase APK1A, chloroplastic-like (LOC100841734), mRNA	K04733	IRAK4	interleukin-1 receptor-associated kinase 4	http://www.genome.jp/dbget-bin/www_bget?ko:K04733	O49839	609	8.62e-108	Protein kinase 2A, chloroplastic OS=Arabidopsis thaliana GN=APK2A PE=2 SV=1	PF00069//PF07714	Protein kinase domain//Protein tyrosine kinase	GO:0016310//GO:0006468//GO:0009069	phosphorylation//protein phosphorylation//serine family amino acid metabolic process	GO:0004674//GO:0005524//GO:0004672	protein serine/threonine kinase activity//ATP binding//protein kinase activity	--	--	--	--
c129319_g1	2081	unnamed protein product [Vitis vinifera]	PREDICTED: Glycine max uncharacterized protein LOC100818558 (LOC100818558), mRNA	K08857	NEK	NIMA (never in mitosis gene a)-related kinase	http://www.genome.jp/dbget-bin/www_bget?ko:K08857	Q9LT35	1167	7.11e-152	Serine/threonine-protein kinase Nek6 OS=Arabidopsis thaliana GN=NEK6 PE=3 SV=1	PF07714//PF00069//PF06293	Protein tyrosine kinase//Protein kinase domain//Lipopolysaccharide kinase (Kdo/WaaP) family	GO:0006468//GO:0009103	protein phosphorylation//lipopolysaccharide biosynthetic process	GO:0004672//GO:0005524//GO:0016773	protein kinase activity//ATP binding//phosphotransferase activity, alcohol group as acceptor	GO:0016020	membrane	KOG0589	Serine/threonine protein kinase
c129331_g1	733	--	--	--	--	--	--	--	--	--	--	PF04265	Thiamin pyrophosphokinase, vitamin B1 binding domain	GO:0009229//GO:0006772	thiamine diphosphate biosynthetic process//thiamine metabolic process	GO:0004788	thiamine diphosphokinase activity	--	--	--	--
c129382_g1	609	hypothetical protein MYCGRDRAFT_69281 [Zymoseptoria tritici IPO323] >gi|339473536|gb|EGP88629.1| hypothetical protein MYCGRDRAFT_69281 [Zymoseptoria tritici IPO323]	--	--	--	--	--	Q04585	312	3.27e-31	Uncharacterized sugar kinase YDR109C OS=Saccharomyces cerevisiae (strain ATCC 204508 / S288c) GN=YDR109C PE=1 SV=1	PF00370//PF05965	FGGY family of carbohydrate kinases, N-terminal domain//F/Y rich C-terminus	GO:0005975	carbohydrate metabolic process	GO:0016773	phosphotransferase activity, alcohol group as acceptor	GO:0005634	nucleus	KOG2517	Ribulose kinase and related carbohydrate kinases
c129400_g2	1383	PREDICTED: LOW QUALITY PROTEIN: adenylate kinase 1, mitochondrial-like [Phoenix dactylifera]	--	K00939	E2.7.4.3, adk	adenylate kinase	http://www.genome.jp/dbget-bin/www_bget?ko:K00939	Q9ZUU1	954	5.12e-125	Adenylate kinase 1, mitochondrial OS=Arabidopsis thaliana GN=At2g37250 PE=2 SV=1	PF05191	Adenylate kinase, active site lid	GO:0006144//GO:0046034	purine nucleobase metabolic process//ATP metabolic process	GO:0004017	adenylate kinase activity	--	--	KOG3078	Adenylate kinase
c129402_g1	631	hypothetical protein MYCGRDRAFT_38697 [Zymoseptoria tritici IPO323] >gi|339474177|gb|EGP89270.1| hypothetical protein MYCGRDRAFT_38697 [Zymoseptoria tritici IPO323]	--	K04345	PKA	protein kinase A	http://www.genome.jp/dbget-bin/www_bget?ko:K04345	P34099	194	1.28e-15	cAMP-dependent protein kinase catalytic subunit OS=Dictyostelium discoideum GN=pkaC PE=1 SV=2	--	--	GO:0009069//GO:0006468//GO:0016310	serine family amino acid metabolic process//protein phosphorylation//phosphorylation	GO:0005524//GO:0004674	ATP binding//protein serine/threonine kinase activity	--	--	KOG0616	cAMP-dependent protein kinase catalytic subunit (PKA)
c129409_g1	1881	Cystathionine beta-synthase protein isoform 1 [Theobroma cacao] >gi|508710139|gb|EOY02036.1| Cystathionine beta-synthase protein isoform 1 [Theobroma cacao]	Medicago truncatula SNF1-related protein kinase regulatory subunit gamma (MTR_5g038570) mRNA, complete cds	--	--	--	--	Q9CAR3	1241	2.51e-163	SNF1-related protein kinase regulatory subunit gamma-1-like OS=Arabidopsis thaliana GN=CBSCBS2 PE=1 SV=1	PF00571	CBS domain	--	--	GO:0030554	adenyl nucleotide binding	--	--	KOG1764	5'-AMP-activated protein kinase, gamma subunit
c129456_g1	1853	unnamed protein product [Vitis vinifera]	--	--	--	--	--	Q8GXZ3	1096	3.01e-142	Serine/threonine-protein kinase At5g01020 OS=Arabidopsis thaliana GN=At5g01020 PE=1 SV=1	PF07714//PF00069	Protein tyrosine kinase//Protein kinase domain	GO:0006468	protein phosphorylation	GO:0005524//GO:0004672	ATP binding//protein kinase activity	--	--	--	--
c129480_g1	2149	hypothetical protein CICLE_v10031585mg [Citrus clementina] >gi|568859160|ref|XP_006483110.1| PREDICTED: dual specificity protein kinase splA-like [Citrus sinensis] >gi|557540943|gb|ESR51987.1| hypothetical protein CICLE_v10031585mg [Citrus clementina] >gi|641864331|gb|KDO83017.1| hypothetical protein CISIN_1g013833mg [Citrus sinensis]	PREDICTED: Glycine max dual specificity protein kinase pyk1-like (LOC100815995), mRNA	--	--	--	--	P18160	451	7.55e-45	Dual specificity protein kinase splA OS=Dictyostelium discoideum GN=splA PE=1 SV=3	PF00023//PF00069//PF07714//PF13606	Ankyrin repeat//Protein kinase domain//Protein tyrosine kinase//Ankyrin repeat	GO:0006468	protein phosphorylation	GO:0005524//GO:0004672//GO:0005515	ATP binding//protein kinase activity//protein binding	--	--	KOG0192	Tyrosine kinase specific for activated (GTP-bound) p21cdc42Hs
c129520_g1	2234	hypothetical protein VITISV_000979 [Vitis vinifera]	PREDICTED: Vitis vinifera probable serine/threonine-protein kinase At4g35230-like, transcript variant 1 (LOC100245381), mRNA	K14500	BSK	BR-signaling kinase	http://www.genome.jp/dbget-bin/www_bget?ko:K14500	Q944A7	1517	0	Probable serine/threonine-protein kinase At4g35230 OS=Arabidopsis thaliana GN=At4g35230 PE=1 SV=1	PF00069//PF00515//PF07714	Protein kinase domain//Tetratricopeptide repeat//Protein tyrosine kinase	GO:0006468	protein phosphorylation	GO:0005524//GO:0004672//GO:0005515	ATP binding//protein kinase activity//protein binding	--	--	--	--
c129666_g1	2507	uracil phosphoribosyltransferase family protein [Populus trichocarpa] >gi|550328573|gb|ERP55764.1| uracil phosphoribosyltransferase family protein [Populus trichocarpa]	Populus trichocarpa predicted protein, mRNA	K00876	udk, UCK	uridine kinase	http://www.genome.jp/dbget-bin/www_bget?ko:K00876	Q8VYB2	1979	0	Uridine kinase-like protein 3 OS=Arabidopsis thaliana GN=UKL3 PE=2 SV=1	PF00437//PF00156//PF03266//PF03029//PF06414//PF00485//PF01121	Type II/IV secretion system protein//Phosphoribosyl transferase domain//NTPase//Conserved hypothetical ATP binding protein//Zeta toxin//Phosphoribulokinase / Uridine kinase family//Dephospho-CoA kinase	GO:0015940//GO:0009116//GO:0006810//GO:0008152//GO:0015937	pantothenate biosynthetic process//nucleoside metabolic process//transport//metabolic process//coenzyme A biosynthetic process	GO:0016301//GO:0000166//GO:0005524//GO:0098519//GO:0004140	kinase activity//nucleotide binding//ATP binding//nucleotide phosphatase activity, acting on free nucleotides//dephospho-CoA kinase activity	--	--	KOG4203	Armadillo/beta-Catenin/plakoglobin
c129722_g1	640	PREDICTED: receptor-like protein 2-like [Fragaria vesca subsp. vesca]	--	--	--	--	--	C0LGQ5	215	4.72e-18	LRR receptor-like serine/threonine-protein kinase GSO1 OS=Arabidopsis thaliana GN=GSO1 PE=2 SV=1	PF00560	Leucine Rich Repeat	--	--	GO:0005515	protein binding	--	--	--	--
c129755_g1	3094	PREDICTED: LOW QUALITY PROTEIN: probable inactive receptor kinase At2g26730-like [Cucumis sativus]	--	--	--	--	--	Q3E8J4	435	3.41e-70	Probably inactive receptor-like protein kinase At5g41680 OS=Arabidopsis thaliana GN=At5g41680 PE=2 SV=1	PF07714//PF15088//PF00069//PF00560//PF02480	Protein tyrosine kinase//NADH dehydrogenase [ubiquinone] 1 subunit C1, mitochondrial//Protein kinase domain//Leucine Rich Repeat//Alphaherpesvirus glycoprotein E	GO:0006468	protein phosphorylation	GO:0005524//GO:0004672//GO:0005515	ATP binding//protein kinase activity//protein binding	GO:0016020//GO:0005739//GO:0005747	membrane//mitochondrion//mitochondrial respiratory chain complex I	--	--
c129784_g1	2008	PREDICTED: uncharacterized protein LOC100246943 [Vitis vinifera]	PREDICTED: Vitis vinifera uncharacterized LOC100246943 (LOC100246943), mRNA	K01110	PTEN	phosphatidylinositol-3,4,5-trisphosphate 3-phosphatase and dual-specificity protein phosphatase PTEN	http://www.genome.jp/dbget-bin/www_bget?ko:K01110	O08586	509	9.06e-56	Phosphatidylinositol 3,4,5-trisphosphate 3-phosphatase and dual-specificity protein phosphatase PTEN OS=Mus musculus GN=Pten PE=1 SV=1	PF00782//PF10409//PF00102	Dual specificity phosphatase, catalytic domain//C2 domain of PTEN tumour-suppressor protein//Protein-tyrosine phosphatase	GO:0006570//GO:0016311//GO:0006470	tyrosine metabolic process//dephosphorylation//protein dephosphorylation	GO:0008138//GO:0004725//GO:0005515//GO:0016791	protein tyrosine/serine/threonine phosphatase activity//protein tyrosine phosphatase activity//protein binding//phosphatase activity	--	--	KOG2283	Clathrin coat dissociation kinase GAK/PTEN/Auxilin and related tyrosine phosphatases
c129909_g1	1444	hypothetical protein VITISV_042891 [Vitis vinifera]	--	--	--	--	--	P10978	256	7.77e-22	Retrovirus-related Pol polyprotein from transposon TNT 1-94 OS=Nicotiana tabacum PE=2 SV=1	PF07730//PF04389	Histidine kinase//Peptidase family M28	GO:0006508//GO:0016310//GO:0000160//GO:0015074	proteolysis//phosphorylation//phosphorelay signal transduction system//DNA integration	GO:0003676//GO:0000155//GO:0008233//GO:0008270//GO:0046983	nucleic acid binding//phosphorelay sensor kinase activity//peptidase activity//zinc ion binding//protein dimerization activity	GO:0016021//GO:0009365	integral component of membrane//protein histidine kinase complex	--	--
c129953_g1	1448	PREDICTED: adenylyl-sulfate kinase 1, chloroplastic [Vitis vinifera] >gi|297739763|emb|CBI29945.3| unnamed protein product [Vitis vinifera]	PREDICTED: Vitis vinifera adenylyl-sulfate kinase 1, chloroplastic-like (LOC100265880), mRNA	K00860	cysC	adenylylsulfate kinase	http://www.genome.jp/dbget-bin/www_bget?ko:K00860	Q9SRW7	837	2.86e-108	Adenylyl-sulfate kinase 3 OS=Arabidopsis thaliana GN=APK3 PE=1 SV=1	PF00005//PF06414//PF00437//PF01695//PF00910//PF02562//PF01583	ABC transporter//Zeta toxin//Type II/IV secretion system protein//IstB-like ATP binding protein//RNA helicase//PhoH-like protein//Adenylylsulphate kinase	GO:0000103//GO:0006810//GO:0016310//GO:0070814//GO:0006144	sulfate assimilation//transport//phosphorylation//hydrogen sulfide biosynthetic process//purine nucleobase metabolic process	GO:0003724//GO:0016301//GO:0004020//GO:0005524//GO:0003723//GO:0016887	RNA helicase activity//kinase activity//adenylylsulfate kinase activity//ATP binding//RNA binding//ATPase activity	--	--	KOG0635	Adenosine 5'-phosphosulfate kinase
c129979_g1	1101	Cysteine-rich RLK (RECEPTOR-like protein kinase) 8 [Theobroma cacao] >gi|508713006|gb|EOY04903.1| Cysteine-rich RLK (RECEPTOR-like protein kinase) 8 [Theobroma cacao]	--	--	--	--	--	P92520	127	3.2e-07	Uncharacterized mitochondrial protein AtMg00820 OS=Arabidopsis thaliana GN=AtMg00820 PE=4 SV=1	--	--	--	--	--	--	--	--	--	--
c130040_g1	882	putative g-protein comlpex beta subunit protein [Neofusicoccum parvum UCRNP2] >gi|485924916|gb|EOD49614.1| putative g-protein comlpex beta subunit protein [Neofusicoccum parvum UCRNP2]	Platynereis dumerilii receptor of activated protein kinase C (RACK1) mRNA, complete cds	K14753	RACK1	guanine nucleotide-binding protein subunit beta-2-like 1 protein	http://www.genome.jp/dbget-bin/www_bget?ko:K14753	Q01369	1274	1.36e-175	Guanine nucleotide-binding protein subunit beta-like protein OS=Neurospora crassa (strain ATCC 24698 / 74-OR23-1A / CBS 708.71 / DSM 1257 / FGSC 987) GN=cpc-2 PE=3 SV=1	PF00400	WD domain, G-beta repeat	--	--	GO:0005515	protein binding	--	--	KOG0279	G protein beta subunit-like protein
c130050_g1	436	hypothetical protein PHACADRAFT_265825 [Phanerochaete carnosa HHB-10118-sp] >gi|409039571|gb|EKM49121.1| hypothetical protein PHACADRAFT_265825 [Phanerochaete carnosa HHB-10118-sp]	Pseudozyma flocculosa putative heat shock protein gene, complete cds	K03283	HSPA1_8	heat shock 70kDa protein 1/8	http://www.genome.jp/dbget-bin/www_bget?ko:K03283	Q876N3	456	2.84e-52	Heat shock protein SSB OS=Candida glabrata (strain ATCC 2001 / CBS 138 / JCM 3761 / NBRC 0622 / NRRL Y-65) GN=SSB1 PE=3 SV=3	PF02782	FGGY family of carbohydrate kinases, C-terminal domain	GO:0005975	carbohydrate metabolic process	GO:0016773	phosphotransferase activity, alcohol group as acceptor	--	--	KOG0101	Molecular chaperones HSP70/HSC70, HSP70 superfamily
c130058_g1	446	phosphoribosyl diphosphate synthase isoform 4 [Zymoseptoria tritici IPO323] >gi|339472872|gb|EGP87966.1| phosphoribosyl diphosphate synthase isoform 4 [Zymoseptoria tritici IPO323]	Penicillium chrysogenum Wisconsin 54-1255 hypothetical protein (Pc22g06960) mRNA, complete cds	K00948	PRPS, prsA	ribose-phosphate pyrophosphokinase	http://www.genome.jp/dbget-bin/www_bget?ko:K00948	O94413	527	5.6e-65	Ribose-phosphate pyrophosphokinase 2 OS=Schizosaccharomyces pombe (strain 972 / ATCC 24843) GN=SPCC1620.06c PE=1 SV=1	PF00121//PF04995	Triosephosphate isomerase//Heme exporter protein D (CcmD)	GO:0009116//GO:0009165//GO:0006094//GO:0006013//GO:0015976//GO:0017004//GO:0006000//GO:0006096//GO:0009156//GO:0016310//GO:0006020//GO:0046486//GO:0015886//GO:0006098//GO:0006144//GO:0008152	nucleoside metabolic process//nucleotide biosynthetic process//gluconeogenesis//mannose metabolic process//carbon utilization//cytochrome complex assembly//fructose metabolic process//glycolytic process//ribonucleoside monophosphate biosynthetic process//phosphorylation//inositol metabolic process//glycerolipid metabolic process//heme transport//pentose-phosphate shunt//purine nucleobase metaboli…	GO:0004807//GO:0004749//GO:0016301//GO:0000287	triose-phosphate isomerase activity//ribose phosphate diphosphokinase activity//kinase activity//magnesium ion binding	GO:0016021	integral component of membrane	KOG1448	Ribose-phosphate pyrophosphokinase
c130069_g1	1887	PREDICTED: probable receptor-like protein kinase At5g47070-like [Vitis vinifera]	Arabidopsis thaliana protein kinase family protein mRNA, complete cds	--	--	--	--	Q9LTC0	865	1.15e-107	Probable receptor-like protein kinase At5g47070 OS=Arabidopsis thaliana GN=At5g47070 PE=1 SV=1	PF07714//PF00069//PF06144	Protein tyrosine kinase//Protein kinase domain//DNA polymerase III, delta subunit	GO:0006260//GO:0006468	DNA replication//protein phosphorylation	GO:0003677//GO:0003887//GO:0005524//GO:0004672	DNA binding//DNA-directed DNA polymerase activity//ATP binding//protein kinase activity	GO:0009360//GO:0042575	DNA polymerase III complex//DNA polymerase complex	--	--
c130132_g1	1453	mitogen-activated protein kinase [Pseudocercospora fijiensis CIRAD86] >gi|452983513|gb|EME83271.1| mitogen-activated protein kinase [Pseudocercospora fijiensis CIRAD86]	Mycosphaerella graminicola cell wall integrity MAP kinase (mlt2) mRNA, complete cds	K04464	MAPK7	mitogen-activated protein kinase 7	http://www.genome.jp/dbget-bin/www_bget?ko:K04464	P43068	1363	0	Mitogen-activated protein kinase MKC1 OS=Candida albicans GN=MKC1 PE=3 SV=1	PF01163//PF07714//PF06293//PF00069	RIO1 family//Protein tyrosine kinase//Lipopolysaccharide kinase (Kdo/WaaP) family//Protein kinase domain	GO:0006468//GO:0009103	protein phosphorylation//lipopolysaccharide biosynthetic process	GO:0003824//GO:0005524//GO:0004672//GO:0016773	catalytic activity//ATP binding//protein kinase activity//phosphotransferase activity, alcohol group as acceptor	GO:0016020	membrane	KOG0660	Mitogen-activated protein kinase
c130163_g1	1774	cyclin d, putative [Ricinus communis] >gi|223550804|gb|EEF52290.1| cyclin d, putative [Ricinus communis]	--	--	--	--	--	P42751	296	7.72e-28	Cyclin-D1-1 OS=Arabidopsis thaliana GN=CYCD1-1 PE=1 SV=3	--	--	--	--	--	--	--	--	KOG0653	Cyclin B and related kinase-activating proteins
c130170_g1	867	putative non-classical export protein [Neofusicoccum parvum UCRNP2] >gi|485916095|gb|EOD43506.1| putative non-classical export protein [Neofusicoccum parvum UCRNP2]	--	--	--	--	--	Q12207	133	2.88e-08	Non-classical export protein 2 OS=Saccharomyces cerevisiae (strain ATCC 204508 / S288c) GN=NCE102 PE=1 SV=1	PF01284//PF01214	Membrane-associating domain//Casein kinase II regulatory subunit	GO:0045859	regulation of protein kinase activity	GO:0019887	protein kinase regulator activity	GO:0016020//GO:0005956	membrane//protein kinase CK2 complex	--	--
c130173_g3	540	PREDICTED: 52 kDa repressor of the inhibitor of the protein kinase-like [Setaria italica]	--	--	--	--	--	Q5SVZ6	107	3.45e-07	Zinc finger MYM-type protein 1 OS=Homo sapiens GN=ZMYM1 PE=2 SV=1	--	--	--	--	--	--	--	--	--	--
c130203_g1	4899	PREDICTED: putative receptor-like protein kinase At4g00960 [Pyrus x bretschneideri] >gi|694320666|ref|XP_009351515.1| PREDICTED: putative receptor-like protein kinase At4g00960 [Pyrus x bretschneideri]	--	K04733	IRAK4	interleukin-1 receptor-associated kinase 4	http://www.genome.jp/dbget-bin/www_bget?ko:K04733	O23082	803	1.49e-93	Putative receptor-like protein kinase At4g00960 OS=Arabidopsis thaliana GN=At4g00960 PE=3 SV=2	PF00069//PF07714//PF01102	Protein kinase domain//Protein tyrosine kinase//Glycophorin A	GO:0006468	protein phosphorylation	GO:0005524//GO:0004672	ATP binding//protein kinase activity	GO:0016021	integral component of membrane	--	--
c130209_g1	1583	hypothetical protein CICLE_v10012086mg [Citrus clementina] >gi|557532705|gb|ESR43888.1| hypothetical protein CICLE_v10012086mg [Citrus clementina]	PREDICTED: Vitis vinifera pyridoxal kinase-like (LOC100251978), mRNA	K00868	pdxK, pdxY	pyridoxine kinase	http://www.genome.jp/dbget-bin/www_bget?ko:K00868	Q8W1X2	699	1.66e-85	Pyridoxal kinase OS=Arabidopsis thaliana GN=PK PE=1 SV=2	PF00069	Protein kinase domain	GO:0006468	protein phosphorylation	GO:0005524//GO:0004672	ATP binding//protein kinase activity	--	--	KOG2599	Pyridoxal/pyridoxine/pyridoxamine kinase
c130221_g3	1036	hypothetical protein NECHADRAFT_77500 [Nectria haematococca mpVI 77-13-4] >gi|256733900|gb|EEU47247.1| hypothetical protein NECHADRAFT_77500 [Nectria haematococca mpVI 77-13-4]	Hordeum vulgare subsp. vulgare mRNA for predicted protein, complete cds, clone: NIASHv2068M20	K01535	E3.6.3.6	H+-transporting ATPase	http://www.genome.jp/dbget-bin/www_bget?ko:K01535	P49380	376	5.18e-38	Plasma membrane ATPase OS=Kluyveromyces lactis (strain ATCC 8585 / CBS 2359 / DSM 70799 / NBRC 1267 / NRRL Y-1140 / WM37) GN=PMA1 PE=1 SV=1	PF08926	Domain of unknown function (DUF1908)	GO:0006754//GO:0006812//GO:0006468//GO:0009069//GO:0016310//GO:0006200	ATP biosynthetic process//cation transport//protein phosphorylation//serine family amino acid metabolic process//phosphorylation//ATP catabolic process	GO:0005524//GO:0046872//GO:0015662//GO:0000287//GO:0004674	ATP binding//metal ion binding//ATPase activity, coupled to transmembrane movement of ions, phosphorylative mechanism//magnesium ion binding//protein serine/threonine kinase activity	GO:0016021	integral component of membrane	KOG0205	Plasma membrane H+-transporting ATPase
c130344_g1	2971	hypothetical protein CISIN_1g011745mg [Citrus sinensis]	Molgula tectiformis Mt-ASAK mRNA for ATP sulfurylase/APS kinase, complete cds	K13811	PAPSS	3'-phosphoadenosine 5'-phosphosulfate synthase	http://www.genome.jp/dbget-bin/www_bget?ko:K13811	Q43870	1058	2.6e-131	ATP sulfurylase 2 OS=Arabidopsis thaliana GN=APS2 PE=1 SV=1	PF01467//PF01747	Cytidylyltransferase//ATP-sulfurylase	GO:0009058//GO:0006144//GO:0006790	biosynthetic process//purine nucleobase metabolic process//sulfur compound metabolic process	GO:0004781//GO:0003824	sulfate adenylyltransferase (ATP) activity//catalytic activity	--	--	KOG0636	ATP sulfurylase (sulfate adenylyltransferase)
c130363_g1	1261	hypothetical protein CICLE_v10000816mg [Citrus clementina] >gi|568836206|ref|XP_006472137.1| PREDICTED: putative pectinesterase/pectinesterase inhibitor 22-like [Citrus sinensis] >gi|557535589|gb|ESR46707.1| hypothetical protein CICLE_v10000816mg [Citrus clementina]	--	K01051	E3.1.1.11	pectinesterase	http://www.genome.jp/dbget-bin/www_bget?ko:K01051	Q9M9W7	491	2.59e-69	Putative pectinesterase/pectinesterase inhibitor 22 OS=Arabidopsis thaliana GN=PME22 PE=3 SV=1	PF01095//PF00512//PF04043	Pectinesterase//His Kinase A (phospho-acceptor) domain//Plant invertase/pectin methylesterase inhibitor	GO:0007165//GO:0005982//GO:0042545//GO:0000160//GO:0016310//GO:0005985	signal transduction//starch metabolic process//cell wall modification//phosphorelay signal transduction system//phosphorylation//sucrose metabolic process	GO:0030599//GO:0000155//GO:0004857	pectinesterase activity//phosphorelay sensor kinase activity//enzyme inhibitor activity	GO:0016020//GO:0009365//GO:0005618	membrane//protein histidine kinase complex//cell wall	--	--
c130391_g1	1178	Copper binding protein 5, putative [Theobroma cacao] >gi|508783849|gb|EOY31105.1| Copper binding protein 5, putative [Theobroma cacao]	--	--	--	--	--	P42849	167	8.31e-13	Umecyanin OS=Armoracia rusticana PE=1 SV=1	PF02298//PF01064	Plastocyanin-like domain//Activin types I and II receptor domain	GO:0016310//GO:0009069//GO:0006118//GO:0007178	phosphorylation//serine family amino acid metabolic process//electron transport//transmembrane receptor protein serine/threonine kinase signaling pathway	GO:0005024//GO:0004675//GO:0009055//GO:0005507	transforming growth factor beta-activated receptor activity//transmembrane receptor protein serine/threonine kinase activity//electron carrier activity//copper ion binding	GO:0016020	membrane	--	--
c130393_g1	2208	hypothetical protein PRUPE_ppa002541mg [Prunus persica] >gi|462406033|gb|EMJ11497.1| hypothetical protein PRUPE_ppa002541mg [Prunus persica]	PREDICTED: Vitis vinifera uridine-cytidine kinase C-like (LOC100243884), mRNA	--	--	--	--	Q54R62	934	4.82e-116	Uridine-cytidine kinase C OS=Dictyostelium discoideum GN=udkC PE=3 SV=1	PF00485	Phosphoribulokinase / Uridine kinase family	GO:0008152	metabolic process	GO:0016301//GO:0005524	kinase activity//ATP binding	--	--	KOG4203	Armadillo/beta-Catenin/plakoglobin
c130424_g1	1893	unnamed protein product [Coffea canephora]	PREDICTED: Vitis vinifera probable serine/threonine-protein kinase BUD32 homolog (LOC100852781), mRNA	K08851	TP53RK, PRPK, BUD32	TP53 regulating kinase	http://www.genome.jp/dbget-bin/www_bget?ko:K08851	Q96S44	503	8.54e-57	TP53-regulating kinase OS=Homo sapiens GN=TP53RK PE=1 SV=2	PF01336//PF01163//PF07714//PF00069//PF00454//PF06176//PF06293	OB-fold nucleic acid binding domain//RIO1 family//Protein tyrosine kinase//Protein kinase domain//Phosphatidylinositol 3- and 4-kinase//Lipopolysaccharide core biosynthesis protein (WaaY)//Lipopolysaccharide kinase (Kdo/WaaP) family	GO:0006468//GO:0009244//GO:0009103	protein phosphorylation//lipopolysaccharide core region biosynthetic process//lipopolysaccharide biosynthetic process	GO:0004672//GO:0005524//GO:0016773//GO:0003824//GO:0003676	protein kinase activity//ATP binding//phosphotransferase activity, alcohol group as acceptor//catalytic activity//nucleic acid binding	GO:0016020	membrane	KOG3087	Serine/threonine protein kinase
c130435_g1	1703	hypothetical protein JCGZ_10914 [Jatropha curcas]	PREDICTED: Cicer arietinum serine/threonine-protein kinase KIPK-like (LOC101493750), mRNA	--	--	--	--	Q9LFA2	769	5.27e-89	Serine/threonine-protein kinase KIPK OS=Arabidopsis thaliana GN=KIPK PE=1 SV=1	PF07714//PF06293//PF00069	Protein tyrosine kinase//Lipopolysaccharide kinase (Kdo/WaaP) family//Protein kinase domain	GO:0009103//GO:0006468	lipopolysaccharide biosynthetic process//protein phosphorylation	GO:0004672//GO:0005524//GO:0016773	protein kinase activity//ATP binding//phosphotransferase activity, alcohol group as acceptor	GO:0016020	membrane	KOG0610	Putative serine/threonine protein kinase
c130472_g1	1372	hypothetical protein MYCGRDRAFT_75274 [Zymoseptoria tritici IPO323] >gi|339469716|gb|EGP84815.1| hypothetical protein MYCGRDRAFT_75274 [Zymoseptoria tritici IPO323]	--	K00876	udk, UCK	uridine kinase	http://www.genome.jp/dbget-bin/www_bget?ko:K00876	P27515	787	4.92e-97	Uridine kinase OS=Saccharomyces cerevisiae (strain ATCC 204508 / S288c) GN=URK1 PE=1 SV=1	PF00437//PF06068//PF07931//PF00004//PF00931//PF00005//PF06414//PF00485	Type II/IV secretion system protein//TIP49 C-terminus//Chloramphenicol phosphotransferase-like protein//ATPase family associated with various cellular activities (AAA)//NB-ARC domain//ABC transporter//Zeta toxin//Phosphoribulokinase / Uridine kinase family	GO:0006810//GO:0006206//GO:0044211//GO:0016310//GO:0044206//GO:0008152	transport//pyrimidine nucleobase metabolic process//CTP salvage//phosphorylation//UMP salvage//metabolic process	GO:0005524//GO:0016301//GO:0016773//GO:0016887//GO:0016740//GO:0003678//GO:0004849//GO:0043531	ATP binding//kinase activity//phosphotransferase activity, alcohol group as acceptor//ATPase activity//transferase activity//DNA helicase activity//uridine kinase activity//ADP binding	GO:0005657	replication fork	KOG4203	Armadillo/beta-Catenin/plakoglobin
c130472_g2	380	hypothetical protein MYCGRDRAFT_75274 [Zymoseptoria tritici IPO323] >gi|339469716|gb|EGP84815.1| hypothetical protein MYCGRDRAFT_75274 [Zymoseptoria tritici IPO323]	--	K00876	udk, UCK	uridine kinase	http://www.genome.jp/dbget-bin/www_bget?ko:K00876	Q9NWZ5	241	5.9e-23	Uridine-cytidine kinase-like 1 OS=Homo sapiens GN=UCKL1 PE=1 SV=2	PF00156	Phosphoribosyl transferase domain	GO:0016310//GO:0044206//GO:0006206//GO:0044211//GO:0009116	phosphorylation//UMP salvage//pyrimidine nucleobase metabolic process//CTP salvage//nucleoside metabolic process	GO:0004849//GO:0005524//GO:0016773	uridine kinase activity//ATP binding//phosphotransferase activity, alcohol group as acceptor	--	--	KOG4203	Armadillo/beta-Catenin/plakoglobin
c130578_g1	2657	putative receptor protein kinase PERK1 [Glycine max] >gi|77403742|dbj|BAE46451.1| putative receptor protein kinase PERK1 [Glycine max] >gi|223452349|gb|ACM89502.1| PERK1-like protein kinase [Glycine max]	PREDICTED: Vitis vinifera proline-rich receptor-like protein kinase PERK1 (LOC100242918), mRNA	--	--	--	--	Q9LV48	1646	0	Proline-rich receptor-like protein kinase PERK1 OS=Arabidopsis thaliana GN=PERK1 PE=2 SV=1	PF00069//PF02480//PF07714	Protein kinase domain//Alphaherpesvirus glycoprotein E//Protein tyrosine kinase	GO:0009069//GO:0006468//GO:0016310	serine family amino acid metabolic process//protein phosphorylation//phosphorylation	GO:0005524//GO:0004672//GO:0004674	ATP binding//protein kinase activity//protein serine/threonine kinase activity	GO:0016020	membrane	--	--
c130673_g1	798	--	--	--	--	--	--	--	--	--	--	PF02603	HPr Serine kinase N terminus	GO:0006109//GO:0016310//GO:0000160	regulation of carbohydrate metabolic process//phosphorylation//phosphorelay signal transduction system	GO:0004672//GO:0005524//GO:0000155	protein kinase activity//ATP binding//phosphorelay sensor kinase activity	GO:0009365	protein histidine kinase complex	--	--
c130686_g1	2210	sucrose non-fermenting 1 [Camellia sinensis]	PREDICTED: Vitis vinifera SNF1-related protein kinase catalytic subunit alpha KIN10-like (LOC100254223), mRNA	K07198	PRKAA, AMPK	5'-AMP-activated protein kinase, catalytic alpha subunit	http://www.genome.jp/dbget-bin/www_bget?ko:K07198	Q38997	2161	0	SNF1-related protein kinase catalytic subunit alpha KIN10 OS=Arabidopsis thaliana GN=KIN10 PE=1 SV=2	PF00627//PF00182//PF00069//PF01163//PF07714	UBA/TS-N domain//Chitinase class I//Protein kinase domain//RIO1 family//Protein tyrosine kinase	GO:0016998//GO:0006468//GO:0006032	cell wall macromolecule catabolic process//protein phosphorylation//chitin catabolic process	GO:0004672//GO:0005524//GO:0005515//GO:0004568//GO:0003824	protein kinase activity//ATP binding//protein binding//chitinase activity//catalytic activity	--	--	KOG0583	Serine/threonine protein kinase
c130711_g1	1469	--	--	--	--	--	--	--	--	--	--	PF07694	5TMR of 5TMR-LYT	GO:0071555//GO:0000160//GO:0016310	cell wall organization//phosphorelay signal transduction system//phosphorylation	GO:0000155//GO:0004673	phosphorelay sensor kinase activity//protein histidine kinase activity	GO:0009365//GO:0016021	protein histidine kinase complex//integral component of membrane	--	--
c130721_g1	1829	PREDICTED: ruvB-like 1-like [Vitis vinifera]	PREDICTED: Vitis vinifera ruvB-like 1-like (LOC100262179), mRNA	K04499	RUVBL1, RVB1, INO80H	RuvB-like protein 1 (pontin 52)	http://www.genome.jp/dbget-bin/www_bget?ko:K04499	Q9FMR9	2107	0	RuvB-like protein 1 OS=Arabidopsis thaliana GN=RIN1 PE=1 SV=1	PF07728//PF06414//PF06068//PF03266//PF01078//PF03796//PF02367//PF05496//PF01695//PF00158//PF02562//PF00004	AAA domain (dynein-related subfamily)//Zeta toxin//TIP49 C-terminus//NTPase//Magnesium chelatase, subunit ChlI//DnaB-like helicase C terminal domain//Uncharacterised P-loop hydrolase UPF0079//Holliday junction DNA helicase ruvB N-terminus//IstB-like ATP binding protein//Sigma-54 interaction domain//PhoH-like protein//ATPase family associated with various cellular activities (AAA)	GO:0015995//GO:0006281//GO:0015979//GO:0006355//GO:0015994//GO:0070526//GO:0006260//GO:0006310	chlorophyll biosynthetic process//DNA repair//photosynthesis//regulation of transcription, DNA-templated//chlorophyll metabolic process//threonylcarbamoyladenosine biosynthetic process//DNA replication//DNA recombination	GO:0016851//GO:0016887//GO:0009378//GO:0008134//GO:0003678//GO:0098519//GO:0016301//GO:0005524	magnesium chelatase activity//ATPase activity//four-way junction helicase activity//transcription factor binding//DNA helicase activity//nucleotide phosphatase activity, acting on free nucleotides//kinase activity//ATP binding	GO:0009379//GO:0005657//GO:0005667//GO:0010007	Holliday junction helicase complex//replication fork//transcription factor complex//magnesium chelatase complex	KOG1942	DNA helicase, TBP-interacting protein
c130726_g1	1914	cyclin-dependent kinase [Medicago truncatula]	--	K07760	CDK	cyclin-dependent kinase	http://www.genome.jp/dbget-bin/www_bget?ko:K07760	Q38774	200	1.26e-15	Cell division control protein 2 homolog C OS=Antirrhinum majus GN=CDC2C PE=2 SV=1	PF07714//PF00069	Protein tyrosine kinase//Protein kinase domain	GO:0006468	protein phosphorylation	GO:0004672//GO:0005524	protein kinase activity//ATP binding	--	--	KOG0594	Protein kinase PCTAIRE and related kinases
c130768_g1	734	PREDICTED: cysteine-rich receptor-like protein kinase 2 [Phoenix dactylifera]	--	--	--	--	--	C0LGH2	275	1.09e-29	Probable LRR receptor-like serine/threonine-protein kinase At1g56130 OS=Arabidopsis thaliana GN=At1g56130 PE=2 SV=2	PF07714//PF00069	Protein tyrosine kinase//Protein kinase domain	GO:0006468	protein phosphorylation	GO:0005524//GO:0004672	ATP binding//protein kinase activity	--	--	--	--
c130806_g1	1899	PREDICTED: probable receptor-like protein kinase At5g47070-like [Fragaria vesca subsp. vesca]	--	--	--	--	--	Q9LTC0	1028	6.56e-132	Probable receptor-like protein kinase At5g47070 OS=Arabidopsis thaliana GN=At5g47070 PE=1 SV=1	PF00069//PF07714	Protein kinase domain//Protein tyrosine kinase	GO:0006468	protein phosphorylation	GO:0005524//GO:0004672	ATP binding//protein kinase activity	--	--	--	--
c130832_g1	2046	hypothetical protein MELLADRAFT_118111 [Melampsora larici-populina 98AG31] >gi|328850959|gb|EGG00118.1| hypothetical protein MELLADRAFT_118111 [Melampsora larici-populina 98AG31]	--	K08282	E2.7.11.1	non-specific serine/threonine protein kinase	http://www.genome.jp/dbget-bin/www_bget?ko:K08282	A6X554	257	6.09e-22	Blue-light-activated histidine kinase OS=Ochrobactrum anthropi (strain ATCC 49188 / DSM 6882 / NCTC 12168) GN=Oant_3652 PE=3 SV=1	PF00989//PF13426	PAS fold//PAS domain	GO:0006355//GO:0007165	regulation of transcription, DNA-templated//signal transduction	GO:0004871	signal transducer activity	--	--	--	--
c130833_g1	2620	unknown [Picea sitchensis]	Picea sitchensis clone WS02913_B04 unknown mRNA	K13420	FLS2	LRR receptor-like serine/threonine-protein kinase FLS2	http://www.genome.jp/dbget-bin/www_bget?ko:K13420	C0LGQ5	806	1.06e-89	LRR receptor-like serine/threonine-protein kinase GSO1 OS=Arabidopsis thaliana GN=GSO1 PE=2 SV=1	PF00560	Leucine Rich Repeat	--	--	GO:0005515	protein binding	--	--	KOG0619	FOG: Leucine rich repeat
c130852_g1	1928	hypothetical protein JCGZ_14662 [Jatropha curcas]	Populus trichocarpa predicted protein, mRNA	--	--	--	--	Q8RY89	252	4.57e-21	Phosphatidylinositol 4-phosphate 5-kinase 8 OS=Arabidopsis thaliana GN=PIP5K8 PE=1 SV=1	--	--	--	--	--	--	--	--	KOG0231	Junctional membrane complex protein Junctophilin and related MORN repeat proteins
c130943_g1	1082	hypothetical protein JCGZ_10147 [Jatropha curcas]	--	K00939	E2.7.4.3, adk	adenylate kinase	http://www.genome.jp/dbget-bin/www_bget?ko:K00939	Q8HSW1	327	2.12e-33	Adenylate kinase OS=Solanum tuberosum GN=ADK PE=2 SV=1	--	--	--	--	--	--	--	--	KOG3078	Adenylate kinase
c130967_g1	2996	PREDICTED: ATP-dependent zinc metalloprotease FtsH [Vitis vinifera]	PREDICTED: Vitis vinifera ATP-dependent zinc metalloprotease FtsH-like (LOC100259256), mRNA	--	--	--	--	Q9TJ83	764	2.41e-87	ATP-dependent zinc metalloprotease FtsH OS=Cyanidioschyzon merolae GN=ftsH PE=3 SV=1	PF07724//PF01078//PF06068//PF01434//PF02562//PF00004//PF00158//PF01695//PF05496//PF03835//PF07728//PF06414//PF00910//PF01057	AAA domain (Cdc48 subfamily)//Magnesium chelatase, subunit ChlI//TIP49 C-terminus//Peptidase family M41//PhoH-like protein//ATPase family associated with various cellular activities (AAA)//Sigma-54 interaction domain//IstB-like ATP binding protein//Holliday junction DNA helicase ruvB N-terminus//Rad4 transglutaminase-like domain//AAA domain (dynein-related subfamily)//Zeta toxin//RNA helicase//Pa…	GO:0006289//GO:0006310//GO:0006508//GO:0015995//GO:0006281//GO:0015994//GO:0019079//GO:0006355//GO:0015979	nucleotide-excision repair//DNA recombination//proteolysis//chlorophyll biosynthetic process//DNA repair//chlorophyll metabolic process//viral genome replication//regulation of transcription, DNA-templated//photosynthesis	GO:0003723//GO:0003678//GO:0005524//GO:0016301//GO:0003684//GO:0003724//GO:0004222//GO:0016887//GO:0016851//GO:0008134//GO:0009378	RNA binding//DNA helicase activity//ATP binding//kinase activity//damaged DNA binding//RNA helicase activity//metalloendopeptidase activity//ATPase activity//magnesium chelatase activity//transcription factor binding//four-way junction helicase activity	GO:0010007//GO:0005634//GO:0009379//GO:0005667//GO:0005657	magnesium chelatase complex//nucleus//Holliday junction helicase complex//transcription factor complex//replication fork	KOG0731	AAA+-type ATPase containing the peptidase M41 domain
c131034_g1	1846	hypothetical protein CICLE_v10028348mg [Citrus clementina] >gi|568867656|ref|XP_006487150.1| PREDICTED: probable receptor-like serine/threonine-protein kinase At4g34500-like [Citrus sinensis] >gi|557525188|gb|ESR36494.1| hypothetical protein CICLE_v10028348mg [Citrus clementina]	PREDICTED: Cucumis sativus probable receptor-like serine/threonine-protein kinase At4g34500-like (LOC101219201), mRNA	K04733	IRAK4	interleukin-1 receptor-associated kinase 4	http://www.genome.jp/dbget-bin/www_bget?ko:K04733	Q6NKZ9	1422	0	Probable receptor-like serine/threonine-protein kinase At4g34500 OS=Arabidopsis thaliana GN=At4g34500 PE=2 SV=1	PF07714//PF06652//PF00069	Protein tyrosine kinase//Methuselah N-terminus//Protein kinase domain	GO:0006950//GO:0007186//GO:0006468	response to stress//G-protein coupled receptor signaling pathway//protein phosphorylation	GO:0005524//GO:0004672//GO:0004930	ATP binding//protein kinase activity//G-protein coupled receptor activity	--	--	--	--
c131292_g1	2842	PREDICTED: vacuolar proton translocating ATPase 100 kDa subunit [Vitis vinifera] >gi|297744757|emb|CBI38019.3| unnamed protein product [Vitis vinifera]	PREDICTED: Vitis vinifera vacuolar proton translocating ATPase 100 kDa subunit-like (LOC100258865), mRNA	K02154	ATPeV0A, ATP6N	V-type H+-transporting ATPase subunit a	http://www.genome.jp/dbget-bin/www_bget?ko:K02154	Q8W4S4	2582	0	Vacuolar proton ATPase a3 OS=Arabidopsis thaliana GN=VHA-a3 PE=1 SV=1	PF02535//PF07694//PF01496	ZIP Zinc transporter//5TMR of 5TMR-LYT//V-type ATPase 116kDa subunit family	GO:0016310//GO:0000160//GO:0071555//GO:0015992//GO:0030001//GO:0015991//GO:0015986//GO:0055085	phosphorylation//phosphorelay signal transduction system//cell wall organization//proton transport//metal ion transport//ATP hydrolysis coupled proton transport//ATP synthesis coupled proton transport//transmembrane transport	GO:0046873//GO:0015078//GO:0000155//GO:0004673	metal ion transmembrane transporter activity//hydrogen ion transmembrane transporter activity//phosphorelay sensor kinase activity//protein histidine kinase activity	GO:0016021//GO:0033179//GO:0009365//GO:0016020//GO:0000220	integral component of membrane//proton-transporting V-type ATPase, V0 domain//protein histidine kinase complex//membrane//vacuolar proton-transporting V-type ATPase, V0 domain	KOG2189	Vacuolar H+-ATPase V0 sector, subunit a
c131324_g1	1388	--	--	--	--	--	--	--	--	--	--	PF02733	Dak1 domain	GO:0046486//GO:0006071	glycerolipid metabolic process//glycerol metabolic process	GO:0004371	glycerone kinase activity	--	--	--	--
c131331_g1	1130	map kinase substrate [Acacia mangium]	--	--	--	--	--	--	--	--	--	--	--	--	--	--	--	--	--	--	--
c131366_g1	2144	PREDICTED: probable serine/threonine-protein kinase NAK isoform X2 [Cucumis melo]	PREDICTED: Vitis vinifera probable receptor-like protein kinase At5g15080 (LOC100246618), mRNA	--	--	--	--	Q9LFP7	500	1.68e-53	Probable receptor-like protein kinase At5g15080 OS=Arabidopsis thaliana GN=At5g15080 PE=2 SV=1	PF00069//PF03522//PF08926//PF07714	Protein kinase domain//K-Cl Co-transporter type 1 (KCC1)//Domain of unknown function (DUF1908)//Protein tyrosine kinase	GO:0009069//GO:0016310//GO:0006811//GO:0006810//GO:0006468	serine family amino acid metabolic process//phosphorylation//ion transport//transport//protein phosphorylation	GO:0004674//GO:0000287//GO:0005215//GO:0004672//GO:0005524	protein serine/threonine kinase activity//magnesium ion binding//transporter activity//protein kinase activity//ATP binding	GO:0016020	membrane	--	--
c131430_g1	267	nucleoside diphosphate kinase [Cyphellophora europaea CBS 101466] >gi|568121936|gb|ETN44531.1| nucleoside diphosphate kinase [Cyphellophora europaea CBS 101466]	--	K00940	E2.7.4.6, ndk	nucleoside-diphosphate kinase	http://www.genome.jp/dbget-bin/www_bget?ko:K00940	Q7Z8P9	191	5.49e-18	Nucleoside diphosphate kinase OS=Neosartorya fumigata (strain ATCC MYA-4609 / Af293 / CBS 101355 / FGSC A1100) GN=ndk1 PE=3 SV=1	PF00334	Nucleoside diphosphate kinase	GO:0006206//GO:0006241//GO:0006144//GO:0006183//GO:0006165//GO:0006228	pyrimidine nucleobase metabolic process//CTP biosynthetic process//purine nucleobase metabolic process//GTP biosynthetic process//nucleoside diphosphate phosphorylation//UTP biosynthetic process	GO:0005524//GO:0004550	ATP binding//nucleoside diphosphate kinase activity	--	--	KOG0888	Nucleoside diphosphate kinase
c131430_g2	683	nucleoside diphosphate kinase [Cyphellophora europaea CBS 101466] >gi|568121936|gb|ETN44531.1| nucleoside diphosphate kinase [Cyphellophora europaea CBS 101466]	--	K00940	E2.7.4.6, ndk	nucleoside-diphosphate kinase	http://www.genome.jp/dbget-bin/www_bget?ko:K00940	Q7Z8P9	664	1.31e-86	Nucleoside diphosphate kinase OS=Neosartorya fumigata (strain ATCC MYA-4609 / Af293 / CBS 101355 / FGSC A1100) GN=ndk1 PE=3 SV=1	PF00334	Nucleoside diphosphate kinase	GO:0006206//GO:0006241//GO:0006144//GO:0006183//GO:0006165//GO:0006228	pyrimidine nucleobase metabolic process//CTP biosynthetic process//purine nucleobase metabolic process//GTP biosynthetic process//nucleoside diphosphate phosphorylation//UTP biosynthetic process	GO:0005524//GO:0004550	ATP binding//nucleoside diphosphate kinase activity	--	--	KOG0888	Nucleoside diphosphate kinase
c131430_g3	432	nucleoside diphosphate kinase [Cyphellophora europaea CBS 101466] >gi|568121936|gb|ETN44531.1| nucleoside diphosphate kinase [Cyphellophora europaea CBS 101466]	Ajellomyces dermatitidis SLH14081 nucleoside diphosphate kinase, mRNA	K00940	E2.7.4.6, ndk	nucleoside-diphosphate kinase	http://www.genome.jp/dbget-bin/www_bget?ko:K00940	Q7Z8P9	593	2.94e-77	Nucleoside diphosphate kinase OS=Neosartorya fumigata (strain ATCC MYA-4609 / Af293 / CBS 101355 / FGSC A1100) GN=ndk1 PE=3 SV=1	PF00334	Nucleoside diphosphate kinase	GO:0006228//GO:0006183//GO:0006165//GO:0006241//GO:0006144//GO:0006206	UTP biosynthetic process//GTP biosynthetic process//nucleoside diphosphate phosphorylation//CTP biosynthetic process//purine nucleobase metabolic process//pyrimidine nucleobase metabolic process	GO:0004550//GO:0005524	nucleoside diphosphate kinase activity//ATP binding	--	--	KOG0888	Nucleoside diphosphate kinase
c131449_g1	2077	PREDICTED: probable leucine-rich repeat receptor-like serine/threonine-protein kinase At5g15730 isoform X1 [Pyrus x bretschneideri] >gi|694407012|ref|XP_009378271.1| PREDICTED: probable leucine-rich repeat receptor-like serine/threonine-protein kinase At5g15730 isoform X2 [Pyrus x bretschneideri]	--	--	--	--	--	Q9LFV3	1233	1.81e-161	Probable leucine-rich repeat receptor-like serine/threonine-protein kinase At5g15730 OS=Arabidopsis thaliana GN=At5g15730 PE=2 SV=1	PF00069//PF07714	Protein kinase domain//Protein tyrosine kinase	GO:0006468	protein phosphorylation	GO:0004672//GO:0005524	protein kinase activity//ATP binding	--	--	--	--
c131519_g1	3654	hypothetical protein VITISV_008739 [Vitis vinifera]	--	--	--	--	--	Q8LFN2	1154	4.33e-139	Probable inactive leucine-rich repeat receptor-like protein kinase At3g03770 OS=Arabidopsis thaliana GN=At3g03770 PE=2 SV=1	PF07714//PF02407//PF07284//PF02920//PF00069//PF00560	Protein tyrosine kinase//Putative viral replication protein//2-vinyl bacteriochlorophyllide hydratase (BCHF)//DNA binding domain of tn916 integrase//Protein kinase domain//Leucine Rich Repeat	GO:0015074//GO:0030494//GO:0006308//GO:0019685//GO:0018142//GO:0006144//GO:0006468//GO:0006260	DNA integration//bacteriochlorophyll biosynthetic process//DNA catabolic process//photosynthesis, dark reaction//protein-DNA covalent cross-linking//purine nucleobase metabolic process//protein phosphorylation//DNA replication	GO:0016836//GO:0003677//GO:0008907//GO:0042624//GO:0005515//GO:0016779//GO:0016888//GO:0016772//GO:0004672//GO:0005524	hydro-lyase activity//DNA binding//integrase activity//ATPase activity, uncoupled//protein binding//nucleotidyltransferase activity//endodeoxyribonuclease activity, producing 5'-phosphomonoesters//transferase activity, transferring phosphorus-containing groups//protein kinase activity//ATP binding	--	--	--	--
c131533_g1	1504	hypothetical protein M569_17499, partial [Genlisea aurea]	--	--	--	--	--	Q9KWN1	160	7.01e-11	Serine 3-dehydrogenase OS=Rhizobium radiobacter GN=sdh PE=1 SV=1	PF01370//PF07475//PF04321//PF01210//PF02882//PF00106//PF03446//PF12242	NAD dependent epimerase/dehydratase family//HPr Serine kinase C-terminal domain//RmlD substrate binding domain//NAD-dependent glycerol-3-phosphate dehydrogenase N-terminus//Tetrahydrofolate dehydrogenase/cyclohydrolase, NAD(P)-binding domain//short chain dehydrogenase//NAD binding domain of 6-phosphogluconate dehydrogenase//NAD(P)H binding domain of trans-2-enoyl-CoA reductase	GO:0044237//GO:0009117//GO:0006098//GO:0046168//GO:0009396//GO:0006109//GO:0055114//GO:0030639//GO:0019872//GO:0008152//GO:0019521//GO:0009225//GO:0046487//GO:0045226//GO:0016310//GO:0000160	cellular metabolic process//nucleotide metabolic process//pentose-phosphate shunt//glycerol-3-phosphate catabolic process//folic acid-containing compound biosynthetic process//regulation of carbohydrate metabolic process//oxidation-reduction process//polyketide biosynthetic process//streptomycin biosynthetic process//metabolic process//D-gluconate metabolic process//nucleotide-sugar metabolic pro…	GO:0005524//GO:0051287//GO:0004672//GO:0004616//GO:0016491//GO:0050662//GO:0000155//GO:0008831//GO:0004488//GO:0003824//GO:0016616	ATP binding//NAD binding//protein kinase activity//phosphogluconate dehydrogenase (decarboxylating) activity//oxidoreductase activity//coenzyme binding//phosphorelay sensor kinase activity//dTDP-4-dehydrorhamnose reductase activity//methylenetetrahydrofolate dehydrogenase (NADP+) activity//catalytic activity//oxidoreductase activity, acting on the CH-OH group of donors, NAD or NADP as acceptor	GO:0005737//GO:0009365	cytoplasm//protein histidine kinase complex	KOG0725	Reductases with broad range of substrate specificities
c131563_g1	2000	unnamed protein product [Vitis vinifera]	PREDICTED: Vitis vinifera protein kinase APK1A, chloroplastic-like (LOC100253466), mRNA	K04733	IRAK4	interleukin-1 receptor-associated kinase 4	http://www.genome.jp/dbget-bin/www_bget?ko:K04733	P46573	1410	0	Protein kinase APK1B, chloroplastic OS=Arabidopsis thaliana GN=APK1B PE=2 SV=2	PF00069//PF07714//PF11734	Protein kinase domain//Protein tyrosine kinase//TilS substrate C-terminal domain	GO:0006468//GO:0008033	protein phosphorylation//tRNA processing	GO:0016879//GO:0005524//GO:0004672//GO:0000166	ligase activity, forming carbon-nitrogen bonds//ATP binding//protein kinase activity//nucleotide binding	GO:0005737	cytoplasm	--	--
c131642_g1	1266	hypothetical protein PRUPE_ppa012266mg [Prunus persica] >gi|462408014|gb|EMJ13348.1| hypothetical protein PRUPE_ppa012266mg [Prunus persica]	--	K01724	PCBD, phhB	4a-hydroxytetrahydrobiopterin dehydratase	http://www.genome.jp/dbget-bin/www_bget?ko:K01724	Q8KFI4	222	2.19e-20	Putative pterin-4-alpha-carbinolamine dehydratase OS=Chlorobium tepidum (strain ATCC 49652 / DSM 12025 / TLS) GN=CT0342 PE=3 SV=1	PF01329//PF11640	Pterin 4 alpha carbinolamine dehydratase//Telomere-length maintenance and DNA damage repair	GO:0009069//GO:0006729//GO:0016310	serine family amino acid metabolic process//tetrahydrobiopterin biosynthetic process//phosphorylation	GO:0004674//GO:0008124	protein serine/threonine kinase activity//4-alpha-hydroxytetrahydrobiopterin dehydratase activity	--	--	KOG4073	Pterin carbinolamine dehydratase PCBD/dimerization cofactor of HNF1
c131679_g1	1133	PREDICTED: probable inactive serine/threonine-protein kinase bub1-like [Citrus sinensis]	PREDICTED: Vitis vinifera uncharacterized LOC100248416 (LOC100248416), mRNA	--	--	--	--	O22806	216	7.43e-18	Mitotic spindle checkpoint protein BUBR1 OS=Arabidopsis thaliana GN=BUBR1 PE=1 SV=2	PF03483	B3/4 domain	GO:0009094//GO:0006432//GO:0006571//GO:0000162	L-phenylalanine biosynthetic process//phenylalanyl-tRNA aminoacylation//tyrosine biosynthetic process//tryptophan biosynthetic process	GO:0004826//GO:0003723	phenylalanine-tRNA ligase activity//RNA binding	GO:0009328	phenylalanine-tRNA ligase complex	KOG1166	Mitotic checkpoint serine/threonine protein kinase
c131684_g1	2650	hypothetical protein PRUPE_ppa002146mg [Prunus persica] >gi|462409487|gb|EMJ14821.1| hypothetical protein PRUPE_ppa002146mg [Prunus persica]	--	K00901	E2.7.1.107, DGK, dgkA	diacylglycerol kinase (ATP dependent)	http://www.genome.jp/dbget-bin/www_bget?ko:K00901	Q9FFN7	2389	0	Diacylglycerol kinase 2 OS=Arabidopsis thaliana GN=DGK2 PE=1 SV=1	PF07684//PF00609//PF00781//PF00130	NOTCH protein//Diacylglycerol kinase accessory domain//Diacylglycerol kinase catalytic domain//Phorbol esters/diacylglycerol binding domain (C1 domain)	GO:0030154//GO:0009395//GO:0046486//GO:0035556//GO:0007219//GO:0007205//GO:0007275	cell differentiation//phospholipid catabolic process//glycerolipid metabolic process//intracellular signal transduction//Notch signaling pathway//protein kinase C-activating G-protein coupled receptor signaling pathway//multicellular organismal development	GO:0004143	diacylglycerol kinase activity	GO:0016021	integral component of membrane	KOG1169	Diacylglycerol kinase
c131696_g2	277	CCHC-type integrase [Populus trichocarpa]	Carica papaya clone BAC PH85B24, complete sequence	--	--	--	--	P04323	151	4.95e-11	Retrovirus-related Pol polyprotein from transposon 17.6 OS=Drosophila melanogaster GN=pol PE=4 SV=1	--	--	GO:0016310//GO:0006468//GO:0009069	phosphorylation//protein phosphorylation//serine family amino acid metabolic process	GO:0004674//GO:0008270//GO:0003676//GO:0005524	protein serine/threonine kinase activity//zinc ion binding//nucleic acid binding//ATP binding	--	--	KOG0017	FOG: Transposon-encoded proteins with TYA, reverse transcriptase, integrase domains in various combinations
c131697_g1	2446	PREDICTED: homeobox-leucine zipper protein HAT4 [Prunus mume]	Ricinus communis homeobox protein, putative, mRNA	K09338	HD-ZIP	homeobox-leucine zipper protein	http://www.genome.jp/dbget-bin/www_bget?ko:K09338	Q05466	397	3.53e-41	Homeobox-leucine zipper protein HAT4 OS=Arabidopsis thaliana GN=HAT4 PE=1 SV=1	PF05920//PF02183//PF01504//PF04618//PF00046	Homeobox KN domain//Homeobox associated leucine zipper//Phosphatidylinositol-4-phosphate 5-Kinase//HD-ZIP protein N terminus//Homeobox domain	GO:0006355//GO:0046488	regulation of transcription, DNA-templated//phosphatidylinositol metabolic process	GO:0003700//GO:0003677//GO:0016307//GO:0043565	sequence-specific DNA binding transcription factor activity//DNA binding//phosphatidylinositol phosphate kinase activity//sequence-specific DNA binding	GO:0005634//GO:0005667	nucleus//transcription factor complex	--	--
c131710_g1	1663	PREDICTED: fructokinase-2 [Vitis vinifera] >gi|296084079|emb|CBI24467.3| unnamed protein product [Vitis vinifera]	PREDICTED: Fragaria vesca subsp. vesca probable fructokinase-4-like (LOC101305498), mRNA	K00847	E2.7.1.4, scrK	fructokinase	http://www.genome.jp/dbget-bin/www_bget?ko:K00847	Q0JGZ6	1019	6.87e-133	Fructokinase-1 OS=Oryza sativa subsp. japonica GN=FRK1 PE=1 SV=2	--	--	GO:0006098//GO:0016310//GO:0006014	pentose-phosphate shunt//phosphorylation//D-ribose metabolic process	GO:0004747	ribokinase activity	--	--	KOG2855	Ribokinase
c131717_g1	4422	hypothetical protein PRUPE_ppa001921mg [Prunus persica] >gi|462406827|gb|EMJ12291.1| hypothetical protein PRUPE_ppa001921mg [Prunus persica]	PREDICTED: Vitis vinifera elongation factor Tu, chloroplastic-like, transcript variant 3 (LOC100245586), mRNA	K03517	nadA	quinolinate synthase	http://www.genome.jp/dbget-bin/www_bget?ko:K03517	Q9FGS4	2428	0	Quinolinate synthase, chloroplastic OS=Arabidopsis thaliana GN=QS PE=1 SV=1	PF01926//PF00009//PF02445//PF03143//PF02421//PF08064//PF08477//PF03144	50S ribosome-binding GTPase//Elongation factor Tu GTP binding domain//Quinolinate synthetase A protein//Elongation factor Tu C-terminal domain//Ferrous iron transport protein B//UME (NUC010) domain//Miro-like protein//Elongation factor Tu domain 2	GO:0009435//GO:0007264//GO:0015684//GO:0009069//GO:0016310	NAD biosynthetic process//small GTPase mediated signal transduction//ferrous iron transport//serine family amino acid metabolic process//phosphorylation	GO:0008987//GO:0015093//GO:0003924//GO:0005525//GO:0004674	quinolinate synthetase A activity//ferrous iron transmembrane transporter activity//GTPase activity//GTP binding//protein serine/threonine kinase activity	GO:0005622//GO:0019804//GO:0016021	intracellular//quinolinate synthetase complex//integral component of membrane	KOG0460	Mitochondrial translation elongation factor Tu
c131749_g1	2674	hypothetical protein JCGZ_16484 [Jatropha curcas]	--	--	--	--	--	Q9LYX1	1756	0	L-type lectin-domain containing receptor kinase VIII.2 OS=Arabidopsis thaliana GN=LECRK82 PE=2 SV=1	PF07714//PF00139//PF00599//PF06072//PF02480//PF00069	Protein tyrosine kinase//Legume lectin domain//Influenza Matrix protein (M2)//Alphaherpesvirus tegument protein US9//Alphaherpesvirus glycoprotein E//Protein kinase domain	GO:0006468//GO:0015992	protein phosphorylation//proton transport	GO:0005524//GO:0004672//GO:0030246//GO:0015078	ATP binding//protein kinase activity//carbohydrate binding//hydrogen ion transmembrane transporter activity	GO:0033644//GO:0016020//GO:0019033//GO:0055036	host cell membrane//membrane//viral tegument//virion membrane	--	--
c131773_g2	2451	PREDICTED: transcriptional corepressor SEUSS isoform X2 [Prunus mume]	Arabidopsis lyrata subsp. lyrata hypothetical protein, mRNA	--	--	--	--	Q8W234	866	1.28e-100	Transcriptional corepressor SEUSS OS=Arabidopsis thaliana GN=SEU PE=1 SV=1	PF12906//PF12861//PF00097//PF12678//PF06281//PF08171//PF00288//PF14634//PF13639//PF04810	RING-variant domain//Anaphase-promoting complex subunit 11 RING-H2 finger//Zinc finger, C3HC4 type (RING finger)//RING-H2 zinc finger//Protein of unknown function (DUF1035)//Mad3/BUB1 homology region 2//GHMP kinases N terminal domain//zinc-RING finger domain//Ring finger domain//Sec23/Sec24 zinc finger	GO:0000075//GO:0016567//GO:0006888//GO:0006886	cell cycle checkpoint//protein ubiquitination//ER to Golgi vesicle-mediated transport//intracellular protein transport	GO:0008270//GO:0005198//GO:0005515//GO:0005524//GO:0046872//GO:0004842	zinc ion binding//structural molecule activity//protein binding//ATP binding//metal ion binding//ubiquitin-protein transferase activity	GO:0016021//GO:0005680//GO:0030127//GO:0005634	integral component of membrane//anaphase-promoting complex//COPII vesicle coat//nucleus	KOG0800	FOG: Predicted E3 ubiquitin ligase
c131894_g1	1887	PREDICTED: dual specificity protein kinase shkB [Vitis vinifera] >gi|297740576|emb|CBI30758.3| unnamed protein product [Vitis vinifera]	PREDICTED: Fragaria vesca subsp. vesca probable serine/threonine-protein kinase drkB-like, transcript variant 2 (LOC101302624), mRNA	--	--	--	--	Q55GU0	412	7.87e-41	Probable serine/threonine-protein kinase DDB_G0267514 OS=Dictyostelium discoideum GN=DDB_G0267514 PE=3 SV=1	PF07714//PF13606//PF00069//PF00023	Protein tyrosine kinase//Ankyrin repeat//Protein kinase domain//Ankyrin repeat	GO:0016310//GO:0009069//GO:0009966//GO:0006468	phosphorylation//serine family amino acid metabolic process//regulation of signal transduction//protein phosphorylation	GO:0004674//GO:0005515//GO:0005524//GO:0004672	protein serine/threonine kinase activity//protein binding//ATP binding//protein kinase activity	--	--	KOG0192	Tyrosine kinase specific for activated (GTP-bound) p21cdc42Hs
c131921_g1	660	cAMP-dependent protein kinase regulator [Exophiala dermatitidis NIH/UT8656] >gi|378732032|gb|EHY58491.1| cAMP-dependent protein kinase regulator [Exophiala dermatitidis NIH/UT8656]	--	K04739	PRKAR	cAMP-dependent protein kinase regulator	http://www.genome.jp/dbget-bin/www_bget?ko:K04739	Q9C196	349	5.35e-37	cAMP-dependent protein kinase regulatory subunit OS=Aspergillus niger GN=pkaR PE=3 SV=1	--	--	GO:0045859//GO:0007165//GO:0001932	regulation of protein kinase activity//signal transduction//regulation of protein phosphorylation	GO:0016301//GO:0008603//GO:0030552	kinase activity//cAMP-dependent protein kinase regulator activity//cAMP binding	GO:0005952	cAMP-dependent protein kinase complex	KOG1113	cAMP-dependent protein kinase types I and II, regulatory subunit
c131922_g1	1868	hypothetical protein CISIN_1g014750mg [Citrus sinensis]	PREDICTED: Fragaria vesca subsp. vesca shaggy-related protein kinase zeta-like (LOC101311393), mRNA	K03083	GSK3B	glycogen synthase kinase 3 beta	http://www.genome.jp/dbget-bin/www_bget?ko:K03083	Q39012	1311	1.37e-174	Shaggy-related protein kinase iota OS=Arabidopsis thaliana GN=ASK9 PE=2 SV=1	PF07714//PF00069	Protein tyrosine kinase//Protein kinase domain	GO:0006468	protein phosphorylation	GO:0005524//GO:0004672	ATP binding//protein kinase activity	--	--	KOG0658	Glycogen synthase kinase-3
c131922_g2	318	PREDICTED: shaggy-related protein kinase eta [Nicotiana tomentosiformis]	--	K00924	E2.7.1.-	--	http://www.genome.jp/dbget-bin/www_bget?ko:K00924	Q39010	161	1.35e-12	Shaggy-related protein kinase zeta OS=Arabidopsis thaliana GN=ASK6 PE=2 SV=2	--	--	--	--	--	--	--	--	--	--
c131926_g1	857	Protein kinase 2B [Morus notabilis]	--	K04733	IRAK4	interleukin-1 receptor-associated kinase 4	http://www.genome.jp/dbget-bin/www_bget?ko:K04733	O49840	601	9.65e-73	Protein kinase 2B, chloroplastic OS=Arabidopsis thaliana GN=APK2B PE=2 SV=1	PF00069//PF07714	Protein kinase domain//Protein tyrosine kinase	GO:0006468	protein phosphorylation	GO:0005524//GO:0004672	ATP binding//protein kinase activity	--	--	--	--
c131926_g2	1100	hypothetical protein PHAVU_002G089100g [Phaseolus vulgaris] >gi|561031090|gb|ESW29669.1| hypothetical protein PHAVU_002G089100g [Phaseolus vulgaris]	Medicago truncatula clone JCVI-FLMt-20K5 unknown mRNA	K04733	IRAK4	interleukin-1 receptor-associated kinase 4	http://www.genome.jp/dbget-bin/www_bget?ko:K04733	O49839	736	9.92e-92	Protein kinase 2A, chloroplastic OS=Arabidopsis thaliana GN=APK2A PE=2 SV=1	PF00069//PF02187//PF07714	Protein kinase domain//Growth-Arrest-Specific Protein 2 Domain//Protein tyrosine kinase	GO:0006468//GO:0007050	protein phosphorylation//cell cycle arrest	GO:0004672//GO:0005524	protein kinase activity//ATP binding	--	--	--	--
c131997_g1	3121	PREDICTED: ethylene receptor 2 [Prunus mume]	Pyrus pyrifolia PPETR2 mRNA for ethylene receptor, complete cds	K14509	ETR, ERS	ethylene receptor	http://www.genome.jp/dbget-bin/www_bget?ko:K14509	Q0WPQ2	1830	0	Ethylene receptor 2 OS=Arabidopsis thaliana GN=ETR2 PE=1 SV=2	PF00512//PF00072//PF01590//PF13492	His Kinase A (phospho-acceptor) domain//Response regulator receiver domain//GAF domain//GAF domain	GO:0006355//GO:0007165//GO:0016310//GO:0000160	regulation of transcription, DNA-templated//signal transduction//phosphorylation//phosphorelay signal transduction system	GO:0005515//GO:0000155//GO:0000156	protein binding//phosphorelay sensor kinase activity//phosphorelay response regulator activity	GO:0009365//GO:0016020	protein histidine kinase complex//membrane	KOG0519	Sensory transduction histidine kinase
c132013_g1	2206	unnamed protein product [Vitis vinifera]	--	K15559	RTT103	regulator of Ty1 transposition protein 103	http://www.genome.jp/dbget-bin/www_bget?ko:K15559	Q9NQG5	277	4.58e-25	Regulation of nuclear pre-mRNA domain-containing protein 1B OS=Homo sapiens GN=RPRD1B PE=1 SV=1	PF13949//PF00558//PF04900//PF03359//PF00973	ALIX V-shaped domain binding to HIV//Vpu protein//Fcf1//Guanylate-kinase-associated protein (GKAP) protein//Paramyxovirus nucleocapsid protein	GO:0006812//GO:0007267//GO:0019076//GO:0032801	cation transport//cell-cell signaling//viral release from host cell//receptor catabolic process	GO:0005198//GO:0005261//GO:0005515	structural molecule activity//cation channel activity//protein binding	GO:0019013//GO:0033644//GO:0032040	viral nucleocapsid//host cell membrane//small-subunit processome	KOG2669	Regulator of nuclear mRNA
c132034_g1	546	hypothetical protein BAUCODRAFT_29477 [Baudoinia compniacensis UAMH 10762] >gi|449305079|gb|EMD01086.1| hypothetical protein BAUCODRAFT_29477 [Baudoinia compniacensis UAMH 10762]	Neosartorya fischeri NRRL 181 heat shock protein/chaperonin HSP78, putative (NFIA_014450) partial mRNA	K03695	clpB	ATP-dependent Clp protease ATP-binding subunit ClpB	http://www.genome.jp/dbget-bin/www_bget?ko:K03695	O74402	693	1.71e-84	Heat shock protein 78, mitochondrial OS=Schizosaccharomyces pombe (strain 972 / ATCC 24843) GN=hsp78 PE=3 SV=1	PF07724//PF01078//PF00448//PF00158//PF00004//PF01637//PF01695//PF06414//PF00005//PF07728//PF03029//PF10662//PF04851//PF00910	AAA domain (Cdc48 subfamily)//Magnesium chelatase, subunit ChlI//SRP54-type protein, GTPase domain//Sigma-54 interaction domain//ATPase family associated with various cellular activities (AAA)//Archaeal ATPase//IstB-like ATP binding protein//Zeta toxin//ABC transporter//AAA domain (dynein-related subfamily)//Conserved hypothetical ATP binding protein//Ethanolamine utilisation - propanediol utilis…	GO:0006576//GO:0015995//GO:0015994//GO:0006614//GO:0006355//GO:0015979	cellular biogenic amine metabolic process//chlorophyll biosynthetic process//chlorophyll metabolic process//SRP-dependent cotranslational protein targeting to membrane//regulation of transcription, DNA-templated//photosynthesis	GO:0003723//GO:0005525//GO:0005524//GO:0016787//GO:0016301//GO:0003724//GO:0003677//GO:0016887//GO:0016851//GO:0008134//GO:0000166	RNA binding//GTP binding//ATP binding//hydrolase activity//kinase activity//RNA helicase activity//DNA binding//ATPase activity//magnesium chelatase activity//transcription factor binding//nucleotide binding	GO:0010007//GO:0005667	magnesium chelatase complex//transcription factor complex	KOG1051	Chaperone HSP104 and related ATP-dependent Clp proteases
c132038_g1	2469	hypothetical protein CISIN_1g006982mg [Citrus sinensis]	Zea mays LOC100285625 (cl27483_1), mRNA >gi|195651584|gb|EU973142.1| Zea mays clone 394067 brassinosteroid LRR receptor kinase precursor, mRNA, complete cds	--	--	--	--	Q9ASS4	1623	0	Probably inactive leucine-rich repeat receptor-like protein kinase At5g48380 OS=Arabidopsis thaliana GN=At5g48380 PE=1 SV=1	PF07714//PF00560//PF00069	Protein tyrosine kinase//Leucine Rich Repeat//Protein kinase domain	GO:0006468	protein phosphorylation	GO:0005524//GO:0004672//GO:0005515	ATP binding//protein kinase activity//protein binding	--	--	--	--
c132146_g1	1004	hypothetical protein BAUCODRAFT_37182 [Baudoinia compniacensis UAMH 10762] >gi|449297477|gb|EMC93495.1| hypothetical protein BAUCODRAFT_37182 [Baudoinia compniacensis UAMH 10762]	Phaeosphaeria nodorum SN15 hypothetical protein partial mRNA	K13303	SGK2	serum/glucocorticoid-regulated kinase 2	http://www.genome.jp/dbget-bin/www_bget?ko:K13303	Q9P7J8	1137	1.98e-150	Serine/threonine-protein kinase gad8 OS=Schizosaccharomyces pombe (strain 972 / ATCC 24843) GN=gad8 PE=1 SV=1	PF07714//PF00433//PF00069	Protein tyrosine kinase//Protein kinase C terminal domain//Protein kinase domain	GO:0009069//GO:0006468//GO:0016310	serine family amino acid metabolic process//protein phosphorylation//phosphorylation	GO:0005524//GO:0004672//GO:0004674	ATP binding//protein kinase activity//protein serine/threonine kinase activity	--	--	KOG0598	Ribosomal protein S6 kinase and related proteins
c132247_g1	2875	hypothetical protein EUGRSUZ_J01180 [Eucalyptus grandis]	PREDICTED: Glycine max phosphatidylinositol-4-phosphate 5-kinase 6-like (LOC100789775), mRNA	K00889	E2.7.1.68, PIP5K	1-phosphatidylinositol-4-phosphate 5-kinase	http://www.genome.jp/dbget-bin/www_bget?ko:K00889	Q9SFB8	1640	0	Phosphatidylinositol 4-phosphate 5-kinase 6 OS=Arabidopsis thaliana GN=PIP5K6 PE=2 SV=1	PF01504	Phosphatidylinositol-4-phosphate 5-Kinase	GO:0046488	phosphatidylinositol metabolic process	GO:0016307	phosphatidylinositol phosphate kinase activity	--	--	KOG0229	Phosphatidylinositol-4-phosphate 5-kinase
c132317_g1	320	protein kinase 1b [Solanum lycopersicum] >gi|189163920|gb|ACD77110.1| protein kinase 1b [Solanum lycopersicum]	--	--	--	--	--	Q06548	132	1.1e-08	Protein kinase APK1A, chloroplastic OS=Arabidopsis thaliana GN=APK1A PE=2 SV=1	--	--	GO:0016310//GO:0006468//GO:0002213//GO:0050832//GO:0009069	phosphorylation//protein phosphorylation//defense response to insect//defense response to fungus//serine family amino acid metabolic process	GO:0004674//GO:0005524	protein serine/threonine kinase activity//ATP binding	--	--	--	--
c132440_g1	1549	PREDICTED: serine/threonine-protein kinase 19 [Vitis vinifera] >gi|297744163|emb|CBI37133.3| unnamed protein product [Vitis vinifera]	--	K08880	STK19	serine/threonine kinase 19	http://www.genome.jp/dbget-bin/www_bget?ko:K08880	--	--	--	--	--	--	--	--	--	--	--	--	--	--
c132445_g1	2461	fructokinase [Actinidia chinensis]	PREDICTED: Vitis vinifera fructokinase-2-like (LOC100245852), mRNA	K00847	E2.7.1.4, scrK	fructokinase	http://www.genome.jp/dbget-bin/www_bget?ko:K00847	Q9SID0	1437	0	Probable fructokinase-1 OS=Arabidopsis thaliana GN=At2g31390 PE=2 SV=1	--	--	--	--	--	--	--	--	KOG2855	Ribokinase
c132541_g1	622	unnamed protein product [Coffea canephora]	--	--	--	--	--	Q42954	124	5.32e-09	Pyruvate kinase, cytosolic isozyme OS=Nicotiana tabacum PE=2 SV=1	--	--	--	--	--	--	--	--	--	--
c132544_g1	700	casein kinase II subunit alpha-like protein [Medicago truncatula]	--	K03097	CSNK2A	casein kinase II subunit alpha	http://www.genome.jp/dbget-bin/www_bget?ko:K03097	O64816	454	8.02e-52	Casein kinase II subunit alpha, chloroplastic OS=Arabidopsis thaliana GN=At2g23070 PE=2 SV=1	PF07714//PF00069	Protein tyrosine kinase//Protein kinase domain	GO:0016310//GO:0006468//GO:0009069	phosphorylation//protein phosphorylation//serine family amino acid metabolic process	GO:0004674//GO:0004672//GO:0005524	protein serine/threonine kinase activity//protein kinase activity//ATP binding	--	--	KOG0668	Casein kinase II, alpha subunit
c132544_g2	1350	unnamed protein product [Coffea canephora]	Xenopus laevis mRNA for alpha subunit of casein kinase II	K03097	CSNK2A	casein kinase II subunit alpha	http://www.genome.jp/dbget-bin/www_bget?ko:K03097	O64816	734	4.18e-90	Casein kinase II subunit alpha, chloroplastic OS=Arabidopsis thaliana GN=At2g23070 PE=2 SV=1	PF07714//PF00069	Protein tyrosine kinase//Protein kinase domain	GO:0006468	protein phosphorylation	GO:0004672//GO:0005524	protein kinase activity//ATP binding	--	--	KOG0668	Casein kinase II, alpha subunit
c13255_g1	268	somatic embryogenesis receptor kinase 3A [Solanum tuberosum]	--	K13416	BAK1	brassinosteroid insensitive 1-associated receptor kinase 1	http://www.genome.jp/dbget-bin/www_bget?ko:K13416	Q94F62	206	1.3e-18	BRASSINOSTEROID INSENSITIVE 1-associated receptor kinase 1 OS=Arabidopsis thaliana GN=BAK1 PE=1 SV=2	PF02198	Sterile alpha motif (SAM)/Pointed domain	--	--	GO:0043565	sequence-specific DNA binding	GO:0005634	nucleus	--	--
c132567_g1	1344	hypothetical protein EUGRSUZ_E00217 [Eucalyptus grandis]	--	--	--	--	--	A2XBT1	868	2.08e-111	Protein-ribulosamine 3-kinase, chloroplastic OS=Oryza sativa subsp. indica GN=OsI_09747 PE=3 SV=1	--	--	--	--	--	--	--	--	KOG3021	Predicted kinase
c132604_g1	1250	hypothetical protein POPTR_0011s11460g [Populus trichocarpa] >gi|222860541|gb|EEE98088.1| hypothetical protein POPTR_0011s11460g [Populus trichocarpa]	--	K00852	rbsK, RBKS	ribokinase	http://www.genome.jp/dbget-bin/www_bget?ko:K00852	P44331	412	9.05e-45	Ribokinase OS=Haemophilus influenzae (strain ATCC 51907 / DSM 11121 / KW20 / Rd) GN=rbsK PE=3 SV=1	PF07998	Peptidase family M54	GO:0008152	metabolic process	GO:0008270//GO:0016773//GO:0016301	zinc ion binding//phosphotransferase activity, alcohol group as acceptor//kinase activity	--	--	KOG2855	Ribokinase
c132637_g1	2720	hypothetical protein PRUPE_ppa001941mg [Prunus persica] >gi|462403810|gb|EMJ09367.1| hypothetical protein PRUPE_ppa001941mg [Prunus persica]	PREDICTED: Fragaria vesca subsp. vesca cellulose synthase-like protein E1-like (LOC101294350), mRNA	--	--	--	--	Q651X6	1944	0	Cellulose synthase-like protein E6 OS=Oryza sativa subsp. japonica GN=CSLE6 PE=2 SV=1	PF03552//PF13947	Cellulose synthase//Wall-associated receptor kinase galacturonan-binding	GO:0030244//GO:0005985//GO:0005982//GO:0006011	cellulose biosynthetic process//sucrose metabolic process//starch metabolic process//UDP-glucose metabolic process	GO:0030247//GO:0016760	polysaccharide binding//cellulose synthase (UDP-forming) activity	GO:0016020	membrane	--	--
c132639_g1	3730	S-locus protein kinase [Populus trichocarpa] >gi|550349550|gb|ERP66940.1| S-locus protein kinase [Populus trichocarpa]	PREDICTED: Vitis vinifera uncharacterized LOC100260657 (LOC100260657), mRNA	--	--	--	--	O81832	1831	0	G-type lectin S-receptor-like serine/threonine-protein kinase At4g27290 OS=Arabidopsis thaliana GN=At4g27290 PE=3 SV=4	PF11883//PF00954//PF00069//PF07714	Domain of unknown function (DUF3403)//S-locus glycoprotein family//Protein kinase domain//Protein tyrosine kinase	GO:0009069//GO:0006468//GO:0016310//GO:0048544	serine family amino acid metabolic process//protein phosphorylation//phosphorylation//recognition of pollen	GO:0004672//GO:0005524//GO:0004674	protein kinase activity//ATP binding//protein serine/threonine kinase activity	--	--	--	--
c132666_g1	1598	PREDICTED: ribose-phosphate pyrophosphokinase 1, chloroplastic [Vitis vinifera] >gi|297742164|emb|CBI33951.3| unnamed protein product [Vitis vinifera]	PREDICTED: Vitis vinifera ribose-phosphate pyrophosphokinase 1, chloroplastic-like (LOC100260851), mRNA	K00948	PRPS, prsA	ribose-phosphate pyrophosphokinase	http://www.genome.jp/dbget-bin/www_bget?ko:K00948	Q42581	1527	0	Ribose-phosphate pyrophosphokinase 1, chloroplastic OS=Arabidopsis thaliana GN=PRS1 PE=2 SV=2	PF00156//PF14572	Phosphoribosyl transferase domain//Phosphoribosyl synthetase-associated domain	GO:0009116//GO:0009165//GO:0006098//GO:0009156//GO:0016310//GO:0006144	nucleoside metabolic process//nucleotide biosynthetic process//pentose-phosphate shunt//ribonucleoside monophosphate biosynthetic process//phosphorylation//purine nucleobase metabolic process	GO:0016301//GO:0000287//GO:0004749	kinase activity//magnesium ion binding//ribose phosphate diphosphokinase activity	--	--	KOG1448	Ribose-phosphate pyrophosphokinase
c132688_g1	2041	--	--	--	--	--	--	--	--	--	--	PF01293	Phosphoenolpyruvate carboxykinase	GO:0006099//GO:0015976//GO:0006094	tricarboxylic acid cycle//carbon utilization//gluconeogenesis	GO:0005524//GO:0004612	ATP binding//phosphoenolpyruvate carboxykinase (ATP) activity	--	--	--	--
c132696_g1	589	--	--	--	--	--	--	--	--	--	--	PF06743	FAST kinase-like protein, subdomain 1	--	--	GO:0004672	protein kinase activity	--	--	--	--
c132745_g1	1724	PREDICTED: uncharacterized protein At3g61260 isoform 1 [Vitis vinifera] >gi|225454146|ref|XP_002270957.1| PREDICTED: uncharacterized protein At3g61260 isoform 2 [Vitis vinifera] >gi|297745246|emb|CBI40326.3| unnamed protein product [Vitis vinifera]	--	--	--	--	--	Q9M2D8	371	3.32e-39	Uncharacterized protein At3g61260 OS=Arabidopsis thaliana GN=At3g61260 PE=1 SV=1	PF14572	Phosphoribosyl synthetase-associated domain	GO:0006144//GO:0009165//GO:0006098	purine nucleobase metabolic process//nucleotide biosynthetic process//pentose-phosphate shunt	GO:0004749//GO:0000287	ribose phosphate diphosphokinase activity//magnesium ion binding	--	--	--	--
c132746_g1	1624	PREDICTED: probable receptor-like protein kinase At5g24010-like [Vitis vinifera]	--	--	--	--	--	Q9FLW0	733	5.13e-85	Probable receptor-like protein kinase At5g24010 OS=Arabidopsis thaliana GN=At5g24010 PE=1 SV=1	--	--	--	--	--	--	--	--	--	--
c132803_g1	1643	B-type cyclin [Nicotiana tabacum]	--	K05868	CCNB	cyclin B	http://www.genome.jp/dbget-bin/www_bget?ko:K05868	P34800	828	2.4e-102	G2/mitotic-specific cyclin-1 OS=Antirrhinum majus PE=2 SV=1	PF02984	Cyclin, C-terminal domain	GO:0044763	single-organism cellular process	--	--	GO:0005634	nucleus	KOG0653	Cyclin B and related kinase-activating proteins
c132809_g1	3214	hypothetical protein PRUPE_ppa001590mg [Prunus persica] >gi|462422600|gb|EMJ26863.1| hypothetical protein PRUPE_ppa001590mg [Prunus persica]	PREDICTED: Vitis vinifera heat shock protein 83-like (LOC100264968), mRNA	K09487	HSP90B, TRA1	heat shock protein 90kDa beta	http://www.genome.jp/dbget-bin/www_bget?ko:K09487	O02192	1481	0	Heat shock protein 83 OS=Drosophila auraria GN=Hsp83 PE=3 SV=1	PF10557//PF00183//PF02518	Cullin protein neddylation domain//Hsp90 protein//Histidine kinase-, DNA gyrase B-, and HSP90-like ATPase	GO:0006950//GO:0006457//GO:0006511	response to stress//protein folding//ubiquitin-dependent protein catabolic process	GO:0051082//GO:0005524//GO:0031625	unfolded protein binding//ATP binding//ubiquitin protein ligase binding	GO:0031461	cullin-RING ubiquitin ligase complex	KOG0019	Molecular chaperone (HSP90 family)
c132814_g1	544	--	--	--	--	--	--	--	--	--	--	PF03770	Inositol polyphosphate kinase	--	--	GO:0008440	inositol-1,4,5-trisphosphate 3-kinase activity	--	--	--	--
c132821_g1	2363	PREDICTED: probable L-type lectin-domain containing receptor kinase S.7-like [Vitis vinifera]	Oryza sativa Japonica Group cDNA, clone: J090079B05, full insert sequence	--	--	--	--	Q9FG33	1000	1.11e-122	Probable L-type lectin-domain containing receptor kinase S.5 OS=Arabidopsis thaliana GN=LECRKS5 PE=2 SV=1	PF00069//PF03388//PF07714//PF00139	Protein kinase domain//Legume-like lectin family//Protein tyrosine kinase//Legume lectin domain	GO:0006468	protein phosphorylation	GO:0030246//GO:0004672//GO:0005524	carbohydrate binding//protein kinase activity//ATP binding	GO:0016020	membrane	--	--
c132929_g1	3632	receptor protein kinase, putative [Ricinus communis] >gi|223550469|gb|EEF51956.1| receptor protein kinase, putative [Ricinus communis]	--	--	--	--	--	C0LGR3	2351	0	Probable LRR receptor-like serine/threonine-protein kinase At4g26540 OS=Arabidopsis thaliana GN=At4g26540 PE=2 SV=1	PF07714//PF00069//PF00560	Protein tyrosine kinase//Protein kinase domain//Leucine Rich Repeat	GO:0006468//GO:0016310	protein phosphorylation//phosphorylation	GO:0004672//GO:0005524//GO:0000166//GO:0016491//GO:0005515	protein kinase activity//ATP binding//nucleotide binding//oxidoreductase activity//protein binding	GO:0016020	membrane	--	--
c132937_g1	1140	PREDICTED: shikimate kinase, chloroplastic [Vitis vinifera] >gi|296082301|emb|CBI21306.3| unnamed protein product [Vitis vinifera]	Populus EST from leave	K00891	E2.7.1.71, aroK, aroL	shikimate kinase	http://www.genome.jp/dbget-bin/www_bget?ko:K00891	Q9LW20	551	7.55e-66	Probable inactive shikimate kinase like 1, chloroplastic OS=Arabidopsis thaliana GN=SKL1 PE=2 SV=1	PF09162//PF00978	Tap, RNA-binding//RNA dependent RNA polymerase	GO:0006144//GO:0006351//GO:0006406	purine nucleobase metabolic process//transcription, DNA-templated//mRNA export from nucleus	GO:0003723//GO:0003968	RNA binding//RNA-directed RNA polymerase activity	GO:0005634//GO:0005737//GO:0031379	nucleus//cytoplasm//RNA-directed RNA polymerase complex	--	--
c132965_g1	1698	phosphoenolpyruvate carboxylase kinase [Nicotiana tabacum]	--	--	--	--	--	Q93VK0	626	9.01e-75	Phosphoenolpyruvate carboxylase kinase 2 OS=Arabidopsis thaliana GN=PPCK2 PE=1 SV=2	PF00448//PF00069//PF08030//PF07714	SRP54-type protein, GTPase domain//Protein kinase domain//Ferric reductase NAD binding domain//Protein tyrosine kinase	GO:0006614//GO:0055114//GO:0006468	SRP-dependent cotranslational protein targeting to membrane//oxidation-reduction process//protein phosphorylation	GO:0004672//GO:0005524//GO:0005525//GO:0016491	protein kinase activity//ATP binding//GTP binding//oxidoreductase activity	--	--	KOG0032	Ca2+/calmodulin-dependent protein kinase, EF-Hand protein superfamily
c132968_g1	2087	PREDICTED: uridine kinase-like protein 5 [Vitis vinifera] >gi|296087584|emb|CBI34840.3| unnamed protein product [Vitis vinifera]	Ricinus communis uridine cytidine kinase I, putative, mRNA	K00876	udk, UCK	uridine kinase	http://www.genome.jp/dbget-bin/www_bget?ko:K00876	Q9LTY6	1693	0	Uridine kinase-like protein 5 OS=Arabidopsis thaliana GN=UKL5 PE=2 SV=1	PF00485//PF01121//PF00910//PF00156//PF00437//PF06414	Phosphoribulokinase / Uridine kinase family//Dephospho-CoA kinase//RNA helicase//Phosphoribosyl transferase domain//Type II/IV secretion system protein//Zeta toxin	GO:0015937//GO:0008152//GO:0015940//GO:0006810//GO:0009116	coenzyme A biosynthetic process//metabolic process//pantothenate biosynthetic process//transport//nucleoside metabolic process	GO:0004140//GO:0003723//GO:0003724//GO:0016301//GO:0005524	dephospho-CoA kinase activity//RNA binding//RNA helicase activity//kinase activity//ATP binding	--	--	KOG4203	Armadillo/beta-Catenin/plakoglobin
c132985_g1	3808	hypothetical protein CICLE_v10010543mg, partial [Citrus clementina] >gi|557556286|gb|ESR66300.1| hypothetical protein CICLE_v10010543mg, partial [Citrus clementina]	Oryza sativa Japonica Group Os02g0787250 (Os02g0787250) mRNA, complete cds	--	--	--	--	Q8S8S7	700	1.05e-87	U-box domain-containing protein 34 OS=Arabidopsis thaliana GN=PUB34 PE=3 SV=1	PF00582//PF00817//PF00069//PF07714//PF01344//PF00171	Universal stress protein family//impB/mucB/samB family//Protein kinase domain//Protein tyrosine kinase//Kelch motif//Aldehyde dehydrogenase family	GO:0006260//GO:0006468//GO:0008152//GO:0006281//GO:0006950//GO:0055114	DNA replication//protein phosphorylation//metabolic process//DNA repair//response to stress//oxidation-reduction process	GO:0016491//GO:0003684//GO:0005524//GO:0004672//GO:0003887//GO:0005515	oxidoreductase activity//damaged DNA binding//ATP binding//protein kinase activity//DNA-directed DNA polymerase activity//protein binding	GO:0042575	DNA polymerase complex	--	--
c133000_g1	4309	putative sexual differentiation process protein isp4 [Oryza sativa Japonica Group]	PREDICTED: Vitis vinifera uncharacterized LOC100264007 (LOC100264007), mRNA	--	--	--	--	Q9T095	1185	0	Oligopeptide transporter 6 OS=Arabidopsis thaliana GN=OPT6 PE=2 SV=1	PF02562//PF03169//PF00493//PF07724//PF01057//PF00910//PF00270//PF06414//PF00158//PF00004//PF00196//PF05496//PF01695//PF00006//PF01637//PF01745//PF07726//PF02367//PF06068//PF01078//PF00931//PF00005//PF07728	PhoH-like protein//OPT oligopeptide transporter protein//MCM2/3/5 family//AAA domain (Cdc48 subfamily)//Parvovirus non-structural protein NS1//RNA helicase//DEAD/DEAH box helicase//Zeta toxin//Sigma-54 interaction domain//ATPase family associated with various cellular activities (AAA)//Bacterial regulatory proteins, luxR family//Holliday junction DNA helicase ruvB N-terminus//IstB-like ATP bindin…	GO:0055085//GO:0044765//GO:0016114//GO:0015979//GO:0019079//GO:0070526//GO:0006355//GO:0015995//GO:0006281//GO:0006260//GO:0006310//GO:0006694//GO:0015994//GO:0009058	transmembrane transport//single-organism transport//terpenoid biosynthetic process//photosynthesis//viral genome replication//threonylcarbamoyladenosine biosynthetic process//regulation of transcription, DNA-templated//chlorophyll biosynthetic process//DNA repair//DNA replication//DNA recombination//steroid biosynthetic process//chlorophyll metabolic process//biosynthetic process	GO:0003724//GO:0016301//GO:0003678//GO:0009378//GO:0004161//GO:0003700//GO:0043531//GO:0016887//GO:0003676//GO:0005524//GO:0003723//GO:0008026//GO:0008134//GO:0016851//GO:0003677	RNA helicase activity//kinase activity//DNA helicase activity//four-way junction helicase activity//dimethylallyltranstransferase activity//sequence-specific DNA binding transcription factor activity//ADP binding//ATPase activity//nucleic acid binding//ATP binding//RNA binding//ATP-dependent helicase activity//transcription factor binding//magnesium chelatase activity//DNA binding	GO:0010007//GO:0016020//GO:0005667//GO:0009379//GO:0005657	magnesium chelatase complex//membrane//transcription factor complex//Holliday junction helicase complex//replication fork	KOG2262	Sexual differentiation process protein ISP4
c133000_g3	1523	unnamed protein product [Coffea canephora]	PREDICTED: Fragaria vesca subsp. vesca probable protein phosphatase 2C 8-like (LOC101299681), mRNA	K17500	ILKAP	integrin-linked kinase-associated serine/threonine phosphatase 2C	http://www.genome.jp/dbget-bin/www_bget?ko:K17500	Q9LMT1	817	7.1e-103	Probable protein phosphatase 2C 8 OS=Arabidopsis thaliana GN=At1g18030 PE=2 SV=2	PF00481	Protein phosphatase 2C	--	--	GO:0003824	catalytic activity	--	--	KOG0698	Serine/threonine protein phosphatase
c133026_g1	1508	Concanavalin A-like lectin family protein, putative [Theobroma cacao] >gi|508715429|gb|EOY07326.1| Concanavalin A-like lectin family protein, putative [Theobroma cacao]	--	--	--	--	--	Q9LYX1	186	2.3e-13	L-type lectin-domain containing receptor kinase VIII.2 OS=Arabidopsis thaliana GN=LECRK82 PE=2 SV=1	PF00139	Legume lectin domain	--	--	GO:0030246	carbohydrate binding	--	--	--	--
c133069_g1	1909	Receptor-like protein kinase [Theobroma cacao] >gi|508726813|gb|EOY18710.1| Receptor-like protein kinase [Theobroma cacao]	PREDICTED: Vitis vinifera uncharacterized LOC100254784 (LOC100254784), mRNA	--	--	--	--	Q9LTC0	875	4.87e-109	Probable receptor-like protein kinase At5g47070 OS=Arabidopsis thaliana GN=At5g47070 PE=1 SV=1	PF07714//PF00069	Protein tyrosine kinase//Protein kinase domain	GO:0006468	protein phosphorylation	GO:0004672//GO:0005524	protein kinase activity//ATP binding	--	--	--	--
c133077_g1	4485	hypothetical protein POPTR_0014s05040g [Populus trichocarpa] >gi|550323501|gb|ERP52979.1| hypothetical protein POPTR_0014s05040g [Populus trichocarpa]	Populus trichocarpa predicted protein, mRNA	--	--	--	--	Q7TP47	321	3e-29	Heterogeneous nuclear ribonucleoprotein Q OS=Rattus norvegicus GN=Syncrip PE=2 SV=1	PF00076//PF08465//PF00612	RNA recognition motif. (a.k.a. RRM, RBD, or RNP domain)//Thymidine kinase from Herpesvirus C-terminal//IQ calmodulin-binding motif	GO:0006230//GO:0006206	TMP biosynthetic process//pyrimidine nucleobase metabolic process	GO:0005515//GO:0005524//GO:0003676//GO:0004797	protein binding//ATP binding//nucleic acid binding//thymidine kinase activity	--	--	KOG0117	Heterogeneous nuclear ribonucleoprotein R (RRM superfamily)
c133129_g1	1540	PREDICTED: mitogen-activated protein kinase homolog D5-like isoform X1 [Cicer arietinum] >gi|502142887|ref|XP_004505141.1| PREDICTED: mitogen-activated protein kinase homolog D5-like isoform X2 [Cicer arietinum]	PREDICTED: Vitis vinifera mitogen-activated protein kinase homolog NTF4-like (LOC100242320), mRNA	K14512	MPK6	mitogen-activated protein kinase 6	http://www.genome.jp/dbget-bin/www_bget?ko:K14512	Q40532	1798	0	Mitogen-activated protein kinase homolog NTF4 OS=Nicotiana tabacum GN=NTF4 PE=2 SV=1	PF07714//PF06293//PF00069	Protein tyrosine kinase//Lipopolysaccharide kinase (Kdo/WaaP) family//Protein kinase domain	GO:0009103//GO:0006468	lipopolysaccharide biosynthetic process//protein phosphorylation	GO:0016773//GO:0005524//GO:0004672	phosphotransferase activity, alcohol group as acceptor//ATP binding//protein kinase activity	GO:0016020	membrane	KOG0660	Mitogen-activated protein kinase
c133137_g1	2471	PREDICTED: luminal-binding protein 5 [Prunus mume]	PREDICTED: Glycine max luminal-binding protein 4-like (LOC100803843), mRNA	K09490	HSPA5, BIP	heat shock 70kDa protein 5	http://www.genome.jp/dbget-bin/www_bget?ko:K09490	Q03685	2922	0	Luminal-binding protein 5 OS=Nicotiana tabacum GN=BIP5 PE=2 SV=1	PF01968//PF02782//PF06723//PF04152	Hydantoinase/oxoprolinase//FGGY family of carbohydrate kinases, C-terminal domain//MreB/Mbl protein//Mre11 DNA-binding presumed domain	GO:0000902//GO:0005975//GO:0006302	cell morphogenesis//carbohydrate metabolic process//double-strand break repair	GO:0004519//GO:0030145//GO:0016787//GO:0016773	endonuclease activity//manganese ion binding//hydrolase activity//phosphotransferase activity, alcohol group as acceptor	GO:0005634	nucleus	KOG0100	Molecular chaperones GRP78/BiP/KAR2, HSP70 superfamily
c133169_g1	10691	PREDICTED: BEACH domain-containing protein lvsC-like, partial [Vitis vinifera]	PREDICTED: Vitis vinifera BEACH domain-containing protein lvsC-like (LOC100259143), partial mRNA	--	--	--	--	Q54U63	1535	6.12e-171	BEACH domain-containing protein lvsC OS=Dictyostelium discoideum GN=lvsC PE=4 SV=2	PF01848//PF00400//PF02117//PF03307	Hok/gef family//WD domain, G-beta repeat//Serpentine type 7TM GPCR chemoreceptor Sra//Adenovirus 15.3kD protein in E3 region	GO:0007606//GO:0007186//GO:0019049	sensory perception of chemical stimulus//G-protein coupled receptor signaling pathway//evasion or tolerance of host defenses by virus	GO:0004930//GO:0005515	G-protein coupled receptor activity//protein binding	GO:0016020//GO:0016021	membrane//integral component of membrane	KOG1787	Kinase A-anchor protein Neurobeachin and related BEACH and WD40 repeat proteins
c133190_g1	1759	unnamed protein product [Vitis vinifera]	Populus trichocarpa tRNA isopentenyltransferase, mRNA	K00791	miaA, TRIT1	tRNA dimethylallyltransferase	http://www.genome.jp/dbget-bin/www_bget?ko:K00791	Q9C5J6	961	9.12e-122	tRNA dimethylallyltransferase 9 OS=Arabidopsis thaliana GN=IPT9 PE=2 SV=1	PF06068//PF00437//PF01745//PF02367//PF01695//PF01637//PF02562//PF00004//PF01715//PF06414//PF07728//PF07475//PF00910//PF00519//PF04851	TIP49 C-terminus//Type II/IV secretion system protein//Isopentenyl transferase//Uncharacterised P-loop hydrolase UPF0079//IstB-like ATP binding protein//Archaeal ATPase//PhoH-like protein//ATPase family associated with various cellular activities (AAA)//IPP transferase//Zeta toxin//AAA domain (dynein-related subfamily)//HPr Serine kinase C-terminal domain//RNA helicase//Papillomavirus helicase//T…	GO:0016114//GO:0006109//GO:0006260//GO:0008033//GO:0016310//GO:0000160//GO:0006694//GO:0070526//GO:0006810//GO:0009058	terpenoid biosynthetic process//regulation of carbohydrate metabolic process//DNA replication//tRNA processing//phosphorylation//phosphorelay signal transduction system//steroid biosynthetic process//threonylcarbamoyladenosine biosynthetic process//transport//biosynthetic process	GO:0003678//GO:0000155//GO:0003723//GO:0003724//GO:0005524//GO:0004672//GO:0016301//GO:0016787//GO:0016887//GO:0003677//GO:0004161//GO:0004003	DNA helicase activity//phosphorelay sensor kinase activity//RNA binding//RNA helicase activity//ATP binding//protein kinase activity//kinase activity//hydrolase activity//ATPase activity//DNA binding//dimethylallyltranstransferase activity//ATP-dependent DNA helicase activity	GO:0005657//GO:0009365	replication fork//protein histidine kinase complex	KOG1384	tRNA delta(2)-isopentenylpyrophosphate transferase
c133199_g1	1204	hypothetical protein VITISV_012090 [Vitis vinifera]	Arabidopsis thaliana pfkB-like carbohydrate kinase family protein mRNA, complete cds	--	--	--	--	Q55480	348	1.07e-35	Uncharacterized sugar kinase slr0537 OS=Synechocystis sp. (strain PCC 6803 / Kazusa) GN=slr0537 PE=3 SV=1	PF09026	Centromere protein B dimerisation domain	GO:0006355	regulation of transcription, DNA-templated	GO:0003677//GO:0016773//GO:0003682	DNA binding//phosphotransferase activity, alcohol group as acceptor//chromatin binding	GO:0005634//GO:0000785//GO:0000775	nucleus//chromatin//chromosome, centromeric region	KOG2854	Possible pfkB family carbohydrate kinase
c133209_g1	1111	Leucine-rich repeat (LRR) family protein [Theobroma cacao] >gi|508776136|gb|EOY23392.1| Leucine-rich repeat (LRR) family protein [Theobroma cacao]	--	--	--	--	--	Q42371	327	2.33e-31	LRR receptor-like serine/threonine-protein kinase ERECTA OS=Arabidopsis thaliana GN=ERECTA PE=1 SV=1	PF00560	Leucine Rich Repeat	--	--	GO:0005515	protein binding	--	--	KOG0444	Cytoskeletal regulator Flightless-I (contains leucine-rich and gelsolin repeats)
c133209_g2	608	PREDICTED: probable LRR receptor-like serine/threonine-protein kinase At4g36180-like [Citrus sinensis]	--	--	--	--	--	Q9M5J9	179	2.32e-14	Polygalacturonase inhibitor 1 OS=Arabidopsis thaliana GN=PGIP1 PE=2 SV=1	PF00560	Leucine Rich Repeat	--	--	GO:0005515	protein binding	--	--	--	--
c133241_g1	1011	--	--	--	--	--	--	--	--	--	--	PF15127	Protein of unknown function (DUF4565)	--	--	GO:0034237	protein kinase A regulatory subunit binding	--	--	--	--
c133300_g1	2148	unnamed protein product [Vitis vinifera]	Vitis vinifera mitogen-activated protein kinase kinase kinase (MAP3K), mRNA >gi|42540754|gb|AY461710.1| Vitis vinifera mitogen-activated protein kinase kinase kinase (MAP3K) mRNA, complete cds	--	--	--	--	Q40541	1152	1.86e-145	Mitogen-activated protein kinase kinase kinase NPK1 OS=Nicotiana tabacum GN=NPK1 PE=1 SV=1	PF00104//PF00069//PF07714	Ligand-binding domain of nuclear hormone receptor//Protein kinase domain//Protein tyrosine kinase	GO:0043401//GO:0007165//GO:0006468//GO:0006355	steroid hormone mediated signaling pathway//signal transduction//protein phosphorylation//regulation of transcription, DNA-templated	GO:0003707//GO:0005524//GO:0004672//GO:0003700	steroid hormone receptor activity//ATP binding//protein kinase activity//sequence-specific DNA binding transcription factor activity	GO:0005667//GO:0005634	transcription factor complex//nucleus	KOG0198	MEKK and related serine/threonine protein kinases
c133326_g1	2457	hypothetical protein EUGRSUZ_H04770 [Eucalyptus grandis] >gi|629096106|gb|KCW62101.1| hypothetical protein EUGRSUZ_H04770 [Eucalyptus grandis]	PREDICTED: Fragaria vesca subsp. vesca probable LRR receptor-like serine/threonine-protein kinase At5g10290-like (LOC101291862), mRNA	--	--	--	--	C0LGT1	2173	0	Probable LRR receptor-like serine/threonine-protein kinase At5g10290 OS=Arabidopsis thaliana GN=At5g10290 PE=2 SV=1	PF00069//PF00560//PF07714	Protein kinase domain//Leucine Rich Repeat//Protein tyrosine kinase	GO:0006468	protein phosphorylation	GO:0005515//GO:0004672//GO:0005524	protein binding//protein kinase activity//ATP binding	--	--	--	--
c133389_g2	340	--	--	--	--	--	--	--	--	--	--	PF04265	Thiamin pyrophosphokinase, vitamin B1 binding domain	GO:0006772//GO:0009229	thiamine metabolic process//thiamine diphosphate biosynthetic process	GO:0004788	thiamine diphosphokinase activity	--	--	--	--
c133398_g1	2260	PREDICTED: uridylate kinase-like [Vitis vinifera]	Ricinus communis Uridylate kinase, putative, mRNA	K09903	pyrH	uridylate kinase	http://www.genome.jp/dbget-bin/www_bget?ko:K09903	Q2JS42	808	5.38e-100	Uridylate kinase OS=Synechococcus sp. (strain JA-3-3Ab) GN=pyrH PE=3 SV=1	PF00319	SRF-type transcription factor (DNA-binding and dimerisation domain)	--	--	GO:0003677//GO:0046983	DNA binding//protein dimerization activity	--	--	KOG0014	MADS box transcription factor
c133409_g1	3012	hypothetical protein EUGRSUZ_I02102 [Eucalyptus grandis] >gi|629090122|gb|KCW56375.1| hypothetical protein EUGRSUZ_I02102 [Eucalyptus grandis]	Uncultured organism clone 1041059764997 genomic sequence	--	--	--	--	B2JVU2	766	3.67e-87	ATP-dependent zinc metalloprotease FtsH OS=Burkholderia phymatum (strain DSM 17167 / STM815) GN=ftsH PE=3 SV=1	PF07728//PF06414//PF06068//PF01078//PF07724//PF01695//PF05496//PF06480//PF00004//PF02562//PF00158	AAA domain (dynein-related subfamily)//Zeta toxin//TIP49 C-terminus//Magnesium chelatase, subunit ChlI//AAA domain (Cdc48 subfamily)//IstB-like ATP binding protein//Holliday junction DNA helicase ruvB N-terminus//FtsH Extracellular//ATPase family associated with various cellular activities (AAA)//PhoH-like protein//Sigma-54 interaction domain	GO:0015979//GO:0006355//GO:0015994//GO:0015995//GO:0006281//GO:0006310	photosynthesis//regulation of transcription, DNA-templated//chlorophyll metabolic process//chlorophyll biosynthetic process//DNA repair//DNA recombination	GO:0009378//GO:0008134//GO:0016851//GO:0016887//GO:0004222//GO:0016301//GO:0005524//GO:0003678//GO:0008270	four-way junction helicase activity//transcription factor binding//magnesium chelatase activity//ATPase activity//metalloendopeptidase activity//kinase activity//ATP binding//DNA helicase activity//zinc ion binding	GO:0005657//GO:0005667//GO:0009379//GO:0016021//GO:0010007	replication fork//transcription factor complex//Holliday junction helicase complex//integral component of membrane//magnesium chelatase complex	KOG0731	AAA+-type ATPase containing the peptidase M41 domain
c133429_g1	1750	PREDICTED: receptor-like cytosolic serine/threonine-protein kinase RBK2 [Prunus mume]	--	K00472	E1.14.11.2	prolyl 4-hydroxylase	http://www.genome.jp/dbget-bin/www_bget?ko:K00472	Q8RXC8	1053	1.23e-135	Receptor-like cytosolic serine/threonine-protein kinase RBK2 OS=Arabidopsis thaliana GN=RBK2 PE=1 SV=1	PF07714//PF00076//PF00069	Protein tyrosine kinase//RNA recognition motif. (a.k.a. RRM, RBD, or RNP domain)//Protein kinase domain	GO:0006468	protein phosphorylation	GO:0003676//GO:0005524//GO:0004672	nucleic acid binding//ATP binding//protein kinase activity	--	--	--	--
c133465_g1	1759	Kinase superfamily protein [Theobroma cacao] >gi|508782387|gb|EOY29643.1| Kinase superfamily protein [Theobroma cacao]	Ricinus communis afc, putative, mRNA	K08287	E2.7.12.1	dual-specificity kinase	http://www.genome.jp/dbget-bin/www_bget?ko:K08287	P51568	826	4.82e-142	Serine/threonine-protein kinase AFC3 OS=Arabidopsis thaliana GN=AFC3 PE=2 SV=2	PF05445//PF00069//PF07714	Poxvirus serine/threonine protein kinase//Protein kinase domain//Protein tyrosine kinase	GO:0006468	protein phosphorylation	GO:0004672//GO:0005524	protein kinase activity//ATP binding	--	--	KOG0671	LAMMER dual specificity kinases
c133489_g1	287	--	--	--	--	--	--	--	--	--	--	PF06743//PF07425	FAST kinase-like protein, subdomain 1//Pardaxin	--	--	GO:0004672	protein kinase activity	GO:0005576	extracellular region	--	--
c133506_g1	825	hypothetical protein MYCFIDRAFT_26080 [Pseudocercospora fijiensis CIRAD86] >gi|452988125|gb|EME87880.1| hypothetical protein MYCFIDRAFT_26080 [Pseudocercospora fijiensis CIRAD86]	--	K00851	E2.7.1.12, gntK, idnK	gluconokinase	http://www.genome.jp/dbget-bin/www_bget?ko:K00851	Q10242	356	2.92e-39	Probable gluconokinase OS=Schizosaccharomyces pombe (strain 972 / ATCC 24843) GN=SPAC4G9.12 PE=3 SV=1	PF01637//PF01121//PF00004//PF00158//PF01078//PF00910//PF00485//PF06414//PF00005//PF07728	Archaeal ATPase//Dephospho-CoA kinase//ATPase family associated with various cellular activities (AAA)//Sigma-54 interaction domain//Magnesium chelatase, subunit ChlI//RNA helicase//Phosphoribulokinase / Uridine kinase family//Zeta toxin//ABC transporter//AAA domain (dynein-related subfamily)	GO:0015995//GO:0015937//GO:0015979//GO:0015994//GO:0015940//GO:0006355//GO:0008152	chlorophyll biosynthetic process//coenzyme A biosynthetic process//photosynthesis//chlorophyll metabolic process//pantothenate biosynthetic process//regulation of transcription, DNA-templated//metabolic process	GO:0004140//GO:0016851//GO:0016887//GO:0008134//GO:0003723//GO:0003724//GO:0005524//GO:0016301	dephospho-CoA kinase activity//magnesium chelatase activity//ATPase activity//transcription factor binding//RNA binding//RNA helicase activity//ATP binding//kinase activity	GO:0005667//GO:0010007	transcription factor complex//magnesium chelatase complex	KOG3354	Gluconate kinase
c133516_g1	3242	PREDICTED: G-type lectin S-receptor-like serine/threonine-protein kinase At4g27290 isoform X1 [Cucumis melo]	PREDICTED: Glycine max G-type lectin S-receptor-like serine/threonine-protein kinase At4g27290-like (LOC100788322), mRNA	--	--	--	--	O81833	1099	4.28e-132	G-type lectin S-receptor-like serine/threonine-protein kinase SD1-1 OS=Arabidopsis thaliana GN=SD11 PE=1 SV=1	PF07714//PF11883//PF00954//PF00069	Protein tyrosine kinase//Domain of unknown function (DUF3403)//S-locus glycoprotein family//Protein kinase domain	GO:0048544//GO:0006468//GO:0016310//GO:0009069	recognition of pollen//protein phosphorylation//phosphorylation//serine family amino acid metabolic process	GO:0004674//GO:0004672//GO:0005524	protein serine/threonine kinase activity//protein kinase activity//ATP binding	--	--	--	--
c133522_g1	2140	hypothetical protein PRUPE_ppa005501mg [Prunus persica] >gi|462395232|gb|EMJ01031.1| hypothetical protein PRUPE_ppa005501mg [Prunus persica]	PREDICTED: Vitis vinifera casein kinase I isoform delta-like, transcript variant 3 (LOC100265228), mRNA	--	--	--	--	P42158	1336	2.24e-176	Casein kinase I isoform delta-like OS=Arabidopsis thaliana GN=At4g26100 PE=2 SV=2	PF05115//PF07714//PF00069//PF02947	Cytochrome B6-F complex subunit VI (PetL)//Protein tyrosine kinase//Protein kinase domain//flt3 ligand	GO:0006118//GO:0006468//GO:0007165	electron transport//protein phosphorylation//signal transduction	GO:0005524//GO:0004672//GO:0005125//GO:0009055	ATP binding//protein kinase activity//cytokine activity//electron carrier activity	GO:0009512//GO:0016020	cytochrome b6f complex//membrane	KOG1164	Casein kinase (serine/threonine/tyrosine protein kinase)
c133543_g1	1997	Cyclin-dependent kinase B2,2 [Theobroma cacao] >gi|508723971|gb|EOY15868.1| Cyclin-dependent kinase B2,2 [Theobroma cacao]	PREDICTED: Vitis vinifera cell division control protein 2 homolog-like (LOC100262312), mRNA	K07760	CDK	cyclin-dependent kinase	http://www.genome.jp/dbget-bin/www_bget?ko:K07760	Q8LF80	1193	1.15e-157	Cyclin-dependent kinase B2-1 OS=Arabidopsis thaliana GN=CDKB2-1 PE=1 SV=2	PF07714//PF06293//PF00048//PF00069	Protein tyrosine kinase//Lipopolysaccharide kinase (Kdo/WaaP) family//Small cytokines (intecrine/chemokine), interleukin-8 like//Protein kinase domain	GO:0009103//GO:0006935//GO:0007165//GO:0006955//GO:0006468	lipopolysaccharide biosynthetic process//chemotaxis//signal transduction//immune response//protein phosphorylation	GO:0008009//GO:0005524//GO:0004672//GO:0016773	chemokine activity//ATP binding//protein kinase activity//phosphotransferase activity, alcohol group as acceptor	GO:0016020//GO:0005576	membrane//extracellular region	KOG0594	Protein kinase PCTAIRE and related kinases
c133551_g1	1140	PREDICTED: thymidine kinase-like [Glycine max]	--	K00857	tdk, TK	thymidine kinase	http://www.genome.jp/dbget-bin/www_bget?ko:K00857	O81263	691	9.31e-87	Thymidine kinase OS=Oryza sativa subsp. japonica GN=TK PE=2 SV=2	PF00265	Thymidine kinase	GO:0006230//GO:0044237//GO:0006206	TMP biosynthetic process//cellular metabolic process//pyrimidine nucleobase metabolic process	GO:0016301//GO:0000166//GO:0005524//GO:0004797	kinase activity//nucleotide binding//ATP binding//thymidine kinase activity	--	--	--	--
c133574_g1	1359	phosphatidylinositol synthase, putative [Ricinus communis] >gi|223527001|gb|EEF29194.1| phosphatidylinositol synthase, putative [Ricinus communis]	--	K00999	CDIPT	CDP-diacylglycerol--inositol 3-phosphatidyltransferase	http://www.genome.jp/dbget-bin/www_bget?ko:K00999	Q8LBA6	895	5.58e-117	CDP-diacylglycerol--inositol 3-phosphatidyltransferase 1 OS=Arabidopsis thaliana GN=PIS1 PE=1 SV=2	PF11808//PF01066	Domain of unknown function (DUF3329)//CDP-alcohol phosphatidyltransferase	GO:0008654//GO:0046486//GO:0016310	phospholipid biosynthetic process//glycerolipid metabolic process//phosphorylation	GO:0004673//GO:0016780//GO:0003881	protein histidine kinase activity//phosphotransferase activity, for other substituted phosphate groups//CDP-diacylglycerol-inositol 3-phosphatidyltransferase activity	GO:0009365//GO:0016020	protein histidine kinase complex//membrane	KOG3240	Phosphatidylinositol synthase
c133607_g1	726	serine/threonine protein kinase, CMGC family [Pseudocercospora fijiensis CIRAD86] >gi|452988716|gb|EME88471.1| serine/threonine protein kinase, CMGC family [Pseudocercospora fijiensis CIRAD86]	Mycosphaerella graminicola IPO323 serine/threonine protein kinase, CMGC family (SKY1) mRNA, complete cds	K15409	SRPK1	serine/threonine-protein kinase SRPK1	http://www.genome.jp/dbget-bin/www_bget?ko:K15409	P36616	575	2.28e-68	Protein kinase dsk1 OS=Schizosaccharomyces pombe (strain 972 / ATCC 24843) GN=dsk1 PE=3 SV=2	PF07714//PF06554//PF00069	Protein tyrosine kinase//Olfactory marker protein//Protein kinase domain	GO:0007165//GO:0007608//GO:0006468	signal transduction//sensory perception of smell//protein phosphorylation	GO:0005524//GO:0004871//GO:0004672	ATP binding//signal transducer activity//protein kinase activity	--	--	KOG1290	Serine/threonine protein kinase
c133656_g1	1356	hypothetical protein EUGRSUZ_B00658 [Eucalyptus grandis]	--	K08856	STK16	serine/threonine kinase 16	http://www.genome.jp/dbget-bin/www_bget?ko:K08856	P57760	300	2.58e-37	Serine/threonine-protein kinase 16 OS=Rattus norvegicus GN=Stk16 PE=2 SV=2	PF07714//PF01688//PF00069	Protein tyrosine kinase//Alphaherpesvirus glycoprotein I//Protein kinase domain	GO:0006468	protein phosphorylation	GO:0004672//GO:0005524	protein kinase activity//ATP binding	GO:0043657	host cell	KOG2345	Serine/threonine protein kinase/TGF-beta stimulated factor
c133660_g1	1516	PREDICTED: glucuronokinase 1 [Prunus mume]	--	K16190	GLCAK	glucuronokinase	http://www.genome.jp/dbget-bin/www_bget?ko:K16190	Q93ZC9	1404	0	Glucuronokinase 1 OS=Arabidopsis thaliana GN=GLCAK1 PE=1 SV=1	PF00288//PF05459	GHMP kinases N terminal domain//Herpesvirus transcriptional regulator family	GO:0006355	regulation of transcription, DNA-templated	GO:0005524	ATP binding	--	--	--	--
c133721_g1	3069	hypothetical protein [Beta vulgaris]	PREDICTED: Cucumis sativus sphingoid long-chain bases kinase 1-like (LOC101210700), mRNA	--	--	--	--	Q9LRB0	1988	0	Sphingoid long-chain bases kinase 1 OS=Arabidopsis thaliana GN=LCBK1 PE=1 SV=1	PF00781	Diacylglycerol kinase catalytic domain	GO:0009395//GO:0007205//GO:0046486	phospholipid catabolic process//protein kinase C-activating G-protein coupled receptor signaling pathway//glycerolipid metabolic process	GO:0004143	diacylglycerol kinase activity	--	--	KOG1116	Sphingosine kinase, involved in sphingolipid metabolism
c133750_g1	887	High mobility group A isoform 1 [Theobroma cacao] >gi|508712022|gb|EOY03919.1| High mobility group A isoform 1 [Theobroma cacao]	--	--	--	--	--	Q00423	235	5.28e-22	HMG-Y-related protein A OS=Glycine max PE=2 SV=1	PF03234//PF00250//PF00538	Cdc37 N terminal kinase binding//Fork head domain//linker histone H1 and H5 family	GO:0006355//GO:0006334	regulation of transcription, DNA-templated//nucleosome assembly	GO:0043565//GO:0003677//GO:0019901//GO:0003700	sequence-specific DNA binding//DNA binding//protein kinase binding//sequence-specific DNA binding transcription factor activity	GO:0000786//GO:0005634//GO:0005667	nucleosome//nucleus//transcription factor complex	--	--
c133755_g1	1421	unnamed protein product [Vitis vinifera]	--	K14571	RIX7, NVL	ribosome biogenesis ATPase	http://www.genome.jp/dbget-bin/www_bget?ko:K14571	Q9SS94	572	3.37e-63	Cell division control protein 48 homolog C OS=Arabidopsis thaliana GN=CDC48C PE=2 SV=2	PF07724//PF06068//PF02367//PF01637//PF05496//PF01695//PF00004//PF07931//PF07728//PF00005//PF06414//PF00910	AAA domain (Cdc48 subfamily)//TIP49 C-terminus//Uncharacterised P-loop hydrolase UPF0079//Archaeal ATPase//Holliday junction DNA helicase ruvB N-terminus//IstB-like ATP binding protein//ATPase family associated with various cellular activities (AAA)//Chloramphenicol phosphotransferase-like protein//AAA domain (dynein-related subfamily)//ABC transporter//Zeta toxin//RNA helicase	GO:0006281//GO:0070526//GO:0006310	DNA repair//threonylcarbamoyladenosine biosynthetic process//DNA recombination	GO:0003678//GO:0016887//GO:0003723//GO:0016740//GO:0003724//GO:0009378//GO:0005524//GO:0016301	DNA helicase activity//ATPase activity//RNA binding//transferase activity//RNA helicase activity//four-way junction helicase activity//ATP binding//kinase activity	GO:0009379//GO:0005657	Holliday junction helicase complex//replication fork	KOG0733	Nuclear AAA ATPase (VCP subfamily)
c133873_g1	2347	PREDICTED: CBL-interacting protein kinase 2-like [Nicotiana tomentosiformis] >gi|697094954|ref|XP_009608931.1| PREDICTED: CBL-interacting protein kinase 2-like [Nicotiana tomentosiformis]	Ricinus communis CBL-interacting serine/threonine-protein kinase, putative, mRNA	--	--	--	--	Q5W736	1429	0	CBL-interacting protein kinase 18 OS=Oryza sativa subsp. japonica GN=CIPK18 PE=2 SV=1	PF00069//PF06293//PF09830//PF07714//PF03822	Protein kinase domain//Lipopolysaccharide kinase (Kdo/WaaP) family//ATP adenylyltransferase//Protein tyrosine kinase//NAF domain	GO:0006144//GO:0009103//GO:0007165//GO:0006468	purine nucleobase metabolic process//lipopolysaccharide biosynthetic process//signal transduction//protein phosphorylation	GO:0003877//GO:0004672//GO:0005524//GO:0016773	ATP adenylyltransferase activity//protein kinase activity//ATP binding//phosphotransferase activity, alcohol group as acceptor	GO:0016020	membrane	KOG0583	Serine/threonine protein kinase
c133876_g1	2776	BRASSINOSTEROID INSENSITIVE 1-associated receptor kinase 1 precursor, putative [Ricinus communis] >gi|223543441|gb|EEF44972.1| BRASSINOSTEROID INSENSITIVE 1-associated receptor kinase 1 precursor, putative [Ricinus communis]	--	--	--	--	--	O04567	1756	0	Probable inactive receptor kinase At1g27190 OS=Arabidopsis thaliana GN=At1g27190 PE=1 SV=1	PF00069//PF00560//PF07714	Protein kinase domain//Leucine Rich Repeat//Protein tyrosine kinase	GO:0016310//GO:0006468	phosphorylation//protein phosphorylation	GO:0005524//GO:0005515//GO:0004672//GO:0016301	ATP binding//protein binding//protein kinase activity//kinase activity	GO:0016020	membrane	--	--
c133939_g1	2994	PREDICTED: receptor-like protein kinase FERONIA-like [Vitis vinifera]	--	--	--	--	--	Q9SCZ4	1769	0	Receptor-like protein kinase FERONIA OS=Arabidopsis thaliana GN=FER PE=1 SV=1	PF02188//PF00069//PF07714	GoLoco motif//Protein kinase domain//Protein tyrosine kinase	GO:0006468	protein phosphorylation	GO:0005524//GO:0030695//GO:0004672	ATP binding//GTPase regulator activity//protein kinase activity	--	--	--	--
c133950_g1	3055	PREDICTED: uncharacterized protein LOC100249111 [Vitis vinifera]	PREDICTED: Cucumis sativus uncharacterized LOC101215649 (LOC101215649), mRNA	K08852	ERN1	serine/threonine-protein kinase/endoribonuclease IRE1	http://www.genome.jp/dbget-bin/www_bget?ko:K08852	Q9C5S2	1521	0	Serine/threonine-protein kinase/endoribonuclease IRE1a OS=Arabidopsis thaliana GN=IRE1A PE=1 SV=1	PF00069//PF06479//PF07714	Protein kinase domain//Ribonuclease 2-5A//Protein tyrosine kinase	GO:0006468//GO:0051252//GO:0006397	protein phosphorylation//regulation of RNA metabolic process//mRNA processing	GO:0004540//GO:0004672//GO:0005524	ribonuclease activity//protein kinase activity//ATP binding	--	--	KOG1027	Serine/threonine protein kinase and endoribonuclease ERN1/IRE1, sensor of the unfolded protein response pathway
c133966_g1	545	hypothetical protein BAUCODRAFT_145061 [Baudoinia compniacensis UAMH 10762] >gi|449303666|gb|EMC99673.1| hypothetical protein BAUCODRAFT_145061 [Baudoinia compniacensis UAMH 10762]	Oryza sativa Japonica Group cDNA clone:002-147-B03, full insert sequence	K01610	E4.1.1.49, pckA	phosphoenolpyruvate carboxykinase (ATP)	http://www.genome.jp/dbget-bin/www_bget?ko:K01610	Q96UL8	904	1.29e-117	Phosphoenolpyruvate carboxykinase [ATP] OS=Emericella nidulans (strain FGSC A4 / ATCC 38163 / CBS 112.46 / NRRL 194 / M139) GN=acuF PE=3 SV=3	PF01293	Phosphoenolpyruvate carboxykinase	GO:0015976//GO:0006094//GO:0006099	carbon utilization//gluconeogenesis//tricarboxylic acid cycle	GO:0004612//GO:0005524	phosphoenolpyruvate carboxykinase (ATP) activity//ATP binding	--	--	--	--
c133967_g1	1716	Casein kinase II beta chain 1 isoform 1 [Theobroma cacao] >gi|508776886|gb|EOY24142.1| Casein kinase II beta chain 1 isoform 1 [Theobroma cacao]	PREDICTED: Vitis vinifera casein kinase II subunit beta-like, transcript variant 1 (LOC100262569), mRNA	K03115	CSNK2B	casein kinase II subunit beta	http://www.genome.jp/dbget-bin/www_bget?ko:K03115	P40229	933	2.37e-120	Casein kinase II subunit beta' OS=Arabidopsis thaliana GN=CKB2 PE=1 SV=1	PF08038//PF01214	TOM7 family//Casein kinase II regulatory subunit	GO:0045859//GO:0030150	regulation of protein kinase activity//protein import into mitochondrial matrix	GO:0019887	protein kinase regulator activity	GO:0005956//GO:0005742	protein kinase CK2 complex//mitochondrial outer membrane translocase complex	KOG3092	Casein kinase II, beta subunit
c134081_g1	4146	PREDICTED: serine/threonine-protein kinase CTR1-like [Vitis vinifera]	Delphinium 'MagicFountains dark blue' EDR1 mRNA for enhanced disease resistance 1, complete cds	--	--	--	--	Q9FPR3	2254	0	Serine/threonine-protein kinase EDR1 OS=Arabidopsis thaliana GN=EDR1 PE=1 SV=1	PF07714//PF00069	Protein tyrosine kinase//Protein kinase domain	GO:0006468	protein phosphorylation	GO:0005524//GO:0004672	ATP binding//protein kinase activity	--	--	KOG0192	Tyrosine kinase specific for activated (GTP-bound) p21cdc42Hs
c134092_g1	3455	unnamed protein product [Vitis vinifera]	Solanum lycopersicum strain Heinz 1706 chromosome 1 clone hba-58i3 map 1, complete sequence	--	--	--	--	Q9CAL3	1549	0	Cysteine-rich receptor-like protein kinase 2 OS=Arabidopsis thaliana GN=CRK2 PE=2 SV=1	PF07714//PF00069	Protein tyrosine kinase//Protein kinase domain	GO:0006468	protein phosphorylation	GO:0004672//GO:0005524	protein kinase activity//ATP binding	--	--	--	--
c134093_g1	2847	PREDICTED: uncharacterized protein LOC100258075 [Vitis vinifera]	Lotus japonicus mRNA for Ser/Thr protein kinase, complete cds, clone: LNZ344	K08853	AAK	AP2-associated kinase	http://www.genome.jp/dbget-bin/www_bget?ko:K08853	Q86HW6	551	9.21e-58	Probable serine/threonine-protein kinase DDB_G0276461 OS=Dictyostelium discoideum GN=DDB_G0276461 PE=3 SV=1	PF07714//PF08702//PF00069//PF09726//PF06293//PF00038	Protein tyrosine kinase//Fibrinogen alpha/beta chain family//Protein kinase domain//Transmembrane protein//Lipopolysaccharide kinase (Kdo/WaaP) family//Intermediate filament protein	GO:0051258//GO:0009103//GO:0030168//GO:0007165//GO:0006468	protein polymerization//lipopolysaccharide biosynthetic process//platelet activation//signal transduction//protein phosphorylation	GO:0005102//GO:0030674//GO:0005198//GO:0004672//GO:0005524//GO:0016773	receptor binding//protein binding, bridging//structural molecule activity//protein kinase activity//ATP binding//phosphotransferase activity, alcohol group as acceptor	GO:0016020//GO:0005577//GO:0016021//GO:0005882	membrane//fibrinogen complex//integral component of membrane//intermediate filament	KOG1989	ARK protein kinase family
c134099_g1	2545	PREDICTED: ATP-dependent zinc metalloprotease FTSH 2, chloroplastic-like [Vitis vinifera]	Eutrema salsugineum gene for ATP-dependent zinc metalloprotease ThFtsH8, complete cds	K03798	ftsH, hflB	cell division protease FtsH	http://www.genome.jp/dbget-bin/www_bget?ko:K03798	O80860	2600	0	ATP-dependent zinc metalloprotease FTSH 2, chloroplastic OS=Arabidopsis thaliana GN=FTSH2 PE=1 SV=1	PF01057//PF00005//PF07728//PF06414//PF03786//PF06480//PF05496//PF01695//PF01434//PF00004//PF02562//PF00158//PF07724//PF01078//PF06068	Parvovirus non-structural protein NS1//ABC transporter//AAA domain (dynein-related subfamily)//Zeta toxin//D-mannonate dehydratase (UxuA)//FtsH Extracellular//Holliday junction DNA helicase ruvB N-terminus//IstB-like ATP binding protein//Peptidase family M41//ATPase family associated with various cellular activities (AAA)//PhoH-like protein//Sigma-54 interaction domain//AAA domain (Cdc48 subfamil…	GO:0015994//GO:0019079//GO:0006355//GO:0015979//GO:0010027//GO:0006508//GO:0006281//GO:0006064//GO:0015995//GO:0006310//GO:0030163//GO:0010205	chlorophyll metabolic process//viral genome replication//regulation of transcription, DNA-templated//photosynthesis//thylakoid membrane organization//proteolysis//DNA repair//glucuronate catabolic process//chlorophyll biosynthetic process//DNA recombination//protein catabolic process//photoinhibition	GO:0008134//GO:0008927//GO:0009378//GO:0004222//GO:0016887//GO:0017111//GO:0016851//GO:0005524//GO:0016301//GO:0008270//GO:0003678	transcription factor binding//mannonate dehydratase activity//four-way junction helicase activity//metalloendopeptidase activity//ATPase activity//nucleoside-triphosphatase activity//magnesium chelatase activity//ATP binding//kinase activity//zinc ion binding//DNA helicase activity	GO:0005667//GO:0005657//GO:0031977//GO:0016021//GO:0009379//GO:0010007//GO:0009941//GO:0009535	transcription factor complex//replication fork//thylakoid lumen//integral component of membrane//Holliday junction helicase complex//magnesium chelatase complex//chloroplast envelope//chloroplast thylakoid membrane	KOG0731	AAA+-type ATPase containing the peptidase M41 domain
c134111_g1	1742	hypothetical protein ARALYDRAFT_474096 [Arabidopsis lyrata subsp. lyrata] >gi|297340044|gb|EFH70461.1| hypothetical protein ARALYDRAFT_474096 [Arabidopsis lyrata subsp. lyrata]	--	--	--	--	--	Q94CL9	136	5.9e-08	Cyclin-dependent kinase inhibitor 7 OS=Arabidopsis thaliana GN=KRP7 PE=1 SV=2	PF02234	Cyclin-dependent kinase inhibitor	GO:0007050//GO:0045859	cell cycle arrest//regulation of protein kinase activity	GO:0004861	cyclin-dependent protein serine/threonine kinase inhibitor activity	GO:0005634	nucleus	--	--
c134127_g1	1837	hypothetical protein CARUB_v10000851mg [Capsella rubella] >gi|482556346|gb|EOA20538.1| hypothetical protein CARUB_v10000851mg [Capsella rubella]	PREDICTED: Vitis vinifera probable serine/threonine-protein kinase At1g01540-like (LOC100852854), mRNA	--	--	--	--	Q3EDL4	1552	0	Probable serine/threonine-protein kinase At1g01540 OS=Arabidopsis thaliana GN=At1g01540 PE=1 SV=2	PF07714//PF00069//PF02480	Protein tyrosine kinase//Protein kinase domain//Alphaherpesvirus glycoprotein E	GO:0006468	protein phosphorylation	GO:0005524//GO:0004672	ATP binding//protein kinase activity	GO:0016020	membrane	--	--
c134156_g1	424	YjeF [Exophiala dermatitidis NIH/UT8656] >gi|378727488|gb|EHY53947.1| YjeF [Exophiala dermatitidis NIH/UT8656]	--	K17757	CARKD	ATP-dependent NAD(P)H-hydrate dehydratase	http://www.genome.jp/dbget-bin/www_bget?ko:K17757	Q5B0D6	456	4.71e-54	ATP-dependent (S)-NAD(P)H-hydrate dehydratase OS=Emericella nidulans (strain FGSC A4 / ATCC 38163 / CBS 112.46 / NRRL 194 / M139) GN=AN5994 PE=3 SV=1	--	--	GO:0046496	nicotinamide nucleotide metabolic process	GO:0047453//GO:0005524	ATP-dependent NAD(P)H-hydrate dehydratase activity//ATP binding	GO:0005737	cytoplasm	KOG3974	Predicted sugar kinase
c134156_g2	696	YjeF [Exophiala aquamarina CBS 119918]	--	K17757	CARKD	ATP-dependent NAD(P)H-hydrate dehydratase	http://www.genome.jp/dbget-bin/www_bget?ko:K17757	Q4X1F8	619	7.24e-77	ATP-dependent (S)-NAD(P)H-hydrate dehydratase OS=Neosartorya fumigata (strain ATCC MYA-4609 / Af293 / CBS 101355 / FGSC A1100) GN=AFUA_2G10120 PE=3 SV=1	--	--	--	--	--	--	--	--	KOG3974	Predicted sugar kinase
c134158_g1	2544	hypothetical protein POPTR_0008s16050g [Populus trichocarpa] >gi|550333181|gb|EEE89020.2| hypothetical protein POPTR_0008s16050g [Populus trichocarpa]	--	--	--	--	--	O22808	561	6.45e-60	Protein LYK5 OS=Arabidopsis thaliana GN=LYK5 PE=2 SV=1	PF07714//PF00204//PF00069//PF01476	Protein tyrosine kinase//DNA gyrase B//Protein kinase domain//LysM domain	GO:0016998//GO:0006265//GO:0006468	cell wall macromolecule catabolic process//DNA topological change//protein phosphorylation	GO:0003918//GO:0003677//GO:0004672//GO:0005524	DNA topoisomerase type II (ATP-hydrolyzing) activity//DNA binding//protein kinase activity//ATP binding	--	--	--	--
c134173_g1	1864	PREDICTED: serine/threonine-protein kinase At3g07070-like [Phoenix dactylifera]	--	K04733	IRAK4	interleukin-1 receptor-associated kinase 4	http://www.genome.jp/dbget-bin/www_bget?ko:K04733	Q9SFT7	773	1.53e-130	Serine/threonine-protein kinase At3g07070 OS=Arabidopsis thaliana GN=At3g07070 PE=2 SV=1	PF05706//PF07714//PF00069	Cyclin-dependent kinase inhibitor 3 (CDKN3)//Protein tyrosine kinase//Protein kinase domain	GO:0006470//GO:0006468//GO:0006570	protein dephosphorylation//protein phosphorylation//tyrosine metabolic process	GO:0005524//GO:0004672//GO:0004721//GO:0004725	ATP binding//protein kinase activity//phosphoprotein phosphatase activity//protein tyrosine phosphatase activity	--	--	--	--
c134178_g1	1331	PREDICTED: uncharacterized protein LOC100258531 [Vitis vinifera] >gi|297736240|emb|CBI24878.3| unnamed protein product [Vitis vinifera]	--	--	--	--	--	--	--	--	--	PF06984//PF08919	Mitochondrial 39-S ribosomal protein L47 (MRP-L47)//F-actin binding	GO:0006468//GO:0006412//GO:0042254	protein phosphorylation//translation//ribosome biogenesis	GO:0003735//GO:0004715//GO:0005524	structural constituent of ribosome//non-membrane spanning protein tyrosine kinase activity//ATP binding	GO:0005761//GO:0005840	mitochondrial ribosome//ribosome	--	--
c134241_g1	1788	hypothetical protein VITISV_022290 [Vitis vinifera]	--	K14545	RRP7	ribosomal RNA-processing protein 7	http://www.genome.jp/dbget-bin/www_bget?ko:K14545	P25368	128	1.9e-06	Ribosomal RNA-processing protein 7 OS=Saccharomyces cerevisiae (strain ATCC 204508 / S288c) GN=RRP7 PE=1 SV=1	PF00433//PF03007	Protein kinase C terminal domain//Wax ester synthase-like Acyl-CoA acyltransferase domain	GO:0006468//GO:0045017//GO:0009069//GO:0046486//GO:0042967//GO:0016310	protein phosphorylation//glycerolipid biosynthetic process//serine family amino acid metabolic process//glycerolipid metabolic process//acyl-carrier-protein biosynthetic process//phosphorylation	GO:0005524//GO:0004674//GO:0004144	ATP binding//protein serine/threonine kinase activity//diacylglycerol O-acyltransferase activity	--	--	KOG4008	rRNA processing protein RRP7
c134252_g1	342	PREDICTED: L-type lectin-domain containing receptor kinase IX.1-like [Malus domestica]	--	--	--	--	--	P92520	126	1.5e-08	Uncharacterized mitochondrial protein AtMg00820 OS=Arabidopsis thaliana GN=AtMg00820 PE=4 SV=1	--	--	--	--	--	--	--	--	--	--
c134257_g1	1629	hypothetical protein MELLADRAFT_115361 [Melampsora larici-populina 98AG31] >gi|328862048|gb|EGG11150.1| hypothetical protein MELLADRAFT_115361 [Melampsora larici-populina 98AG31]	--	K06656	PCL1	G1/S-specific cyclin PLC1	http://www.genome.jp/dbget-bin/www_bget?ko:K06656	P24867	267	1.71e-24	PHO85 cyclin-1 OS=Saccharomyces cerevisiae (strain ATCC 204508 / S288c) GN=PCL1 PE=1 SV=1	PF11593//PF08613	Mediator complex subunit 3 fungal//Cyclin	GO:0006357//GO:0000079	regulation of transcription from RNA polymerase II promoter//regulation of cyclin-dependent protein serine/threonine kinase activity	GO:0019901//GO:0001104	protein kinase binding//RNA polymerase II transcription cofactor activity	GO:0016592	mediator complex	KOG1675	Predicted cyclin
c134298_g1	391	--	--	--	--	--	--	--	--	--	--	PF02807	ATP:guanido phosphotransferase, N-terminal domain	--	--	GO:0016772//GO:0016301	transferase activity, transferring phosphorus-containing groups//kinase activity	--	--	--	--
c134299_g1	2215	AarF domain-containing kinase isoform 2 [Theobroma cacao] >gi|508781194|gb|EOY28450.1| AarF domain-containing kinase isoform 2 [Theobroma cacao]	PREDICTED: Vitis vinifera uncharacterized LOC100244896 (LOC100244896), mRNA	K08869	ADCK, ABC1	aarF domain-containing kinase	http://www.genome.jp/dbget-bin/www_bget?ko:K08869	Q02981	609	7.29e-67	ABC1 family protein YPL109C, mitochondrial OS=Saccharomyces cerevisiae (strain ATCC 204508 / S288c) GN=YPL109C PE=1 SV=2	--	--	--	--	--	--	--	--	KOG1236	Predicted unusual protein kinase
c134325_g1	2541	protein kinase MK6 [Mesembryanthemum crystallinum]	M.crystallinum mRNA for protein kinase MK6	K08790	STK38, NDR	serine/threonine kinase 38	http://www.genome.jp/dbget-bin/www_bget?ko:K08790	Q54Y26	551	1.55e-59	Probable serine/threonine-protein kinase ndrA OS=Dictyostelium discoideum GN=ndrA PE=3 SV=1	PF07714//PF06809//PF03232//PF01057//PF00069	Protein tyrosine kinase//Neural proliferation differentiation control-1 protein (NPDC1)//Ubiquinone biosynthesis protein COQ7//Parvovirus non-structural protein NS1//Protein kinase domain	GO:0055114//GO:0009069//GO:0016310//GO:0019079//GO:0006744//GO:0006468	oxidation-reduction process//serine family amino acid metabolic process//phosphorylation//viral genome replication//ubiquinone biosynthetic process//protein phosphorylation	GO:0004674//GO:0005524//GO:0004672	protein serine/threonine kinase activity//ATP binding//protein kinase activity	GO:0016021	integral component of membrane	KOG0605	NDR and related serine/threonine kinases
c134330_g2	1670	hypothetical protein POPTR_0001s13080g [Populus trichocarpa] >gi|550347138|gb|EEE84154.2| hypothetical protein POPTR_0001s13080g [Populus trichocarpa]	--	K12489	ACAP	Arf-GAP with coiled-coil, ANK repeat and PH domain-containing protein	http://www.genome.jp/dbget-bin/www_bget?ko:K12489	Q9LYU7	768	3.3e-94	Inactive leucine-rich repeat receptor-like protein kinase CORYNE OS=Arabidopsis thaliana GN=CRN PE=1 SV=1	PF00069//PF07714	Protein kinase domain//Protein tyrosine kinase	GO:0006468	protein phosphorylation	GO:0005524//GO:0004672	ATP binding//protein kinase activity	--	--	--	--
c134446_g1	2015	hypothetical protein VITISV_030804 [Vitis vinifera]	PREDICTED: Cucumis sativus serine/threonine-protein kinase At3g07070-like (LOC101224072), mRNA	K04733	IRAK4	interleukin-1 receptor-associated kinase 4	http://www.genome.jp/dbget-bin/www_bget?ko:K04733	Q9FE20	942	2.27e-119	Serine/threonine-protein kinase PBS1 OS=Arabidopsis thaliana GN=PBS1 PE=1 SV=1	PF00069//PF07714	Protein kinase domain//Protein tyrosine kinase	GO:0006468	protein phosphorylation	GO:0000166//GO:0004672//GO:0005524	nucleotide binding//protein kinase activity//ATP binding	--	--	--	--
c134508_g1	2325	Leucine-rich repeat protein kinase family protein, putative [Theobroma cacao] >gi|508784928|gb|EOY32184.1| Leucine-rich repeat protein kinase family protein, putative [Theobroma cacao]	--	--	--	--	--	C0LGU0	727	5.63e-110	Probable LRR receptor-like serine/threonine-protein kinase RLK OS=Arabidopsis thaliana GN=RLK PE=2 SV=1	PF00069//PF00560//PF07714	Protein kinase domain//Leucine Rich Repeat//Protein tyrosine kinase	GO:0006468	protein phosphorylation	GO:0005524//GO:0004672//GO:0005515	ATP binding//protein kinase activity//protein binding	--	--	--	--
c134519_g4	569	hypothetical protein SS1G_05689 [Sclerotinia sclerotiorum 1980] >gi|154703470|gb|EDO03209.1| hypothetical protein SS1G_05689 [Sclerotinia sclerotiorum 1980 UF-70]	--	K03781	katE, CAT, catB, srpA	catalase	http://www.genome.jp/dbget-bin/www_bget?ko:K03781	P07820	658	4.8e-82	Peroxisomal catalase OS=Candida tropicalis GN=POX9 PE=1 SV=4	PF06414//PF00199	Zeta toxin//Catalase	GO:0055114//GO:0015947//GO:0042744//GO:0006804//GO:0006568//GO:0006979	oxidation-reduction process//methane metabolic process//hydrogen peroxide catabolic process//peroxidase reaction//tryptophan metabolic process//response to oxidative stress	GO:0020037//GO:0046872//GO:0005524//GO:0004096//GO:0016301	heme binding//metal ion binding//ATP binding//catalase activity//kinase activity	--	--	KOG0047	Catalase
c134547_g1	2478	PREDICTED: protein VAC14 homolog [Vitis vinifera] >gi|297737634|emb|CBI26835.3| unnamed protein product [Vitis vinifera]	PREDICTED: Vitis vinifera protein VAC14 homolog-like (LOC100243898), mRNA	K15305	VAC14, TAX1BP2	vacuole morphology and inheritance protein 14	http://www.genome.jp/dbget-bin/www_bget?ko:K15305	Q9ZU97	2392	0	Protein VAC14 homolog OS=Arabidopsis thaliana GN=VAC14 PE=1 SV=2	PF02985//PF00514	HEAT repeat//Armadillo/beta-catenin-like repeat	GO:0042327	positive regulation of phosphorylation	GO:0019209//GO:0005515	kinase activator activity//protein binding	--	--	KOG0212	Uncharacterized conserved protein
c134555_g2	801	--	--	--	--	--	--	--	--	--	--	PF06049//PF10430	Coagulation Factor V LSPD Repeat//Tie-2 Ig-like domain 1	GO:0007169//GO:0007596//GO:0006468	transmembrane receptor protein tyrosine kinase signaling pathway//blood coagulation//protein phosphorylation	GO:0005524//GO:0004714	ATP binding//transmembrane receptor protein tyrosine kinase activity	GO:0005887	integral component of plasma membrane	--	--
c134588_g1	1767	PREDICTED: uncharacterized protein LOC100257148 [Vitis vinifera]	PREDICTED: Vitis vinifera uncharacterized LOC100257148 (LOC100257148), mRNA	--	--	--	--	O57882	197	2.88e-15	2-phosphoglycerate kinase OS=Pyrococcus horikoshii (strain ATCC 700860 / DSM 12428 / JCM 9974 / NBRC 100139 / OT-3) GN=pgk2 PE=3 SV=1	--	--	--	--	--	--	--	--	--	--
c134591_g1	1449	hypothetical protein JCGZ_12404 [Jatropha curcas]	--	--	--	--	--	Q9CAD5	421	9.6e-43	Mitogen-activated protein kinase kinase kinase YODA OS=Arabidopsis thaliana GN=YDA PE=1 SV=1	PF00069//PF07714	Protein kinase domain//Protein tyrosine kinase	GO:0006468	protein phosphorylation	GO:0005524//GO:0004672	ATP binding//protein kinase activity	--	--	KOG0198	MEKK and related serine/threonine protein kinases
c134597_g1	3157	PREDICTED: MORC family CW-type zinc finger protein 3 [Vitis vinifera] >gi|297733753|emb|CBI15000.3| unnamed protein product [Vitis vinifera]	PREDICTED: Cucumis sativus MORC family CW-type zinc finger protein 3-like (LOC101206362), mRNA	--	--	--	--	Q8BMD7	470	9.45e-47	MORC family CW-type zinc finger protein 4 OS=Mus musculus GN=Morc4 PE=2 SV=2	PF02518//PF10392	Histidine kinase-, DNA gyrase B-, and HSP90-like ATPase//Golgi transport complex subunit 5	GO:0006891	intra-Golgi vesicle-mediated transport	GO:0005524	ATP binding	GO:0017119	Golgi transport complex	KOG1845	MORC family ATPases
c134701_g1	2768	hypothetical protein JCGZ_07739 [Jatropha curcas]	PREDICTED: Vitis vinifera uncharacterized LOC100254265 (LOC100254265), mRNA	--	--	--	--	P40235	514	5.32e-56	Casein kinase I homolog hhp1 OS=Schizosaccharomyces pombe (strain 972 / ATCC 24843) GN=hhp1 PE=2 SV=1	PF06293//PF00069//PF07714	Lipopolysaccharide kinase (Kdo/WaaP) family//Protein kinase domain//Protein tyrosine kinase	GO:0006468//GO:0009103	protein phosphorylation//lipopolysaccharide biosynthetic process	GO:0016773//GO:0004672//GO:0005524	phosphotransferase activity, alcohol group as acceptor//protein kinase activity//ATP binding	GO:0016020	membrane	KOG1164	Casein kinase (serine/threonine/tyrosine protein kinase)
c134706_g2	1551	ribonucleoside-diphosphate reductase small chain, putative [Ricinus communis] >gi|223549409|gb|EEF50897.1| ribonucleoside-diphosphate reductase small chain, putative [Ricinus communis]	PREDICTED: Vitis vinifera ribonucleoside-diphosphate reductase small chain-like (LOC100243004), mRNA	K10808	RRM2	ribonucleoside-diphosphate reductase subunit M2	http://www.genome.jp/dbget-bin/www_bget?ko:K10808	P49730	1233	1.19e-165	Ribonucleoside-diphosphate reductase small chain OS=Nicotiana tabacum PE=2 SV=1	PF00757//PF00268	Furin-like cysteine rich region//Ribonucleotide reductase, small chain	GO:0006144//GO:0055114//GO:0009186//GO:0006468//GO:0006206//GO:0007169	purine nucleobase metabolic process//oxidation-reduction process//deoxyribonucleoside diphosphate metabolic process//protein phosphorylation//pyrimidine nucleobase metabolic process//transmembrane receptor protein tyrosine kinase signaling pathway	GO:0004714//GO:0005524//GO:0046914//GO:0004748	transmembrane receptor protein tyrosine kinase activity//ATP binding//transition metal ion binding//ribonucleoside-diphosphate reductase activity, thioredoxin disulfide as acceptor	GO:0016020//GO:0005971	membrane//ribonucleoside-diphosphate reductase complex	KOG1567	Ribonucleotide reductase, beta subunit
c134716_g1	1236	PREDICTED: probable inactive serine/threonine-protein kinase fnkC-like [Glycine max]	--	--	--	--	--	Q84WU2	185	2.52e-13	Ubiquitin carboxyl-terminal hydrolase 13 OS=Arabidopsis thaliana GN=UBP13 PE=1 SV=1	PF00917//PF01257	MATH domain//Thioredoxin-like [2Fe-2S] ferredoxin	GO:0055114	oxidation-reduction process	GO:0016491//GO:0005515	oxidoreductase activity//protein binding	--	--	--	--
c134722_g1	4376	putative serine/threonine-protein kinase WNK4 [Morus notabilis]	PREDICTED: Vitis vinifera probable serine/threonine-protein kinase WNK4-like (LOC100248376), mRNA	K08867	WNK, PRKWNK	WNK lysine deficient protein kinase	http://www.genome.jp/dbget-bin/www_bget?ko:K08867	Q6EU49	1437	1.28e-180	Probable serine/threonine-protein kinase WNK4 OS=Oryza sativa subsp. japonica GN=WNK4 PE=2 SV=1	PF11427//PF00069//PF07714	Tc3 transposase//Protein kinase domain//Protein tyrosine kinase	GO:0006468	protein phosphorylation	GO:0005524//GO:0004672//GO:0003677	ATP binding//protein kinase activity//DNA binding	--	--	KOG0584	Serine/threonine protein kinase
c134734_g2	2527	PREDICTED: ATPase ASNA1 homolog [Malus domestica]	PREDICTED: Vitis vinifera putative arsenical pump-driving ATPase-like (LOC100266785), mRNA	K01551	arsA, ASNA1	arsenite-transporting ATPase	http://www.genome.jp/dbget-bin/www_bget?ko:K01551	O27555	402	2.21e-41	Putative arsenical pump-driving ATPase OS=Methanothermobacter thermautotrophicus (strain ATCC 29096 / DSM 1053 / JCM 10044 / NBRC 100330 / Delta H) GN=MTH_1511 PE=1 SV=1	PF06414//PF07544//PF00448//PF00004//PF12592//PF01695//PF00142	Zeta toxin//RNA polymerase II transcription mediator complex subunit 9//SRP54-type protein, GTPase domain//ATPase family associated with various cellular activities (AAA)//Protein of unknown function (DUF3763)//IstB-like ATP binding protein//4Fe-4S iron sulfur cluster binding proteins, NifH/frxC family	GO:0006357//GO:0006614//GO:0055114	regulation of transcription from RNA polymerase II promoter//SRP-dependent cotranslational protein targeting to membrane//oxidation-reduction process	GO:0016491//GO:0001104//GO:0016301//GO:0016820//GO:0005524//GO:0005525	oxidoreductase activity//RNA polymerase II transcription cofactor activity//kinase activity//hydrolase activity, acting on acid anhydrides, catalyzing transmembrane movement of substances//ATP binding//GTP binding	GO:0016592	mediator complex	KOG2825	Putative arsenite-translocating ATPase
c134752_g1	3815	unnamed protein product [Vitis vinifera]	PREDICTED: Vitis vinifera putative SWI/SNF-related matrix-associated actin-dependent regulator of chromatin subfamily A member 3-like 2-like (LOC100246473), mRNA	K15505	RAD5	DNA repair protein RAD5	http://www.genome.jp/dbget-bin/www_bget?ko:K15505	Q9FNI6	2014	0	Putative SWI/SNF-related matrix-associated actin-dependent regulator of chromatin subfamily A member 3-like 2 OS=Arabidopsis thaliana GN=At5g22750 PE=2 SV=1	PF08797//PF00627//PF12861//PF12678//PF00270//PF00097//PF00176//PF00271//PF04851//PF13639//PF00895//PF11808//PF14634//PF06733	HIRAN domain//UBA/TS-N domain//Anaphase-promoting complex subunit 11 RING-H2 finger//RING-H2 zinc finger//DEAD/DEAH box helicase//Zinc finger, C3HC4 type (RING finger)//SNF2 family N-terminal domain//Helicase conserved C-terminal domain//Type III restriction enzyme, res subunit//Ring finger domain//ATP synthase protein 8//Domain of unknown function (DUF3329)//zinc-RING finger domain//DEAD_2	GO:0015992//GO:0015986//GO:0016567//GO:0016310	proton transport//ATP synthesis coupled proton transport//protein ubiquitination//phosphorylation	GO:0016818//GO:0015078//GO:0005515//GO:0008270//GO:0016787//GO:0005524//GO:0004386//GO:0004673//GO:0003676//GO:0003677//GO:0004003//GO:0004842//GO:0046872//GO:0008026	hydrolase activity, acting on acid anhydrides, in phosphorus-containing anhydrides//hydrogen ion transmembrane transporter activity//protein binding//zinc ion binding//hydrolase activity//ATP binding//helicase activity//protein histidine kinase activity//nucleic acid binding//DNA binding//ATP-dependent DNA helicase activity//ubiquitin-protein transferase activity//metal ion binding//ATP-dependent…	GO:0000276//GO:0005680//GO:0009365//GO:0005657	mitochondrial proton-transporting ATP synthase complex, coupling factor F(o)//anaphase-promoting complex//protein histidine kinase complex//replication fork	KOG1001	Helicase-like transcription factor HLTF/DNA helicase RAD5, DEAD-box superfamily
c134776_g1	1863	PREDICTED: serine/threonine-protein kinase HT1 [Vitis vinifera] >gi|296087680|emb|CBI34936.3| unnamed protein product [Vitis vinifera]	PREDICTED: Vitis vinifera serine/threonine-protein kinase HT1-like (LOC100268039), mRNA	--	--	--	--	Q2MHE4	545	2.95e-61	Serine/threonine-protein kinase HT1 OS=Arabidopsis thaliana GN=HT1 PE=1 SV=1	PF07714//PF00069	Protein tyrosine kinase//Protein kinase domain	GO:0009069//GO:0006468//GO:0016310	serine family amino acid metabolic process//protein phosphorylation//phosphorylation	GO:0005524//GO:0004672//GO:0004674	ATP binding//protein kinase activity//protein serine/threonine kinase activity	--	--	KOG0192	Tyrosine kinase specific for activated (GTP-bound) p21cdc42Hs
c13477_g1	388	similar to fructose-2,6-bisphosphatase [Leptosphaeria maculans JN3] >gi|312213028|emb|CBX93110.1| similar to fructose-2,6-bisphosphatase [Leptosphaeria maculans JN3]	Phaeosphaeria nodorum SN15 hypothetical protein partial mRNA	K01103	PFKFB	6-phosphofructo-2-kinase / fructose-2,6-bisphosphatase	http://www.genome.jp/dbget-bin/www_bget?ko:K01103	P32604	205	3.63e-18	Fructose-2,6-bisphosphatase OS=Saccharomyces cerevisiae (strain ATCC 204508 / S288c) GN=FBP26 PE=1 SV=2	PF06414//PF01591	Zeta toxin//6-phosphofructo-2-kinase	GO:0006003//GO:0006013//GO:0006000	fructose 2,6-bisphosphate metabolic process//mannose metabolic process//fructose metabolic process	GO:0004331//GO:0016301//GO:0005524//GO:0003873	fructose-2,6-bisphosphate 2-phosphatase activity//kinase activity//ATP binding//6-phosphofructo-2-kinase activity	--	--	KOG0234	Fructose-6-phosphate 2-kinase/fructose-2,6-biphosphatase
c134826_g1	2436	PREDICTED: Di-glucose binding protein with Leucine-rich repeat domain-like [Vitis vinifera] >gi|297737862|emb|CBI27063.3| unnamed protein product [Vitis vinifera]	PREDICTED: Vitis vinifera Di-glucose binding protein with Leucine-rich repeat domain-like (LOC100267996), mRNA	--	--	--	--	Q9FZB8	289	3.19e-25	Probable LRR receptor-like serine/threonine-protein kinase At1g51810 OS=Arabidopsis thaliana GN=At1g51810 PE=2 SV=1	PF00560//PF00637//PF01561	Leucine Rich Repeat//Region in Clathrin and VPS//Hantavirus glycoprotein G2	GO:0030683//GO:0006886//GO:0016192	evasion or tolerance by virus of host immune response//intracellular protein transport//vesicle-mediated transport	GO:0005515	protein binding	GO:0019012	virion	--	--
c134834_g1	797	S phase kinase-associated protein 1 [Theobroma cacao] >gi|508698888|gb|EOX90784.1| S phase kinase-associated protein 1 [Theobroma cacao]	Malus x domestica cultivar Fuji SKP1-like protein 1 mRNA, complete cds	K03094	SKP1, CBF3D	S-phase kinase-associated protein 1	http://www.genome.jp/dbget-bin/www_bget?ko:K03094	Q39255	479	3.77e-58	SKP1-like protein 1A OS=Arabidopsis thaliana GN=SKP1A PE=1 SV=1	PF00646//PF03931//PF01466	F-box domain//Skp1 family, tetramerisation domain//Skp1 family, dimerisation domain	GO:0006511	ubiquitin-dependent protein catabolic process	GO:0005515	protein binding	--	--	KOG1724	SCF ubiquitin ligase, Skp1 component
c134851_g1	360	hypothetical protein MYCGRDRAFT_104147 [Zymoseptoria tritici IPO323] >gi|339473313|gb|EGP88407.1| hypothetical protein MYCGRDRAFT_104147 [Zymoseptoria tritici IPO323]	Colletotrichum higginsianum arg6 gene for putative ARG6 precursor, strain IMI349061	K12659	ARG56	N-acetyl-gamma-glutamyl-phosphate reductase / acetylglutamate kinase	http://www.genome.jp/dbget-bin/www_bget?ko:K12659	P54898	475	8.27e-55	Protein arg-6, mitochondrial OS=Neurospora crassa (strain ATCC 24698 / 74-OR23-1A / CBS 708.71 / DSM 1257 / FGSC 987) GN=arg-6 PE=1 SV=2	PF01118//PF03418	Semialdehyde dehydrogenase, NAD binding domain//Germination protease	GO:0009847//GO:0008652//GO:0006355//GO:0006526//GO:0006508//GO:0000051//GO:0055114//GO:0016310	spore germination//cellular amino acid biosynthetic process//regulation of transcription, DNA-templated//arginine biosynthetic process//proteolysis//urea cycle intermediate metabolic process//oxidation-reduction process//phosphorylation	GO:0003942//GO:0051287//GO:0016620//GO:0003991//GO:0046983//GO:0008233	N-acetyl-gamma-glutamyl-phosphate reductase activity//NAD binding//oxidoreductase activity, acting on the aldehyde or oxo group of donors, NAD or NADP as acceptor//acetylglutamate kinase activity//protein dimerization activity//peptidase activity	GO:0005759	mitochondrial matrix	--	--
c134851_g2	264	hypothetical protein DOTSEDRAFT_68484 [Dothistroma septosporum NZE10]	--	K12659	ARG56	N-acetyl-gamma-glutamyl-phosphate reductase / acetylglutamate kinase	http://www.genome.jp/dbget-bin/www_bget?ko:K12659	P54898	295	1.67e-30	Protein arg-6, mitochondrial OS=Neurospora crassa (strain ATCC 24698 / 74-OR23-1A / CBS 708.71 / DSM 1257 / FGSC 987) GN=arg-6 PE=1 SV=2	--	--	--	--	--	--	--	--	--	--
c134853_g2	915	unnamed protein product [Coffea canephora]	--	K02218	CSNK1, CK1	casein kinase 1	http://www.genome.jp/dbget-bin/www_bget?ko:K02218	P42158	166	1.09e-11	Casein kinase I isoform delta-like OS=Arabidopsis thaliana GN=At4g26100 PE=2 SV=2	PF04138	GtrA-like protein	GO:0000271//GO:0006810	polysaccharide biosynthetic process//transport	--	--	GO:0016021	integral component of membrane	KOG1164	Casein kinase (serine/threonine/tyrosine protein kinase)
c134878_g1	792	--	--	--	--	--	--	--	--	--	--	PF08465	Thymidine kinase from Herpesvirus C-terminal	GO:0006206//GO:0006230	pyrimidine nucleobase metabolic process//TMP biosynthetic process	GO:0004797//GO:0005524	thymidine kinase activity//ATP binding	--	--	--	--
c134896_g1	1758	hypothetical protein JCGZ_23362 [Jatropha curcas]	--	K00869	E2.7.1.36, MVK, mvaK1	mevalonate kinase	http://www.genome.jp/dbget-bin/www_bget?ko:K00869	P46086	1036	3.72e-134	Mevalonate kinase OS=Arabidopsis thaliana GN=At5g27450 PE=2 SV=1	PF00288//PF09268	GHMP kinases N terminal domain//Clathrin, heavy-chain linker	GO:0006886//GO:0016192	intracellular protein transport//vesicle-mediated transport	GO:0005524//GO:0005198	ATP binding//structural molecule activity	GO:0030132//GO:0030130	clathrin coat of coated pit//clathrin coat of trans-Golgi network vesicle	KOG1511	Mevalonate kinase MVK/ERG12
c134902_g1	3564	hypothetical protein CICLE_v10024775mg [Citrus clementina] >gi|568882059|ref|XP_006493859.1| PREDICTED: probable inactive receptor kinase At5g10020-like [Citrus sinensis] >gi|557530054|gb|ESR41304.1| hypothetical protein CICLE_v10024775mg [Citrus clementina]	--	--	--	--	--	C0LGQ9	1604	0	Probable LRR receptor-like serine/threonine-protein kinase At4g20940 OS=Arabidopsis thaliana GN=At4g20940 PE=1 SV=1	PF07714//PF00069//PF00560	Protein tyrosine kinase//Protein kinase domain//Leucine Rich Repeat	GO:0006468	protein phosphorylation	GO:0005524//GO:0004672//GO:0005515	ATP binding//protein kinase activity//protein binding	--	--	--	--
c134948_g1	3090	Vacuolar protein sorting 34 isoform 1 [Theobroma cacao] >gi|508708611|gb|EOY00508.1| Vacuolar protein sorting 34 isoform 1 [Theobroma cacao]	PREDICTED: Vitis vinifera phosphatidylinositol 3-kinase, root isoform-like (LOC100263708), mRNA	K00914	PIK3C3, VPS34	phosphatidylinositol 3-kinase	http://www.genome.jp/dbget-bin/www_bget?ko:K00914	P42347	3599	0	Phosphatidylinositol 3-kinase, root isoform OS=Glycine max PE=2 SV=1	PF00454	Phosphatidylinositol 3- and 4-kinase	--	--	GO:0016773	phosphotransferase activity, alcohol group as acceptor	--	--	KOG0906	Phosphatidylinositol 3-kinase VPS34, involved in signal transduction
c134983_g1	2034	ADP-ribosylation factor, putative [Ricinus communis] >gi|223539180|gb|EEF40773.1| ADP-ribosylation factor, putative [Ricinus communis]	PREDICTED: Fragaria vesca subsp. vesca probable ADP-ribosylation factor At2g18390-like (LOC101304676), mRNA	K07943	ARL2	ADP-ribosylation factor-like protein 2	http://www.genome.jp/dbget-bin/www_bget?ko:K07943	Q9ZPX1	725	1.42e-89	ADP-ribosylation factor-like protein 2 OS=Arabidopsis thaliana GN=ARL2 PE=2 SV=1	PF00009//PF00071//PF01926//PF01591//PF04670//PF02421//PF00025//PF00503//PF08477	Elongation factor Tu GTP binding domain//Ras family//50S ribosome-binding GTPase//6-phosphofructo-2-kinase//Gtr1/RagA G protein conserved region//Ferrous iron transport protein B//ADP-ribosylation factor family//G-protein alpha subunit//Miro-like protein	GO:0007264//GO:0007165//GO:0015684//GO:0006013//GO:0006000//GO:0007186	small GTPase mediated signal transduction//signal transduction//ferrous iron transport//mannose metabolic process//fructose metabolic process//G-protein coupled receptor signaling pathway	GO:0005524//GO:0003873//GO:0005525//GO:0019001//GO:0003924//GO:0031683//GO:0004871//GO:0015093	ATP binding//6-phosphofructo-2-kinase activity//GTP binding//guanyl nucleotide binding//GTPase activity//G-protein beta/gamma-subunit complex binding//signal transducer activity//ferrous iron transmembrane transporter activity	GO:0005737//GO:0005634//GO:0005622//GO:0016021	cytoplasm//nucleus//intracellular//integral component of membrane	KOG0073	GTP-binding ADP-ribosylation factor-like protein ARL2
c134994_g2	1500	hypothetical protein AMTR_s00106p00022430 [Amborella trichopoda] >gi|548840547|gb|ERN00658.1| hypothetical protein AMTR_s00106p00022430 [Amborella trichopoda]	--	K13800	CMPK1, UMPK	UMP-CMP kinase	http://www.genome.jp/dbget-bin/www_bget?ko:K13800	O04905	760	1.54e-96	UMP-CMP kinase 3 OS=Arabidopsis thaliana GN=PYR6 PE=1 SV=1	--	--	--	--	--	--	--	--	KOG3079	Uridylate kinase/adenylate kinase
c135003_g1	2649	hypothetical protein AALP_AA1G326600 [Arabis alpina]	Populus EST from leave	K00855	PRK, prkB	phosphoribulokinase	http://www.genome.jp/dbget-bin/www_bget?ko:K00855	P19824	892	1.1e-152	Phosphoribulokinase, chloroplastic OS=Chlamydomonas reinhardtii GN=PRKA PE=1 SV=1	PF00485	Phosphoribulokinase / Uridine kinase family	GO:0008152	metabolic process	GO:0016301//GO:0005524	kinase activity//ATP binding	--	--	KOG4203	Armadillo/beta-Catenin/plakoglobin
c135046_g1	1806	unnamed protein product [Vitis vinifera]	PREDICTED: Vitis vinifera choline/ethanolamine kinase-like (LOC100253952), mRNA	K14156	CHK	choline/ethanolamine kinase	http://www.genome.jp/dbget-bin/www_bget?ko:K14156	Q8L518	1140	5.58e-150	Probable choline kinase 2 OS=Arabidopsis thaliana GN=At1g74320 PE=2 SV=1	PF04428	Choline kinase N terminus	GO:0006796	phosphate-containing compound metabolic process	GO:0016772//GO:0016773	transferase activity, transferring phosphorus-containing groups//phosphotransferase activity, alcohol group as acceptor	--	--	KOG2686	Choline kinase
c135058_g1	2868	unnamed protein product [Vitis vinifera]	Ricinus communis receptor protein kinase, putative, mRNA	K13429	CERK1	chitin elicitor receptor kinase 1	http://www.genome.jp/dbget-bin/www_bget?ko:K13429	A8R7E6	1551	0	Chitin elicitor receptor kinase 1 OS=Arabidopsis thaliana GN=CERK1 PE=1 SV=1	PF07714//PF01476//PF00069	Protein tyrosine kinase//LysM domain//Protein kinase domain	GO:0016998//GO:0044260//GO:0006468	cell wall macromolecule catabolic process//cellular macromolecule metabolic process//protein phosphorylation	GO:0000166//GO:0004672//GO:0005524	nucleotide binding//protein kinase activity//ATP binding	--	--	--	--
c135072_g1	3000	hypothetical protein VITISV_024280 [Vitis vinifera]	Humulus lupulus mRNA for WRKY transcription factor (wrky1 gene), cultivar Osvald's 72, clone 3326	--	--	--	--	Q9FYA2	234	1.7e-20	Probable WRKY transcription factor 75 OS=Arabidopsis thaliana GN=WRKY75 PE=2 SV=1	PF03106//PF06631//PF08613	WRKY DNA -binding domain//Protein of unknown function (DUF1154)//Cyclin	GO:0006629//GO:0000079//GO:0006355//GO:0046339//GO:0009395	lipid metabolic process//regulation of cyclin-dependent protein serine/threonine kinase activity//regulation of transcription, DNA-templated//diacylglycerol metabolic process//phospholipid catabolic process	GO:0005509//GO:0003700//GO:0043565//GO:0019901//GO:0004435	calcium ion binding//sequence-specific DNA binding transcription factor activity//sequence-specific DNA binding//protein kinase binding//phosphatidylinositol phospholipase C activity	GO:0005667	transcription factor complex	--	--
c135094_g1	3092	L-type lectin-domain containing receptor kinase S.4 [Morus notabilis]	PREDICTED: Brachypodium distachyon probable L-type lectin-domain containing receptor kinase S.5-like (LOC100841243), mRNA	--	--	--	--	Q9M2S4	1787	0	L-type lectin-domain containing receptor kinase S.4 OS=Arabidopsis thaliana GN=LECRKS4 PE=2 SV=1	PF07714//PF00139//PF00069	Protein tyrosine kinase//Legume lectin domain//Protein kinase domain	GO:0006468	protein phosphorylation	GO:0005524//GO:0004672//GO:0030246	ATP binding//protein kinase activity//carbohydrate binding	--	--	--	--
c135107_g1	2534	PREDICTED: receptor-like serine/threonine-protein kinase ALE2-like [Vitis vinifera] >gi|297744251|emb|CBI37221.3| unnamed protein product [Vitis vinifera]	PREDICTED: Setaria italica leucine-rich repeat receptor-like serine/threonine-protein kinase BAM1-like (LOC101757393), mRNA	--	--	--	--	Q8RWW0	1870	0	Receptor-like serine/threonine-protein kinase ALE2 OS=Arabidopsis thaliana GN=ALE2 PE=1 SV=1	PF07714//PF00069//PF01212//PF01061	Protein tyrosine kinase//Protein kinase domain//Beta-eliminating lyase//ABC-2 type transporter	GO:0006520//GO:0006468	cellular amino acid metabolic process//protein phosphorylation	GO:0004672//GO:0005524//GO:0016829	protein kinase activity//ATP binding//lyase activity	GO:0016020	membrane	--	--
c135108_g4	414	PREDICTED: serine/threonine-protein kinase sepA-like [Fragaria vesca subsp. vesca]	--	--	--	--	--	--	--	--	--	--	--	--	--	--	--	--	--	--	--
c135118_g1	1732	PREDICTED: cyclin-dependent kinase C-2-like [Malus domestica] >gi|657960951|ref|XP_008372058.1| PREDICTED: cyclin-dependent kinase C-2-like [Malus domestica]	Populus trichocarpa predicted protein, mRNA	K08819	CDK12_13	cyclin-dependent kinase 12/13	http://www.genome.jp/dbget-bin/www_bget?ko:K08819	Q6I5Y0	1759	0	Cyclin-dependent kinase C-1 OS=Oryza sativa subsp. japonica GN=CDKC-1 PE=2 SV=1	PF00584//PF00069//PF07714	SecE/Sec61-gamma subunits of protein translocation complex//Protein kinase domain//Protein tyrosine kinase	GO:0006605//GO:0006886//GO:0006468	protein targeting//intracellular protein transport//protein phosphorylation	GO:0005524//GO:0004672	ATP binding//protein kinase activity	GO:0016020	membrane	KOG0600	Cdc2-related protein kinase
c135144_g1	910	hypothetical protein PRUPE_ppa022875mg [Prunus persica] >gi|462416031|gb|EMJ20768.1| hypothetical protein PRUPE_ppa022875mg [Prunus persica]	--	--	--	--	--	--	--	--	--	PF10716//PF02827	NADH dehydrogenase transmembrane subunit//cAMP-dependent protein kinase inhibitor	GO:0055114//GO:0045859//GO:0006469//GO:0006118	oxidation-reduction process//regulation of protein kinase activity//negative regulation of protein kinase activity//electron transport	GO:0016655//GO:0004862	oxidoreductase activity, acting on NAD(P)H, quinone or similar compound as acceptor//cAMP-dependent protein kinase inhibitor activity	GO:0005952	cAMP-dependent protein kinase complex	--	--
c135153_g1	1321	glycoside hydrolase family 17 protein [Dothistroma septosporum NZE10]	--	--	--	--	--	Q59XX2	588	2.5e-69	Cell surface mannoprotein MP65 OS=Candida albicans (strain SC5314 / ATCC MYA-2876) GN=MP65 PE=1 SV=2	PF00332//PF04265	Glycosyl hydrolases family 17//Thiamin pyrophosphokinase, vitamin B1 binding domain	GO:0009229//GO:0006772//GO:0005975	thiamine diphosphate biosynthetic process//thiamine metabolic process//carbohydrate metabolic process	GO:0004553//GO:0004788	hydrolase activity, hydrolyzing O-glycosyl compounds//thiamine diphosphokinase activity	--	--	--	--
c135162_g1	1665	hypothetical protein PRUPE_ppa005492mg [Prunus persica] >gi|462409776|gb|EMJ15110.1| hypothetical protein PRUPE_ppa005492mg [Prunus persica]	Vitis vinifera clone SS0ABG57YI09	K00924	E2.7.1.-	--	http://www.genome.jp/dbget-bin/www_bget?ko:K00924	Q93VD3	1168	6.4e-153	CBL-interacting serine/threonine-protein kinase 23 OS=Arabidopsis thaliana GN=CIPK23 PE=1 SV=1	PF07714//PF03822//PF00069//PF06293	Protein tyrosine kinase//NAF domain//Protein kinase domain//Lipopolysaccharide kinase (Kdo/WaaP) family	GO:0009103//GO:0007165//GO:0006468	lipopolysaccharide biosynthetic process//signal transduction//protein phosphorylation	GO:0005524//GO:0004672//GO:0016773	ATP binding//protein kinase activity//phosphotransferase activity, alcohol group as acceptor	GO:0016020	membrane	KOG0583	Serine/threonine protein kinase
c135162_g2	1049	PREDICTED: CBL-interacting protein kinase 23-like [Malus domestica]	--	K00924	E2.7.1.-	--	http://www.genome.jp/dbget-bin/www_bget?ko:K00924	Q6ZLP5	571	3.78e-67	CBL-interacting protein kinase 23 OS=Oryza sativa subsp. japonica GN=CIPK23 PE=2 SV=1	PF07714//PF00069	Protein tyrosine kinase//Protein kinase domain	GO:0006468	protein phosphorylation	GO:0004672//GO:0005524	protein kinase activity//ATP binding	--	--	KOG0583	Serine/threonine protein kinase
c135206_g1	1240	PREDICTED: cysteine-rich receptor-like protein kinase 2-like [Vitis vinifera]	--	--	--	--	--	Q9M0G5	247	2.37e-21	Putative cysteine-rich receptor-like protein kinase 43 OS=Arabidopsis thaliana GN=CRK43 PE=3 SV=1	PF00108//PF01102	Thiolase, N-terminal domain//Glycophorin A	GO:0008152	metabolic process	GO:0016747	transferase activity, transferring acyl groups other than amino-acyl groups	GO:0016021	integral component of membrane	--	--
c135206_g2	237	hypothetical protein CISIN_1g006168mg [Citrus sinensis]	--	--	--	--	--	Q9C5S9	239	3.37e-23	Cysteine-rich receptor-like protein kinase 6 OS=Arabidopsis thaliana GN=CRK6 PE=1 SV=1	PF00069//PF07714//PF04085	Protein kinase domain//Protein tyrosine kinase//rod shape-determining protein MreC	GO:0006468//GO:0008360	protein phosphorylation//regulation of cell shape	GO:0005524//GO:0004672	ATP binding//protein kinase activity	--	--	--	--
c135230_g1	2340	unnamed protein product [Vitis vinifera]	Populus trichocarpa predicted protein, mRNA	K14500	BSK	BR-signaling kinase	http://www.genome.jp/dbget-bin/www_bget?ko:K14500	Q944A7	1315	0	Probable serine/threonine-protein kinase At4g35230 OS=Arabidopsis thaliana GN=At4g35230 PE=1 SV=1	PF00515//PF00069//PF07714//PF05109	Tetratricopeptide repeat//Protein kinase domain//Protein tyrosine kinase//Herpes virus major outer envelope glycoprotein (BLLF1)	GO:0006468//GO:0019058	protein phosphorylation//viral life cycle	GO:0005515//GO:0004672//GO:0005524	protein binding//protein kinase activity//ATP binding	GO:0019031	viral envelope	--	--
c135258_g1	2680	Leucine-rich repeat protein kinase family protein [Theobroma cacao] >gi|508777223|gb|EOY24479.1| Leucine-rich repeat protein kinase family protein [Theobroma cacao]	--	--	--	--	--	Q9ZPS9	325	4.61e-44	Serine/threonine-protein kinase BRI1-like 2 OS=Arabidopsis thaliana GN=BRL2 PE=1 SV=1	PF07714//PF12766//PF00069//PF00560	Protein tyrosine kinase//Pyridoxamine 5'-phosphate oxidase//Protein kinase domain//Leucine Rich Repeat	GO:0006468	protein phosphorylation	GO:0010181//GO:0005524//GO:0005515//GO:0004672	FMN binding//ATP binding//protein binding//protein kinase activity	--	--	--	--
c135389_g1	1933	hypothetical protein JCGZ_20524 [Jatropha curcas]	--	--	--	--	--	Q9SH58	236	1.22e-19	Probable membrane-associated kinase regulator 2 OS=Arabidopsis thaliana GN=MAKR2 PE=2 SV=1	--	--	--	--	--	--	--	--	--	--
c135393_g1	1143	unnamed protein product [Vitis vinifera]	--	--	--	--	--	Q8L467	242	5.88e-22	Transcription factor bHLH104 OS=Arabidopsis thaliana GN=BHLH104 PE=2 SV=1	PF01496//PF07851//PF06005//PF02183//PF00010//PF02403//PF05191//PF04111//PF04977	V-type ATPase 116kDa subunit family//TMPIT-like protein//Protein of unknown function (DUF904)//Homeobox associated leucine zipper//Helix-loop-helix DNA-binding domain//Seryl-tRNA synthetase N-terminal domain//Adenylate kinase, active site lid//Autophagy protein Apg6//Septum formation initiator	GO:0043093//GO:0006355//GO:0006434//GO:0006563//GO:0006544//GO:0007049//GO:0006914//GO:0006566//GO:0046034//GO:0006144//GO:0015992//GO:0000917//GO:0015991	cytokinesis by binary fission//regulation of transcription, DNA-templated//seryl-tRNA aminoacylation//L-serine metabolic process//glycine metabolic process//cell cycle//autophagy//threonine metabolic process//ATP metabolic process//purine nucleobase metabolic process//proton transport//barrier septum assembly//ATP hydrolysis coupled proton transport	GO:0000166//GO:0003677//GO:0046983//GO:0005524//GO:0004828//GO:0004017//GO:0015078	nucleotide binding//DNA binding//protein dimerization activity//ATP binding//serine-tRNA ligase activity//adenylate kinase activity//hydrogen ion transmembrane transporter activity	GO:0033179//GO:0016021//GO:0005737//GO:0005634	proton-transporting V-type ATPase, V0 domain//integral component of membrane//cytoplasm//nucleus	--	--
[truncated: 3,078 more rows]
