# Supplementary material for: De novo assembly and transcriptome characterization of spruce dwarf mistletoe Arceuthobium sichuanense uncovers gene expression profiling associated with plant development
Source: BMC Genomics. 2016 Oct 1;17:771. doi: 10.1186/s12864-016-3127-y (PMC5045590; doi:10.1186/s12864-016-3127-y)
Supplement: Additional file 8: — Table S6. Expression profiles of putative transporters in different developmental tissues. (XLS 2893 kb) [file 12864_2016_3127_MOESM8_ESM.xls]

## Sheet: transporter.select.Differential
Suppl. Table 6. Expression proﬁles of putative transporters in different developmental tissues.
Gene_id	Gene Length	NR Description	NT Description	KO ID	KO Name	KO Description	Http Link	Swissprot ID	Swissprot Score	Swissprot Evalue	Swissprot Description	PFAM ID	PFAM description	Gene Ontology Biological Pathway	BP Description	Gene Ontology Molecular Function	MF Description	Gene Ontology Cellular Component	CC Description	KOG ID	KOG Description
c100067_g1	444	--	--	--	--	--	--	--	--	--	--	PF03598//PF08997	CO dehydrogenase/acetyl-CoA synthase complex beta subunit//Ubiquinol-cytochrome C reductase complex, 6.4kD protein	GO:0006118//GO:0006119//GO:0006084//GO:0015947//GO:0015992	electron transport//oxidative phosphorylation//acetyl-CoA metabolic process//methane metabolic process//proton transport	GO:0018492//GO:0008121//GO:0009055	carbon-monoxide dehydrogenase (acceptor) activity//ubiquinol-cytochrome-c reductase activity//electron carrier activity	--	--	--	--
c100208_g1	204	--	--	--	--	--	--	--	--	--	--	PF00895	ATP synthase protein 8	GO:0015992//GO:0015986	proton transport//ATP synthesis coupled proton transport	GO:0015078	hydrogen ion transmembrane transporter activity	GO:0000276	mitochondrial proton-transporting ATP synthase complex, coupling factor F(o)	--	--
c100427_g1	711	Na(+)/Li(+)-exporting P-type ATPase [Zymoseptoria tritici IPO323] >gi|339474685|gb|EGP89777.1| ATPase [Zymoseptoria tritici IPO323]	--	K01536	E3.6.3.7	Na+-exporting ATPase	http://www.genome.jp/dbget-bin/www_bget?ko:K01536	P22189	638	5.94e-75	Calcium-transporting ATPase 3 OS=Schizosaccharomyces pombe (strain 972 / ATCC 24843) GN=cta3 PE=1 SV=1	PF00122	E1-E2 ATPase	GO:0006812//GO:0006754	cation transport//ATP biosynthetic process	GO:0000166//GO:0046872//GO:0015662//GO:0005524	nucleotide binding//metal ion binding//ATPase activity, coupled to transmembrane movement of ions, phosphorylative mechanism//ATP binding	GO:0016021	integral component of membrane	KOG0202	Ca2+ transporting ATPase
c100476_g1	571	hypothetical protein COCMIDRAFT_97981 [Bipolaris oryzae ATCC 44560] >gi|576930977|gb|EUC44547.1| hypothetical protein COCMIDRAFT_97981 [Bipolaris oryzae ATCC 44560]	--	--	--	--	--	--	--	--	--	PF05083//PF03896//PF00001//PF13965//PF00771//PF02724//PF10192	LST-1 protein//Translocon-associated protein (TRAP), alpha subunit//7 transmembrane receptor (rhodopsin family)//dsRNA-gated channel SID-1//FHIPEP family//CDC45-like protein//Rhodopsin-like GPCR transmembrane domain	GO:0015931//GO:0006955//GO:0019236//GO:0033227//GO:0006270//GO:0000902//GO:0009306//GO:0007186	nucleobase-containing compound transport//immune response//response to pheromone//dsRNA transport//DNA replication initiation//cell morphogenesis//protein secretion//G-protein coupled receptor signaling pathway	GO:0004930//GO:0051033	G-protein coupled receptor activity//RNA transmembrane transporter activity	GO:0005783//GO:0016020//GO:0016021	endoplasmic reticulum//membrane//integral component of membrane	--	--
c100499_g1	700	--	--	--	--	--	--	--	--	--	--	PF05510//PF00895	Sarcoglycan alpha/epsilon//ATP synthase protein 8	GO:0015992//GO:0015986	proton transport//ATP synthesis coupled proton transport	GO:0015078	hydrogen ion transmembrane transporter activity	GO:0016012//GO:0000276	sarcoglycan complex//mitochondrial proton-transporting ATP synthase complex, coupling factor F(o)	--	--
c100516_g1	320	hypothetical protein MVLG_02536 [Microbotryum violaceum p1A1 Lamole]	--	--	--	--	--	--	--	--	--	PF02046	Cytochrome c oxidase subunit VIa	GO:0015992//GO:0006123	proton transport//mitochondrial electron transport, cytochrome c to oxygen	GO:0004129	cytochrome-c oxidase activity	GO:0005743//GO:0045277//GO:0005751	mitochondrial inner membrane//respiratory chain complex IV//mitochondrial respiratory chain complex IV	KOG3469	Cytochrome c oxidase, subunit VIa/COX13
c100584_g1	313	--	--	--	--	--	--	--	--	--	--	PF00895	ATP synthase protein 8	GO:0015992//GO:0015986	proton transport//ATP synthesis coupled proton transport	GO:0015078	hydrogen ion transmembrane transporter activity	GO:0000276	mitochondrial proton-transporting ATP synthase complex, coupling factor F(o)	--	--
c100597_g1	1021	--	--	--	--	--	--	--	--	--	--	PF02238	Cytochrome c oxidase subunit VIIa	GO:0015992//GO:0006118//GO:0006123	proton transport//electron transport//mitochondrial electron transport, cytochrome c to oxygen	GO:0009055//GO:0004129	electron carrier activity//cytochrome-c oxidase activity	GO:0045277//GO:0005746	respiratory chain complex IV//mitochondrial respiratory chain	--	--
c100640_g1	338	hypothetical protein V490_08432, partial [Pseudogymnoascus pannorum VKM F-3557]	--	--	--	--	--	--	--	--	--	PF15149	Cation channel sperm-associated protein subunit beta protein family	--	--	--	--	GO:0036128	CatSper complex	--	--
c100650_g1	670	Sulfate transporter 3,5 isoform 2, partial [Theobroma cacao] >gi|508783588|gb|EOY30844.1| Sulfate transporter 3,5 isoform 2, partial [Theobroma cacao]	--	K17471	SULTR3	sulfate transporter 3	http://www.genome.jp/dbget-bin/www_bget?ko:K17471	Q94LW6	621	1.38e-74	Probable sulfate transporter 3.5 OS=Arabidopsis thaliana GN=SULTR3;5 PE=2 SV=1	PF00916	Sulfate transporter family	GO:0008272	sulfate transport	GO:0015116	sulfate transmembrane transporter activity	GO:0016021	integral component of membrane	KOG0236	Sulfate/bicarbonate/oxalate exchanger SAT-1 and related transporters (SLC26 family)
c100650_g2	203	PREDICTED: probable sulfate transporter 3.5 [Vitis vinifera] >gi|297738849|emb|CBI28094.3| unnamed protein product [Vitis vinifera]	--	K17471	SULTR3	sulfate transporter 3	http://www.genome.jp/dbget-bin/www_bget?ko:K17471	Q9SV13	201	3.11e-18	Sulfate transporter 3.1 OS=Arabidopsis thaliana GN=SULTR3;1 PE=2 SV=1	PF01019//PF00916	Gamma-glutamyltranspeptidase//Sulfate transporter family	GO:0019530//GO:0055085//GO:0006691//GO:0006749//GO:0008272//GO:0006693	taurine metabolic process//transmembrane transport//leukotriene metabolic process//glutathione metabolic process//sulfate transport//prostaglandin metabolic process	GO:0008271//GO:0003840//GO:0015116	secondary active sulfate transmembrane transporter activity//gamma-glutamyltransferase activity//sulfate transmembrane transporter activity	GO:0016021	integral component of membrane	--	--
c100763_g1	373	hypothetical protein BAUCODRAFT_543201 [Baudoinia compniacensis UAMH 10762] >gi|449299471|gb|EMC95485.1| hypothetical protein BAUCODRAFT_543201 [Baudoinia compniacensis UAMH 10762]	Arthroderma gypseum CBS 118893 hypothetical protein (MGYG_02910) mRNA, complete cds	K09549	PFDN2	prefoldin subunit 2	http://www.genome.jp/dbget-bin/www_bget?ko:K09549	Q9UTC9	236	2.24e-24	Probable prefoldin subunit 2 OS=Schizosaccharomyces pombe (strain 972 / ATCC 24843) GN=SPAC227.10 PE=3 SV=1	PF01920//PF02996//PF06220//PF01496//PF08656	Prefoldin subunit//Prefoldin subunit//U1 zinc finger//V-type ATPase 116kDa subunit family//DASH complex subunit Dad3	GO:0008608//GO:0015991//GO:0006457//GO:0015992	attachment of spindle microtubules to kinetochore//ATP hydrolysis coupled proton transport//protein folding//proton transport	GO:0051082//GO:0008270//GO:0015078	unfolded protein binding//zinc ion binding//hydrogen ion transmembrane transporter activity	GO:0042729//GO:0072686//GO:0016272//GO:0033179	DASH complex//mitotic spindle//prefoldin complex//proton-transporting V-type ATPase, V0 domain	KOG4098	Molecular chaperone Prefoldin, subunit 2
c10097_g1	555	--	--	--	--	--	--	--	--	--	--	PF03334	Na+/H+ antiporter subunit	GO:0015992//GO:0015672	proton transport//monovalent inorganic cation transport	GO:0005451	monovalent cation:proton antiporter activity	--	--	--	--
c101264_g1	417	cytochrome-c oxidase subunit 1 [Verticillium alfalfae VaMs.102] >gi|261361693|gb|EEY24121.1| cytochrome-c oxidase subunit 1 [Verticillium alfalfae VaMs.102]	--	--	--	--	--	P03945	170	3.74e-13	Cytochrome c oxidase subunit 1 OS=Neurospora crassa (strain ATCC 24698 / 74-OR23-1A / CBS 708.71 / DSM 1257 / FGSC 987) GN=cox-1 PE=1 SV=2	--	--	GO:0022900//GO:0006123//GO:0009060//GO:0015992//GO:0006119//GO:0006118	electron transport chain//mitochondrial electron transport, cytochrome c to oxygen//aerobic respiration//proton transport//oxidative phosphorylation//electron transport	GO:0009055//GO:0020037//GO:0005506//GO:0004129	electron carrier activity//heme binding//iron ion binding//cytochrome-c oxidase activity	GO:0016021//GO:0045277//GO:0005743//GO:0070469	integral component of membrane//respiratory chain complex IV//mitochondrial inner membrane//respiratory chain	--	--
c101491_g1	433	ATP synthase F1 beta subunit, partial [Rhizoplaca chrysoleuca]	Podospora anserina S mat+ hypothetical protein (PODANSg7094) partial mRNA	K02112	ATPF1B, atpD	F-type H+-transporting ATPase subunit beta	http://www.genome.jp/dbget-bin/www_bget?ko:K02112	P23704	420	1.17e-47	ATP synthase subunit beta, mitochondrial OS=Neurospora crassa (strain ATCC 24698 / 74-OR23-1A / CBS 708.71 / DSM 1257 / FGSC 987) GN=atp-2 PE=2 SV=1	PF00306//PF10371	ATP synthase alpha/beta chain, C terminal domain//Domain of unknown function	GO:0015992//GO:0055114//GO:0015991//GO:0015986//GO:0006119	proton transport//oxidation-reduction process//ATP hydrolysis coupled proton transport//ATP synthesis coupled proton transport//oxidative phosphorylation	GO:0016903//GO:0016820//GO:0005524//GO:0008553//GO:0046933	oxidoreductase activity, acting on the aldehyde or oxo group of donors//hydrolase activity, acting on acid anhydrides, catalyzing transmembrane movement of substances//ATP binding//hydrogen-exporting ATPase activity, phosphorylative mechanism//proton-transporting ATP synthase activity, rotational mechanism	GO:0033178//GO:0045261//GO:0045259	proton-transporting two-sector ATPase complex, catalytic domain//proton-transporting ATP synthase complex, catalytic core F(1)//proton-transporting ATP synthase complex	KOG1350	F0F1-type ATP synthase, beta subunit
c10157_g1	3185	hypothetical protein DOTSEDRAFT_69994 [Dothistroma septosporum NZE10]	Aspergillus fumigatus Af293 heat shock protein Hsp98/Hsp104/ClpA (AFUA_1G15270), partial mRNA	K03695	clpB	ATP-dependent Clp protease ATP-binding subunit ClpB	http://www.genome.jp/dbget-bin/www_bget?ko:K03695	P31540	3442	0	Heat shock protein hsp98 OS=Neurospora crassa (strain ATCC 24698 / 74-OR23-1A / CBS 708.71 / DSM 1257 / FGSC 987) GN=hsp98 PE=1 SV=2	PF03266//PF07724//PF00910//PF00448//PF00873//PF01078//PF07726//PF00437//PF01695//PF00859//PF01637//PF00158//PF00004//PF03193//PF02861//PF00005//PF07728//PF06309//PF01496//PF04851	NTPase//AAA domain (Cdc48 subfamily)//RNA helicase//SRP54-type protein, GTPase domain//AcrB/AcrD/AcrF family//Magnesium chelatase, subunit ChlI//ATPase family associated with various cellular activities (AAA)//Type II/IV secretion system protein//IstB-like ATP binding protein//CTF/NF-I family transcription modulation region//Archaeal ATPase//Sigma-54 interaction domain//ATPase family associated w…	GO:0015995//GO:0015979//GO:0019538//GO:0006355//GO:0006810//GO:0015994//GO:0006614//GO:0015991//GO:0051085//GO:0015992//GO:0006260	chlorophyll biosynthetic process//photosynthesis//protein metabolic process//regulation of transcription, DNA-templated//transport//chlorophyll metabolic process//SRP-dependent cotranslational protein targeting to membrane//ATP hydrolysis coupled proton transport//chaperone mediated protein folding requiring cofactor//proton transport//DNA replication	GO:0016851//GO:0003677//GO:0016887//GO:0003700//GO:0005215//GO:0008134//GO:0005525//GO:0003924//GO:0003723//GO:0015078//GO:0098519//GO:0003724//GO:0016787//GO:0005524	magnesium chelatase activity//DNA binding//ATPase activity//sequence-specific DNA binding transcription factor activity//transporter activity//transcription factor binding//GTP binding//GTPase activity//RNA binding//hydrogen ion transmembrane transporter activity//nucleotide phosphatase activity, acting on free nucleotides//RNA helicase activity//hydrolase activity//ATP binding	GO:0005667//GO:0033179//GO:0010007//GO:0016020//GO:0005634	transcription factor complex//proton-transporting V-type ATPase, V0 domain//magnesium chelatase complex//membrane//nucleus	KOG1051	Chaperone HSP104 and related ATP-dependent Clp proteases
c101663_g1	934	hypothetical protein L484_013924 [Morus notabilis]	--	--	--	--	--	--	--	--	--	PF02954//PF01545	Bacterial regulatory protein, Fis family//Cation efflux family	GO:0055085//GO:0006812	transmembrane transport//cation transport	GO:0043565//GO:0008324	sequence-specific DNA binding//cation transmembrane transporter activity	GO:0016021	integral component of membrane	--	--
c101699_g1	223	protein of unknown function [Taphrina deformans PYCC 5710]	--	--	--	--	--	--	--	--	--	PF02935	Cytochrome c oxidase subunit VIIc	GO:0015992//GO:0006123	proton transport//mitochondrial electron transport, cytochrome c to oxygen	GO:0004129	cytochrome-c oxidase activity	GO:0045277	respiratory chain complex IV	--	--
c101865_g1	457	predicted protein [Hordeum vulgare subsp. vulgare]	Hordeum vulgare subsp. vulgare mRNA for predicted protein, complete cds, clone: NIASHv1134M01	K02132	ATPeF1A, ATP5A1, ATP1	F-type H+-transporting ATPase subunit alpha	http://www.genome.jp/dbget-bin/www_bget?ko:K02132	P37211	455	2.42e-52	ATP synthase subunit alpha, mitochondrial OS=Neurospora crassa (strain ATCC 24698 / 74-OR23-1A / CBS 708.71 / DSM 1257 / FGSC 987) GN=atp-1 PE=3 SV=1	PF00306	ATP synthase alpha/beta chain, C terminal domain	GO:0006119//GO:0015986//GO:0015991//GO:0015992	oxidative phosphorylation//ATP synthesis coupled proton transport//ATP hydrolysis coupled proton transport//proton transport	GO:0046933//GO:0005524//GO:0016820//GO:0046961	proton-transporting ATP synthase activity, rotational mechanism//ATP binding//hydrolase activity, acting on acid anhydrides, catalyzing transmembrane movement of substances//proton-transporting ATPase activity, rotational mechanism	GO:0045259//GO:0045261//GO:0033178	proton-transporting ATP synthase complex//proton-transporting ATP synthase complex, catalytic core F(1)//proton-transporting two-sector ATPase complex, catalytic domain	KOG1353	F0F1-type ATP synthase, alpha subunit
c101902_g1	472	--	--	--	--	--	--	--	--	--	--	PF04066	Multiple resistance and pH regulation protein F (MrpF / PhaF)	GO:0006811//GO:0034220	ion transport//ion transmembrane transport	GO:0015075	ion transmembrane transporter activity	GO:0016021	integral component of membrane	--	--
c101916_g1	271	PREDICTED: uncharacterized protein LOC104115277 [Nicotiana tomentosiformis]	--	--	--	--	--	--	--	--	--	PF05873//PF08127	ATP synthase D chain, mitochondrial (ATP5H)//Peptidase family C1 propeptide	GO:0015992//GO:0015986//GO:0006508//GO:0050790	proton transport//ATP synthesis coupled proton transport//proteolysis//regulation of catalytic activity	GO:0015078//GO:0004197	hydrogen ion transmembrane transporter activity//cysteine-type endopeptidase activity	GO:0000276	mitochondrial proton-transporting ATP synthase complex, coupling factor F(o)	--	--
c101924_g1	293	--	--	--	--	--	--	--	--	--	--	PF04277	Oxaloacetate decarboxylase, gamma chain	GO:0006560//GO:0006090//GO:0071436//GO:0006814//GO:0006525	proline metabolic process//pyruvate metabolic process//sodium ion export//sodium ion transport//arginine metabolic process	GO:0015081//GO:0008948	sodium ion transmembrane transporter activity//oxaloacetate decarboxylase activity	GO:0016020	membrane	--	--
c10193_g1	615	hypothetical protein SNOG_00341 [Phaeosphaeria nodorum SN15] >gi|111070716|gb|EAT91836.1| hypothetical protein SNOG_00341 [Phaeosphaeria nodorum SN15]	--	--	--	--	--	O74631	277	7.9e-28	Protein FDD123 OS=Trametes versicolor GN=FDD123 PE=2 SV=1	PF01036	Bacteriorhodopsin-like protein	GO:0006811	ion transport	GO:0005216	ion channel activity	GO:0016020	membrane	--	--
c102232_g1	601	hypothetical protein SNOG_11021 [Phaeosphaeria nodorum SN15] >gi|160703028|gb|EAT81520.2| hypothetical protein SNOG_11021 [Phaeosphaeria nodorum SN15]	Phaeosphaeria nodorum SN15 hypothetical protein partial mRNA	K02145	ATPeV1A, ATP6A	V-type H+-transporting ATPase subunit A	http://www.genome.jp/dbget-bin/www_bget?ko:K02145	P38078	657	4.44e-78	V-type proton ATPase catalytic subunit A OS=Candida tropicalis GN=VMA1 PE=3 SV=1	PF02874	ATP synthase alpha/beta family, beta-barrel domain	GO:0006119//GO:0015986//GO:0015991//GO:0044267//GO:0046034//GO:0007035//GO:0015992	oxidative phosphorylation//ATP synthesis coupled proton transport//ATP hydrolysis coupled proton transport//cellular protein metabolic process//ATP metabolic process//vacuolar acidification//proton transport	GO:0046933//GO:0005524//GO:0046961	proton-transporting ATP synthase activity, rotational mechanism//ATP binding//proton-transporting ATPase activity, rotational mechanism	GO:0045259//GO:0000329//GO:0033180	proton-transporting ATP synthase complex//fungal-type vacuole membrane//proton-transporting V-type ATPase, V1 domain	KOG1352	Vacuolar H+-ATPase V1 sector, subunit A
c102232_g2	602	similar to vacuolar ATP synthase catalytic subunit A [Leptosphaeria maculans JN3] >gi|312220222|emb|CBY00163.1| similar to vacuolar ATP synthase catalytic subunit A [Leptosphaeria maculans JN3]	Aspergillus fumigatus Af293 vacuolar ATP synthase catalytic subunit A (AFUA_5G02370), partial mRNA	K02145	ATPeV1A, ATP6A	V-type H+-transporting ATPase subunit A	http://www.genome.jp/dbget-bin/www_bget?ko:K02145	P11592	920	1.36e-119	V-type proton ATPase catalytic subunit A OS=Neurospora crassa (strain ATCC 24698 / 74-OR23-1A / CBS 708.71 / DSM 1257 / FGSC 987) GN=vma-1 PE=3 SV=1	PF00006	ATP synthase alpha/beta family, nucleotide-binding domain	GO:0046034//GO:0015992//GO:0015991//GO:0015986//GO:0006119	ATP metabolic process//proton transport//ATP hydrolysis coupled proton transport//ATP synthesis coupled proton transport//oxidative phosphorylation	GO:0046961//GO:0005524//GO:0046933	proton-transporting ATPase activity, rotational mechanism//ATP binding//proton-transporting ATP synthase activity, rotational mechanism	GO:0033180//GO:0045259	proton-transporting V-type ATPase, V1 domain//proton-transporting ATP synthase complex	KOG1352	Vacuolar H+-ATPase V1 sector, subunit A
c102255_g1	1191	hypothetical protein PTT_12646 [Pyrenophora teres f. teres 0-1] >gi|311324261|gb|EFQ90687.1| hypothetical protein PTT_12646 [Pyrenophora teres f. teres 0-1]	--	K16261	YAT	yeast amino acid transporter	http://www.genome.jp/dbget-bin/www_bget?ko:K16261	P34054	1164	1.86e-153	Amino-acid permease inda1 OS=Hypocrea atroviridis GN=inda1 PE=2 SV=1	PF00324//PF13520	Amino acid permease//Amino acid permease	GO:0006865//GO:0055085//GO:0006810//GO:0003333	amino acid transport//transmembrane transport//transport//amino acid transmembrane transport	GO:0015171	amino acid transmembrane transporter activity	GO:0016021//GO:0016020	integral component of membrane//membrane	KOG1287	Amino acid transporters
c10230_g1	254	--	--	--	--	--	--	--	--	--	--	PF01384	Phosphate transporter family	GO:0006817	phosphate ion transport	GO:0005315	inorganic phosphate transmembrane transporter activity	GO:0016020	membrane	--	--
c102322_g1	1616	PREDICTED: protein FLX-like 4 isoform X2 [Malus domestica]	--	--	--	--	--	Q84TD8	405	1.96e-42	Protein FLX-like 2 OS=Arabidopsis thaliana GN=FLXL2 PE=1 SV=1	PF00804//PF01496//PF06818//PF07716//PF07544//PF04632//PF07926	Syntaxin//V-type ATPase 116kDa subunit family//Fez1//Basic region leucine zipper//RNA polymerase II transcription mediator complex subunit 9//Fusaric acid resistance protein family//TPR/MLP1/MLP2-like protein	GO:0006810//GO:0006355//GO:0006606//GO:0015992//GO:0015991//GO:0006357	transport//regulation of transcription, DNA-templated//protein import into nucleus//proton transport//ATP hydrolysis coupled proton transport//regulation of transcription from RNA polymerase II promoter	GO:0043565//GO:0003700//GO:0001104//GO:0015078	sequence-specific DNA binding//sequence-specific DNA binding transcription factor activity//RNA polymerase II transcription cofactor activity//hydrogen ion transmembrane transporter activity	GO:0005886//GO:0005667//GO:0033179//GO:0016592//GO:0005643//GO:0016020//GO:0005737	plasma membrane//transcription factor complex//proton-transporting V-type ATPase, V0 domain//mediator complex//nuclear pore//membrane//cytoplasm	--	--
c102352_g1	6413	cytochrome oxidase subunit I (mitochondrion) [Asterina gibbosa (Pennant, 1777)]	Haemaphysalis formosensis mitochondrion, complete genome	K02256	COX1	cytochrome c oxidase subunit 1	http://www.genome.jp/dbget-bin/www_bget?ko:K02256	P12700	1378	2.43e-169	Cytochrome c oxidase subunit 1 OS=Paracentrotus lividus GN=COI PE=3 SV=1	PF03600//PF00361//PF00115//PF05656//PF08042//PF00146//PF02790//PF01529	Citrate transporter//NADH-Ubiquinone/plastoquinone (complex I), various chains//Cytochrome C and Quinol oxidase polypeptide I//Protein of unknown function (DUF805)//PqqA family//NADH dehydrogenase//Cytochrome C oxidase subunit II, transmembrane domain//DHHC palmitoyltransferase	GO:0018189//GO:0009060//GO:0006123//GO:0006814//GO:0022900//GO:0006744//GO:0006119//GO:0015992//GO:0055114//GO:0006120//GO:0006118//GO:0055085	pyrroloquinoline quinone biosynthetic process//aerobic respiration//mitochondrial electron transport, cytochrome c to oxygen//sodium ion transport//electron transport chain//ubiquinone biosynthetic process//oxidative phosphorylation//proton transport//oxidation-reduction process//mitochondrial electron transport, NADH to ubiquinone//electron transport//transmembrane transport	GO:0009055//GO:0020037//GO:0004129//GO:0005506//GO:0008270//GO:0008137	electron carrier activity//heme binding//cytochrome-c oxidase activity//iron ion binding//zinc ion binding//NADH dehydrogenase (ubiquinone) activity	GO:0016021//GO:0016020//GO:0045277//GO:0005743//GO:0070469	integral component of membrane//membrane//respiratory chain complex IV//mitochondrial inner membrane//respiratory chain	KOG4767	Cytochrome c oxidase, subunit II, and related proteins
c102360_g2	421	--	--	--	--	--	--	--	--	--	--	PF02535	ZIP Zinc transporter	GO:0055085//GO:0030001	transmembrane transport//metal ion transport	GO:0046873	metal ion transmembrane transporter activity	GO:0016020	membrane	--	--
c102402_g1	1141	hypothetical protein PRUPE_ppa011435mg [Prunus persica] >gi|462401546|gb|EMJ07103.1| hypothetical protein PRUPE_ppa011435mg [Prunus persica]	--	--	--	--	--	D7LBN4	256	8.71e-41	CASP-like protein ARALYDRAFT_321547 OS=Arabidopsis lyrata subsp. lyrata GN=ARALYDRAFT_321547 PE=3 SV=1	PF02411//PF01284	MerT mercuric transport protein//Membrane-associating domain	GO:0015694	mercury ion transport	GO:0015097	mercury ion transmembrane transporter activity	GO:0016020	membrane	--	--
c102455_g1	541	ATP synthase delta chain [Riptortus pedestris]	--	K02137	ATPeF0O, ATP5O, ATP5	F-type H+-transporting ATPase subunit O	http://www.genome.jp/dbget-bin/www_bget?ko:K02137	Q24439	347	5.69e-39	ATP synthase subunit O, mitochondrial OS=Drosophila melanogaster GN=Oscp PE=2 SV=2	PF00213	ATP synthase delta (OSCP) subunit	GO:0015986	ATP synthesis coupled proton transport	GO:0046933	proton-transporting ATP synthase activity, rotational mechanism	GO:0045259	proton-transporting ATP synthase complex	KOG1662	Mitochondrial F1F0-ATP synthase, subunit OSCP/ATP5
c102455_g2	275	PREDICTED: ATP synthase subunit O, mitochondrial [Tribolium castaneum] >gi|270002753|gb|EEZ99200.1| oligomycin sensitivity-conferring protein [Tribolium castaneum]	--	--	--	--	--	Q24439	130	2.98e-09	ATP synthase subunit O, mitochondrial OS=Drosophila melanogaster GN=Oscp PE=2 SV=2	--	--	GO:0015986	ATP synthesis coupled proton transport	GO:0046933	proton-transporting ATP synthase activity, rotational mechanism	GO:0045259	proton-transporting ATP synthase complex	KOG1662	Mitochondrial F1F0-ATP synthase, subunit OSCP/ATP5
c102479_g1	372	AT4G04640 [Arabidopsis thaliana]	--	K02115	ATPF1G, atpG	F-type H+-transporting ATPase subunit gamma	http://www.genome.jp/dbget-bin/www_bget?ko:K02115	P29790	403	1.59e-46	ATP synthase gamma chain, chloroplastic OS=Nicotiana tabacum GN=ATPC PE=1 SV=1	PF00231//PF09194	ATP synthase//Restriction endonuclease BsobI	GO:0015986//GO:0006119//GO:0015992//GO:0009307//GO:0006308	ATP synthesis coupled proton transport//oxidative phosphorylation//proton transport//DNA restriction-modification system//DNA catabolic process	GO:0046933//GO:0009036//GO:0003677//GO:0046961	proton-transporting ATP synthase activity, rotational mechanism//Type II site-specific deoxyribonuclease activity//DNA binding//proton-transporting ATPase activity, rotational mechanism	GO:0045259//GO:0009359//GO:0045261	proton-transporting ATP synthase complex//Type II site-specific deoxyribonuclease complex//proton-transporting ATP synthase complex, catalytic core F(1)	KOG1531	F0F1-type ATP synthase, gamma subunit
c102479_g2	404	ATP synthase gamma chain [Morus notabilis]	--	K02115	ATPF1G, atpG	F-type H+-transporting ATPase subunit gamma	http://www.genome.jp/dbget-bin/www_bget?ko:K02115	Q01908	208	5.49e-32	ATP synthase gamma chain 1, chloroplastic OS=Arabidopsis thaliana GN=ATPC1 PE=1 SV=1	PF00231	ATP synthase	GO:0015992//GO:0015986//GO:0006119	proton transport//ATP synthesis coupled proton transport//oxidative phosphorylation	GO:0046961//GO:0046933	proton-transporting ATPase activity, rotational mechanism//proton-transporting ATP synthase activity, rotational mechanism	GO:0045259//GO:0045261	proton-transporting ATP synthase complex//proton-transporting ATP synthase complex, catalytic core F(1)	--	--
c102519_g1	395	ribosomal protein L39e, putative [Talaromyces stipitatus ATCC 10500] >gi|218718859|gb|EED18279.1| ribosomal protein L39e, putative [Talaromyces stipitatus ATCC 10500]	--	K02924	RP-L39e, RPL39	large subunit ribosomal protein L39e	http://www.genome.jp/dbget-bin/www_bget?ko:K02924	Q6BHV8	233	1.7e-24	60S ribosomal protein L39 OS=Debaryomyces hansenii (strain ATCC 36239 / CBS 767 / JCM 1990 / NBRC 0083 / IGC 2968) GN=RPL39 PE=3 SV=1	PF00832//PF05197	Ribosomal L39 protein//TRIC channel	GO:0042254//GO:0015672//GO:0006812//GO:0006412	ribosome biogenesis//monovalent inorganic cation transport//cation transport//translation	GO:0005261//GO:0003735	cation channel activity//structural constituent of ribosome	GO:0016020//GO:0005840//GO:0005622	membrane//ribosome//intracellular	KOG0002	60s ribosomal protein L39
c102569_g1	265	--	--	--	--	--	--	--	--	--	--	PF05680	ATP synthase E chain	GO:0015992//GO:0015986	proton transport//ATP synthesis coupled proton transport	GO:0015078	hydrogen ion transmembrane transporter activity	GO:0000276	mitochondrial proton-transporting ATP synthase complex, coupling factor F(o)	--	--
c102610_g2	369	hypothetical protein VDAG_07956 [Verticillium dahliae VdLs.17] >gi|346973340|gb|EGY16792.1| hypothetical protein VDAG_07956 [Verticillium dahliae VdLs.17]	--	--	--	--	--	--	--	--	--	PF02468	Photosystem II reaction centre N protein (psbN)	GO:0015979//GO:0006810	photosynthesis//transport	GO:0015293	symporter activity	GO:0009539//GO:0009523//GO:0016020	photosystem II reaction center//photosystem II//membrane	--	--
c10262_g1	212	hypothetical protein SNOG_13279 [Phaeosphaeria nodorum SN15] >gi|160703973|gb|EAT79163.2| hypothetical protein SNOG_13279 [Phaeosphaeria nodorum SN15]	--	--	--	--	--	Q12324	117	5.73e-07	Calcium channel YVC1 OS=Saccharomyces cerevisiae (strain ATCC 204508 / S288c) GN=YVC1 PE=1 SV=2	PF00520	Ion transport protein	GO:0006811//GO:0055085	ion transport//transmembrane transport	GO:0005216	ion channel activity	GO:0016020	membrane	--	--
c102836_g1	1539	hypothetical protein VITISV_010143 [Vitis vinifera]	--	--	--	--	--	P10978	306	6.05e-28	Retrovirus-related Pol polyprotein from transposon TNT 1-94 OS=Nicotiana tabacum PE=2 SV=1	PF02238//PF00665	Cytochrome c oxidase subunit VIIa//Integrase core domain	GO:0006118//GO:0015074//GO:0006123//GO:0015992	electron transport//DNA integration//mitochondrial electron transport, cytochrome c to oxygen//proton transport	GO:0004129//GO:0009055	cytochrome-c oxidase activity//electron carrier activity	GO:0005746//GO:0045277	mitochondrial respiratory chain//respiratory chain complex IV	--	--
c102861_g1	398	hypothetical protein DOTSEDRAFT_72205 [Dothistroma septosporum NZE10]	Sordaria macrospora k-hell hypothetical protein (SMAC_06118), mRNA	K14396	PABPN1, PABP2	polyadenylate-binding protein 2	http://www.genome.jp/dbget-bin/www_bget?ko:K14396	O14327	278	6.53e-30	Polyadenylate-binding protein 2 OS=Schizosaccharomyces pombe (strain 972 / ATCC 24843) GN=pab2 PE=1 SV=1	PF05531//PF01496//PF00076//PF04977//PF01105	Nucleopolyhedrovirus P10 protein//V-type ATPase 116kDa subunit family//RNA recognition motif. (a.k.a. RRM, RBD, or RNP domain)//Septum formation initiator//emp24/gp25L/p24 family/GOLD	GO:0015992//GO:0015991//GO:0007049//GO:0006810	proton transport//ATP hydrolysis coupled proton transport//cell cycle//transport	GO:0003676//GO:0015078	nucleic acid binding//hydrogen ion transmembrane transporter activity	GO:0016021//GO:0019028//GO:0033179	integral component of membrane//viral capsid//proton-transporting V-type ATPase, V0 domain	KOG4209	Splicing factor RNPS1, SR protein superfamily
c102952_g1	341	--	--	--	--	--	--	--	--	--	--	PF05529//PF01496//PF00804//PF08287//PF03938//PF10186//PF04111//PF04977	B-cell receptor-associated protein 31-like//V-type ATPase 116kDa subunit family//Syntaxin//Spc19//Outer membrane protein (OmpH-like)//UV radiation resistance protein and autophagy-related subunit 14//Autophagy protein Apg6//Septum formation initiator	GO:0007049//GO:0006886//GO:0006914//GO:0010508//GO:0015992//GO:0015991//GO:0008608	cell cycle//intracellular protein transport//autophagy//positive regulation of autophagy//proton transport//ATP hydrolysis coupled proton transport//attachment of spindle microtubules to kinetochore	GO:0051082//GO:0015078	unfolded protein binding//hydrogen ion transmembrane transporter activity	GO:0033179//GO:0005876//GO:0042729//GO:0005783//GO:0016020//GO:0016021	proton-transporting V-type ATPase, V0 domain//spindle microtubule//DASH complex//endoplasmic reticulum//membrane//integral component of membrane	--	--
c103084_g1	382	hsp90-like protein [Cyphellophora europaea CBS 101466] >gi|568114606|gb|ETN37228.1| hsp90-like protein [Cyphellophora europaea CBS 101466]	Sclerotinia sclerotiorum 1980 heat shock protein 90 (SS1G_07391) partial mRNA	K04079	htpG, HSP90A	molecular chaperone HtpG	http://www.genome.jp/dbget-bin/www_bget?ko:K04079	P40292	354	3e-38	Heat shock protein 90 OS=Neosartorya fumigata (strain ATCC MYA-4609 / Af293 / CBS 101355 / FGSC A1100) GN=hsp90 PE=1 SV=3	PF06459//PF03896//PF03213//PF00183//PF02724//PF08152	Ryanodine Receptor TM 4-6//Translocon-associated protein (TRAP), alpha subunit//Poxvirus P35 protein//Hsp90 protein//CDC45-like protein//GUCT (NUC152) domain	GO:0006816//GO:0006457//GO:0006874//GO:0006950//GO:0006270	calcium ion transport//protein folding//cellular calcium ion homeostasis//response to stress//DNA replication initiation	GO:0003723//GO:0005219//GO:0005524//GO:0004386//GO:0051082	RNA binding//ryanodine-sensitive calcium-release channel activity//ATP binding//helicase activity//unfolded protein binding	GO:0019031//GO:0016021//GO:0005622//GO:0005634//GO:0005783	viral envelope//integral component of membrane//intracellular//nucleus//endoplasmic reticulum	KOG0019	Molecular chaperone (HSP90 family)
c103156_g1	581	--	--	--	--	--	--	--	--	--	--	PF02080	TrkA-C domain	GO:0006812//GO:0006813	cation transport//potassium ion transport	GO:0008324	cation transmembrane transporter activity	--	--	--	--
c103200_g1	804	ATP synthase F1, delta subunit [Cladophialophora yegresii CBS 114405] >gi|589973199|gb|EXJ56517.1| ATP synthase F1, delta subunit [Cladophialophora yegresii CBS 114405]	--	K02137	ATPeF0O, ATP5O, ATP5	F-type H+-transporting ATPase subunit O	http://www.genome.jp/dbget-bin/www_bget?ko:K02137	Q9P602	557	5.28e-69	ATP synthase subunit 5, mitochondrial OS=Neurospora crassa (strain ATCC 24698 / 74-OR23-1A / CBS 708.71 / DSM 1257 / FGSC 987) GN=atp-5 PE=3 SV=2	PF00213	ATP synthase delta (OSCP) subunit	GO:0015986	ATP synthesis coupled proton transport	GO:0046933	proton-transporting ATP synthase activity, rotational mechanism	GO:0045259	proton-transporting ATP synthase complex	KOG1662	Mitochondrial F1F0-ATP synthase, subunit OSCP/ATP5
c103234_g1	352	hypothetical protein A1O1_05961 [Capronia coronata CBS 617.96] >gi|590010390|gb|EXJ85595.1| hypothetical protein A1O1_05961 [Capronia coronata CBS 617.96]	--	--	--	--	--	O13931	125	6.82e-09	ATP synthase subunit J, mitochondrial OS=Schizosaccharomyces pombe (strain 972 / ATCC 24843) GN=atp18 PE=4 SV=1	PF04911	ATP synthase j chain	GO:0015992//GO:0015986	proton transport//ATP synthesis coupled proton transport	GO:0015078	hydrogen ion transmembrane transporter activity	GO:0045263	proton-transporting ATP synthase complex, coupling factor F(o)	--	--
c103248_g1	478	PREDICTED: uncharacterized protein LOC103403325 [Malus domestica]	--	--	--	--	--	--	--	--	--	PF04911	ATP synthase j chain	GO:0015992//GO:0015986	proton transport//ATP synthesis coupled proton transport	GO:0015078	hydrogen ion transmembrane transporter activity	GO:0045263	proton-transporting ATP synthase complex, coupling factor F(o)	--	--
c103295_g1	841	dihydrolipoyllysine-residue succinyltransferase, E2 component [Capronia epimyces CBS 606.96] >gi|590014552|gb|EXJ89754.1| dihydrolipoyllysine-residue succinyltransferase, E2 component [Capronia epimyces CBS 606.96]	Chitinophaga pinensis DSM 2588, complete genome	K00658	DLST, sucB	2-oxoglutarate dehydrogenase E2 component (dihydrolipoamide succinyltransferase)	http://www.genome.jp/dbget-bin/www_bget?ko:K00658	O94681	657	8.8e-81	Probable dihydrolipoyllysine-residue succinyltransferase component of 2-oxoglutarate dehydrogenase complex, mitochondrial OS=Schizosaccharomyces pombe (strain 972 / ATCC 24843) GN=kgd2 PE=3 SV=1	PF06459//PF00198//PF00529//PF05887	Ryanodine Receptor TM 4-6//2-oxoacid dehydrogenases acyltransferase (catalytic domain)//HlyD family secretion protein//Procyclic acidic repetitive protein (PARP)	GO:0055085//GO:0008152//GO:0006874//GO:0006816	transmembrane transport//metabolic process//cellular calcium ion homeostasis//calcium ion transport	GO:0016746//GO:0005219	transferase activity, transferring acyl groups//ryanodine-sensitive calcium-release channel activity	GO:0005622//GO:0016021//GO:0016020	intracellular//integral component of membrane//membrane	KOG0559	Dihydrolipoamide succinyltransferase (2-oxoglutarate dehydrogenase, E2 subunit)
c103338_g1	361	--	--	--	--	--	--	Q6ICY4	118	8.1e-07	Metal tolerance protein C2 OS=Arabidopsis thaliana GN=MTPC2 PE=2 SV=1	PF01545	Cation efflux family	GO:0055085//GO:0006812	transmembrane transport//cation transport	GO:0008324	cation transmembrane transporter activity	GO:0016021	integral component of membrane	--	--
c103400_g2	652	--	--	--	--	--	--	--	--	--	--	PF04277//PF08496	Oxaloacetate decarboxylase, gamma chain//Peptidase family S49 N-terminal	GO:0006814//GO:0006525//GO:0006560//GO:0071436//GO:0006090	sodium ion transport//arginine metabolic process//proline metabolic process//sodium ion export//pyruvate metabolic process	GO:0015081//GO:0008948//GO:0004252	sodium ion transmembrane transporter activity//oxaloacetate decarboxylase activity//serine-type endopeptidase activity	GO:0016020//GO:0005886	membrane//plasma membrane	--	--
c103607_g1	202	--	--	--	--	--	--	--	--	--	--	PF04277	Oxaloacetate decarboxylase, gamma chain	GO:0006560//GO:0006090//GO:0071436//GO:0006814//GO:0006525	proline metabolic process//pyruvate metabolic process//sodium ion export//sodium ion transport//arginine metabolic process	GO:0015081//GO:0008948	sodium ion transmembrane transporter activity//oxaloacetate decarboxylase activity	GO:0016020	membrane	--	--
c103742_g1	525	--	--	--	--	--	--	--	--	--	--	PF02462	Opacity family porin protein	GO:0006810	transport	GO:0015288	porin activity	GO:0016020	membrane	--	--
c103746_g1	327	--	--	--	--	--	--	--	--	--	--	PF00895	ATP synthase protein 8	GO:0015986//GO:0015992	ATP synthesis coupled proton transport//proton transport	GO:0015078	hydrogen ion transmembrane transporter activity	GO:0000276	mitochondrial proton-transporting ATP synthase complex, coupling factor F(o)	--	--
c103863_g1	1281	--	--	--	--	--	--	--	--	--	--	PF04973//PF09768	Nicotinamide mononucleotide transporter//Peptidase M76 family	GO:0034258	nicotinamide riboside transport	GO:0034257//GO:0004222	nicotinamide riboside transmembrane transporter activity//metalloendopeptidase activity	GO:0016020	membrane	--	--
c10402_g1	381	ATP synthase subunit 9 (mitochondrion) [Phialocephala helvetica]	--	--	--	--	--	Q01554	112	4.92e-07	ATP synthase subunit 9, mitochondrial OS=Trichophyton rubrum GN=ATP9 PE=3 SV=1	PF00137	ATP synthase subunit C	GO:0015992//GO:0015991	proton transport//ATP hydrolysis coupled proton transport	GO:0015078	hydrogen ion transmembrane transporter activity	GO:0033177	proton-transporting two-sector ATPase complex, proton-transporting domain	KOG3025	Mitochondrial F1F0-ATP synthase, subunit c/ATP9/proteolipid
c104044_g2	412	glycoside hydrolase family 43 protein [Dothistroma septosporum NZE10]	--	--	--	--	--	P82594	138	2.63e-09	Extracellular exo-alpha-(1->5)-L-arabinofuranosidase OS=Streptomyces chartreusis PE=1 SV=1	PF04616//PF07664	Glycosyl hydrolases family 43//Ferrous iron transport protein B C terminus	GO:0015684//GO:0005975	ferrous iron transport//carbohydrate metabolic process	GO:0004553//GO:0015093	hydrolase activity, hydrolyzing O-glycosyl compounds//ferrous iron transmembrane transporter activity	GO:0016021	integral component of membrane	--	--
c104074_g1	890	hypothetical protein JCGZ_17357 [Jatropha curcas]	--	--	--	--	--	Q9FGH6	302	8.15e-29	Cation/H(+) antiporter 25 OS=Arabidopsis thaliana GN=CHX25 PE=2 SV=1	PF00999//PF02417	Sodium/hydrogen exchanger family//Chromate transporter	GO:0015703//GO:0055085//GO:0006885//GO:0006812	chromate transport//transmembrane transport//regulation of pH//cation transport	GO:0015299//GO:0015109	solute:proton antiporter activity//chromate transmembrane transporter activity	GO:0016021	integral component of membrane	KOG1650	Predicted K+/H+-antiporter
c104122_g1	905	hypothetical protein A1O9_12559 [Exophiala aquamarina CBS 119918]	--	--	--	--	--	--	--	--	--	PF14098//PF08718//PF02978//PF00343//PF01442	Small, acid-soluble spore protein I//Glycolipid transfer protein (GLTP)//Signal peptide binding domain//Carbohydrate phosphorylase//Apolipoprotein A1/A4/E domain	GO:0046836//GO:0042157//GO:0030436//GO:0006614//GO:0006869//GO:0005975	glycolipid transport//lipoprotein metabolic process//asexual sporulation//SRP-dependent cotranslational protein targeting to membrane//lipid transport//carbohydrate metabolic process	GO:0008312//GO:0008184//GO:0008289//GO:0051861//GO:0017089	7S RNA binding//glycogen phosphorylase activity//lipid binding//glycolipid binding//glycolipid transporter activity	GO:0005576//GO:0048500//GO:0005737	extracellular region//signal recognition particle//cytoplasm	--	--
c104178_g1	701	--	--	--	--	--	--	--	--	--	--	PF06422//PF11057//PF05434//PF00344	CDR ABC transporter//Cortexin of kidney//TMEM9//SecY translocase	GO:0015031//GO:0006810	protein transport//transport	GO:0042626//GO:0005524	ATPase activity, coupled to transmembrane movement of substances//ATP binding	GO:0031224//GO:0016020//GO:0016021	intrinsic component of membrane//membrane//integral component of membrane	--	--
c104222_g1	557	--	--	--	--	--	--	--	--	--	--	PF01813	ATP synthase subunit D	GO:0006810	transport	GO:0042626	ATPase activity, coupled to transmembrane movement of substances	--	--	--	--
c104269_g1	861	ATP synthase F0 subunit 8 (mitochondrion) [Phialocephala subalpina] >gi|336326754|gb|AEI52980.1| ATP synthase subunit 8 (mitochondrion) [Phialocephala subalpina]	Phialocephala subalpina voucher UAMH:11012 mitochondrion, complete genome	--	--	--	--	Q0H8Y5	157	2.09e-12	ATP synthase protein 8 OS=Ustilago maydis (strain 521 / FGSC 9021) GN=ATP8 PE=3 SV=1	PF05933//PF02326	Fungal ATP synthase protein 8 (A6L)//Plant ATP synthase F0	GO:0015986//GO:0015992	ATP synthesis coupled proton transport//proton transport	GO:0015078	hydrogen ion transmembrane transporter activity	GO:0000276	mitochondrial proton-transporting ATP synthase complex, coupling factor F(o)	--	--
c104330_g1	529	--	--	--	--	--	--	--	--	--	--	PF03253	Urea transporter	GO:0015840//GO:0071918	urea transport//urea transmembrane transport	GO:0015204	urea transmembrane transporter activity	GO:0016021	integral component of membrane	--	--
c104345_g2	247	cytochrome oxidase subunit 3 [Zymoseptoria tritici] >gi|155964388|gb|ABU40255.1| cytochrome oxidase subunit 3 (mitochondrion) [Zymoseptoria tritici]	Verticillium albo-atrum VaMs.102 cytochrome oxidase subunit III, mRNA	K02262	COX3	cytochrome c oxidase subunit 3	http://www.genome.jp/dbget-bin/www_bget?ko:K02262	P00422	279	6.82e-30	Cytochrome c oxidase subunit 3 OS=Neurospora crassa (strain ATCC 24698 / 74-OR23-1A / CBS 708.71 / DSM 1257 / FGSC 987) GN=cox-3 PE=1 SV=1	--	--	GO:0015992//GO:0006123//GO:0019646	proton transport//mitochondrial electron transport, cytochrome c to oxygen//aerobic electron transport chain	GO:0004129	cytochrome-c oxidase activity	GO:0005739//GO:0045277//GO:0016021	mitochondrion//respiratory chain complex IV//integral component of membrane	KOG4664	Cytochrome oxidase subunit III and related proteins
c104345_g3	226	cytochrome c oxidase subunit III (mitochondrion) [Phialocephala subalpina] >gi|336326751|gb|AEI52977.1| cytochrome oxidase subunit 3 (mitochondrion) [Phialocephala subalpina]	Verticillium nigrescens strain 193 cytochrome oxidase subunit III (cox3) gene, partial cds; mitochondrial	K02262	COX3	cytochrome c oxidase subunit 3	http://www.genome.jp/dbget-bin/www_bget?ko:K02262	P00422	266	3.74e-28	Cytochrome c oxidase subunit 3 OS=Neurospora crassa (strain ATCC 24698 / 74-OR23-1A / CBS 708.71 / DSM 1257 / FGSC 987) GN=cox-3 PE=1 SV=1	PF00510	Cytochrome c oxidase subunit III	GO:0006123//GO:0019646//GO:0015992	mitochondrial electron transport, cytochrome c to oxygen//aerobic electron transport chain//proton transport	GO:0015002//GO:0004129	heme-copper terminal oxidase activity//cytochrome-c oxidase activity	GO:0016021//GO:0005739//GO:0045277//GO:0016020	integral component of membrane//mitochondrion//respiratory chain complex IV//membrane	KOG4664	Cytochrome oxidase subunit III and related proteins
c104438_g1	387	--	--	--	--	--	--	--	--	--	--	PF05511	Mitochondrial ATP synthase coupling factor 6	GO:0015992//GO:0015986	proton transport//ATP synthesis coupled proton transport	GO:0015078	hydrogen ion transmembrane transporter activity	GO:0000276	mitochondrial proton-transporting ATP synthase complex, coupling factor F(o)	--	--
c104461_g1	294	hypothetical protein MPH_08717 [Macrophomina phaseolina MS6]	Verticillium albo-atrum VaMs.102 het-c, mRNA	--	--	--	--	O95397	128	2.76e-08	Putative protein PLEKHA9 OS=Homo sapiens GN=PLEKHA8P1 PE=5 SV=1	PF08718	Glycolipid transfer protein (GLTP)	GO:0046836	glycolipid transport	GO:0017089//GO:0051861	glycolipid transporter activity//glycolipid binding	GO:0005737	cytoplasm	KOG3221	Glycolipid transfer protein
c104565_g1	600	PREDICTED: uncharacterized protein LOC103833330 [Brassica rapa]	--	--	--	--	--	--	--	--	--	PF00358	phosphoenolpyruvate-dependent sugar phosphotransferase system, EIIA 1	GO:0008643//GO:0009401//GO:0006810	carbohydrate transport//phosphoenolpyruvate-dependent sugar phosphotransferase system//transport	GO:0005351	sugar:proton symporter activity	GO:0016020	membrane	--	--
c104617_g1	214	ATPase beta subunit [Pterocomma populeum]	Mycosphaerella graminicola IPO323 ATP synthase F1-sector subunit beta (MYCGRDRAFT_103505) mRNA, complete cds	K02133	ATPeF1B, ATP5B, ATP2	F-type H+-transporting ATPase subunit beta	http://www.genome.jp/dbget-bin/www_bget?ko:K02133	Q07233	356	1.29e-42	ATP synthase subunit beta, mitochondrial (Fragment) OS=Schizaphis graminum PE=1 SV=1	PF00006	ATP synthase alpha/beta family, nucleotide-binding domain	GO:0015986//GO:0006119//GO:0015992	ATP synthesis coupled proton transport//oxidative phosphorylation//proton transport	GO:0005524//GO:0046933//GO:0008553	ATP binding//proton-transporting ATP synthase activity, rotational mechanism//hydrogen-exporting ATPase activity, phosphorylative mechanism	GO:0045259//GO:0045261	proton-transporting ATP synthase complex//proton-transporting ATP synthase complex, catalytic core F(1)	KOG1350	F0F1-type ATP synthase, beta subunit
c104799_g1	560	hypothetical protein COCCADRAFT_31933 [Bipolaris zeicola 26-R-13] >gi|576925111|gb|EUC39217.1| hypothetical protein COCCADRAFT_31933 [Bipolaris zeicola 26-R-13]	Pyrenophora tritici-repentis Pt-1C-BFP conserved hypothetical protein, mRNA	--	--	--	--	--	--	--	--	PF03612	Sorbitol phosphotransferase enzyme II N-terminus	GO:0009401//GO:0008643	phosphoenolpyruvate-dependent sugar phosphotransferase system//carbohydrate transport	GO:0008982	protein-N(PI)-phosphohistidine-sugar phosphotransferase activity	GO:0016021//GO:0009357	integral component of membrane//protein-N(PI)-phosphohistidine-sugar phosphotransferase complex	--	--
c104811_g1	299	hypothetical protein SNOG_04313 [Phaeosphaeria nodorum SN15] >gi|111066953|gb|EAT88073.1| hypothetical protein SNOG_04313 [Phaeosphaeria nodorum SN15]	Phaeosphaeria nodorum SN15 hypothetical protein partial mRNA	--	--	--	--	Q870C4	193	1.24e-17	ATP synthase subunit 4, mitochondrial OS=Paracoccidioides brasiliensis GN=ATP4 PE=2 SV=1	--	--	GO:0015986//GO:0015992//GO:0006119//GO:0035786	ATP synthesis coupled proton transport//proton transport//oxidative phosphorylation//protein complex oligomerization	GO:0046961	proton-transporting ATPase activity, rotational mechanism	GO:0000274	mitochondrial proton-transporting ATP synthase, stator stalk	--	--
c10503_g1	221	--	--	--	--	--	--	--	--	--	--	PF06800	Sugar transport protein	GO:0034219//GO:0008643	carbohydrate transmembrane transport//carbohydrate transport	GO:0015144	carbohydrate transmembrane transporter activity	GO:0016021	integral component of membrane	--	--
c105212_g1	528	hypothetical protein PFL1_00701 [Pseudozyma flocculosa PF-1] >gi|521587806|gb|EPQ31366.1| hypothetical protein PFL1_00701 [Pseudozyma flocculosa PF-1]	Stachybotrys elegans clone Se4645 hypothetical protein mRNA, complete cds	K02183	CALM	calmodulin	http://www.genome.jp/dbget-bin/www_bget?ko:K02183	O94739	705	9.03e-94	Calmodulin OS=Pleurotus ostreatus GN=CMD1 PE=2 SV=3	PF13405//PF13202//PF03874//PF10591//PF02563//PF13499//PF00036	EF-hand domain//EF hand//RNA polymerase Rpb4//Secreted protein acidic and rich in cysteine Ca binding region//Polysaccharide biosynthesis/export protein//EF-hand domain pair//EF hand	GO:0006351//GO:0006144//GO:0007165//GO:0015774//GO:0006206	transcription, DNA-templated//purine nucleobase metabolic process//signal transduction//polysaccharide transport//pyrimidine nucleobase metabolic process	GO:0015159//GO:0005509//GO:0003899	polysaccharide transmembrane transporter activity//calcium ion binding//DNA-directed RNA polymerase activity	GO:0005730//GO:0016020//GO:0005578	nucleolus//membrane//proteinaceous extracellular matrix	KOG0027	Calmodulin and related proteins (EF-Hand superfamily)
c10522_g1	529	PREDICTED: biogenesis of lysosome-related organelles complex 1 subunit 5-like isoform X1 [Apis mellifera] >gi|572263786|ref|XP_006610089.1| PREDICTED: biogenesis of lysosome-related organelles complex 1 subunit 5-like [Apis dorsata]	--	--	--	--	--	--	--	--	--	PF14942//PF00430	Organelle biogenesis, Muted-like protein//ATP synthase B/B' CF(0)	GO:0015986//GO:0015992	ATP synthesis coupled proton transport//proton transport	GO:0015078	hydrogen ion transmembrane transporter activity	GO:0031083//GO:0045263//GO:0030133	BLOC-1 complex//proton-transporting ATP synthase complex, coupling factor F(o)//transport vesicle	--	--
c105328_g1	573	putative Uncharacterized amino-acid permease C15C4.04c [Glarea lozoyensis 74030]	--	--	--	--	--	O60113	386	3.72e-42	Uncharacterized amino-acid permease C15C4.04c OS=Schizosaccharomyces pombe (strain 972 / ATCC 24843) GN=SPBC15C4.04c PE=3 SV=1	PF13520//PF00324	Amino acid permease//Amino acid permease	GO:0006810//GO:0003333//GO:0055085//GO:0006865	transport//amino acid transmembrane transport//transmembrane transport//amino acid transport	GO:0015171	amino acid transmembrane transporter activity	GO:0016020	membrane	KOG1289	Amino acid transporters
c105354_g1	703	--	--	--	--	--	--	--	--	--	--	PF01213//PF00430	Adenylate cyclase associated (CAP) N terminal//ATP synthase B/B' CF(0)	GO:0015992//GO:0015986//GO:0007010	proton transport//ATP synthesis coupled proton transport//cytoskeleton organization	GO:0003779//GO:0015078	actin binding//hydrogen ion transmembrane transporter activity	GO:0045263	proton-transporting ATP synthase complex, coupling factor F(o)	--	--
c105361_g1	636	--	--	--	--	--	--	--	--	--	--	PF02313//PF00895	Fumarate reductase subunit D//ATP synthase protein 8	GO:0015992//GO:0015986//GO:0006106	proton transport//ATP synthesis coupled proton transport//fumarate metabolic process	GO:0015078	hydrogen ion transmembrane transporter activity	GO:0016020//GO:0000276	membrane//mitochondrial proton-transporting ATP synthase complex, coupling factor F(o)	--	--
c105399_g1	791	hypothetical protein SNOG_15659 [Phaeosphaeria nodorum SN15] >gi|111055914|gb|EAT77034.1| hypothetical protein SNOG_15659 [Phaeosphaeria nodorum SN15]	Aspergillus oryzae RIB40 ATP synthase subunit 5, mRNA	K02137	ATPeF0O, ATP5O, ATP5	F-type H+-transporting ATPase subunit O	http://www.genome.jp/dbget-bin/www_bget?ko:K02137	Q9P602	626	2.18e-79	ATP synthase subunit 5, mitochondrial OS=Neurospora crassa (strain ATCC 24698 / 74-OR23-1A / CBS 708.71 / DSM 1257 / FGSC 987) GN=atp-5 PE=3 SV=2	PF00213	ATP synthase delta (OSCP) subunit	GO:0015986	ATP synthesis coupled proton transport	GO:0046933	proton-transporting ATP synthase activity, rotational mechanism	GO:0045259	proton-transporting ATP synthase complex	KOG1662	Mitochondrial F1F0-ATP synthase, subunit OSCP/ATP5
c105401_g1	1950	PREDICTED: MATE efflux family protein 5 [Vitis vinifera]	PREDICTED: Glycine max MATE efflux family protein 9-like (LOC100798370), mRNA	K03327	TC.MATE, SLC47A, norM, mdtK, dinF	multidrug resistance protein, MATE family	http://www.genome.jp/dbget-bin/www_bget?ko:K03327	Q9SIA4	1045	2.56e-133	MATE efflux family protein 5 OS=Arabidopsis thaliana GN=DTXL1 PE=3 SV=1	PF01554	MatE	GO:0015893//GO:0055085//GO:0006810//GO:0006855	drug transport//transmembrane transport//transport//drug transmembrane transport	GO:0015238//GO:0015297	drug transmembrane transporter activity//antiporter activity	GO:0009507//GO:0016020	chloroplast//membrane	KOG1347	Uncharacterized membrane protein, predicted efflux pump
c105420_g5	6948	UNKNOWN [Stylonychia lemnae]	Osyris lanceolata 26S ribosomal RNA gene, partial sequence	--	--	--	--	Q8TGM7	201	1.63e-16	Putative uncharacterized protein ART2 OS=Saccharomyces cerevisiae (strain ATCC 204508 / S288c) GN=ART2 PE=5 SV=1	PF04911	ATP synthase j chain	GO:0015992//GO:0015986	proton transport//ATP synthesis coupled proton transport	GO:0015078	hydrogen ion transmembrane transporter activity	GO:0045263	proton-transporting ATP synthase complex, coupling factor F(o)	--	--
c105477_g1	534	hypothetical protein MPH_09348 [Macrophomina phaseolina MS6]	--	--	--	--	--	--	--	--	--	PF06459	Ryanodine Receptor TM 4-6	GO:0006816//GO:0006874	calcium ion transport//cellular calcium ion homeostasis	GO:0005219	ryanodine-sensitive calcium-release channel activity	GO:0005622//GO:0016021	intracellular//integral component of membrane	--	--
c105629_g1	489	cytochrome c oxidase subunit V [Marssonina brunnea f. sp. 'multigermtubi' MB_m1] >gi|406863153|gb|EKD16201.1| cytochrome c oxidase subunit V [Marssonina brunnea f. sp. 'multigermtubi' MB_m1]	--	--	--	--	--	P06810	311	2.43e-34	Cytochrome c oxidase polypeptide 5, mitochondrial OS=Neurospora crassa (strain ATCC 24698 / 74-OR23-1A / CBS 708.71 / DSM 1257 / FGSC 987) GN=cya-4 PE=3 SV=2	PF02936	Cytochrome c oxidase subunit IV	GO:0006123//GO:0015992	mitochondrial electron transport, cytochrome c to oxygen//proton transport	GO:0004129	cytochrome-c oxidase activity	GO:0045277	respiratory chain complex IV	--	--
c105629_g2	314	Cytochrome c oxidase subunit IV [Macrophomina phaseolina MS6]	--	--	--	--	--	P06810	162	1.5e-13	Cytochrome c oxidase polypeptide 5, mitochondrial OS=Neurospora crassa (strain ATCC 24698 / 74-OR23-1A / CBS 708.71 / DSM 1257 / FGSC 987) GN=cya-4 PE=3 SV=2	PF02936	Cytochrome c oxidase subunit IV	GO:0006123//GO:0015992	mitochondrial electron transport, cytochrome c to oxygen//proton transport	GO:0004129	cytochrome-c oxidase activity	GO:0045277	respiratory chain complex IV	--	--
c105660_g1	431	--	--	--	--	--	--	--	--	--	--	PF00858	Amiloride-sensitive sodium channel	GO:0006814	sodium ion transport	GO:0005272	sodium channel activity	GO:0016020	membrane	--	--
c105990_g1	595	plasma membrane ATPase [Pyrenophora tritici-repentis Pt-1C-BFP] >gi|187980217|gb|EDU46843.1| plasma membrane ATPase [Pyrenophora tritici-repentis Pt-1C-BFP]	Pyrenophora tritici-repentis Pt-1C-BFP plasma membrane ATPase, mRNA	--	--	--	--	P09627	184	2.07e-14	Plasma membrane ATPase 1 OS=Schizosaccharomyces pombe (strain 972 / ATCC 24843) GN=pma1 PE=1 SV=1	--	--	GO:0006754//GO:0006812//GO:0006200	ATP biosynthetic process//cation transport//ATP catabolic process	GO:0005524//GO:0015662//GO:0046872	ATP binding//ATPase activity, coupled to transmembrane movement of ions, phosphorylative mechanism//metal ion binding	GO:0016021	integral component of membrane	--	--
c106054_g1	1117	RecName: Full=50S ribosomal protein L10, chloroplastic; AltName: Full=CL10; Flags: Precursor [Nicotiana tabacum] >gi|3298441|dbj|BAA31511.1| chloroplast ribosomal protein L10 [Nicotiana tabacum]	--	K02864	RP-L10, MRPL10, rplJ	large subunit ribosomal protein L10	http://www.genome.jp/dbget-bin/www_bget?ko:K02864	O80362	730	1.98e-93	50S ribosomal protein L10, chloroplastic OS=Nicotiana tabacum GN=RPL10 PE=2 SV=1	PF00466//PF06422//PF05365	Ribosomal protein L10//CDR ABC transporter//Ubiquinol-cytochrome C reductase, UQCRX/QCR9 like	GO:0006810//GO:0006122//GO:0042254	transport//mitochondrial electron transport, ubiquinol to cytochrome c//ribosome biogenesis	GO:0005524//GO:0019843//GO:0042626	ATP binding//rRNA binding//ATPase activity, coupled to transmembrane movement of substances	GO:0005622//GO:0009507//GO:0005840//GO:0005740//GO:0005750//GO:0016021	intracellular//chloroplast//ribosome//mitochondrial envelope//mitochondrial respiratory chain complex III//integral component of membrane	--	--
c106119_g1	934	BnaC04g38550D [Brassica napus]	Euphorbia characias calmodulin mRNA, complete cds	K02183	CALM	calmodulin	http://www.genome.jp/dbget-bin/www_bget?ko:K02183	P17928	762	2.99e-100	Calmodulin OS=Medicago sativa GN=CAL1 PE=2 SV=2	PF02563//PF13499//PF00036//PF13202//PF13405//PF10591//PF03874	Polysaccharide biosynthesis/export protein//EF-hand domain pair//EF hand//EF hand//EF-hand domain//Secreted protein acidic and rich in cysteine Ca binding region//RNA polymerase Rpb4	GO:0015774//GO:0006206//GO:0007165//GO:0006144//GO:0006351	polysaccharide transport//pyrimidine nucleobase metabolic process//signal transduction//purine nucleobase metabolic process//transcription, DNA-templated	GO:0003899//GO:0005509//GO:0015159	DNA-directed RNA polymerase activity//calcium ion binding//polysaccharide transmembrane transporter activity	GO:0005578//GO:0016020//GO:0005730	proteinaceous extracellular matrix//membrane//nucleolus	KOG0027	Calmodulin and related proteins (EF-Hand superfamily)
c106139_g1	1212	unknown [Picea sitchensis]	--	K02140	ATPeFG, ATP5L, ATP20	F-type H+-transporting ATPase subunit g	http://www.genome.jp/dbget-bin/www_bget?ko:K02140	--	--	--	--	PF04718	Mitochondrial ATP synthase g subunit	GO:0015992//GO:0015986	proton transport//ATP synthesis coupled proton transport	GO:0015078	hydrogen ion transmembrane transporter activity	GO:0000276	mitochondrial proton-transporting ATP synthase complex, coupling factor F(o)	--	--
c106144_g1	1683	hypothetical protein PRUPE_ppa008674mg [Prunus persica] >gi|462405092|gb|EMJ10556.1| hypothetical protein PRUPE_ppa008674mg [Prunus persica]	--	K02136	ATPeF1G, ATP5C1, ATP3	F-type H+-transporting ATPase subunit gamma	http://www.genome.jp/dbget-bin/www_bget?ko:K02136	P26360	1032	1.13e-134	ATP synthase subunit gamma, mitochondrial OS=Ipomoea batatas GN=ATPC PE=1 SV=2	PF00231//PF09127	ATP synthase//Leukotriene A4 hydrolase, C-terminal	GO:0006119//GO:0019370//GO:0015986//GO:0015992	oxidative phosphorylation//leukotriene biosynthetic process//ATP synthesis coupled proton transport//proton transport	GO:0046933//GO:0008237//GO:0008270//GO:0046961	proton-transporting ATP synthase activity, rotational mechanism//metallopeptidase activity//zinc ion binding//proton-transporting ATPase activity, rotational mechanism	GO:0045259//GO:0045261	proton-transporting ATP synthase complex//proton-transporting ATP synthase complex, catalytic core F(1)	KOG1531	F0F1-type ATP synthase, gamma subunit
c106224_g2	305	--	--	--	--	--	--	--	--	--	--	PF06422	CDR ABC transporter	GO:0006810	transport	GO:0005524//GO:0042626	ATP binding//ATPase activity, coupled to transmembrane movement of substances	GO:0016021	integral component of membrane	--	--
c106322_g1	800	hypothetical protein SNOG_12371 [Phaeosphaeria nodorum SN15] >gi|111059064|gb|EAT80184.1| hypothetical protein SNOG_12371 [Phaeosphaeria nodorum SN15]	Phaeosphaeria nodorum SN15 hypothetical protein partial mRNA	--	--	--	--	P15710	329	3.38e-33	Phosphate-repressible phosphate permease OS=Neurospora crassa (strain ATCC 24698 / 74-OR23-1A / CBS 708.71 / DSM 1257 / FGSC 987) GN=pho-4 PE=3 SV=1	PF01384	Phosphate transporter family	GO:0006817	phosphate ion transport	GO:0005315	inorganic phosphate transmembrane transporter activity	GO:0016020	membrane	--	--
c106594_g1	1185	PREDICTED: zinc transporter 5-like [Solanum tuberosum]	--	K14709	SLC39A1_2_3, ZIP1_2_3	solute carrier family 39 (zinc transporter), member 1/2/3	http://www.genome.jp/dbget-bin/www_bget?ko:K14709	O23039	780	1.03e-98	Zinc transporter 5 OS=Arabidopsis thaliana GN=ZIP5 PE=2 SV=1	PF02535//PF01940	ZIP Zinc transporter//Integral membrane protein DUF92	GO:0030001//GO:0055085	metal ion transport//transmembrane transport	GO:0046873	metal ion transmembrane transporter activity	GO:0016020//GO:0016021	membrane//integral component of membrane	KOG1558	Fe2+/Zn2+ regulated transporter
c106640_g1	491	retrotransposon protein, putative, unclassified [Oryza sativa Japonica Group]	--	--	--	--	--	P10978	198	3.53e-17	Retrovirus-related Pol polyprotein from transposon TNT 1-94 OS=Nicotiana tabacum PE=2 SV=1	PF03840	Preprotein translocase SecG subunit	GO:0009306//GO:0015031	protein secretion//protein transport	GO:0015450	P-P-bond-hydrolysis-driven protein transmembrane transporter activity	GO:0009941//GO:0016021	chloroplast envelope//integral component of membrane	--	--
c106665_g1	613	hypothetical protein A1O1_01441 [Capronia coronata CBS 617.96] >gi|590021118|gb|EXJ96315.1| hypothetical protein A1O1_01441 [Capronia coronata CBS 617.96]	Fusarium fujikuroi IMI 58289 draft genome, chromosome FFUJ_chr06	K16261	YAT	yeast amino acid transporter	http://www.genome.jp/dbget-bin/www_bget?ko:K16261	Q9URZ4	343	6.08e-36	Cationic amino acid transporter 1 OS=Schizosaccharomyces pombe (strain 972 / ATCC 24843) GN=cat1 PE=1 SV=3	PF13520//PF09604//PF00324	Amino acid permease//F subunit of K+-transporting ATPase (Potass_KdpF)//Amino acid permease	GO:0043462//GO:0055085//GO:0006810//GO:0006813//GO:0006865//GO:0003333	regulation of ATPase activity//transmembrane transport//transport//potassium ion transport//amino acid transport//amino acid transmembrane transport	GO:0015171//GO:0008556	amino acid transmembrane transporter activity//potassium-transporting ATPase activity	GO:0016020//GO:0005886	membrane//plasma membrane	--	--
c106789_g1	490	--	--	--	--	--	--	--	--	--	--	PF06422	CDR ABC transporter	GO:0006810	transport	GO:0042626//GO:0005524	ATPase activity, coupled to transmembrane movement of substances//ATP binding	GO:0016021	integral component of membrane	--	--
c106811_g1	695	--	--	--	--	--	--	--	--	--	--	PF02046	Cytochrome c oxidase subunit VIa	GO:0015992//GO:0006123	proton transport//mitochondrial electron transport, cytochrome c to oxygen	GO:0004129	cytochrome-c oxidase activity	GO:0005743//GO:0045277//GO:0005751	mitochondrial inner membrane//respiratory chain complex IV//mitochondrial respiratory chain complex IV	--	--
c106836_g1	1060	hypothetical protein POPTR_0005s25660g [Populus trichocarpa] >gi|567883293|ref|XP_006434205.1| hypothetical protein CICLE_v10002719mg [Citrus clementina] >gi|567883295|ref|XP_006434206.1| hypothetical protein CICLE_v10002719mg [Citrus clementina] >gi|568837556|ref|XP_006472789.1| PREDICTED: V-type proton ATPase 16 kDa proteolipid subunit-like [Citrus sinensis] >gi|590593899|ref|XP_007017703.1| AT…	Tamarix hispida vacuolar membrane H+-ATPase c subunit (VHAc1) mRNA, complete cds	K02155	ATPeV0C, ATP6L	V-type H+-transporting ATPase 16kDa proteolipid subunit	http://www.genome.jp/dbget-bin/www_bget?ko:K02155	Q43434	650	2.03e-82	V-type proton ATPase 16 kDa proteolipid subunit OS=Gossypium hirsutum GN=CVA16-2 PE=2 SV=1	PF00137//PF01350	ATP synthase subunit C//Flavivirus non-structural protein NS4A	GO:0016070//GO:0015991//GO:0015992//GO:0016032	RNA metabolic process//ATP hydrolysis coupled proton transport//proton transport//viral process	GO:0015078	hydrogen ion transmembrane transporter activity	GO:0005774//GO:0033179//GO:0019012//GO:0016021//GO:0005886//GO:0033177	vacuolar membrane//proton-transporting V-type ATPase, V0 domain//virion//integral component of membrane//plasma membrane//proton-transporting two-sector ATPase complex, proton-transporting domain	KOG0232	Vacuolar H+-ATPase V0 sector, subunits c/c'
c106917_g2	571	hypothetical protein PTT_14618 [Pyrenophora teres f. teres 0-1] >gi|311321769|gb|EFQ89202.1| hypothetical protein PTT_14618 [Pyrenophora teres f. teres 0-1]	Phaeosphaeria nodorum SN15 hypothetical protein partial mRNA	K02152	ATPeV1G, ATP6G	V-type H+-transporting ATPase subunit G	http://www.genome.jp/dbget-bin/www_bget?ko:K02152	P78713	297	1.57e-32	V-type proton ATPase subunit G OS=Neurospora crassa (strain ATCC 24698 / 74-OR23-1A / CBS 708.71 / DSM 1257 / FGSC 987) GN=vma-10 PE=3 SV=1	PF00430//PF10186	ATP synthase B/B' CF(0)//UV radiation resistance protein and autophagy-related subunit 14	GO:0015986//GO:0015992//GO:0010508	ATP synthesis coupled proton transport//proton transport//positive regulation of autophagy	GO:0015078//GO:0016820	hydrogen ion transmembrane transporter activity//hydrolase activity, acting on acid anhydrides, catalyzing transmembrane movement of substances	GO:0016471//GO:0045263	vacuolar proton-transporting V-type ATPase complex//proton-transporting ATP synthase complex, coupling factor F(o)	KOG1772	Vacuolar H+-ATPase V1 sector, subunit G
c106927_g1	614	ADP-ribosylation factor-like protein [Cerapachys biroi]	Plasmodium falciparum 3D7 chromosome 10, complete sequence	K07942	ARL1	ADP-ribosylation factor-like protein 1	http://www.genome.jp/dbget-bin/www_bget?ko:K07942	Q20758	467	6.9e-57	ADP-ribosylation factor-like protein 1 OS=Caenorhabditis elegans GN=arl-1 PE=3 SV=2	PF00503//PF08477//PF00025//PF04670//PF00448//PF02421//PF01926//PF00005//PF10662//PF00071	G-protein alpha subunit//Miro-like protein//ADP-ribosylation factor family//Gtr1/RagA G protein conserved region//SRP54-type protein, GTPase domain//Ferrous iron transport protein B//50S ribosome-binding GTPase//ABC transporter//Ethanolamine utilisation - propanediol utilisation//Ras family	GO:0007264//GO:0006576//GO:0007165//GO:0006614//GO:0015684//GO:0007186	small GTPase mediated signal transduction//cellular biogenic amine metabolic process//signal transduction//SRP-dependent cotranslational protein targeting to membrane//ferrous iron transport//G-protein coupled receptor signaling pathway	GO:0005524//GO:0019001//GO:0003924//GO:0005525//GO:0031683//GO:0004871//GO:0016887//GO:0015093	ATP binding//guanyl nucleotide binding//GTPase activity//GTP binding//G-protein beta/gamma-subunit complex binding//signal transducer activity//ATPase activity//ferrous iron transmembrane transporter activity	GO:0005737//GO:0005634//GO:0005622//GO:0016021	cytoplasm//nucleus//intracellular//integral component of membrane	KOG0072	GTP-binding ADP-ribosylation factor-like protein ARL1
c107020_g1	302	--	--	--	--	--	--	--	--	--	--	PF00895	ATP synthase protein 8	GO:0015992//GO:0015986	proton transport//ATP synthesis coupled proton transport	GO:0015078	hydrogen ion transmembrane transporter activity	GO:0000276	mitochondrial proton-transporting ATP synthase complex, coupling factor F(o)	--	--
c107049_g1	781	hypothetical protein DOTSEDRAFT_73495 [Dothistroma septosporum NZE10]	--	--	--	--	--	--	--	--	--	PF02535//PF05405	ZIP Zinc transporter//Mitochondrial ATP synthase B chain precursor (ATP-synt_B)	GO:0055085//GO:0015986//GO:0030001//GO:0015992	transmembrane transport//ATP synthesis coupled proton transport//metal ion transport//proton transport	GO:0046873//GO:0015078	metal ion transmembrane transporter activity//hydrogen ion transmembrane transporter activity	GO:0000276//GO:0016020	mitochondrial proton-transporting ATP synthase complex, coupling factor F(o)//membrane	--	--
c10706_g2	359	hypothetical protein SNOG_15648 [Phaeosphaeria nodorum SN15] >gi|111055903|gb|EAT77023.1| hypothetical protein SNOG_15648 [Phaeosphaeria nodorum SN15]	Pyrenophora teres f. teres 0-1 acetate--CoA ligase, partial mRNA	K01895	ACSS, acs	acetyl-CoA synthetase	http://www.genome.jp/dbget-bin/www_bget?ko:K01895	P16929	497	2.65e-58	Acetyl-coenzyme A synthetase OS=Neurospora crassa (strain ATCC 24698 / 74-OR23-1A / CBS 708.71 / DSM 1257 / FGSC 987) GN=acu-5 PE=2 SV=2	PF05052//PF00501	MerE protein//AMP-binding enzyme	GO:0008152//GO:0019427//GO:0019654//GO:0006096//GO:0016573//GO:0019643//GO:0015694//GO:0006094	metabolic process//acetyl-CoA biosynthetic process from acetate//acetate fermentation//glycolytic process//histone acetylation//reductive tricarboxylic acid cycle//mercury ion transport//gluconeogenesis	GO:0016880//GO:0015097//GO:0003824//GO:0016208//GO:0003987	acid-ammonia (or amide) ligase activity//mercury ion transmembrane transporter activity//catalytic activity//AMP binding//acetate-CoA ligase activity	GO:0005829//GO:0016020//GO:0005739	cytosol//membrane//mitochondrion	KOG1175	Acyl-CoA synthetase
c107209_g1	410	--	--	--	--	--	--	--	--	--	--	PF04145	Ctr copper transporter family	GO:0006825//GO:0035434	copper ion transport//copper ion transmembrane transport	GO:0005375	copper ion transmembrane transporter activity	GO:0016021	integral component of membrane	--	--
c107211_g1	789	--	--	--	--	--	--	--	--	--	--	PF10186//PF09726//PF01496	UV radiation resistance protein and autophagy-related subunit 14//Transmembrane protein//V-type ATPase 116kDa subunit family	GO:0015992//GO:0015991//GO:0010508	proton transport//ATP hydrolysis coupled proton transport//positive regulation of autophagy	GO:0015078	hydrogen ion transmembrane transporter activity	GO:0033179//GO:0016021	proton-transporting V-type ATPase, V0 domain//integral component of membrane	--	--
c107216_g2	386	hypothetical protein SNOG_06166 [Phaeosphaeria nodorum SN15] >gi|160706949|gb|EAT85997.2| hypothetical protein SNOG_06166 [Phaeosphaeria nodorum SN15]	--	--	--	--	--	P51533	332	1.53e-34	ATP-dependent permease PDR10 OS=Saccharomyces cerevisiae (strain ATCC 204508 / S288c) GN=PDR10 PE=3 SV=1	PF01529//PF01061	DHHC palmitoyltransferase//ABC-2 type transporter	GO:0006810//GO:0006200	transport//ATP catabolic process	GO:0042626//GO:0005524//GO:0008270	ATPase activity, coupled to transmembrane movement of substances//ATP binding//zinc ion binding	GO:0016020//GO:0016021	membrane//integral component of membrane	KOG0061	Transporter, ABC superfamily (Breast cancer resistance protein)
c107226_g1	669	hypothetical protein SNOG_09636 [Phaeosphaeria nodorum SN15] >gi|160702629|gb|EAT82901.2| hypothetical protein SNOG_09636 [Phaeosphaeria nodorum SN15]	--	K01536	E3.6.3.7	Na+-exporting ATPase	http://www.genome.jp/dbget-bin/www_bget?ko:K01536	Q01896	381	7.26e-40	Sodium transport ATPase 2 OS=Saccharomyces cerevisiae (strain ATCC 204508 / S288c) GN=ENA2 PE=1 SV=1	PF03007	Wax ester synthase-like Acyl-CoA acyltransferase domain	GO:0006754//GO:0006812//GO:0045017//GO:0042967//GO:0046486	ATP biosynthetic process//cation transport//glycerolipid biosynthetic process//acyl-carrier-protein biosynthetic process//glycerolipid metabolic process	GO:0046872//GO:0005524//GO:0015662//GO:0004144	metal ion binding//ATP binding//ATPase activity, coupled to transmembrane movement of ions, phosphorylative mechanism//diacylglycerol O-acyltransferase activity	GO:0016021	integral component of membrane	--	--
c107226_g2	835	hypothetical protein SNOG_09636 [Phaeosphaeria nodorum SN15] >gi|160702629|gb|EAT82901.2| hypothetical protein SNOG_09636 [Phaeosphaeria nodorum SN15]	Phaeosphaeria nodorum SN15 hypothetical protein partial mRNA	--	--	--	--	Q12691	858	7.57e-105	Sodium transport ATPase 5 OS=Saccharomyces cerevisiae (strain ATCC 204508 / S288c) GN=ENA5 PE=1 SV=1	--	--	GO:0006812//GO:0006754	cation transport//ATP biosynthetic process	GO:0005524//GO:0046872//GO:0015662	ATP binding//metal ion binding//ATPase activity, coupled to transmembrane movement of ions, phosphorylative mechanism	GO:0016021	integral component of membrane	KOG0202	Ca2+ transporting ATPase
c107530_g1	661	--	--	--	--	--	--	--	--	--	--	PF00895	ATP synthase protein 8	GO:0015992//GO:0015986	proton transport//ATP synthesis coupled proton transport	GO:0015078	hydrogen ion transmembrane transporter activity	GO:0000276	mitochondrial proton-transporting ATP synthase complex, coupling factor F(o)	--	--
c1079_g1	514	hypothetical protein MELLADRAFT_52671 [Melampsora larici-populina 98AG31] >gi|328856844|gb|EGG05963.1| hypothetical protein MELLADRAFT_52671 [Melampsora larici-populina 98AG31]	--	K02151	ATPeV1F, ATP6S14	V-type H+-transporting ATPase subunit F	http://www.genome.jp/dbget-bin/www_bget?ko:K02151	Q9Y756	418	8.6e-51	V-type proton ATPase subunit F OS=Neurospora crassa (strain ATCC 24698 / 74-OR23-1A / CBS 708.71 / DSM 1257 / FGSC 987) GN=vma-7 PE=3 SV=1	PF01990	ATP synthase (F/14-kDa) subunit	GO:0015991//GO:0034220//GO:0015992//GO:0006119//GO:0015986	ATP hydrolysis coupled proton transport//ion transmembrane transport//proton transport//oxidative phosphorylation//ATP synthesis coupled proton transport	GO:0046961//GO:0046933	proton-transporting ATPase activity, rotational mechanism//proton-transporting ATP synthase activity, rotational mechanism	GO:0033180//GO:0045259	proton-transporting V-type ATPase, V1 domain//proton-transporting ATP synthase complex	KOG3432	Vacuolar H+-ATPase V1 sector, subunit F
c107_g1	706	--	--	--	--	--	--	--	--	--	--	PF00895//PF08988	ATP synthase protein 8//Protein of unknown function (DUF1895)	GO:0009405//GO:0015992//GO:0015986	pathogenesis//proton transport//ATP synthesis coupled proton transport	GO:0015078	hydrogen ion transmembrane transporter activity	GO:0000276	mitochondrial proton-transporting ATP synthase complex, coupling factor F(o)	--	--
c108217_g1	589	conserved hypothetical protein [Riptortus pedestris]	--	--	--	--	--	--	--	--	--	PF01733	Nucleoside transporter	GO:0015858//GO:0006810	nucleoside transport//transport	GO:0005337	nucleoside transmembrane transporter activity	GO:0016021	integral component of membrane	--	--
c108235_g1	662	PREDICTED: cytochrome b-c1 complex subunit 9-like [Malus domestica]	--	K00419	QCR9, UCRC	ubiquinol-cytochrome c reductase subunit 9	http://www.genome.jp/dbget-bin/www_bget?ko:K00419	P46270	181	6.22e-16	Cytochrome b-c1 complex subunit 9 OS=Solanum tuberosum PE=1 SV=1	PF05365//PF06783	Ubiquinol-cytochrome C reductase, UQCRX/QCR9 like//Uncharacterised protein family (UPF0239)	GO:0006122	mitochondrial electron transport, ubiquinol to cytochrome c	--	--	GO:0016021//GO:0005750//GO:0005740	integral component of membrane//mitochondrial respiratory chain complex III//mitochondrial envelope	--	--
c108258_g1	1115	PREDICTED: uncharacterized protein LOC103323789 [Prunus mume]	--	--	--	--	--	--	--	--	--	PF00420//PF01284//PF00895	NADH-ubiquinone/plastoquinone oxidoreductase chain 4L//Membrane-associating domain//ATP synthase protein 8	GO:0015986//GO:0015992//GO:0042773//GO:0055114	ATP synthesis coupled proton transport//proton transport//ATP synthesis coupled electron transport//oxidation-reduction process	GO:0015078//GO:0016651	hydrogen ion transmembrane transporter activity//oxidoreductase activity, acting on NAD(P)H	GO:0016020//GO:0000276	membrane//mitochondrial proton-transporting ATP synthase complex, coupling factor F(o)	--	--
c108307_g1	609	hypothetical protein BAUCODRAFT_128253 [Baudoinia compniacensis UAMH 10762] >gi|449305299|gb|EMD01306.1| hypothetical protein BAUCODRAFT_128253 [Baudoinia compniacensis UAMH 10762]	--	K02144	ATPeV1H	V-type H+-transporting ATPase subunit H	http://www.genome.jp/dbget-bin/www_bget?ko:K02144	O14265	214	1.43e-18	V-type proton ATPase subunit H OS=Schizosaccharomyces pombe (strain 972 / ATCC 24843) GN=vma13 PE=3 SV=2	PF11698//PF02985//PF03224	V-ATPase subunit H//HEAT repeat//V-ATPase subunit H	GO:0015992//GO:0006119//GO:0015991	proton transport//oxidative phosphorylation//ATP hydrolysis coupled proton transport	GO:0046961//GO:0016820//GO:0005515	proton-transporting ATPase activity, rotational mechanism//hydrolase activity, acting on acid anhydrides, catalyzing transmembrane movement of substances//protein binding	GO:0000221	vacuolar proton-transporting V-type ATPase, V1 domain	KOG2759	Vacuolar H+-ATPase V1 sector, subunit H
c108374_g1	202	--	--	--	--	--	--	--	--	--	--	PF00895	ATP synthase protein 8	GO:0015986//GO:0015992	ATP synthesis coupled proton transport//proton transport	GO:0015078	hydrogen ion transmembrane transporter activity	GO:0000276	mitochondrial proton-transporting ATP synthase complex, coupling factor F(o)	--	--
c108376_g1	673	--	--	--	--	--	--	--	--	--	--	PF01899	Na+/H+ ion antiporter subunit	GO:0006812	cation transport	GO:0008324	cation transmembrane transporter activity	GO:0016021	integral component of membrane	--	--
c108426_g1	649	hypothetical protein MELLADRAFT_41776 [Melampsora larici-populina 98AG31] >gi|328862967|gb|EGG12067.1| hypothetical protein MELLADRAFT_41776 [Melampsora larici-populina 98AG31]	Caenorhabditis elegans Protein H28O16.1, isoform d	K02132	ATPeF1A, ATP5A1, ATP1	F-type H+-transporting ATPase subunit alpha	http://www.genome.jp/dbget-bin/www_bget?ko:K02132	P37211	735	2.64e-92	ATP synthase subunit alpha, mitochondrial OS=Neurospora crassa (strain ATCC 24698 / 74-OR23-1A / CBS 708.71 / DSM 1257 / FGSC 987) GN=atp-1 PE=3 SV=1	PF02874//PF00006	ATP synthase alpha/beta family, beta-barrel domain//ATP synthase alpha/beta family, nucleotide-binding domain	GO:0046034//GO:0015992//GO:0015991//GO:0015986//GO:0006119	ATP metabolic process//proton transport//ATP hydrolysis coupled proton transport//ATP synthesis coupled proton transport//oxidative phosphorylation	GO:0046961//GO:0005524//GO:0046933	proton-transporting ATPase activity, rotational mechanism//ATP binding//proton-transporting ATP synthase activity, rotational mechanism	GO:0045261//GO:0045259	proton-transporting ATP synthase complex, catalytic core F(1)//proton-transporting ATP synthase complex	KOG1353	F0F1-type ATP synthase, alpha subunit
c108533_g1	201	--	--	--	--	--	--	--	--	--	--	PF04145	Ctr copper transporter family	GO:0035434//GO:0006825	copper ion transmembrane transport//copper ion transport	GO:0005375	copper ion transmembrane transporter activity	GO:0016021	integral component of membrane	--	--
c108664_g1	369	--	--	--	--	--	--	--	--	--	--	PF00895	ATP synthase protein 8	GO:0015992//GO:0015986	proton transport//ATP synthesis coupled proton transport	GO:0015078	hydrogen ion transmembrane transporter activity	GO:0000276	mitochondrial proton-transporting ATP synthase complex, coupling factor F(o)	--	--
c108665_g1	1324	Peroxidase 53 precursor, putative [Ricinus communis] >gi|223529738|gb|EEF31678.1| Peroxidase 53 precursor, putative [Ricinus communis]	Selaginella moellendorffii hypothetical protein, mRNA	K00430	E1.11.1.7	peroxidase	http://www.genome.jp/dbget-bin/www_bget?ko:K00430	Q9LEH3	486	8.33e-83	Peroxidase 15 OS=Ipomoea batatas GN=pod PE=1 SV=1	PF00141//PF06457	Peroxidase//Ectatomin	GO:0006811//GO:0006979//GO:0006804//GO:0055114//GO:0009405	ion transport//response to oxidative stress//peroxidase reaction//oxidation-reduction process//pathogenesis	GO:0016491//GO:0005216//GO:0004601//GO:0020037//GO:0005488	oxidoreductase activity//ion channel activity//peroxidase activity//heme binding//binding	GO:0005576	extracellular region	--	--
c108667_g1	785	hypothetical protein VITISV_013228 [Vitis vinifera]	--	--	--	--	--	--	--	--	--	PF00747//PF00895	ssDNA binding protein//ATP synthase protein 8	GO:0006260//GO:0015992//GO:0015986	DNA replication//proton transport//ATP synthesis coupled proton transport	GO:0015078//GO:0003697	hydrogen ion transmembrane transporter activity//single-stranded DNA binding	GO:0000276//GO:0042025	mitochondrial proton-transporting ATP synthase complex, coupling factor F(o)//host cell nucleus	--	--
c108685_g1	459	hypothetical protein PTT_18920 [Pyrenophora teres f. teres 0-1] >gi|311316818|gb|EFQ85962.1| hypothetical protein PTT_18920 [Pyrenophora teres f. teres 0-1]	Phaeosphaeria nodorum SN15 hypothetical protein partial mRNA	K02154	ATPeV0A, ATP6N	V-type H+-transporting ATPase subunit a	http://www.genome.jp/dbget-bin/www_bget?ko:K02154	O13742	473	4.48e-54	V-type proton ATPase subunit a OS=Schizosaccharomyces pombe (strain 972 / ATCC 24843) GN=vph1 PE=3 SV=2	PF01496	V-type ATPase 116kDa subunit family	GO:0015992//GO:0015991	proton transport//ATP hydrolysis coupled proton transport	GO:0015078	hydrogen ion transmembrane transporter activity	GO:0000220//GO:0033179	vacuolar proton-transporting V-type ATPase, V0 domain//proton-transporting V-type ATPase, V0 domain	KOG2189	Vacuolar H+-ATPase V0 sector, subunit a
c108685_g2	277	hypothetical protein GLAREA_07431 [Glarea lozoyensis ATCC 20868] >gi|512203474|gb|EPE32298.1| hypothetical protein GLAREA_07431 [Glarea lozoyensis ATCC 20868]	Ajellomyces dermatitidis SLH14081 vacuolar ATP synthase 98 kDa subunit, mRNA	K02154	ATPeV0A, ATP6N	V-type H+-transporting ATPase subunit a	http://www.genome.jp/dbget-bin/www_bget?ko:K02154	O13742	173	5.15e-14	V-type proton ATPase subunit a OS=Schizosaccharomyces pombe (strain 972 / ATCC 24843) GN=vph1 PE=3 SV=2	PF01413//PF01496	C-terminal tandem repeated domain in type 4 procollagen//V-type ATPase 116kDa subunit family	GO:0015991//GO:0015992	ATP hydrolysis coupled proton transport//proton transport	GO:0005201//GO:0015078	extracellular matrix structural constituent//hydrogen ion transmembrane transporter activity	GO:0005581//GO:0005578//GO:0033179	collagen trimer//proteinaceous extracellular matrix//proton-transporting V-type ATPase, V0 domain	KOG2189	Vacuolar H+-ATPase V0 sector, subunit a
c108697_g1	612	hypothetical protein HMPREF1541_06228 [Cyphellophora europaea CBS 101466] >gi|568115577|gb|ETN38197.1| hypothetical protein HMPREF1541_06228 [Cyphellophora europaea CBS 101466]	--	--	--	--	--	Q9UW81	244	3.38e-23	Opsin-1 OS=Neurospora crassa (strain ATCC 24698 / 74-OR23-1A / CBS 708.71 / DSM 1257 / FGSC 987) GN=nop-1 PE=1 SV=1	PF01036	Bacteriorhodopsin-like protein	GO:0006811	ion transport	GO:0005216	ion channel activity	GO:0016020	membrane	--	--
c108697_g2	400	hypothetical protein HMPREF1541_06228 [Cyphellophora europaea CBS 101466] >gi|568115577|gb|ETN38197.1| hypothetical protein HMPREF1541_06228 [Cyphellophora europaea CBS 101466]	Botryotinia fuckeliana T4 SuperContig_277_1 genomic supercontig	--	--	--	--	Q9UW81	226	1.59e-21	Opsin-1 OS=Neurospora crassa (strain ATCC 24698 / 74-OR23-1A / CBS 708.71 / DSM 1257 / FGSC 987) GN=nop-1 PE=1 SV=1	PF01036	Bacteriorhodopsin-like protein	GO:0006811	ion transport	GO:0005216	ion channel activity	GO:0016020	membrane	--	--
c108709_g1	256	plasma membrane H+-ATPase [Rasamsonia emersonii]	Mycosphaerella graminicola IPO323 H(+)-exporting P2-type ATPase (MYCGRDRAFT_59052) mRNA, complete cds	K01535	E3.6.3.6	H+-transporting ATPase	http://www.genome.jp/dbget-bin/www_bget?ko:K01535	P24545	264	3.17e-26	Plasma membrane ATPase OS=Zygosaccharomyces rouxii PE=3 SV=1	--	--	GO:0006812//GO:0008152	cation transport//metabolic process	GO:0015662//GO:0005524	ATPase activity, coupled to transmembrane movement of ions, phosphorylative mechanism//ATP binding	GO:0016020	membrane	KOG0205	Plasma membrane H+-transporting ATPase
c108769_g1	377	hypothetical protein A1O9_09128 [Exophiala aquamarina CBS 119918]	Phaeosphaeria nodorum SN15 hypothetical protein partial mRNA	K16261	YAT	yeast amino acid transporter	http://www.genome.jp/dbget-bin/www_bget?ko:K16261	P38090	325	1.54e-34	General amino acid permease AGP2 OS=Saccharomyces cerevisiae (strain ATCC 204508 / S288c) GN=AGP2 PE=1 SV=1	PF03276//PF00324//PF13520	Spumavirus gag protein//Amino acid permease//Amino acid permease	GO:0075521//GO:0003333//GO:0019076//GO:0006865//GO:0046718//GO:0006810//GO:0055085	microtubule-dependent intracellular transport of viral material towards nucleus//amino acid transmembrane transport//viral release from host cell//amino acid transport//viral entry into host cell//transport//transmembrane transport	GO:0015171	amino acid transmembrane transporter activity	GO:0016020//GO:0019028//GO:0042025//GO:0030430	membrane//viral capsid//host cell nucleus//host cell cytoplasm	--	--
c108769_g2	447	hypothetical protein DOTSEDRAFT_68095 [Dothistroma septosporum NZE10]	--	K16261	YAT	yeast amino acid transporter	http://www.genome.jp/dbget-bin/www_bget?ko:K16261	P38090	356	1.58e-38	General amino acid permease AGP2 OS=Saccharomyces cerevisiae (strain ATCC 204508 / S288c) GN=AGP2 PE=1 SV=1	PF00324//PF13520	Amino acid permease//Amino acid permease	GO:0006810//GO:0003333//GO:0006865//GO:0055085	transport//amino acid transmembrane transport//amino acid transport//transmembrane transport	GO:0015171	amino acid transmembrane transporter activity	GO:0016020	membrane	--	--
c108821_g1	390	--	--	--	--	--	--	--	--	--	--	PF05933	Fungal ATP synthase protein 8 (A6L)	GO:0015992//GO:0015986	proton transport//ATP synthesis coupled proton transport	GO:0015078	hydrogen ion transmembrane transporter activity	GO:0000276	mitochondrial proton-transporting ATP synthase complex, coupling factor F(o)	--	--
c109012_g2	479	ATPase alpha subunit [Paracoccidioides brasiliensis Pb18]	--	K02132	ATPeF1A, ATP5A1, ATP1	F-type H+-transporting ATPase subunit alpha	http://www.genome.jp/dbget-bin/www_bget?ko:K02132	P37211	282	3.25e-28	ATP synthase subunit alpha, mitochondrial OS=Neurospora crassa (strain ATCC 24698 / 74-OR23-1A / CBS 708.71 / DSM 1257 / FGSC 987) GN=atp-1 PE=3 SV=1	PF00306//PF10392	ATP synthase alpha/beta chain, C terminal domain//Golgi transport complex subunit 5	GO:0015991//GO:0015992//GO:0006119//GO:0015986//GO:0006891	ATP hydrolysis coupled proton transport//proton transport//oxidative phosphorylation//ATP synthesis coupled proton transport//intra-Golgi vesicle-mediated transport	GO:0046961//GO:0046933//GO:0005524//GO:0016820	proton-transporting ATPase activity, rotational mechanism//proton-transporting ATP synthase activity, rotational mechanism//ATP binding//hydrolase activity, acting on acid anhydrides, catalyzing transmembrane movement of substances	GO:0045261//GO:0033178//GO:0017119//GO:0045259	proton-transporting ATP synthase complex, catalytic core F(1)//proton-transporting two-sector ATPase complex, catalytic domain//Golgi transport complex//proton-transporting ATP synthase complex	KOG1353	F0F1-type ATP synthase, alpha subunit
c109186_g1	693	--	--	--	--	--	--	--	--	--	--	PF13903//PF01554	PMP-22/EMP/MP20/Claudin tight junction//MatE	GO:0006855//GO:0055085//GO:0015893//GO:0006810	drug transmembrane transport//transmembrane transport//drug transport//transport	GO:0015238//GO:0015297	drug transmembrane transporter activity//antiporter activity	GO:0016021//GO:0016020	integral component of membrane//membrane	--	--
c109254_g1	259	--	--	--	--	--	--	--	--	--	--	PF01773//PF01679	Na+ dependent nucleoside transporter N-terminus//Proteolipid membrane potential modulator	GO:0006810//GO:0006812//GO:0015858	transport//cation transport//nucleoside transport	GO:0005415	nucleoside:sodium symporter activity	GO:0016020//GO:0016021	membrane//integral component of membrane	--	--
c109704_g1	418	--	--	--	--	--	--	--	--	--	--	PF00895	ATP synthase protein 8	GO:0015992//GO:0015986	proton transport//ATP synthesis coupled proton transport	GO:0015078	hydrogen ion transmembrane transporter activity	GO:0000276	mitochondrial proton-transporting ATP synthase complex, coupling factor F(o)	--	--
c109754_g2	755	cytochrome b [Phaeosphaeria nodorum SN15] >gi|156106271|gb|ABU49434.1| cytochrome b (mitochondrion) [Phaeosphaeria nodorum SN15]	Arthroderma obtusum strain ATCC 42129 mitochondrion, complete genome	--	--	--	--	P00161	169	2.08e-12	Cytochrome b OS=Emericella nidulans GN=cob PE=3 SV=1	PF00032	Cytochrome b(C-terminal)/b6/petD	GO:0006314//GO:0006118//GO:0015992//GO:0006119//GO:0009060//GO:0006122	intron homing//electron transport//proton transport//oxidative phosphorylation//aerobic respiration//mitochondrial electron transport, ubiquinol to cytochrome c	GO:0016491//GO:0008121//GO:0004519//GO:0046872//GO:0045153//GO:0009055//GO:0003677	oxidoreductase activity//ubiquinol-cytochrome-c reductase activity//endonuclease activity//metal ion binding//electron transporter, transferring electrons within CoQH2-cytochrome c reductase complex activity//electron carrier activity//DNA binding	GO:0016020//GO:0016021//GO:0005750	membrane//integral component of membrane//mitochondrial respiratory chain complex III	--	--
c10981_g1	425	--	--	--	--	--	--	--	--	--	--	PF06459	Ryanodine Receptor TM 4-6	GO:0006874//GO:0006816	cellular calcium ion homeostasis//calcium ion transport	GO:0005219	ryanodine-sensitive calcium-release channel activity	GO:0016021//GO:0005622	integral component of membrane//intracellular	--	--
c109913_g1	320	hypothetical protein MYCFIDRAFT_185838 [Pseudocercospora fijiensis CIRAD86] >gi|452989828|gb|EME89583.1| hypothetical protein MYCFIDRAFT_185838 [Pseudocercospora fijiensis CIRAD86]	--	--	--	--	--	--	--	--	--	PF03224//PF00514	V-ATPase subunit H//Armadillo/beta-catenin-like repeat	GO:0015992//GO:0015991//GO:0006119	proton transport//ATP hydrolysis coupled proton transport//oxidative phosphorylation	GO:0005515//GO:0046961	protein binding//proton-transporting ATPase activity, rotational mechanism	GO:0000221	vacuolar proton-transporting V-type ATPase, V1 domain	KOG2759	Vacuolar H+-ATPase V1 sector, subunit H
c109913_g2	239	hypothetical protein DOTSEDRAFT_68694 [Dothistroma septosporum NZE10]	--	--	--	--	--	--	--	--	--	PF03224//PF00514	V-ATPase subunit H//Armadillo/beta-catenin-like repeat	GO:0015991//GO:0006119//GO:0015992	ATP hydrolysis coupled proton transport//oxidative phosphorylation//proton transport	GO:0005515//GO:0046961	protein binding//proton-transporting ATPase activity, rotational mechanism	GO:0000221	vacuolar proton-transporting V-type ATPase, V1 domain	--	--
c109966_g1	730	--	--	--	--	--	--	--	--	--	--	PF03530	Calcium-activated SK potassium channel	GO:0006813	potassium ion transport	GO:0016286	small conductance calcium-activated potassium channel activity	GO:0016021	integral component of membrane	--	--
c110009_g1	965	PREDICTED: meiotic nuclear division protein 1 homolog [Vitis vinifera]	PREDICTED: Solanum lycopersicum meiotic nuclear division protein 1 homolog (LOC101264096), mRNA	--	--	--	--	Q8GYD2	867	9.74e-115	Meiotic nuclear division protein 1 homolog OS=Arabidopsis thaliana GN=MND1 PE=1 SV=1	PF01496//PF04961//PF08826	V-type ATPase 116kDa subunit family//Formiminotransferase-cyclodeaminase//DMPK coiled coil domain like	GO:0044237//GO:0006468//GO:0015992//GO:0009069//GO:0016310//GO:0015991	cellular metabolic process//protein phosphorylation//proton transport//serine family amino acid metabolic process//phosphorylation//ATP hydrolysis coupled proton transport	GO:0005524//GO:0015078//GO:0003824//GO:0004674	ATP binding//hydrogen ion transmembrane transporter activity//catalytic activity//protein serine/threonine kinase activity	GO:0033179	proton-transporting V-type ATPase, V0 domain	KOG3433	Protein involved in meiotic recombination/predicted coiled-coil protein
c110043_g1	467	DnaJ like subfamily C member 2 [Cladophialophora yegresii CBS 114405] >gi|589976529|gb|EXJ59813.1| DnaJ like subfamily C member 2 [Cladophialophora yegresii CBS 114405]	--	--	--	--	--	--	--	--	--	PF04998//PF06644//PF02932//PF03896//PF03839//PF06459	RNA polymerase Rpb1, domain 5//ATP11 protein//Neurotransmitter-gated ion-channel transmembrane region//Translocon-associated protein (TRAP), alpha subunit//Translocation protein Sec62//Ryanodine Receptor TM 4-6	GO:0006811//GO:0006206//GO:0006351//GO:0006461//GO:0015031//GO:0006816//GO:0006144//GO:0006874	ion transport//pyrimidine nucleobase metabolic process//transcription, DNA-templated//protein complex assembly//protein transport//calcium ion transport//purine nucleobase metabolic process//cellular calcium ion homeostasis	GO:0003677//GO:0008565//GO:0005219//GO:0003899	DNA binding//protein transporter activity//ryanodine-sensitive calcium-release channel activity//DNA-directed RNA polymerase activity	GO:0005622//GO:0005783//GO:0016021//GO:0005739//GO:0016020//GO:0005730	intracellular//endoplasmic reticulum//integral component of membrane//mitochondrion//membrane//nucleolus	--	--
c110151_g1	321	--	--	--	--	--	--	--	--	--	--	PF00909	Ammonium Transporter Family	GO:0015696	ammonium transport	GO:0008519	ammonium transmembrane transporter activity	GO:0016020	membrane	--	--
c110386_g1	2146	hypothetical protein JCGZ_18830 [Jatropha curcas]	--	--	--	--	--	--	--	--	--	PF13386//PF03824	Cytochrome C biogenesis protein transmembrane region//High-affinity nickel-transport protein	GO:0055085//GO:0015675//GO:0006824//GO:0017004//GO:0055114	transmembrane transport//nickel cation transport//cobalt ion transport//cytochrome complex assembly//oxidation-reduction process	GO:0015087//GO:0046872//GO:0015099	cobalt ion transmembrane transporter activity//metal ion binding//nickel cation transmembrane transporter activity	GO:0016021//GO:0016020	integral component of membrane//membrane	--	--
c11042_g1	509	F0F1-type ATP synthase, beta subunit, putative [Ixodes scapularis] >gi|215507626|gb|EEC17118.1| F0F1-type ATP synthase, beta subunit, putative [Ixodes scapularis]	--	K02133	ATPeF1B, ATP5B, ATP2	F-type H+-transporting ATPase subunit beta	http://www.genome.jp/dbget-bin/www_bget?ko:K02133	Q9PTY0	188	2.21e-15	ATP synthase subunit beta, mitochondrial OS=Cyprinus carpio GN=atp5b PE=2 SV=1	--	--	GO:0015991//GO:0015992//GO:0006119//GO:0015986	ATP hydrolysis coupled proton transport//proton transport//oxidative phosphorylation//ATP synthesis coupled proton transport	GO:0008553//GO:0046933//GO:0005524	hydrogen-exporting ATPase activity, phosphorylative mechanism//proton-transporting ATP synthase activity, rotational mechanism//ATP binding	GO:0045261//GO:0045259	proton-transporting ATP synthase complex, catalytic core F(1)//proton-transporting ATP synthase complex	KOG1350	F0F1-type ATP synthase, beta subunit
c110507_g1	1807	AT15141p [Drosophila melanogaster]	Hydroides elegans putative calmodulin mRNA, complete cds	K02183	CALM	calmodulin	http://www.genome.jp/dbget-bin/www_bget?ko:K02183	P62154	761	3.42e-96	Calmodulin OS=Locusta migratoria PE=1 SV=2	PF02563//PF13499//PF02627//PF03874//PF13202//PF13405//PF00036//PF03144//PF10591	Polysaccharide biosynthesis/export protein//EF-hand domain pair//Carboxymuconolactone decarboxylase family//RNA polymerase Rpb4//EF hand//EF-hand domain//EF hand//Elongation factor Tu domain 2//Secreted protein acidic and rich in cysteine Ca binding region	GO:0006144//GO:0055114//GO:0007165//GO:0006351//GO:0015774//GO:0006206	purine nucleobase metabolic process//oxidation-reduction process//signal transduction//transcription, DNA-templated//polysaccharide transport//pyrimidine nucleobase metabolic process	GO:0051920//GO:0015159//GO:0005525//GO:0003899//GO:0005509	peroxiredoxin activity//polysaccharide transmembrane transporter activity//GTP binding//DNA-directed RNA polymerase activity//calcium ion binding	GO:0016020//GO:0005730//GO:0005578	membrane//nucleolus//proteinaceous extracellular matrix	KOG0027	Calmodulin and related proteins (EF-Hand superfamily)
c110551_g1	406	--	--	--	--	--	--	--	--	--	--	PF02935	Cytochrome c oxidase subunit VIIc	GO:0015992//GO:0006123	proton transport//mitochondrial electron transport, cytochrome c to oxygen	GO:0004129	cytochrome-c oxidase activity	GO:0045277	respiratory chain complex IV	--	--
c110563_g1	595	similar to sodium P-type ATPase [Leptosphaeria maculans JN3] >gi|312214173|emb|CBX94167.1| similar to sodium P-type ATPase [Leptosphaeria maculans JN3]	--	K01536	E3.6.3.7	Na+-exporting ATPase	http://www.genome.jp/dbget-bin/www_bget?ko:K01536	P13587	457	1.75e-50	Sodium transport ATPase 1 OS=Saccharomyces cerevisiae (strain ATCC 204508 / S288c) GN=ENA1 PE=1 SV=1	--	--	GO:0006812//GO:0006754	cation transport//ATP biosynthetic process	GO:0015662//GO:0046872//GO:0005524	ATPase activity, coupled to transmembrane movement of ions, phosphorylative mechanism//metal ion binding//ATP binding	GO:0016021	integral component of membrane	KOG0202	Ca2+ transporting ATPase
c110610_g1	1865	PREDICTED: vesicle-associated membrane protein 714 [Malus domestica]	--	K08515	VAMP7	vesicle-associated membrane protein 7	http://www.genome.jp/dbget-bin/www_bget?ko:K08515	Q9FMR5	993	1.49e-129	Vesicle-associated membrane protein 714 OS=Arabidopsis thaliana GN=VAMP714 PE=1 SV=1	PF00664//PF00957//PF03789	ABC transporter transmembrane region//Synaptobrevin//ELK domain	GO:0016192//GO:0006810//GO:0055085	vesicle-mediated transport//transport//transmembrane transport	GO:0003677//GO:0042626//GO:0005524	DNA binding//ATPase activity, coupled to transmembrane movement of substances//ATP binding	GO:0016021//GO:0005634	integral component of membrane//nucleus	KOG0859	Synaptobrevin/VAMP-like protein
c110620_g1	276	--	--	--	--	--	--	--	--	--	--	PF04142	Nucleotide-sugar transporter	GO:0008643	carbohydrate transport	GO:0005351	sugar:proton symporter activity	GO:0000139//GO:0016021	Golgi membrane//integral component of membrane	--	--
c110669_g1	476	hypothetical protein BAUCODRAFT_27142 [Baudoinia compniacensis UAMH 10762] >gi|449296789|gb|EMC92808.1| hypothetical protein BAUCODRAFT_27142 [Baudoinia compniacensis UAMH 10762]	Paracoccidioides brasiliensis Pb01 transport protein yip1, mRNA	--	--	--	--	O94348	304	8.32e-33	Protein transport protein yip1 OS=Schizosaccharomyces pombe (strain 972 / ATCC 24843) GN=yip1 PE=3 SV=1	PF09179//PF01899//PF04893	TilS substrate binding domain//Na+/H+ ion antiporter subunit//Yip1 domain	GO:0008033//GO:0006812	tRNA processing//cation transport	GO:0016879//GO:0000166//GO:0008324//GO:0005524	ligase activity, forming carbon-nitrogen bonds//nucleotide binding//cation transmembrane transporter activity//ATP binding	GO:0016021//GO:0016020//GO:0005737	integral component of membrane//membrane//cytoplasm	KOG3103	Rab GTPase interacting factor, Golgi membrane protein
c110731_g1	458	Na(+)/Li(+)-exporting P-type ATPase [Zymoseptoria tritici IPO323] >gi|339474685|gb|EGP89777.1| ATPase [Zymoseptoria tritici IPO323]	Coccidioides immitis RS hypothetical protein (CIMG_03108) partial mRNA	K01536	E3.6.3.7	Na+-exporting ATPase	http://www.genome.jp/dbget-bin/www_bget?ko:K01536	Q12691	364	1.26e-38	Sodium transport ATPase 5 OS=Saccharomyces cerevisiae (strain ATCC 204508 / S288c) GN=ENA5 PE=1 SV=1	--	--	GO:0006812//GO:0006754	cation transport//ATP biosynthetic process	GO:0005524//GO:0046872//GO:0015662	ATP binding//metal ion binding//ATPase activity, coupled to transmembrane movement of ions, phosphorylative mechanism	GO:0016021	integral component of membrane	--	--
c110731_g2	1227	Na(+)/Li(+)-exporting P-type ATPase [Zymoseptoria tritici IPO323] >gi|339474685|gb|EGP89777.1| ATPase [Zymoseptoria tritici IPO323]	Chaetomium globosum CBS 148.51 hypothetical protein (CHGG_00089) partial mRNA	--	--	--	--	Q12691	749	1.73e-87	Sodium transport ATPase 5 OS=Saccharomyces cerevisiae (strain ATCC 204508 / S288c) GN=ENA5 PE=1 SV=1	PF00520	Ion transport protein	GO:0006812//GO:0006811//GO:0006754//GO:0055085	cation transport//ion transport//ATP biosynthetic process//transmembrane transport	GO:0046872//GO:0005524//GO:0005216//GO:0015662	metal ion binding//ATP binding//ion channel activity//ATPase activity, coupled to transmembrane movement of ions, phosphorylative mechanism	GO:0016020//GO:0016021	membrane//integral component of membrane	KOG0202	Ca2+ transporting ATPase
c110735_g1	379	cytochrome oxidase subunit 3 [Phaeosphaeria nodorum SN15] >gi|156106288|gb|ABU49451.1| cytochrome oxidase subunit 3 (mitochondrion) [Phaeosphaeria nodorum SN15]	Phaeosphaeria nodorum SN15 mitochondrion, complete genome	K02262	COX3	cytochrome c oxidase subunit 3	http://www.genome.jp/dbget-bin/www_bget?ko:K02262	P00422	479	8.05e-59	Cytochrome c oxidase subunit 3 OS=Neurospora crassa (strain ATCC 24698 / 74-OR23-1A / CBS 708.71 / DSM 1257 / FGSC 987) GN=cox-3 PE=1 SV=1	PF01292//PF00510//PF00033	Prokaryotic cytochrome b561//Cytochrome c oxidase subunit III//Cytochrome b(N-terminal)/b6/petB	GO:0006118//GO:0022904//GO:0006123//GO:0019646//GO:0015992	electron transport//respiratory electron transport chain//mitochondrial electron transport, cytochrome c to oxygen//aerobic electron transport chain//proton transport	GO:0004129//GO:0015002//GO:0009055	cytochrome-c oxidase activity//heme-copper terminal oxidase activity//electron carrier activity	GO:0005751//GO:0016021//GO:0016020//GO:0045277	mitochondrial respiratory chain complex IV//integral component of membrane//membrane//respiratory chain complex IV	KOG4664	Cytochrome oxidase subunit III and related proteins
c11075_g1	569	unnamed protein product [Coffea canephora]	--	K02153	ATPeV0E, ATP6H	V-type H+-transporting ATPase subunit e	http://www.genome.jp/dbget-bin/www_bget?ko:K02153	--	--	--	--	PF05493	ATP synthase subunit H	GO:0015992//GO:0015991	proton transport//ATP hydrolysis coupled proton transport	GO:0015078	hydrogen ion transmembrane transporter activity	GO:0033179	proton-transporting V-type ATPase, V0 domain	KOG3500	Vacuolar H+-ATPase V0 sector, subunit M9.7 (M9.2)
c110901_g1	579	hypothetical protein MYCFIDRAFT_197434 [Pseudocercospora fijiensis CIRAD86] >gi|452982507|gb|EME82266.1| hypothetical protein MYCFIDRAFT_197434 [Pseudocercospora fijiensis CIRAD86]	Mycosphaerella graminicola IPO323 hypothetical protein (MYCGRDRAFT_74783) mRNA, complete cds	K15356	VRG4, GONST1	GDP-mannose transporter	http://www.genome.jp/dbget-bin/www_bget?ko:K15356	A1CZJ3	752	2.42e-97	GDP-mannose transporter 1 OS=Neosartorya fischeri (strain ATCC 1020 / DSM 3700 / FGSC A1164 / NRRL 181) GN=gmt1 PE=3 SV=1	PF00810//PF01384//PF00892//PF01478	ER lumen protein retaining receptor//Phosphate transporter family//EamA-like transporter family//Type IV leader peptidase family	GO:0006621//GO:0006817	protein retention in ER lumen//phosphate ion transport	GO:0004190//GO:0005315//GO:0046923	aspartic-type endopeptidase activity//inorganic phosphate transmembrane transporter activity//ER retention sequence binding	GO:0005783//GO:0016020//GO:0016021	endoplasmic reticulum//membrane//integral component of membrane	KOG1444	Nucleotide-sugar transporter VRG4/SQV-7
c111044_g1	488	--	--	--	--	--	--	--	--	--	--	PF02939	UcrQ family	GO:0006119//GO:0006118//GO:0015992	oxidative phosphorylation//electron transport//proton transport	GO:0008121	ubiquinol-cytochrome-c reductase activity	--	--	--	--
c111048_g1	283	ATP synthase subunit 9 (mitochondrion) [Exophiala dermatitidis NIH/UT8656] >gi|378725304|gb|EHY51763.1| ATP synthase subunit 9 (mitochondrion) [Exophiala dermatitidis NIH/UT8656]	Talaromyces stipitatus strain ATCC 10500 mitochondrion, partial genome	--	--	--	--	Q0H8W9	126	3.99e-09	ATP synthase subunit 9, mitochondrial OS=Ustilago maydis (strain 521 / FGSC 9021) GN=ATP9 PE=3 SV=1	PF00137	ATP synthase subunit C	GO:0015991//GO:0015992//GO:0015986	ATP hydrolysis coupled proton transport//proton transport//ATP synthesis coupled proton transport	GO:0015078//GO:0008289	hydrogen ion transmembrane transporter activity//lipid binding	GO:0045263//GO:0016021//GO:0005739//GO:0033177	proton-transporting ATP synthase complex, coupling factor F(o)//integral component of membrane//mitochondrion//proton-transporting two-sector ATPase complex, proton-transporting domain	KOG3025	Mitochondrial F1F0-ATP synthase, subunit c/ATP9/proteolipid
c11108_g2	269	--	--	--	--	--	--	--	--	--	--	PF00804//PF01166//PF02183//PF01544//PF06632//PF04977//PF00170	Syntaxin//TSC-22/dip/bun family//Homeobox associated leucine zipper//CorA-like Mg2+ transporter protein//DNA double-strand break repair and V(D)J recombination protein XRCC4//Septum formation initiator//bZIP transcription factor	GO:0055085//GO:0006302//GO:0006310//GO:0007049//GO:0006355//GO:0030001	transmembrane transport//double-strand break repair//DNA recombination//cell cycle//regulation of transcription, DNA-templated//metal ion transport	GO:0003700//GO:0046873//GO:0043565//GO:0003677	sequence-specific DNA binding transcription factor activity//metal ion transmembrane transporter activity//sequence-specific DNA binding//DNA binding	GO:0005667//GO:0005634//GO:0016020	transcription factor complex//nucleus//membrane	--	--
c111121_g2	608	--	--	--	--	--	--	--	--	--	--	PF00358	phosphoenolpyruvate-dependent sugar phosphotransferase system, EIIA 1	GO:0006810//GO:0009401//GO:0008643	transport//phosphoenolpyruvate-dependent sugar phosphotransferase system//carbohydrate transport	GO:0005351	sugar:proton symporter activity	GO:0016020	membrane	--	--
c11117_g1	763	--	--	--	--	--	--	--	--	--	--	PF08718	Glycolipid transfer protein (GLTP)	GO:0046836	glycolipid transport	GO:0017089//GO:0051861	glycolipid transporter activity//glycolipid binding	GO:0005737	cytoplasm	--	--
c111195_g1	2803	PREDICTED: vacuolar proton translocating ATPase 100 kDa subunit [Vitis vinifera] >gi|297746196|emb|CBI16252.3| unnamed protein product [Vitis vinifera]	PREDICTED: Glycine max V-type proton ATPase 116 kDa subunit a isoform 1-like (LOC100776037), mRNA	K02154	ATPeV0A, ATP6N	V-type H+-transporting ATPase subunit a	http://www.genome.jp/dbget-bin/www_bget?ko:K02154	Q8RWZ7	3118	0	Vacuolar proton ATPase a1 OS=Arabidopsis thaliana GN=VHA-a1 PE=2 SV=1	PF03396//PF01496	Poxvirus DNA-directed RNA polymerase, 35 kD subunit//V-type ATPase 116kDa subunit family	GO:0015991//GO:0006351//GO:0006144//GO:0019083//GO:0015992//GO:0006206	ATP hydrolysis coupled proton transport//transcription, DNA-templated//purine nucleobase metabolic process//viral transcription//proton transport//pyrimidine nucleobase metabolic process	GO:0003677//GO:0015078//GO:0003899	DNA binding//hydrogen ion transmembrane transporter activity//DNA-directed RNA polymerase activity	GO:0005730//GO:0033179//GO:0000220	nucleolus//proton-transporting V-type ATPase, V0 domain//vacuolar proton-transporting V-type ATPase, V0 domain	KOG2189	Vacuolar H+-ATPase V0 sector, subunit a
c111275_g1	1254	family A G protein-coupled receptor-like protein [Aureobasidium melanogenum CBS 110374]	Neurospora crassa OR74A opsin-1 partial mRNA	--	--	--	--	Q9UW81	838	7.27e-108	Opsin-1 OS=Neurospora crassa (strain ATCC 24698 / 74-OR23-1A / CBS 708.71 / DSM 1257 / FGSC 987) GN=nop-1 PE=1 SV=1	PF01036	Bacteriorhodopsin-like protein	GO:0006811	ion transport	GO:0005216	ion channel activity	GO:0016020	membrane	--	--
c11128_g1	613	ATP synthase subunit 9 (mitochondrion) (mitochondrion) [Botrytis cinerea B05.10]	--	--	--	--	--	Q01554	120	1.21e-07	ATP synthase subunit 9, mitochondrial OS=Trichophyton rubrum GN=ATP9 PE=3 SV=1	PF00137	ATP synthase subunit C	GO:0015991//GO:0015992	ATP hydrolysis coupled proton transport//proton transport	GO:0015078	hydrogen ion transmembrane transporter activity	GO:0033177	proton-transporting two-sector ATPase complex, proton-transporting domain	KOG3025	Mitochondrial F1F0-ATP synthase, subunit c/ATP9/proteolipid
c111377_g2	492	hypothetical protein VITISV_038665 [Vitis vinifera]	--	K05674	ABCC10	ATP-binding cassette, subfamily C (CFTR/MRP), member 10	http://www.genome.jp/dbget-bin/www_bget?ko:K05674	P10978	276	1.46e-26	Retrovirus-related Pol polyprotein from transposon TNT 1-94 OS=Nicotiana tabacum PE=2 SV=1	PF01215	Cytochrome c oxidase subunit Vb	GO:0044237//GO:0044710//GO:0044238//GO:0006807//GO:0015992//GO:0006123//GO:0071704	cellular metabolic process//single-organism metabolic process//primary metabolic process//nitrogen compound metabolic process//proton transport//mitochondrial electron transport, cytochrome c to oxygen//organic substance metabolic process	GO:0004129//GO:0005488	cytochrome-c oxidase activity//binding	GO:0005740//GO:0045277	mitochondrial envelope//respiratory chain complex IV	--	--
c111496_g1	1391	Ca2+/H+-exchanging protein [Galega orientalis]	PREDICTED: Glycine max vacuolar cation/proton exchanger 3-like (LOC100816231), mRNA	K07300	chaA, CAX	Ca2+:H+ antiporter	http://www.genome.jp/dbget-bin/www_bget?ko:K07300	Q93Z81	963	8.02e-124	Vacuolar cation/proton exchanger 3 OS=Arabidopsis thaliana GN=CAX3 PE=1 SV=1	PF01699	Sodium/calcium exchanger protein	GO:0006816//GO:0006885//GO:0006812//GO:0055085	calcium ion transport//regulation of pH//cation transport//transmembrane transport	GO:0015369	calcium:proton antiporter activity	GO:0016021	integral component of membrane	KOG1397	Ca2+/H+ antiporter VCX1 and related proteins
c111516_g1	481	ATP synthase subunit 9 (mitochondrion) [Phialocephala helvetica]	Acephala applanata strain T1_50_2 ATP synthase subunit 9 (atp9) and hypothetical protein ORF_02 genes, complete cds; tRNA-Cys and tRNA-Arg genes, complete sequence; and NADH dehydrogenase subunit 1 (nad1) gene, partial cds; mitochondrial	--	--	--	--	Q01554	114	4.26e-07	ATP synthase subunit 9, mitochondrial OS=Trichophyton rubrum GN=ATP9 PE=3 SV=1	PF00137	ATP synthase subunit C	GO:0015991//GO:0015992	ATP hydrolysis coupled proton transport//proton transport	GO:0015078	hydrogen ion transmembrane transporter activity	GO:0033177	proton-transporting two-sector ATPase complex, proton-transporting domain	KOG3025	Mitochondrial F1F0-ATP synthase, subunit c/ATP9/proteolipid
c111622_g1	1020	ATP synthase subunit gamma precursor [Marssonina brunnea f. sp. 'multigermtubi' MB_m1] >gi|406866163|gb|EKD19203.1| ATP synthase subunit gamma precursor [Marssonina brunnea f. sp. 'multigermtubi' MB_m1]	Oryza sativa Japonica Group cDNA clone:002-154-A11, full insert sequence	K02136	ATPeF1G, ATP5C1, ATP3	F-type H+-transporting ATPase subunit gamma	http://www.genome.jp/dbget-bin/www_bget?ko:K02136	P49377	695	1.01e-87	ATP synthase subunit gamma, mitochondrial OS=Kluyveromyces lactis (strain ATCC 8585 / CBS 2359 / DSM 70799 / NBRC 1267 / NRRL Y-1140 / WM37) GN=ATP3 PE=1 SV=1	PF00231	ATP synthase	GO:0015986//GO:0015992//GO:0006119	ATP synthesis coupled proton transport//proton transport//oxidative phosphorylation	GO:0046961//GO:0046933	proton-transporting ATPase activity, rotational mechanism//proton-transporting ATP synthase activity, rotational mechanism	GO:0045259//GO:0045261	proton-transporting ATP synthase complex//proton-transporting ATP synthase complex, catalytic core F(1)	KOG1531	F0F1-type ATP synthase, gamma subunit
c111622_g2	930	ATP synthase F1, gamma subunit [Cyphellophora europaea CBS 101466] >gi|568114276|gb|ETN36898.1| ATP synthase F1, gamma subunit [Cyphellophora europaea CBS 101466]	--	K02136	ATPeF1G, ATP5C1, ATP3	F-type H+-transporting ATPase subunit gamma	http://www.genome.jp/dbget-bin/www_bget?ko:K02136	P38077	736	4.88e-94	ATP synthase subunit gamma, mitochondrial OS=Saccharomyces cerevisiae (strain ATCC 204508 / S288c) GN=ATP3 PE=1 SV=1	PF00231	ATP synthase	GO:0006119//GO:0015986//GO:0015992	oxidative phosphorylation//ATP synthesis coupled proton transport//proton transport	GO:0046933//GO:0046961	proton-transporting ATP synthase activity, rotational mechanism//proton-transporting ATPase activity, rotational mechanism	GO:0045261//GO:0045259	proton-transporting ATP synthase complex, catalytic core F(1)//proton-transporting ATP synthase complex	KOG1531	F0F1-type ATP synthase, gamma subunit
c111640_g1	513	PREDICTED: 2-oxoisovalerate dehydrogenase subunit alpha 1, mitochondrial-like [Solanum tuberosum]	--	--	--	--	--	Q9LPL5	110	1.91e-10	2-oxoisovalerate dehydrogenase subunit alpha 1, mitochondrial OS=Arabidopsis thaliana GN=At1g21400 PE=2 SV=1	PF06422//PF04583	CDR ABC transporter//Baculoviridae p74 conserved region	GO:0006810//GO:0019058	transport//viral life cycle	GO:0005524//GO:0042626	ATP binding//ATPase activity, coupled to transmembrane movement of substances	GO:0016021	integral component of membrane	--	--
c111662_g1	386	--	--	--	--	--	--	--	--	--	--	PF00381	PTS HPr component phosphorylation site	GO:0008643//GO:0009401	carbohydrate transport//phosphoenolpyruvate-dependent sugar phosphotransferase system	GO:0005351	sugar:proton symporter activity	--	--	--	--
c111681_g1	542	similar to 60s ribosomal protein L10A [Leptosphaeria maculans JN3] >gi|312212392|emb|CBX92475.1| similar to 60s ribosomal protein L10A [Leptosphaeria maculans JN3]	Pyrenophora teres f. teres 0-1 60S ribosomal protein L1, partial mRNA	K02865	RP-L10Ae, RPL10A	large subunit ribosomal protein L10Ae	http://www.genome.jp/dbget-bin/www_bget?ko:K02865	Q7RZS0	548	6.17e-69	60S ribosomal protein L10a OS=Neurospora crassa (strain ATCC 24698 / 74-OR23-1A / CBS 708.71 / DSM 1257 / FGSC 987) GN=crp-74 PE=3 SV=1	PF00209	Sodium:neurotransmitter symporter family	GO:0042254//GO:0006836//GO:0006812//GO:0006412	ribosome biogenesis//neurotransmitter transport//cation transport//translation	GO:0005328//GO:0003723//GO:0003735	neurotransmitter:sodium symporter activity//RNA binding//structural constituent of ribosome	GO:0016021//GO:0015934//GO:0005840	integral component of membrane//large ribosomal subunit//ribosome	KOG1570	60S ribosomal protein L10A
c111749_g1	537	--	--	--	--	--	--	--	--	--	--	PF04987//PF05434//PF03824//PF01036//PF05297//PF00895//PF02046//PF02322//PF11837//PF03741//PF01496//PF00810//PF02096//PF10717	Phosphatidylinositolglycan class N (PIG-N)//TMEM9//High-affinity nickel-transport protein//Bacteriorhodopsin-like protein//Herpesvirus latent membrane protein 1 (LMP1)//ATP synthase protein 8//Cytochrome c oxidase subunit VIa//Cytochrome oxidase subunit II//Domain of unknown function (DUF3357)//Integral membrane protein TerC family//V-type ATPase 116kDa subunit family//ER lumen protein retaining …	GO:0015675//GO:0055085//GO:0005985//GO:0006506//GO:0015991//GO:0055114//GO:0006824//GO:0006621//GO:0051205//GO:0015986//GO:0006012//GO:0019087//GO:0015992//GO:0005982//GO:0006811//GO:0006123	nickel cation transport//transmembrane transport//sucrose metabolic process//GPI anchor biosynthetic process//ATP hydrolysis coupled proton transport//oxidation-reduction process//cobalt ion transport//protein retention in ER lumen//protein insertion into membrane//ATP synthesis coupled proton transport//galactose metabolic process//transformation of host cell by virus//proton transport//starch m…	GO:0005216//GO:0046923//GO:0004575//GO:0015078//GO:0004129//GO:0046872//GO:0016740//GO:0015087//GO:0015099//GO:0004564	ion channel activity//ER retention sequence binding//sucrose alpha-glucosidase activity//hydrogen ion transmembrane transporter activity//cytochrome-c oxidase activity//metal ion binding//transferase activity//cobalt ion transmembrane transporter activity//nickel cation transmembrane transporter activity//beta-fructofuranosidase activity	GO:0016020//GO:0005783//GO:0005751//GO:0033179//GO:0016021//GO:0005789//GO:0005743//GO:0045277//GO:0000276//GO:0017177//GO:0019031	membrane//endoplasmic reticulum//mitochondrial respiratory chain complex IV//proton-transporting V-type ATPase, V0 domain//integral component of membrane//endoplasmic reticulum membrane//mitochondrial inner membrane//respiratory chain complex IV//mitochondrial proton-transporting ATP synthase complex, coupling factor F(o)//glucosidase II complex//viral envelope	--	--
c111888_g2	555	--	--	--	--	--	--	--	--	--	--	PF12166	Protein of unknown function (DUF3595)	GO:0006811	ion transport	GO:0008381	mechanically-gated ion channel activity	GO:0016021	integral component of membrane	--	--
c111926_g1	777	glycolipid transfer protein [Sphaerulina musiva SO2202]	Gibberella zeae PH-1 hypothetical protein partial mRNA	--	--	--	--	Q80W71	257	9.34e-24	Pleckstrin homology domain-containing family A member 8 OS=Mus musculus GN=Plekha8 PE=2 SV=2	PF08718	Glycolipid transfer protein (GLTP)	GO:0046836	glycolipid transport	GO:0051861//GO:0017089	glycolipid binding//glycolipid transporter activity	GO:0005737	cytoplasm	KOG3221	Glycolipid transfer protein
c111926_g2	482	glycolipid transfer protein [Sphaerulina musiva SO2202]	--	K08051	PLEKHA8	pleckstrin homology domain containing, family A (phosphoinositide binding specific) member 8	http://www.genome.jp/dbget-bin/www_bget?ko:K08051	Q5U3N0	179	3.97e-14	Pleckstrin homology domain-containing family A member 8 OS=Danio rerio GN=plekha8 PE=2 SV=1	PF08718	Glycolipid transfer protein (GLTP)	GO:0046836	glycolipid transport	GO:0051861//GO:0017089	glycolipid binding//glycolipid transporter activity	GO:0005737	cytoplasm	KOG3221	Glycolipid transfer protein
c112217_g1	796	hypothetical protein HMPREF1541_06228 [Cyphellophora europaea CBS 101466] >gi|568115577|gb|ETN38197.1| hypothetical protein HMPREF1541_06228 [Cyphellophora europaea CBS 101466]	--	--	--	--	--	Q9UW81	370	2.46e-40	Opsin-1 OS=Neurospora crassa (strain ATCC 24698 / 74-OR23-1A / CBS 708.71 / DSM 1257 / FGSC 987) GN=nop-1 PE=1 SV=1	PF04621//PF01036	PEA3 subfamily ETS-domain transcription factor N terminal domain//Bacteriorhodopsin-like protein	GO:0006811//GO:0006355	ion transport//regulation of transcription, DNA-templated	GO:0005216//GO:0003700	ion channel activity//sequence-specific DNA binding transcription factor activity	GO:0005634//GO:0016020//GO:0005667	nucleus//membrane//transcription factor complex	--	--
c112350_g2	2084	--	--	--	--	--	--	--	--	--	--	PF04066	Multiple resistance and pH regulation protein F (MrpF / PhaF)	GO:0006811//GO:0034220	ion transport//ion transmembrane transport	GO:0015075	ion transmembrane transporter activity	GO:0016021	integral component of membrane	--	--
c112427_g1	1881	hypothetical protein CISIN_1g018799mg [Citrus sinensis]	--	--	--	--	--	--	--	--	--	PF00649//PF00430	Copper fist DNA binding domain//ATP synthase B/B' CF(0)	GO:0015992//GO:0006355//GO:0015986	proton transport//regulation of transcription, DNA-templated//ATP synthesis coupled proton transport	GO:0003677//GO:0015078//GO:0003700//GO:0005507	DNA binding//hydrogen ion transmembrane transporter activity//sequence-specific DNA binding transcription factor activity//copper ion binding	GO:0045263//GO:0005634//GO:0005667	proton-transporting ATP synthase complex, coupling factor F(o)//nucleus//transcription factor complex	--	--
c112514_g1	545	hypothetical protein BAUCODRAFT_30591 [Baudoinia compniacensis UAMH 10762] >gi|449304122|gb|EMD00130.1| hypothetical protein BAUCODRAFT_30591 [Baudoinia compniacensis UAMH 10762]	--	--	--	--	--	--	--	--	--	PF05648//PF08675//PF05680	Peroxisomal biogenesis factor 11 (PEX11)//RNA binding domain//ATP synthase E chain	GO:0051252//GO:0015992//GO:0016559//GO:0006402//GO:0015986	regulation of RNA metabolic process//proton transport//peroxisome fission//mRNA catabolic process//ATP synthesis coupled proton transport	GO:0003723//GO:0015078//GO:0046872//GO:0004535	RNA binding//hydrogen ion transmembrane transporter activity//metal ion binding//poly(A)-specific ribonuclease activity	GO:0000276//GO:0005779//GO:0005634//GO:0005737	mitochondrial proton-transporting ATP synthase complex, coupling factor F(o)//integral component of peroxisomal membrane//nucleus//cytoplasm	--	--
c112592_g1	286	family A G protein-coupled receptor-like protein [Sphaerulina musiva SO2202]	Pyrenophora teres f. teres 0-1 hypothetical protein, mRNA	--	--	--	--	Q9UW81	234	3.21e-23	Opsin-1 OS=Neurospora crassa (strain ATCC 24698 / 74-OR23-1A / CBS 708.71 / DSM 1257 / FGSC 987) GN=nop-1 PE=1 SV=1	PF01036	Bacteriorhodopsin-like protein	GO:0006811	ion transport	GO:0005216	ion channel activity	GO:0016020	membrane	--	--
c112592_g2	622	hypothetical protein HMPREF1541_06228 [Cyphellophora europaea CBS 101466] >gi|568115577|gb|ETN38197.1| hypothetical protein HMPREF1541_06228 [Cyphellophora europaea CBS 101466]	--	--	--	--	--	Q9UW81	268	1.84e-26	Opsin-1 OS=Neurospora crassa (strain ATCC 24698 / 74-OR23-1A / CBS 708.71 / DSM 1257 / FGSC 987) GN=nop-1 PE=1 SV=1	PF01036//PF00018	Bacteriorhodopsin-like protein//SH3 domain	GO:0006811	ion transport	GO:0005515//GO:0005216	protein binding//ion channel activity	GO:0016020	membrane	--	--
c11260_g1	265	guanosine-diphosphatase [Cryptococcus neoformans var. grubii H99]	--	--	--	--	--	Q8TGG8	166	2.3e-13	Probable guanosine-diphosphatase OS=Neosartorya fumigata (strain ATCC MYA-4609 / Af293 / CBS 101355 / FGSC A1100) GN=gda1 PE=3 SV=2	PF02690//PF01150	Na+/Pi-cotransporter//GDA1/CD39 (nucleoside phosphatase) family	GO:0044341//GO:0006817	sodium-dependent phosphate transport//phosphate ion transport	GO:0016787//GO:0015321	hydrolase activity//sodium-dependent phosphate transmembrane transporter activity	GO:0016020	membrane	--	--
c112640_g1	366	--	--	--	--	--	--	--	--	--	--	PF06422//PF00487//PF15281	CDR ABC transporter//Fatty acid desaturase//Consortin C-terminus	GO:0042998//GO:0006629//GO:0006810	positive regulation of Golgi to plasma membrane protein transport//lipid metabolic process//transport	GO:0042626//GO:0071253//GO:0005524	ATPase activity, coupled to transmembrane movement of substances//connexin binding//ATP binding	GO:0016021//GO:0005802	integral component of membrane//trans-Golgi network	--	--
c112654_g1	842	hypothetical protein JCGZ_19433 [Jatropha curcas]	--	--	--	--	--	--	--	--	--	PF02535//PF00320	ZIP Zinc transporter//GATA zinc finger	GO:0030001//GO:0055085//GO:0006355	metal ion transport//transmembrane transport//regulation of transcription, DNA-templated	GO:0008270//GO:0043565//GO:0046873//GO:0003700	zinc ion binding//sequence-specific DNA binding//metal ion transmembrane transporter activity//sequence-specific DNA binding transcription factor activity	GO:0016020//GO:0005667	membrane//transcription factor complex	--	--
c112691_g1	959	--	--	--	--	--	--	--	--	--	--	PF04592//PF02535	Selenoprotein P, N terminal region//ZIP Zinc transporter	GO:0030001//GO:0055085	metal ion transport//transmembrane transport	GO:0008430//GO:0046873	selenium binding//metal ion transmembrane transporter activity	GO:0016020	membrane	--	--
c11270_g1	314	Unknown (protein for MGC:185872) [Xenopus (Silurana) tropicalis]	PREDICTED: Ceratitis capitata tubulin alpha-1 chain-like (LOC101459628), mRNA	K07374	TUBA	tubulin alpha	http://www.genome.jp/dbget-bin/www_bget?ko:K07374	P09205	464	4.16e-55	Tubulin alpha-2 chain OS=Chlamydomonas reinhardtii GN=TUBA2 PE=1 SV=1	PF05197	TRIC channel	GO:0006184//GO:0006812//GO:0007018//GO:0015672//GO:0051258	GTP catabolic process//cation transport//microtubule-based movement//monovalent inorganic cation transport//protein polymerization	GO:0005525//GO:0003924//GO:0005198//GO:0005261	GTP binding//GTPase activity//structural molecule activity//cation channel activity	GO:0005737//GO:0016020//GO:0005874	cytoplasm//membrane//microtubule	KOG1376	Alpha tubulin
c112713_g1	1079	hypothetical protein JCGZ_26326 [Jatropha curcas]	Populus trichocarpa predicted protein, mRNA	K14396	PABPN1, PABP2	polyadenylate-binding protein 2	http://www.genome.jp/dbget-bin/www_bget?ko:K14396	O14327	381	2.05e-42	Polyadenylate-binding protein 2 OS=Schizosaccharomyces pombe (strain 972 / ATCC 24843) GN=pab2 PE=1 SV=1	PF01496//PF00076//PF06646	V-type ATPase 116kDa subunit family//RNA recognition motif. (a.k.a. RRM, RBD, or RNP domain)//High affinity transport system protein p37	GO:0015992//GO:0015991//GO:0006810	proton transport//ATP hydrolysis coupled proton transport//transport	GO:0015078//GO:0003676//GO:0005215	hydrogen ion transmembrane transporter activity//nucleic acid binding//transporter activity	GO:0016020//GO:0033179	membrane//proton-transporting V-type ATPase, V0 domain	KOG4209	Splicing factor RNPS1, SR protein superfamily
c112751_g1	664	hypothetical protein M437DRAFT_70111 [Aureobasidium melanogenum CBS 110374]	--	K17945	TPM1_2	tropomyosin, fungi type	http://www.genome.jp/dbget-bin/www_bget?ko:K17945	P40414	177	1.32e-14	Tropomyosin-2 OS=Saccharomyces cerevisiae (strain ATCC 204508 / S288c) GN=TPM2 PE=1 SV=1	PF04048//PF06818//PF10152//PF07926//PF04111//PF00170//PF11629//PF04632//PF11365//PF01496//PF00769//PF13851//PF00901//PF10473//PF06810//PF10186//PF04799	Sec8 exocyst complex component specific domain//Fez1//Predicted coiled-coil domain-containing protein (DUF2360)//TPR/MLP1/MLP2-like protein//Autophagy protein Apg6//bZIP transcription factor//C terminal SARAH domain of Mst1//Fusaric acid resistance protein family//Protein of unknown function (DUF3166)//V-type ATPase 116kDa subunit family//Ezrin/radixin/moesin family//Growth-arrest specific micro-…	GO:0006355//GO:0015991//GO:0006810//GO:0006184//GO:0006606//GO:0048870//GO:0016310//GO:0006914//GO:0015031//GO:0010508//GO:0006904//GO:0009069//GO:0015992//GO:0008053//GO:0010506	regulation of transcription, DNA-templated//ATP hydrolysis coupled proton transport//transport//GTP catabolic process//protein import into nucleus//cell motility//phosphorylation//autophagy//protein transport//positive regulation of autophagy//vesicle docking involved in exocytosis//serine family amino acid metabolic process//proton transport//mitochondrial fusion//regulation of autophagy	GO:0003700//GO:0043565//GO:0015078//GO:0042803//GO:0005198//GO:0004674//GO:0008134//GO:0008092//GO:0045502//GO:0003924	sequence-specific DNA binding transcription factor activity//sequence-specific DNA binding//hydrogen ion transmembrane transporter activity//protein homodimerization activity//structural molecule activity//protein serine/threonine kinase activity//transcription factor binding//cytoskeletal protein binding//dynein binding//GTPase activity	GO:0005667//GO:0033179//GO:0005643//GO:0005886//GO:0016021//GO:0005737//GO:0005615//GO:0016020//GO:0031514//GO:0019028//GO:0005741//GO:0019898//GO:0030286//GO:0000145//GO:0071203	transcription factor complex//proton-transporting V-type ATPase, V0 domain//nuclear pore//plasma membrane//integral component of membrane//cytoplasm//extracellular space//membrane//motile cilium//viral capsid//mitochondrial outer membrane//extrinsic component of membrane//dynein complex//exocyst//WASH complex	--	--
c112868_g1	748	unnamed protein product [Coffea canephora]	Ricinus communis transcription factor, putative, mRNA	--	--	--	--	--	--	--	--	PF04973	Nicotinamide mononucleotide transporter	GO:0034258	nicotinamide riboside transport	GO:0034257	nicotinamide riboside transmembrane transporter activity	GO:0016020	membrane	--	--
c112984_g1	414	hypothetical protein HMPREF1541_02357 [Cyphellophora europaea CBS 101466] >gi|568120596|gb|ETN43198.1| hypothetical protein HMPREF1541_02357 [Cyphellophora europaea CBS 101466]	--	K02267	COX6B	cytochrome c oxidase subunit 6b	http://www.genome.jp/dbget-bin/www_bget?ko:K02267	O94581	282	2.35e-31	Cytochrome c oxidase subunit 6B OS=Schizosaccharomyces pombe (strain 972 / ATCC 24843) GN=cox12 PE=3 SV=2	PF05240//PF02297	APOBEC-like C-terminal domain//Cytochrome oxidase c subunit VIb	GO:0006807//GO:0015992//GO:0006123	nitrogen compound metabolic process//proton transport//mitochondrial electron transport, cytochrome c to oxygen	GO:0008270//GO:0016814//GO:0004129	zinc ion binding//hydrolase activity, acting on carbon-nitrogen (but not peptide) bonds, in cyclic amidines//cytochrome-c oxidase activity	GO:0005739//GO:0045277	mitochondrion//respiratory chain complex IV	KOG3057	Cytochrome c oxidase, subunit VIb/COX12
c112984_g2	436	hypothetical protein HMPREF1541_02357 [Cyphellophora europaea CBS 101466] >gi|568120596|gb|ETN43198.1| hypothetical protein HMPREF1541_02357 [Cyphellophora europaea CBS 101466]	Neurospora crassa OR74A hypothetical protein partial mRNA	K02267	COX6B	cytochrome c oxidase subunit 6b	http://www.genome.jp/dbget-bin/www_bget?ko:K02267	O94581	275	3.05e-30	Cytochrome c oxidase subunit 6B OS=Schizosaccharomyces pombe (strain 972 / ATCC 24843) GN=cox12 PE=3 SV=2	PF05240//PF02297	APOBEC-like C-terminal domain//Cytochrome oxidase c subunit VIb	GO:0006123//GO:0006807//GO:0015992	mitochondrial electron transport, cytochrome c to oxygen//nitrogen compound metabolic process//proton transport	GO:0008270//GO:0016814//GO:0004129	zinc ion binding//hydrolase activity, acting on carbon-nitrogen (but not peptide) bonds, in cyclic amidines//cytochrome-c oxidase activity	GO:0005739//GO:0045277	mitochondrion//respiratory chain complex IV	KOG3057	Cytochrome c oxidase, subunit VIb/COX12
c113022_g1	448	hypothetical protein COCHEDRAFT_1225615 [Bipolaris maydis C5] >gi|477592657|gb|ENI09727.1| hypothetical protein COCC4DRAFT_157985 [Bipolaris maydis ATCC 48331]	Aspergillus oryzae RIB40 ATP synthase subunit delta, mRNA	K02134	ATPeF1D, ATP5D, ATP16	F-type H+-transporting ATPase subunit delta	http://www.genome.jp/dbget-bin/www_bget?ko:K02134	P56525	465	1.12e-57	ATP synthase subunit delta, mitochondrial OS=Neurospora crassa (strain ATCC 24698 / 74-OR23-1A / CBS 708.71 / DSM 1257 / FGSC 987) GN=des PE=3 SV=2	PF02823	ATP synthase, Delta/Epsilon chain, beta-sandwich domain	GO:0015992//GO:0015986//GO:0006119	proton transport//ATP synthesis coupled proton transport//oxidative phosphorylation	GO:0046961//GO:0046933	proton-transporting ATPase activity, rotational mechanism//proton-transporting ATP synthase activity, rotational mechanism	GO:0045259//GO:0045261	proton-transporting ATP synthase complex//proton-transporting ATP synthase complex, catalytic core F(1)	KOG1758	Mitochondrial F1F0-ATP synthase, subunit delta/ATP16
c113022_g2	209	hypothetical protein SNOG_00319 [Phaeosphaeria nodorum SN15] >gi|160701031|gb|EAT91814.2| hypothetical protein SNOG_00319 [Phaeosphaeria nodorum SN15]	Phaeosphaeria nodorum SN15 hypothetical protein partial mRNA	--	--	--	--	P56525	215	1.2e-21	ATP synthase subunit delta, mitochondrial OS=Neurospora crassa (strain ATCC 24698 / 74-OR23-1A / CBS 708.71 / DSM 1257 / FGSC 987) GN=des PE=3 SV=2	PF02823	ATP synthase, Delta/Epsilon chain, beta-sandwich domain	GO:0006200//GO:0015992//GO:0006119//GO:0015986	ATP catabolic process//proton transport//oxidative phosphorylation//ATP synthesis coupled proton transport	GO:0046961//GO:0046933	proton-transporting ATPase activity, rotational mechanism//proton-transporting ATP synthase activity, rotational mechanism	GO:0045261//GO:0005756//GO:0045259	proton-transporting ATP synthase complex, catalytic core F(1)//mitochondrial proton-transporting ATP synthase, central stalk//proton-transporting ATP synthase complex	KOG1758	Mitochondrial F1F0-ATP synthase, subunit delta/ATP16
c113080_g1	1504	--	--	--	--	--	--	--	--	--	--	PF03030	Inorganic H+ pyrophosphatase	GO:0015992//GO:0006119	proton transport//oxidative phosphorylation	GO:0004427//GO:0009678	inorganic diphosphatase activity//hydrogen-translocating pyrophosphatase activity	GO:0016020	membrane	--	--
c113114_g1	927	V-type proton ATPase subunit D [Exophiala aquamarina CBS 119918]	Podospora anserina S mat+ hypothetical protein (PODANSg7319) partial mRNA	K02149	ATPeV1D, ATP6M	V-type H+-transporting ATPase subunit D	http://www.genome.jp/dbget-bin/www_bget?ko:K02149	O59941	935	9.37e-125	V-type proton ATPase subunit D OS=Neurospora crassa (strain ATCC 24698 / 74-OR23-1A / CBS 708.71 / DSM 1257 / FGSC 987) GN=vma-8 PE=2 SV=2	PF01813	ATP synthase subunit D	GO:0006810	transport	GO:0042626	ATPase activity, coupled to transmembrane movement of substances	--	--	KOG1647	Vacuolar H+-ATPase V1 sector, subunit D
c113166_g1	1309	protein with unknown function [Ricinus communis] >gi|223534179|gb|EEF35895.1| protein with unknown function [Ricinus communis]	Picea glauca clone GQ03118_J14 mRNA sequence	K07893	RAB6A	Ras-related protein Rab-6A	http://www.genome.jp/dbget-bin/www_bget?ko:K07893	O80501	981	1.2e-130	Ras-related protein RABH1b OS=Arabidopsis thaliana GN=RABH1B PE=1 SV=1	PF00025//PF08477//PF04670//PF02421//PF00071//PF00009//PF01926	ADP-ribosylation factor family//Miro-like protein//Gtr1/RagA G protein conserved region//Ferrous iron transport protein B//Ras family//Elongation factor Tu GTP binding domain//50S ribosome-binding GTPase	GO:0015684//GO:0007264//GO:0015031	ferrous iron transport//small GTPase mediated signal transduction//protein transport	GO:0015093//GO:0003924//GO:0005525//GO:0016787	ferrous iron transmembrane transporter activity//GTPase activity//GTP binding//hydrolase activity	GO:0016021//GO:0005634//GO:0005622//GO:0005737	integral component of membrane//nucleus//intracellular//cytoplasm	KOG0094	GTPase Rab6/YPT6/Ryh1, small G protein superfamily
c113194_g1	804	--	--	--	--	--	--	--	--	--	--	PF00916	Sulfate transporter family	GO:0008272	sulfate transport	GO:0015116	sulfate transmembrane transporter activity	GO:0016021	integral component of membrane	--	--
c113262_g1	1064	hypothetical protein JCGZ_02924 [Jatropha curcas]	Arabidopsis lyrata subsp. lyrata hypothetical protein, mRNA	K07904	RAB11A	Ras-related protein Rab-11A	http://www.genome.jp/dbget-bin/www_bget?ko:K07904	Q40193	935	9.31e-125	Ras-related protein Rab11C OS=Lotus japonicus GN=RAB11C PE=2 SV=1	PF00005//PF00071//PF00009//PF01926//PF00025//PF08477//PF03193//PF04670//PF02421	ABC transporter//Ras family//Elongation factor Tu GTP binding domain//50S ribosome-binding GTPase//ADP-ribosylation factor family//Miro-like protein//Protein of unknown function, DUF258//Gtr1/RagA G protein conserved region//Ferrous iron transport protein B	GO:0007264//GO:0015684	small GTPase mediated signal transduction//ferrous iron transport	GO:0005524//GO:0003924//GO:0005525//GO:0016887//GO:0015093	ATP binding//GTPase activity//GTP binding//ATPase activity//ferrous iron transmembrane transporter activity	GO:0005737//GO:0005634//GO:0005622//GO:0016021	cytoplasm//nucleus//intracellular//integral component of membrane	KOG0087	GTPase Rab11/YPT3, small G protein superfamily
c113344_g1	400	--	--	--	--	--	--	--	--	--	--	PF00558	Vpu protein	GO:0006812//GO:0019076//GO:0032801	cation transport//viral release from host cell//receptor catabolic process	GO:0005261	cation channel activity	GO:0033644	host cell membrane	--	--
c113461_g1	831	hypothetical protein EUGRSUZ_F03571 [Eucalyptus grandis] >gi|629104859|gb|KCW70328.1| hypothetical protein EUGRSUZ_F03571 [Eucalyptus grandis]	--	--	--	--	--	P93047	284	2.2e-29	High mobility group B protein 3 OS=Arabidopsis thaliana GN=HMGB3 PE=1 SV=1	PF02724//PF02535//PF04632	CDC45-like protein//ZIP Zinc transporter//Fusaric acid resistance protein family	GO:0006270//GO:0055085//GO:0006810//GO:0030001	DNA replication initiation//transmembrane transport//transport//metal ion transport	GO:0046873	metal ion transmembrane transporter activity	GO:0016020//GO:0005886	membrane//plasma membrane	KOG0381	HMG box-containing protein
c113578_g1	275	hypothetical protein MYCGRDRAFT_54447 [Zymoseptoria tritici IPO323] >gi|339476666|gb|EGP91757.1| hypothetical protein MYCGRDRAFT_54447 [Zymoseptoria tritici IPO323]	Phaeosphaeria nodorum SN15 hypothetical protein partial mRNA	K02155	ATPeV0C, ATP6L	V-type H+-transporting ATPase 16kDa proteolipid subunit	http://www.genome.jp/dbget-bin/www_bget?ko:K02155	P31413	266	6.87e-29	V-type proton ATPase 16 kDa proteolipid subunit OS=Neurospora crassa (strain ATCC 24698 / 74-OR23-1A / CBS 708.71 / DSM 1257 / FGSC 987) GN=vma-3 PE=2 SV=1	PF00137	ATP synthase subunit C	GO:0015991//GO:0015992//GO:0006878//GO:0006897//GO:0007033//GO:0006879//GO:0006623	ATP hydrolysis coupled proton transport//proton transport//cellular copper ion homeostasis//endocytosis//vacuole organization//cellular iron ion homeostasis//protein targeting to vacuole	GO:0015078	hydrogen ion transmembrane transporter activity	GO:0016021//GO:0033177//GO:0033179	integral component of membrane//proton-transporting two-sector ATPase complex, proton-transporting domain//proton-transporting V-type ATPase, V0 domain	KOG0232	Vacuolar H+-ATPase V0 sector, subunits c/c'
c113578_g2	898	vacuolar ATP synthase 16 kDa proteolipid subunit [Pyrenophora tritici-repentis Pt-1C-BFP] >gi|187976497|gb|EDU43123.1| vacuolar ATP synthase 16 kDa proteolipid subunit [Pyrenophora tritici-repentis Pt-1C-BFP]	Leptosphaeria maculans JN3 similar to vacuolar H+ ATP synthase 16 kDa proteolipid subunit (LEMA_P081300.1) mRNA, complete cds	K02155	ATPeV0C, ATP6L	V-type H+-transporting ATPase 16kDa proteolipid subunit	http://www.genome.jp/dbget-bin/www_bget?ko:K02155	P50515	669	3.84e-86	V-type proton ATPase 16 kDa proteolipid subunit OS=Schizosaccharomyces pombe (strain 972 / ATCC 24843) GN=vma3 PE=3 SV=1	PF00137//PF01350	ATP synthase subunit C//Flavivirus non-structural protein NS4A	GO:0016070//GO:0015991//GO:0016032//GO:0015992	RNA metabolic process//ATP hydrolysis coupled proton transport//viral process//proton transport	GO:0015078	hydrogen ion transmembrane transporter activity	GO:0019012//GO:0033179//GO:0016021//GO:0033177	virion//proton-transporting V-type ATPase, V0 domain//integral component of membrane//proton-transporting two-sector ATPase complex, proton-transporting domain	KOG0232	Vacuolar H+-ATPase V0 sector, subunits c/c'
c113613_g1	301	hypothetical protein EPUS_03273 [Endocarpon pusillum Z07020] >gi|539434453|gb|ERF70994.1| hypothetical protein EPUS_03273 [Endocarpon pusillum Z07020]	--	K14688	SLC30A1, ZNT1	solute carrier family 30 (zinc transporter), member 1	http://www.genome.jp/dbget-bin/www_bget?ko:K14688	P20107	316	4.75e-34	Zinc/cadmium resistance protein OS=Saccharomyces cerevisiae (strain ATCC 204508 / S288c) GN=ZRC1 PE=1 SV=2	PF01545	Cation efflux family	GO:0006812//GO:0055085	cation transport//transmembrane transport	GO:0008324	cation transmembrane transporter activity	GO:0016021	integral component of membrane	KOG1483	Zn2+ transporter ZNT1 and related Cd2+/Zn2+ transporters (cation diffusion facilitator superfamily)
c113632_g1	322	--	--	--	--	--	--	--	--	--	--	PF00895	ATP synthase protein 8	GO:0015992//GO:0015986	proton transport//ATP synthesis coupled proton transport	GO:0015078	hydrogen ion transmembrane transporter activity	GO:0000276	mitochondrial proton-transporting ATP synthase complex, coupling factor F(o)	--	--
c113642_g1	538	--	--	--	--	--	--	--	--	--	--	PF05493	ATP synthase subunit H	GO:0015991//GO:0015992	ATP hydrolysis coupled proton transport//proton transport	GO:0015078	hydrogen ion transmembrane transporter activity	GO:0033179	proton-transporting V-type ATPase, V0 domain	--	--
c113765_g1	1499	PREDICTED: cytochrome b6-f complex iron-sulfur subunit, chloroplastic isoform 1 [Vitis vinifera] >gi|147826727|emb|CAN66108.1| hypothetical protein VITISV_020089 [Vitis vinifera] >gi|302143099|emb|CBI20394.3| unnamed protein product [Vitis vinifera]	--	K02636	petC	cytochrome b6-f complex iron-sulfur subunit	http://www.genome.jp/dbget-bin/www_bget?ko:K02636	P26291	726	4.41e-91	Cytochrome b6-f complex iron-sulfur subunit, chloroplastic OS=Pisum sativum GN=petC PE=1 SV=1	PF08802//PF00355	Cytochrome B6-F complex Fe-S subunit//Rieske [2Fe-2S] domain	GO:0006119//GO:0015979//GO:0006118//GO:0022900//GO:0055114//GO:0015992	oxidative phosphorylation//photosynthesis//electron transport//electron transport chain//oxidation-reduction process//proton transport	GO:0016491//GO:0046872//GO:0045158//GO:0051537//GO:0009496//GO:0008121	oxidoreductase activity//metal ion binding//electron transporter, transferring electrons within cytochrome b6/f complex of photosystem II activity//2 iron, 2 sulfur cluster binding//plastoquinol--plastocyanin reductase activity//ubiquinol-cytochrome-c reductase activity	GO:0042651//GO:0016021//GO:0009512	thylakoid membrane//integral component of membrane//cytochrome b6f complex	KOG1671	Ubiquinol cytochrome c reductase, subunit RIP1
c113773_g1	309	hypothetical protein HMPREF1541_08064 [Cyphellophora europaea CBS 101466] >gi|568114452|gb|ETN37074.1| hypothetical protein HMPREF1541_08064 [Cyphellophora europaea CBS 101466]	Thielavia terrestris NRRL 8126 hypothetical protein (THITE_2111338) mRNA, complete cds	K06901	pbuG	putative MFS transporter, AGZA family, xanthine/uracil permease	http://www.genome.jp/dbget-bin/www_bget?ko:K06901	O94300	258	1.76e-25	Putative xanthine/uracil permease C887.17 OS=Schizosaccharomyces pombe (strain 972 / ATCC 24843) GN=SPBC887.17 PE=3 SV=1	PF00860//PF00916	Permease family//Sulfate transporter family	GO:0055085//GO:0008272//GO:0006810	transmembrane transport//sulfate transport//transport	GO:0015116//GO:0005215	sulfate transmembrane transporter activity//transporter activity	GO:0016021//GO:0016020	integral component of membrane//membrane	--	--
c113946_g1	1166	PREDICTED: uncharacterized protein LOC104113250 [Nicotiana tomentosiformis]	--	--	--	--	--	--	--	--	--	PF03829	PTS system glucitol/sorbitol-specific IIA component	GO:0008643//GO:0009401	carbohydrate transport//phosphoenolpyruvate-dependent sugar phosphotransferase system	GO:0008982	protein-N(PI)-phosphohistidine-sugar phosphotransferase activity	GO:0009357//GO:0005737	protein-N(PI)-phosphohistidine-sugar phosphotransferase complex//cytoplasm	--	--
c113984_g1	581	hypothetical protein GMDG_02992 [Pseudogymnoascus destructans 20631-21]	--	--	--	--	--	Q6CJX2	135	9.67e-10	Cytochrome b-c1 complex subunit 9 OS=Kluyveromyces lactis (strain ATCC 8585 / CBS 2359 / DSM 70799 / NBRC 1267 / NRRL Y-1140 / WM37) GN=QCR9 PE=3 SV=3	PF05365	Ubiquinol-cytochrome C reductase, UQCRX/QCR9 like	GO:0006122	mitochondrial electron transport, ubiquinol to cytochrome c	--	--	GO:0005750//GO:0005740	mitochondrial respiratory chain complex III//mitochondrial envelope	KOG3494	Ubiquinol cytochrome c oxidoreductase, subunit QCR9
c114134_g2	911	catalase 3 [Arabidopsis thaliana] >gi|332191875|gb|AEE29996.1| catalase 3 [Arabidopsis thaliana]	Arabidopsis thaliana AT1G20620 mRNA, partial cds, clone: RAFL22-31-N15	K03781	katE, CAT, catB, srpA	catalase	http://www.genome.jp/dbget-bin/www_bget?ko:K03781	Q42547	1313	1.2e-178	Catalase-3 OS=Arabidopsis thaliana GN=CAT3 PE=1 SV=3	PF00199	Catalase	GO:0046686//GO:0031347//GO:0006568//GO:0015846//GO:0006865//GO:0003333//GO:0015802//GO:0006804//GO:0009853//GO:0006812//GO:0016036//GO:0015947//GO:0009416//GO:0006995//GO:0009409//GO:0009627//GO:0009684//GO:0055114//GO:0006979//GO:0006569//GO:0042744//GO:0044242//GO:0070838//GO:0030003//GO:0009970	response to cadmium ion//regulation of defense response//tryptophan metabolic process//polyamine transport//amino acid transport//amino acid transmembrane transport//basic amino acid transport//peroxidase reaction//photorespiration//cation transport//cellular response to phosphate starvation//methane metabolic process//response to light stimulus//cellular response to nitrogen starvation//response…	GO:0015326//GO:0004096//GO:0050897//GO:0015174//GO:0020037	cationic amino acid transmembrane transporter activity//catalase activity//cobalt ion binding//basic amino acid transmembrane transporter activity//heme binding	GO:0005739//GO:0005777//GO:0005634//GO:0009941//GO:0009570//GO:0009506//GO:0005618//GO:0005773//GO:0048046//GO:0022626//GO:0005886	mitochondrion//peroxisome//nucleus//chloroplast envelope//chloroplast stroma//plasmodesma//cell wall//vacuole//apoplast//cytosolic ribosome//plasma membrane	KOG0047	Catalase
c114161_g1	679	extracellular serine-rich protein [Blumeria graminis f. sp. hordei DH14]	--	--	--	--	--	--	--	--	--	PF07663	Sorbitol phosphotransferase enzyme II C-terminus	GO:0008643//GO:0009401	carbohydrate transport//phosphoenolpyruvate-dependent sugar phosphotransferase system	GO:0008982	protein-N(PI)-phosphohistidine-sugar phosphotransferase activity	GO:0009357//GO:0016021	protein-N(PI)-phosphohistidine-sugar phosphotransferase complex//integral component of membrane	--	--
c114294_g1	2299	--	--	--	--	--	--	--	--	--	--	PF00895	ATP synthase protein 8	GO:0015992//GO:0015986	proton transport//ATP synthesis coupled proton transport	GO:0015078	hydrogen ion transmembrane transporter activity	GO:0000276	mitochondrial proton-transporting ATP synthase complex, coupling factor F(o)	--	--
c114439_g1	1697	ATP synthase F0 subunit 9 [Chara vulgaris] >gi|385153404|ref|YP_006073002.1| atp9 gene product (mitochondrion) [Nitella hyalina] >gi|32966588|gb|AAP92171.1| ATP synthase F0 subunit 9 [Chara vulgaris] >gi|335354135|gb|AEH42822.1| ATP synthase F0 subunit 9 (mitochondrion) [Nitella hyalina]	S.tuberosum mitochondrial mRNA for ATPase synthase subunit 9	K02128	ATPeF0C, ATP5G, ATP9	F-type H+-transporting ATPase subunit c	http://www.genome.jp/dbget-bin/www_bget?ko:K02128	P60116	196	1.12e-16	ATP synthase subunit 9, mitochondrial OS=Nicotiana tabacum GN=ATP9 PE=1 SV=1	PF00895//PF00001//PF01529//PF00137	ATP synthase protein 8//7 transmembrane receptor (rhodopsin family)//DHHC palmitoyltransferase//ATP synthase subunit C	GO:0015986//GO:0007186//GO:0015991//GO:0015992	ATP synthesis coupled proton transport//G-protein coupled receptor signaling pathway//ATP hydrolysis coupled proton transport//proton transport	GO:0008289//GO:0004930//GO:0008270//GO:0015078	lipid binding//G-protein coupled receptor activity//zinc ion binding//hydrogen ion transmembrane transporter activity	GO:0016021//GO:0045263//GO:0033177//GO:0000276//GO:0005739	integral component of membrane//proton-transporting ATP synthase complex, coupling factor F(o)//proton-transporting two-sector ATPase complex, proton-transporting domain//mitochondrial proton-transporting ATP synthase complex, coupling factor F(o)//mitochondrion	KOG3025	Mitochondrial F1F0-ATP synthase, subunit c/ATP9/proteolipid
c114486_g1	567	F-type H+-transporting ATPase subunit B [Coniosporium apollinis CBS 100218] >gi|494824603|gb|EON61857.1| F-type H+-transporting ATPase subunit B [Coniosporium apollinis CBS 100218]	--	K02127	ATPeF0B, ATP5F1, ATP4	F-type H+-transporting ATPase subunit b	http://www.genome.jp/dbget-bin/www_bget?ko:K02127	Q870C4	589	1.12e-74	ATP synthase subunit 4, mitochondrial OS=Paracoccidioides brasiliensis GN=ATP4 PE=2 SV=1	PF05405	Mitochondrial ATP synthase B chain precursor (ATP-synt_B)	GO:0015986//GO:0015992	ATP synthesis coupled proton transport//proton transport	GO:0015078	hydrogen ion transmembrane transporter activity	GO:0000276	mitochondrial proton-transporting ATP synthase complex, coupling factor F(o)	KOG3976	Mitochondrial F1F0-ATP synthase, subunit b/ATP4
c11448_g1	542	amino-acid permease inda1 [Colletotrichum orbiculare MAFF 240422]	--	K16261	YAT	yeast amino acid transporter	http://www.genome.jp/dbget-bin/www_bget?ko:K16261	P34054	553	7.67e-66	Amino-acid permease inda1 OS=Hypocrea atroviridis GN=inda1 PE=2 SV=1	PF13520//PF00324	Amino acid permease//Amino acid permease	GO:0055085//GO:0006865//GO:0006810//GO:0003333	transmembrane transport//amino acid transport//transport//amino acid transmembrane transport	GO:0015171	amino acid transmembrane transporter activity	GO:0016020	membrane	--	--
c114495_g1	556	--	--	--	--	--	--	--	--	--	--	PF04614//PF02238	Pex19 protein family//Cytochrome c oxidase subunit VIIa	GO:0015992//GO:0006123//GO:0006118	proton transport//mitochondrial electron transport, cytochrome c to oxygen//electron transport	GO:0009055//GO:0004129	electron carrier activity//cytochrome-c oxidase activity	GO:0045277//GO:0005777//GO:0005746	respiratory chain complex IV//peroxisome//mitochondrial respiratory chain	--	--
c114663_g1	788	--	--	--	--	--	--	--	--	--	--	PF00895	ATP synthase protein 8	GO:0015992//GO:0015986	proton transport//ATP synthesis coupled proton transport	GO:0015078	hydrogen ion transmembrane transporter activity	GO:0000276	mitochondrial proton-transporting ATP synthase complex, coupling factor F(o)	--	--
c114671_g1	632	plasma membrane ATPase 1 [Leptosphaeria maculans]	Crivellia papaveracea isolate P354.8 plasma membrane ATPase gene, partial cds	K01535	E3.6.3.6	H+-transporting ATPase	http://www.genome.jp/dbget-bin/www_bget?ko:K01535	Q07421	294	1.44e-28	Plasma membrane ATPase OS=Ajellomyces capsulatus GN=PMA1 PE=3 SV=1	--	--	GO:0006200//GO:0006754//GO:0006812	ATP catabolic process//ATP biosynthetic process//cation transport	GO:0046872//GO:0015662//GO:0005524	metal ion binding//ATPase activity, coupled to transmembrane movement of ions, phosphorylative mechanism//ATP binding	GO:0016021	integral component of membrane	KOG0205	Plasma membrane H+-transporting ATPase
c114706_g1	296	ATPase, V0 complex, proteolipid subunit C [Ophiocordyceps sinensis CO18]	Nectria haematococca mpVI 77-13-4 predicted protein, mRNA	K02155	ATPeV0C, ATP6L	V-type H+-transporting ATPase 16kDa proteolipid subunit	http://www.genome.jp/dbget-bin/www_bget?ko:K02155	P31413	291	1.77e-32	V-type proton ATPase 16 kDa proteolipid subunit OS=Neurospora crassa (strain ATCC 24698 / 74-OR23-1A / CBS 708.71 / DSM 1257 / FGSC 987) GN=vma-3 PE=2 SV=1	PF00137	ATP synthase subunit C	GO:0015991//GO:0015992	ATP hydrolysis coupled proton transport//proton transport	GO:0015078	hydrogen ion transmembrane transporter activity	GO:0033177	proton-transporting two-sector ATPase complex, proton-transporting domain	KOG0232	Vacuolar H+-ATPase V0 sector, subunits c/c'
c114706_g2	387	hypothetical protein DOTSEDRAFT_40663 [Dothistroma septosporum NZE10]	Neurospora crassa OR74A vacuolar ATP synthase 16 kDa proteolipid subunit partial mRNA	K02155	ATPeV0C, ATP6L	V-type H+-transporting ATPase 16kDa proteolipid subunit	http://www.genome.jp/dbget-bin/www_bget?ko:K02155	Q00607	224	3.67e-22	V-type proton ATPase 16 kDa proteolipid subunit OS=Candida tropicalis GN=VMA3 PE=3 SV=1	PF00137	ATP synthase subunit C	GO:0015992//GO:0015991	proton transport//ATP hydrolysis coupled proton transport	GO:0015078	hydrogen ion transmembrane transporter activity	GO:0033177	proton-transporting two-sector ATPase complex, proton-transporting domain	KOG0232	Vacuolar H+-ATPase V0 sector, subunits c/c'
c114776_g1	649	putative vacuolar (H+)-ATPase subunit a isoform A [Hortaea werneckii] >gi|532236542|gb|AGT96061.1| putative vacuolar (H+)-ATPase subunit d isoform A [Hortaea werneckii]	Mycosphaerella graminicola IPO323 hypothetical protein (MYCGRDRAFT_69748) mRNA, complete cds	K02154	ATPeV0A, ATP6N	V-type H+-transporting ATPase subunit a	http://www.genome.jp/dbget-bin/www_bget?ko:K02154	Q01290	655	3.2e-78	V-type proton ATPase subunit a OS=Neurospora crassa (strain ATCC 24698 / 74-OR23-1A / CBS 708.71 / DSM 1257 / FGSC 987) GN=vph-1 PE=3 SV=1	PF01496	V-type ATPase 116kDa subunit family	GO:0015992//GO:0015991	proton transport//ATP hydrolysis coupled proton transport	GO:0015078	hydrogen ion transmembrane transporter activity	GO:0033179	proton-transporting V-type ATPase, V0 domain	KOG2189	Vacuolar H+-ATPase V0 sector, subunit a
c114820_g1	327	hypothetical protein SNOG_10691 [Phaeosphaeria nodorum SN15] >gi|160702880|gb|EAT82085.2| hypothetical protein SNOG_10691 [Phaeosphaeria nodorum SN15]	Phaeosphaeria nodorum SN15 hypothetical protein partial mRNA	K02155	ATPeV0C, ATP6L	V-type H+-transporting ATPase 16kDa proteolipid subunit	http://www.genome.jp/dbget-bin/www_bget?ko:K02155	P31413	436	4.64e-54	V-type proton ATPase 16 kDa proteolipid subunit OS=Neurospora crassa (strain ATCC 24698 / 74-OR23-1A / CBS 708.71 / DSM 1257 / FGSC 987) GN=vma-3 PE=2 SV=1	PF01102//PF00137	Glycophorin A//ATP synthase subunit C	GO:0007033//GO:0006879//GO:0006623//GO:0015991//GO:0006897//GO:0006878//GO:0015992	vacuole organization//cellular iron ion homeostasis//protein targeting to vacuole//ATP hydrolysis coupled proton transport//endocytosis//cellular copper ion homeostasis//proton transport	GO:0015078	hydrogen ion transmembrane transporter activity	GO:0033179//GO:0016021//GO:0033177	proton-transporting V-type ATPase, V0 domain//integral component of membrane//proton-transporting two-sector ATPase complex, proton-transporting domain	KOG0232	Vacuolar H+-ATPase V0 sector, subunits c/c'
c114839_g1	546	--	--	--	--	--	--	--	--	--	--	PF00060	Ligand-gated ion channel	GO:0007165//GO:0006811//GO:0007268	signal transduction//ion transport//synaptic transmission	GO:0005234//GO:0004970	extracellular-glutamate-gated ion channel activity//ionotropic glutamate receptor activity	GO:0016020	membrane	--	--
c114865_g1	734	FDD123 protein [Verticillium dahliae VdLs.17] >gi|346977957|gb|EGY21409.1| FDD123 protein [Verticillium dahliae VdLs.17]	--	--	--	--	--	Q9UW81	201	3.93e-17	Opsin-1 OS=Neurospora crassa (strain ATCC 24698 / 74-OR23-1A / CBS 708.71 / DSM 1257 / FGSC 987) GN=nop-1 PE=1 SV=1	PF01036//PF09599	Bacteriorhodopsin-like protein//Salmonella-Shigella invasin protein C (IpaC_SipC)	GO:0009405//GO:0006811	pathogenesis//ion transport	GO:0005216	ion channel activity	GO:0016020	membrane	--	--
c114954_g1	2071	--	--	--	--	--	--	--	--	--	--	PF06963//PF04931//PF15185	Ferroportin1 (FPN1)//DNA polymerase phi//Bcl-2-modifying factor, apoptosis	GO:0006260//GO:0006351//GO:0034755//GO:0006826//GO:0006915	DNA replication//transcription, DNA-templated//iron ion transmembrane transport//iron ion transport//apoptotic process	GO:0005381//GO:0003887//GO:0003677	iron ion transmembrane transporter activity//DNA-directed DNA polymerase activity//DNA binding	GO:0042575//GO:0016021	DNA polymerase complex//integral component of membrane	--	--
c115115_g1	667	hypothetical protein BAUCODRAFT_86444 [Baudoinia compniacensis UAMH 10762] >gi|449302089|gb|EMC98098.1| hypothetical protein BAUCODRAFT_86444 [Baudoinia compniacensis UAMH 10762]	Leptosphaeria maculans JN3 similar to charged multivesicular body protein 2a (LEMA_P080070.1) mRNA, complete cds	K12191	CHMP2A	charged multivesicular body protein 2A	http://www.genome.jp/dbget-bin/www_bget?ko:K12191	P36108	502	2.98e-61	DOA4-independent degradation protein 4 OS=Saccharomyces cerevisiae (strain ATCC 204508 / S288c) GN=DID4 PE=1 SV=2	PF01496//PF03357	V-type ATPase 116kDa subunit family//Snf7	GO:0015991//GO:0015031//GO:0015992	ATP hydrolysis coupled proton transport//protein transport//proton transport	GO:0015078	hydrogen ion transmembrane transporter activity	GO:0033179	proton-transporting V-type ATPase, V0 domain	KOG3230	Vacuolar assembly/sorting protein DID4
c115155_g1	3397	PREDICTED: cation/H(+) antiporter 15-like [Prunus mume]	--	--	--	--	--	Q9SIT5	969	4.62e-113	Cation/H(+) antiporter 15 OS=Arabidopsis thaliana GN=CHX15 PE=2 SV=1	PF00999//PF00582	Sodium/hydrogen exchanger family//Universal stress protein family	GO:0055085//GO:0006950//GO:0006885//GO:0006812	transmembrane transport//response to stress//regulation of pH//cation transport	GO:0015299	solute:proton antiporter activity	GO:0016021	integral component of membrane	KOG1650	Predicted K+/H+-antiporter
c115186_g1	1582	hypothetical protein PRUPE_ppa010732mg [Prunus persica] >gi|462420761|gb|EMJ25024.1| hypothetical protein PRUPE_ppa010732mg [Prunus persica]	--	K06695	PSMC3IP	26S proteasome regulatory subunit, ATPase 3, interacting protein	http://www.genome.jp/dbget-bin/www_bget?ko:K06695	Q9FX64	826	1.27e-105	Homologous-pairing protein 2 homolog OS=Arabidopsis thaliana GN=HOP2 PE=1 SV=1	PF05531//PF05046//PF04977//PF07544//PF03233//PF01166//PF01496//PF03938	Nucleopolyhedrovirus P10 protein//Mitochondrial large subunit ribosomal protein (Img2)//Septum formation initiator//RNA polymerase II transcription mediator complex subunit 9//Aphid transmission protein//TSC-22/dip/bun family//V-type ATPase 116kDa subunit family//Outer membrane protein (OmpH-like)	GO:0015992//GO:0015991//GO:0007049//GO:0006357//GO:0042254//GO:0006412//GO:0006355//GO:0019089	proton transport//ATP hydrolysis coupled proton transport//cell cycle//regulation of transcription from RNA polymerase II promoter//ribosome biogenesis//translation//regulation of transcription, DNA-templated//transmission of virus	GO:0015078//GO:0003735//GO:0001104//GO:0003700//GO:0051082	hydrogen ion transmembrane transporter activity//structural constituent of ribosome//RNA polymerase II transcription cofactor activity//sequence-specific DNA binding transcription factor activity//unfolded protein binding	GO:0019028//GO:0005840//GO:0005622//GO:0005667//GO:0033179//GO:0016592	viral capsid//ribosome//intracellular//transcription factor complex//proton-transporting V-type ATPase, V0 domain//mediator complex	KOG4603	TBP-1 interacting protein
c115288_g1	394	mitochondrial phosphate carrier protein (Ptp), putative [Neosartorya fischeri NRRL 181] >gi|119410802|gb|EAW20747.1| mitochondrial phosphate carrier protein (Ptp), putative [Neosartorya fischeri NRRL 181]	--	K15102	SLC25A3, PHC, PIC	solute carrier family 25 (mitochondrial phosphate transporter), member 3	http://www.genome.jp/dbget-bin/www_bget?ko:K15102	P23641	195	2.4e-17	Mitochondrial phosphate carrier protein OS=Saccharomyces cerevisiae (strain ATCC 204508 / S288c) GN=MIR1 PE=1 SV=1	--	--	GO:0035435//GO:0006817	phosphate ion transmembrane transport//phosphate ion transport	GO:0005315	inorganic phosphate transmembrane transporter activity	GO:0031305	integral component of mitochondrial inner membrane	KOG0767	Mitochondrial phosphate carrier protein
c115331_g1	474	putative cytochrome-c oxidase chain viic protein [Botrytis cinerea BcDW1]	--	--	--	--	--	--	--	--	--	PF02935	Cytochrome c oxidase subunit VIIc	GO:0006123//GO:0015992	mitochondrial electron transport, cytochrome c to oxygen//proton transport	GO:0004129	cytochrome-c oxidase activity	GO:0045277	respiratory chain complex IV	--	--
c115362_g1	581	--	--	--	--	--	--	--	--	--	--	PF13965	dsRNA-gated channel SID-1	GO:0033227//GO:0015931	dsRNA transport//nucleobase-containing compound transport	GO:0051033	RNA transmembrane transporter activity	GO:0016021	integral component of membrane	--	--
c115459_g1	1256	hypothetical protein PHAVU_011G085100g [Phaseolus vulgaris] >gi|561005323|gb|ESW04317.1| hypothetical protein PHAVU_011G085100g [Phaseolus vulgaris]	Glycine max vacuolar protein sorting-associated protein 24 homolog 1-like (LOC100797244), mRNA	K12193	VPS24, CHMP3	charged multivesicular body protein 3	http://www.genome.jp/dbget-bin/www_bget?ko:K12193	Q9FFB3	673	4.16e-84	Vacuolar protein sorting-associated protein 24 homolog 1 OS=Arabidopsis thaliana GN=VPS24-1 PE=2 SV=1	PF03357//PF01496//PF09177	Snf7//V-type ATPase 116kDa subunit family//Syntaxin 6, N-terminal	GO:0015991//GO:0048193//GO:0015031//GO:0015992	ATP hydrolysis coupled proton transport//Golgi vesicle transport//protein transport//proton transport	GO:0015078	hydrogen ion transmembrane transporter activity	GO:0016020//GO:0033179	membrane//proton-transporting V-type ATPase, V0 domain	KOG3229	Vacuolar sorting protein VPS24
c115465_g2	1103	hypothetical protein DOTSEDRAFT_73495 [Dothistroma septosporum NZE10]	--	--	--	--	--	--	--	--	--	PF00430	ATP synthase B/B' CF(0)	GO:0015992//GO:0015986	proton transport//ATP synthesis coupled proton transport	GO:0015078	hydrogen ion transmembrane transporter activity	GO:0045263	proton-transporting ATP synthase complex, coupling factor F(o)	--	--
c115499_g3	712	hypothetical protein AALP_AA8G499800 [Arabis alpina]	--	--	--	--	--	--	--	--	--	PF00060	Ligand-gated ion channel	GO:0007165//GO:0006811//GO:0007268	signal transduction//ion transport//synaptic transmission	GO:0005234//GO:0004970	extracellular-glutamate-gated ion channel activity//ionotropic glutamate receptor activity	GO:0016020	membrane	--	--
c115553_g1	328	--	--	--	--	--	--	--	--	--	--	PF00858	Amiloride-sensitive sodium channel	GO:0006814	sodium ion transport	GO:0005272	sodium channel activity	GO:0016020	membrane	--	--
c115573_g4	984	hypothetical protein VITISV_025401 [Vitis vinifera]	PREDICTED: Solanum lycopersicum pleiotropic drug resistance protein 1-like (LOC101260345), mRNA	--	--	--	--	Q76CU2	535	1.02e-75	Pleiotropic drug resistance protein 1 OS=Nicotiana tabacum GN=PDR1 PE=2 SV=1	PF01061//PF06422//PF07749	ABC-2 type transporter//CDR ABC transporter//Endoplasmic reticulum protein ERp29, C-terminal domain	GO:0006200//GO:0010193//GO:0080168//GO:0015692//GO:0006810	ATP catabolic process//response to ozone//abscisic acid transport//lead ion transport//transport	GO:0042626//GO:0016887//GO:0005524	ATPase activity, coupled to transmembrane movement of substances//ATPase activity//ATP binding	GO:0016021//GO:0016020//GO:0005886//GO:0005783	integral component of membrane//membrane//plasma membrane//endoplasmic reticulum	--	--
c11566_g1	237	hypothetical protein G647_03330 [Cladophialophora carrionii CBS 160.54] >gi|565937349|gb|ETI26552.1| hypothetical protein G647_03330 [Cladophialophora carrionii CBS 160.54]	--	--	--	--	--	--	--	--	--	PF05680	ATP synthase E chain	GO:0015992//GO:0015986	proton transport//ATP synthesis coupled proton transport	GO:0015078	hydrogen ion transmembrane transporter activity	GO:0000276	mitochondrial proton-transporting ATP synthase complex, coupling factor F(o)	--	--
c11569_g1	305	related to PHO-4 phosphate-repressible phosphate permease [Piriformospora indica DSM 11827]	--	K14640	SLC20A, PIT	solute carrier family 20 (sodium-dependent phosphate transporter)	http://www.genome.jp/dbget-bin/www_bget?ko:K14640	P15710	197	3.32e-17	Phosphate-repressible phosphate permease OS=Neurospora crassa (strain ATCC 24698 / 74-OR23-1A / CBS 708.71 / DSM 1257 / FGSC 987) GN=pho-4 PE=3 SV=1	PF01384	Phosphate transporter family	GO:0006817	phosphate ion transport	GO:0005315	inorganic phosphate transmembrane transporter activity	GO:0016020	membrane	--	--
c115716_g1	3563	PREDICTED: pentatricopeptide repeat-containing protein At5g65560-like [Vitis vinifera]	--	--	--	--	--	Q9LFF1	529	2.17e-54	Pentatricopeptide repeat-containing protein At3g53700, chloroplastic OS=Arabidopsis thaliana GN=MEE40 PE=2 SV=1	PF02284//PF00210	Cytochrome c oxidase subunit Va//Ferritin-like domain	GO:0015992//GO:0006879//GO:0006123	proton transport//cellular iron ion homeostasis//mitochondrial electron transport, cytochrome c to oxygen	GO:0008199//GO:0004129	ferric iron binding//cytochrome-c oxidase activity	GO:0005743//GO:0045277	mitochondrial inner membrane//respiratory chain complex IV	--	--
c115720_g1	816	hypothetical protein MIMGU_mgv1a009931mg [Erythranthe guttata]	--	--	--	--	--	--	--	--	--	PF01496	V-type ATPase 116kDa subunit family	GO:0015991//GO:0015992	ATP hydrolysis coupled proton transport//proton transport	GO:0015078	hydrogen ion transmembrane transporter activity	GO:0033179	proton-transporting V-type ATPase, V0 domain	--	--
c115772_g1	1468	hypothetical protein POPTR_0015s06140g [Populus trichocarpa] >gi|550322091|gb|ERP52129.1| hypothetical protein POPTR_0015s06140g [Populus trichocarpa]	--	--	--	--	--	--	--	--	--	PF07716//PF10473//PF13639//PF04977//PF05064//PF04111//PF01496	Basic region leucine zipper//Leucine-rich repeats of kinetochore protein Cenp-F/LEK1//Ring finger domain//Septum formation initiator//Nsp1-like C-terminal region//Autophagy protein Apg6//V-type ATPase 116kDa subunit family	GO:0006355//GO:0015992//GO:0015991//GO:0006914//GO:0007049	regulation of transcription, DNA-templated//proton transport//ATP hydrolysis coupled proton transport//autophagy//cell cycle	GO:0043565//GO:0008134//GO:0003700//GO:0005515//GO:0042803//GO:0015078//GO:0008270//GO:0017056//GO:0045502	sequence-specific DNA binding//transcription factor binding//sequence-specific DNA binding transcription factor activity//protein binding//protein homodimerization activity//hydrogen ion transmembrane transporter activity//zinc ion binding//structural constituent of nuclear pore//dynein binding	GO:0030286//GO:0005667//GO:0033179//GO:0005643	dynein complex//transcription factor complex//proton-transporting V-type ATPase, V0 domain//nuclear pore	--	--
c115835_g1	1730	hypothetical protein L484_010675 [Morus notabilis]	Ricinus communis UDP-glucuronic acid/UDP-N-acetylgalactosamine transporter, putative, mRNA	K15285	SLC35E3	solute carrier family 35, member E3	http://www.genome.jp/dbget-bin/www_bget?ko:K15285	Q8RXL8	1231	6.36e-164	Uncharacterized membrane protein At1g06890 OS=Arabidopsis thaliana GN=At1g06890 PE=1 SV=1	PF00172//PF00892//PF08449//PF04142	Fungal Zn(2)-Cys(6) binuclear cluster domain//EamA-like transporter family//UAA transporter family//Nucleotide-sugar transporter	GO:0008643//GO:0006355//GO:0055085	carbohydrate transport//regulation of transcription, DNA-templated//transmembrane transport	GO:0000981//GO:0005351//GO:0008270	sequence-specific DNA binding RNA polymerase II transcription factor activity//sugar:proton symporter activity//zinc ion binding	GO:0000139//GO:0016020//GO:0016021//GO:0005634	Golgi membrane//membrane//integral component of membrane//nucleus	KOG1441	Glucose-6-phosphate/phosphate and phosphoenolpyruvate/phosphate antiporter
c115981_g1	358	--	--	--	--	--	--	--	--	--	--	PF00895	ATP synthase protein 8	GO:0015992//GO:0015986	proton transport//ATP synthesis coupled proton transport	GO:0015078	hydrogen ion transmembrane transporter activity	GO:0000276	mitochondrial proton-transporting ATP synthase complex, coupling factor F(o)	--	--
c116266_g1	945	--	--	--	--	--	--	--	--	--	--	PF00895	ATP synthase protein 8	GO:0015992//GO:0015986	proton transport//ATP synthesis coupled proton transport	GO:0015078	hydrogen ion transmembrane transporter activity	GO:0000276	mitochondrial proton-transporting ATP synthase complex, coupling factor F(o)	--	--
c116296_g1	343	--	--	--	--	--	--	--	--	--	--	PF03493	Calcium-activated BK potassium channel alpha subunit	GO:0006813	potassium ion transport	GO:0015269	calcium-activated potassium channel activity	GO:0016020	membrane	--	--
c116450_g2	253	--	--	--	--	--	--	--	--	--	--	PF00558	Vpu protein	GO:0006812//GO:0019076//GO:0032801	cation transport//viral release from host cell//receptor catabolic process	GO:0005261	cation channel activity	GO:0033644	host cell membrane	--	--
c116506_g1	333	--	--	--	--	--	--	--	--	--	--	PF00895	ATP synthase protein 8	GO:0015992//GO:0015986	proton transport//ATP synthesis coupled proton transport	GO:0015078	hydrogen ion transmembrane transporter activity	GO:0000276	mitochondrial proton-transporting ATP synthase complex, coupling factor F(o)	--	--
c116680_g2	448	--	--	--	--	--	--	--	--	--	--	PF09165	Ubiquinol-cytochrome c reductase 8 kDa, N-terminal	GO:0055114//GO:0015992//GO:0006119//GO:0006118	oxidation-reduction process//proton transport//oxidative phosphorylation//electron transport	GO:0008121	ubiquinol-cytochrome-c reductase activity	--	--	--	--
c116691_g1	1206	Ocs element-binding factor, putative [Ricinus communis] >gi|223551136|gb|EEF52622.1| Ocs element-binding factor, putative [Ricinus communis]	Arabidopsis thaliana chromosome 2, complete sequence	--	--	--	--	P24068	169	1.13e-12	Ocs element-binding factor 1 OS=Zea mays GN=OBF1 PE=2 SV=2	PF07716//PF02183//PF04977//PF00170//PF04111//PF01496	Basic region leucine zipper//Homeobox associated leucine zipper//Septum formation initiator//bZIP transcription factor//Autophagy protein Apg6//V-type ATPase 116kDa subunit family	GO:0015992//GO:0015991//GO:0006914//GO:0007049//GO:0006355	proton transport//ATP hydrolysis coupled proton transport//autophagy//cell cycle//regulation of transcription, DNA-templated	GO:0015078//GO:0003677//GO:0043565//GO:0003700	hydrogen ion transmembrane transporter activity//DNA binding//sequence-specific DNA binding//sequence-specific DNA binding transcription factor activity	GO:0005667//GO:0033179//GO:0005634	transcription factor complex//proton-transporting V-type ATPase, V0 domain//nucleus	--	--
c116733_g1	626	--	--	--	--	--	--	--	--	--	--	PF03334	Na+/H+ antiporter subunit	GO:0015672//GO:0015992	monovalent inorganic cation transport//proton transport	GO:0005451	monovalent cation:proton antiporter activity	--	--	--	--
c116795_g1	1222	mitochondrial carrier [Aureobasidium pullulans var. namibiae CBS 147.97]	--	--	--	--	--	Q75A82	189	2.43e-14	Peroxisomal adenine nucleotide transporter 1 OS=Ashbya gossypii (strain ATCC 10895 / CBS 109.51 / FGSC 9923 / NRRL Y-1056) GN=ANT1 PE=3 SV=1	PF00430	ATP synthase B/B' CF(0)	GO:0015986//GO:0015992	ATP synthesis coupled proton transport//proton transport	GO:0015078	hydrogen ion transmembrane transporter activity	GO:0045263	proton-transporting ATP synthase complex, coupling factor F(o)	KOG0769	Predicted mitochondrial carrier protein
c116923_g1	912	hypothetical protein A1O9_06221 [Exophiala aquamarina CBS 119918]	--	--	--	--	--	--	--	--	--	PF01496	V-type ATPase 116kDa subunit family	GO:0015992//GO:0015991	proton transport//ATP hydrolysis coupled proton transport	GO:0015078	hydrogen ion transmembrane transporter activity	GO:0033179	proton-transporting V-type ATPase, V0 domain	--	--
c116943_g1	237	hypothetical protein MYCGRDRAFT_104853 [Zymoseptoria tritici IPO323] >gi|339471358|gb|EGP86454.1| hypothetical protein MYCGRDRAFT_104853 [Zymoseptoria tritici IPO323]	Aspergillus niger CBS 513.88 UQCRX/QCR9 like ubiquinol-cytochrome C reductase family protein partial mRNA	--	--	--	--	P22289	117	3.95e-08	Cytochrome b-c1 complex subunit 9 OS=Saccharomyces cerevisiae (strain ATCC 204508 / S288c) GN=QCR9 PE=1 SV=2	PF05365	Ubiquinol-cytochrome C reductase, UQCRX/QCR9 like	GO:0006118//GO:0006119//GO:0015992//GO:0006122	electron transport//oxidative phosphorylation//proton transport//mitochondrial electron transport, ubiquinol to cytochrome c	GO:0008121	ubiquinol-cytochrome-c reductase activity	GO:0005750//GO:0005740	mitochondrial respiratory chain complex III//mitochondrial envelope	KOG3494	Ubiquinol cytochrome c oxidoreductase, subunit QCR9
c117007_g1	3972	Aminophospholipid ATPase isoform 2 [Theobroma cacao] >gi|508707587|gb|EOX99483.1| Aminophospholipid ATPase isoform 2 [Theobroma cacao]	PREDICTED: Vitis vinifera phospholipid-transporting ATPase 2-like, transcript variant 2 (LOC100252404), mRNA	K01530	E3.6.3.1	phospholipid-translocating ATPase	http://www.genome.jp/dbget-bin/www_bget?ko:K01530	P98205	4602	0	Phospholipid-transporting ATPase 2 OS=Arabidopsis thaliana GN=ALA2 PE=1 SV=1	PF00322//PF00122//PF00895//PF00664	Endothelin family//E1-E2 ATPase//ATP synthase protein 8//ABC transporter transmembrane region	GO:0055085//GO:0015986//GO:0006810//GO:0019229//GO:0015992	transmembrane transport//ATP synthesis coupled proton transport//transport//regulation of vasoconstriction//proton transport	GO:0046872//GO:0005524//GO:0000166//GO:0015078//GO:0042626	metal ion binding//ATP binding//nucleotide binding//hydrogen ion transmembrane transporter activity//ATPase activity, coupled to transmembrane movement of substances	GO:0005576//GO:0016021//GO:0000276	extracellular region//integral component of membrane//mitochondrial proton-transporting ATP synthase complex, coupling factor F(o)	KOG0206	P-type ATPase
c117079_g3	510	ras-domain-containing protein [Aureobasidium pullulans var. namibiae CBS 147.97]	Dugesia japonica cDNA, clone: Dj_aH_000_06176HH.full, full-insert sequence, expressed in adult head	K07874	RAB1A	Ras-related protein Rab-1A	http://www.genome.jp/dbget-bin/www_bget?ko:K07874	P22125	686	3.25e-90	Ras-related protein ORAB-1 OS=Diplobatis ommata PE=2 SV=1	PF04670//PF02421//PF00071//PF00009//PF08477//PF00025	Gtr1/RagA G protein conserved region//Ferrous iron transport protein B//Ras family//Elongation factor Tu GTP binding domain//Miro-like protein//ADP-ribosylation factor family	GO:0015684//GO:0007264	ferrous iron transport//small GTPase mediated signal transduction	GO:0015093//GO:0005525//GO:0003924	ferrous iron transmembrane transporter activity//GTP binding//GTPase activity	GO:0016021//GO:0005737//GO:0005622//GO:0005634	integral component of membrane//cytoplasm//intracellular//nucleus	KOG0084	GTPase Rab1/YPT1, small G protein superfamily, and related GTP-binding proteins
c117144_g3	358	hypothetical protein LEMA_P109090.1 [Leptosphaeria maculans JN3] >gi|312216694|emb|CBX96644.1| hypothetical protein LEMA_P109090.1 [Leptosphaeria maculans JN3]	--	--	--	--	--	--	--	--	--	PF01384	Phosphate transporter family	GO:0006817	phosphate ion transport	GO:0005315	inorganic phosphate transmembrane transporter activity	GO:0016020	membrane	--	--
c117212_g2	723	--	--	--	--	--	--	--	--	--	--	PF01496	V-type ATPase 116kDa subunit family	GO:0015992//GO:0015991	proton transport//ATP hydrolysis coupled proton transport	GO:0015078	hydrogen ion transmembrane transporter activity	GO:0033179	proton-transporting V-type ATPase, V0 domain	--	--
c117325_g1	908	--	--	--	--	--	--	--	--	--	--	PF09515	Thiamine transporter protein (Thia_YuaJ)	GO:0015888	thiamine transport	GO:0015234	thiamine transmembrane transporter activity	GO:0005886	plasma membrane	--	--
c117347_g1	902	PREDICTED: calmodulin-related protein-like [Cucumis sativus] >gi|449493538|ref|XP_004159338.1| PREDICTED: calmodulin-related protein-like [Cucumis sativus] >gi|659100325|ref|XP_008451038.1| PREDICTED: calmodulin-7-like [Cucumis melo]	Morus nigra isolate MCaM-1 calmodulin 1 mRNA, complete cds	K02183	CALM	calmodulin	http://www.genome.jp/dbget-bin/www_bget?ko:K02183	P62201	753	4.6e-99	Calmodulin OS=Lilium longiflorum PE=2 SV=2	PF00036//PF13499//PF02563//PF10591//PF03874//PF13202//PF13405	EF hand//EF-hand domain pair//Polysaccharide biosynthesis/export protein//Secreted protein acidic and rich in cysteine Ca binding region//RNA polymerase Rpb4//EF hand//EF-hand domain	GO:0006144//GO:0007165//GO:0006351//GO:0015774//GO:0006206	purine nucleobase metabolic process//signal transduction//transcription, DNA-templated//polysaccharide transport//pyrimidine nucleobase metabolic process	GO:0015159//GO:0003899//GO:0005509	polysaccharide transmembrane transporter activity//DNA-directed RNA polymerase activity//calcium ion binding	GO:0016020//GO:0005730//GO:0005578	membrane//nucleolus//proteinaceous extracellular matrix	KOG0027	Calmodulin and related proteins (EF-Hand superfamily)
c11734_g1	495	hypothetical protein HMPREF1541_10859 [Cyphellophora europaea CBS 101466] >gi|568121396|gb|ETN43994.1| hypothetical protein HMPREF1541_10859 [Cyphellophora europaea CBS 101466]	--	K16261	YAT	yeast amino acid transporter	http://www.genome.jp/dbget-bin/www_bget?ko:K16261	P38090	303	7.02e-31	General amino acid permease AGP2 OS=Saccharomyces cerevisiae (strain ATCC 204508 / S288c) GN=AGP2 PE=1 SV=1	PF13520//PF00324	Amino acid permease//Amino acid permease	GO:0006810//GO:0003333//GO:0055085//GO:0006865	transport//amino acid transmembrane transport//transmembrane transport//amino acid transport	GO:0015171	amino acid transmembrane transporter activity	GO:0016020	membrane	--	--
c117528_g1	523	hypothetical protein HMPREF1541_02507 [Cyphellophora europaea CBS 101466] >gi|568120746|gb|ETN43348.1| hypothetical protein HMPREF1541_02507 [Cyphellophora europaea CBS 101466]	--	K00418	QCR8, UQCRQ	ubiquinol-cytochrome c reductase subunit 8	http://www.genome.jp/dbget-bin/www_bget?ko:K00418	P48503	273	2.76e-29	Cytochrome b-c1 complex subunit 8 OS=Neurospora crassa (strain ATCC 24698 / 74-OR23-1A / CBS 708.71 / DSM 1257 / FGSC 987) GN=qcr-8 PE=1 SV=1	PF02939	UcrQ family	GO:0006119//GO:0006118//GO:0015992	oxidative phosphorylation//electron transport//proton transport	GO:0008121	ubiquinol-cytochrome-c reductase activity	--	--	KOG4116	Ubiquinol cytochrome c reductase, subunit QCR8
c117590_g1	2977	PREDICTED: putative ribonuclease H protein At1g65750 [Brassica rapa]	--	--	--	--	--	P0C2F6	140	2.33e-07	Putative ribonuclease H protein At1g65750 OS=Arabidopsis thaliana GN=At1g65750 PE=3 SV=1	PF07664//PF02298	Ferrous iron transport protein B C terminus//Plastocyanin-like domain	GO:0015684//GO:0006118	ferrous iron transport//electron transport	GO:0009055//GO:0005507//GO:0015093	electron carrier activity//copper ion binding//ferrous iron transmembrane transporter activity	GO:0016021	integral component of membrane	--	--
c117630_g1	663	--	--	--	--	--	--	--	--	--	--	PF05680	ATP synthase E chain	GO:0015992//GO:0015986	proton transport//ATP synthesis coupled proton transport	GO:0015078	hydrogen ion transmembrane transporter activity	GO:0000276	mitochondrial proton-transporting ATP synthase complex, coupling factor F(o)	--	--
c117688_g1	1232	hypothetical protein SNOG_00807 [Phaeosphaeria nodorum SN15] >gi|111071182|gb|EAT92302.1| hypothetical protein SNOG_00807 [Phaeosphaeria nodorum SN15]	Phaeosphaeria nodorum SN15 hypothetical protein partial mRNA	--	--	--	--	Q9UW81	747	2.61e-94	Opsin-1 OS=Neurospora crassa (strain ATCC 24698 / 74-OR23-1A / CBS 708.71 / DSM 1257 / FGSC 987) GN=nop-1 PE=1 SV=1	PF01036	Bacteriorhodopsin-like protein	GO:0006811	ion transport	GO:0005216	ion channel activity	GO:0016020	membrane	--	--
c117783_g1	844	unknown [Glycine max]	Glycine max cDNA, clone: GMFL01-07-P08	K02636	petC	cytochrome b6-f complex iron-sulfur subunit	http://www.genome.jp/dbget-bin/www_bget?ko:K02636	P26291	870	8.54e-116	Cytochrome b6-f complex iron-sulfur subunit, chloroplastic OS=Pisum sativum GN=petC PE=1 SV=1	PF00355//PF08802	Rieske [2Fe-2S] domain//Cytochrome B6-F complex Fe-S subunit	GO:0006119//GO:0015979//GO:0006118//GO:0022900//GO:0055114//GO:0015992	oxidative phosphorylation//photosynthesis//electron transport//electron transport chain//oxidation-reduction process//proton transport	GO:0016491//GO:0046872//GO:0045158//GO:0051537//GO:0008121//GO:0009496	oxidoreductase activity//metal ion binding//electron transporter, transferring electrons within cytochrome b6/f complex of photosystem II activity//2 iron, 2 sulfur cluster binding//ubiquinol-cytochrome-c reductase activity//plastoquinol--plastocyanin reductase activity	GO:0042651//GO:0016021//GO:0009512	thylakoid membrane//integral component of membrane//cytochrome b6f complex	KOG1671	Ubiquinol cytochrome c reductase, subunit RIP1
c117798_g1	1876	PREDICTED: beclin 1 protein [Vitis vinifera] >gi|297745431|emb|CBI40511.3| unnamed protein product [Vitis vinifera]	PREDICTED: Vitis vinifera beclin 1 protein (ATG6), mRNA	K08334	BECN1, VPS30, ATG6	beclin 1	http://www.genome.jp/dbget-bin/www_bget?ko:K08334	Q9M367	1566	0	Beclin-1-like protein OS=Arabidopsis thaliana GN=At3g61710 PE=2 SV=2	PF00804//PF01496//PF09090//PF04111	Syntaxin//V-type ATPase 116kDa subunit family//MIF4G like//Autophagy protein Apg6	GO:0016070//GO:0006914//GO:0015992//GO:0015991	RNA metabolic process//autophagy//proton transport//ATP hydrolysis coupled proton transport	GO:0015078	hydrogen ion transmembrane transporter activity	GO:0033179//GO:0016020	proton-transporting V-type ATPase, V0 domain//membrane	KOG2751	Beclin-like protein
c117809_g1	2328	PREDICTED: metal tolerance protein C4 [Prunus mume]	PREDICTED: Vitis vinifera metal tolerance protein C4-like (LOC100256503), mRNA	K14696	SLC30A9, ZNT9	solute carrier family 30 (zinc transporter), member 9	http://www.genome.jp/dbget-bin/www_bget?ko:K14696	Q8H1G3	1405	0	Metal tolerance protein C4 OS=Arabidopsis thaliana GN=MTPC4 PE=2 SV=1	PF01545//PF09415	Cation efflux family//CENP-S associating Centromere protein X	GO:0051382//GO:0006812//GO:0055085//GO:0006281	kinetochore assembly//cation transport//transmembrane transport//DNA repair	GO:0008324	cation transmembrane transporter activity	GO:0016021	integral component of membrane	KOG2802	Membrane protein HUEL (cation efflux superfamily)
c117880_g1	604	--	--	--	--	--	--	--	--	--	--	PF02297//PF02160	Cytochrome oxidase c subunit VIb//Cauliflower mosaic virus peptidase (A3)	GO:0015992//GO:0006508//GO:0006123	proton transport//proteolysis//mitochondrial electron transport, cytochrome c to oxygen	GO:0004129//GO:0004190	cytochrome-c oxidase activity//aspartic-type endopeptidase activity	GO:0005739//GO:0045277	mitochondrion//respiratory chain complex IV	--	--
c117922_g1	618	hypothetical protein PTT_07628 [Pyrenophora teres f. teres 0-1] >gi|311330139|gb|EFQ94625.1| hypothetical protein PTT_07628 [Pyrenophora teres f. teres 0-1]	Aspergillus oryzae RIB40 ubiquinol-cytochrome c reductase complex 17 kd protein, mRNA	K14831	MAK16	protein MAK16	http://www.genome.jp/dbget-bin/www_bget?ko:K14831	O42932	191	2.63e-16	Cytochrome b-c1 complex subunit 6 OS=Schizosaccharomyces pombe (strain 972 / ATCC 24843) GN=qcr6 PE=3 SV=1	--	--	GO:0006118//GO:0006119//GO:0015992//GO:0006122	electron transport//oxidative phosphorylation//proton transport//mitochondrial electron transport, ubiquinol to cytochrome c	GO:0008121	ubiquinol-cytochrome-c reductase activity	--	--	KOG3064	RNA-binding nuclear protein (MAK16) containing a distinct C4 Zn-finger
c117971_g1	1483	unnamed protein product [Coffea canephora]	--	--	--	--	--	Q3UJZ3	380	6.37e-41	Armadillo repeat-containing protein 7 OS=Mus musculus GN=Armc7 PE=2 SV=2	PF09036//PF00514//PF01365	Bcr-Abl oncoprotein oligomerisation domain//Armadillo/beta-catenin-like repeat//RIH domain	GO:0016310//GO:0006816//GO:0009069//GO:0007165//GO:0006468//GO:0070588	phosphorylation//calcium ion transport//serine family amino acid metabolic process//signal transduction//protein phosphorylation//calcium ion transmembrane transport	GO:0005262//GO:0004674//GO:0005515//GO:0005096	calcium channel activity//protein serine/threonine kinase activity//protein binding//GTPase activator activity	GO:0016020	membrane	KOG4646	Uncharacterized conserved protein, contains ARM repeats
c118151_g1	393	--	--	--	--	--	--	--	--	--	--	PF03824//PF01546	High-affinity nickel-transport protein//Peptidase family M20/M25/M40	GO:0008152//GO:0006824//GO:0055085//GO:0015675	metabolic process//cobalt ion transport//transmembrane transport//nickel cation transport	GO:0046872//GO:0016787//GO:0015099//GO:0015087	metal ion binding//hydrolase activity//nickel cation transmembrane transporter activity//cobalt ion transmembrane transporter activity	GO:0016021	integral component of membrane	--	--
c118250_g1	1760	--	--	--	--	--	--	--	--	--	--	PF00999	Sodium/hydrogen exchanger family	GO:0006885//GO:0006812//GO:0055085	regulation of pH//cation transport//transmembrane transport	GO:0015299	solute:proton antiporter activity	GO:0016021	integral component of membrane	--	--
c118288_g1	577	--	--	--	--	--	--	--	--	--	--	PF10399//PF05923//PF10414	Ubiquitinol-cytochrome C reductase Fe-S subunit TAT signal//APC cysteine-rich region//Sirohaem synthase dimerisation region	GO:0006118//GO:0006119//GO:0015992//GO:0016055//GO:0006779//GO:0055114	electron transport//oxidative phosphorylation//proton transport//Wnt signaling pathway//porphyrin-containing compound biosynthetic process//oxidation-reduction process	GO:0008121	ubiquinol-cytochrome-c reductase activity	--	--	--	--
c118376_g1	633	hypothetical protein HMPREF1541_05043 [Cyphellophora europaea CBS 101466] >gi|568118147|gb|ETN40763.1| hypothetical protein HMPREF1541_05043 [Cyphellophora europaea CBS 101466]	--	K00009	mtlD	mannitol-1-phosphate 5-dehydrogenase	http://www.genome.jp/dbget-bin/www_bget?ko:K00009	Q1DP56	505	5.35e-60	Mannitol-1-phosphate 5-dehydrogenase OS=Coccidioides immitis (strain RS) GN=CIMG_07907 PE=3 SV=2	PF08125//PF00895	Mannitol dehydrogenase C-terminal domain//ATP synthase protein 8	GO:0055114//GO:0015992//GO:0015986	oxidation-reduction process//proton transport//ATP synthesis coupled proton transport	GO:0015078//GO:0016491//GO:0050662	hydrogen ion transmembrane transporter activity//oxidoreductase activity//coenzyme binding	GO:0000276	mitochondrial proton-transporting ATP synthase complex, coupling factor F(o)	--	--
c118423_g1	535	hypothetical protein DOTSEDRAFT_82609 [Dothistroma septosporum NZE10]	--	--	--	--	--	--	--	--	--	PF05793//PF06512//PF04147	Transcription initiation factor IIF, alpha subunit (TFIIF-alpha)//Sodium ion transport-associated//Nop14-like family	GO:0006814//GO:0045893	sodium ion transport//positive regulation of transcription, DNA-templated	GO:0005248//GO:0003677	voltage-gated sodium channel activity//DNA binding	GO:0001518//GO:0005634//GO:0032040	voltage-gated sodium channel complex//nucleus//small-subunit processome	--	--
c118473_g1	882	hypothetical protein BAUCODRAFT_120341 [Baudoinia compniacensis UAMH 10762] >gi|449303040|gb|EMC99048.1| hypothetical protein BAUCODRAFT_120341 [Baudoinia compniacensis UAMH 10762]	Nectria haematococca mpVI 77-13-4 predicted protein, mRNA	K14713	SLC39A7, KE4, ZIP7	solute carrier family 39 (zinc transporter), member 7	http://www.genome.jp/dbget-bin/www_bget?ko:K14713	Q9XUC4	349	2.46e-36	Histidine-rich membrane protein KE4 homolog 1 OS=Caenorhabditis elegans GN=hke-4.1 PE=2 SV=2	PF02535	ZIP Zinc transporter	GO:0055085//GO:0030001	transmembrane transport//metal ion transport	GO:0046873	metal ion transmembrane transporter activity	GO:0016020	membrane	KOG2693	Putative zinc transporter
c118473_g2	229	hypothetical protein BAUCODRAFT_120341 [Baudoinia compniacensis UAMH 10762] >gi|449303040|gb|EMC99048.1| hypothetical protein BAUCODRAFT_120341 [Baudoinia compniacensis UAMH 10762]	--	--	--	--	--	Q9XUC4	113	1.65e-06	Histidine-rich membrane protein KE4 homolog 1 OS=Caenorhabditis elegans GN=hke-4.1 PE=2 SV=2	PF02535	ZIP Zinc transporter	GO:0030001//GO:0055085	metal ion transport//transmembrane transport	GO:0046873	metal ion transmembrane transporter activity	GO:0016020	membrane	KOG2693	Putative zinc transporter
c118512_g1	352	--	--	--	--	--	--	--	--	--	--	PF02326	Plant ATP synthase F0	GO:0015992//GO:0015986	proton transport//ATP synthesis coupled proton transport	GO:0015078	hydrogen ion transmembrane transporter activity	GO:0000276	mitochondrial proton-transporting ATP synthase complex, coupling factor F(o)	--	--
c118679_g1	1285	isopentenyl pyrophosphate:dimethyllallyl pyrophosphate isomerase [Adonis aestivalis var. palaestina]	Arabidopsis thaliana Isopentenyl-diphosphate Delta-isomerase I mRNA, complete cds	K01823	idi, IDI	isopentenyl-diphosphate delta-isomerase	http://www.genome.jp/dbget-bin/www_bget?ko:K01823	O48965	1052	7.71e-140	Isopentenyl-diphosphate Delta-isomerase II OS=Camptotheca acuminata GN=IPI2 PE=2 SV=1	PF14630//PF02935//PF00293	Origin recognition complex (ORC) subunit 5 C-terminus//Cytochrome c oxidase subunit VIIc//NUDIX domain	GO:0008299//GO:0006694//GO:0006260//GO:0016114//GO:0006123//GO:0015992	isoprenoid biosynthetic process//steroid biosynthetic process//DNA replication//terpenoid biosynthetic process//mitochondrial electron transport, cytochrome c to oxygen//proton transport	GO:0004129//GO:0004452//GO:0016787	cytochrome-c oxidase activity//isopentenyl-diphosphate delta-isomerase activity//hydrolase activity	GO:0005634//GO:0000808//GO:0045277	nucleus//origin recognition complex//respiratory chain complex IV	KOG0142	Isopentenyl pyrophosphate:dimethylallyl pyrophosphate isomerase
c118699_g1	921	--	--	--	--	--	--	--	--	--	--	PF02238	Cytochrome c oxidase subunit VIIa	GO:0015992//GO:0006118//GO:0006123	proton transport//electron transport//mitochondrial electron transport, cytochrome c to oxygen	GO:0009055//GO:0004129	electron carrier activity//cytochrome-c oxidase activity	GO:0045277//GO:0005746	respiratory chain complex IV//mitochondrial respiratory chain	--	--
c118852_g1	227	ATP synthase subunit delta, mitochondrial [Cladophialophora carrionii CBS 160.54] >gi|565937153|gb|ETI26356.1| ATP synthase subunit delta, mitochondrial [Cladophialophora carrionii CBS 160.54]	Chaetomium globosum CBS 148.51 hypothetical protein (CHGG_02897) partial mRNA	--	--	--	--	P56525	208	1.7e-20	ATP synthase subunit delta, mitochondrial OS=Neurospora crassa (strain ATCC 24698 / 74-OR23-1A / CBS 708.71 / DSM 1257 / FGSC 987) GN=des PE=3 SV=2	PF02823	ATP synthase, Delta/Epsilon chain, beta-sandwich domain	GO:0015986//GO:0015992//GO:0006119	ATP synthesis coupled proton transport//proton transport//oxidative phosphorylation	GO:0046961//GO:0046933	proton-transporting ATPase activity, rotational mechanism//proton-transporting ATP synthase activity, rotational mechanism	GO:0045259//GO:0045261	proton-transporting ATP synthase complex//proton-transporting ATP synthase complex, catalytic core F(1)	--	--
c118852_g2	567	ATP synthase subunit delta, mitochondrial [Cladophialophora carrionii CBS 160.54] >gi|565937153|gb|ETI26356.1| ATP synthase subunit delta, mitochondrial [Cladophialophora carrionii CBS 160.54]	Penicillium marneffei ATCC 18224 ATP synthase delta chain, mitochondrial precursor, putative, mRNA	K02134	ATPeF1D, ATP5D, ATP16	F-type H+-transporting ATPase subunit delta	http://www.genome.jp/dbget-bin/www_bget?ko:K02134	P56525	611	4.49e-79	ATP synthase subunit delta, mitochondrial OS=Neurospora crassa (strain ATCC 24698 / 74-OR23-1A / CBS 708.71 / DSM 1257 / FGSC 987) GN=des PE=3 SV=2	PF02823	ATP synthase, Delta/Epsilon chain, beta-sandwich domain	GO:0015986//GO:0015992//GO:0006119	ATP synthesis coupled proton transport//proton transport//oxidative phosphorylation	GO:0046961//GO:0046933	proton-transporting ATPase activity, rotational mechanism//proton-transporting ATP synthase activity, rotational mechanism	GO:0045259//GO:0045261	proton-transporting ATP synthase complex//proton-transporting ATP synthase complex, catalytic core F(1)	KOG1758	Mitochondrial F1F0-ATP synthase, subunit delta/ATP16
c118882_g1	1028	PREDICTED: glycolipid transfer protein-like isoform X1 [Citrus sinensis] >gi|641856535|gb|KDO75301.1| hypothetical protein CISIN_1g027852mg [Citrus sinensis]	--	--	--	--	--	P68266	166	2.76e-12	Glycolipid transfer protein OS=Sus scrofa GN=GLTP PE=1 SV=2	PF08718	Glycolipid transfer protein (GLTP)	GO:0046836	glycolipid transport	GO:0017089//GO:0051861	glycolipid transporter activity//glycolipid binding	GO:0005737	cytoplasm	KOG4189	Uncharacterized conserved protein
c119011_g1	1856	PREDICTED: probable anion transporter 6, chloroplastic-like [Vitis vinifera]	Populus trichocarpa predicted protein, mRNA	--	--	--	--	Q3E9A0	1625	0	Probable anion transporter 6, chloroplastic OS=Arabidopsis thaliana GN=ANTR6 PE=2 SV=1	PF07690	Major Facilitator Superfamily	GO:0006817//GO:0055085	phosphate ion transport//transmembrane transport	GO:0005315	inorganic phosphate transmembrane transporter activity	GO:0009536//GO:0016021	plastid//integral component of membrane	KOG2532	Permease of the major facilitator superfamily
c119016_g1	1026	Beta-1,3-galactosyltransferase sqv-2, putative [Ricinus communis] >gi|223530579|gb|EEF32456.1| Beta-1,3-galactosyltransferase sqv-2, putative [Ricinus communis]	PREDICTED: Cucumis sativus probable beta-1,3-galactosyltransferase 2-like (LOC101221633), mRNA	--	--	--	--	Q9MAP8	548	2.09e-64	Probable beta-1,3-galactosyltransferase 6 OS=Arabidopsis thaliana GN=B3GALT6 PE=2 SV=1	PF02038	ATP1G1/PLM/MAT8 family	GO:0030206//GO:0006811//GO:0006486	chondroitin sulfate biosynthetic process//ion transport//protein glycosylation	GO:0005216//GO:0047220	ion channel activity//galactosylxylosylprotein 3-beta-galactosyltransferase activity	GO:0016021//GO:0016020//GO:0005794	integral component of membrane//membrane//Golgi apparatus	--	--
c119169_g1	2232	PREDICTED: GTP-binding protein ERG-like [Vitis vinifera]	--	--	--	--	--	O82653	1064	1.63e-135	GTP-binding protein ERG OS=Arabidopsis thaliana GN=ERG PE=1 SV=2	PF07650//PF01926//PF10662//PF00009//PF03193//PF08477//PF04548//PF00350//PF02421	KH domain//50S ribosome-binding GTPase//Ethanolamine utilisation - propanediol utilisation//Elongation factor Tu GTP binding domain//Protein of unknown function, DUF258//Miro-like protein//AIG1 family//Dynamin family//Ferrous iron transport protein B	GO:0015684//GO:0007264//GO:0006576	ferrous iron transport//small GTPase mediated signal transduction//cellular biogenic amine metabolic process	GO:0003723//GO:0015093//GO:0003924//GO:0005525//GO:0005524	RNA binding//ferrous iron transmembrane transporter activity//GTPase activity//GTP binding//ATP binding	GO:0016021//GO:0005622	integral component of membrane//intracellular	--	--
c119298_g1	512	hypothetical protein VITISV_010870 [Vitis vinifera]	--	--	--	--	--	--	--	--	--	--	--	GO:0009987//GO:0006811//GO:0044699//GO:0006810	cellular process//ion transport//single-organism process//transport	GO:0043169//GO:0005230	cation binding//extracellular ligand-gated ion channel activity	GO:0016020	membrane	--	--
c119367_g1	742	--	--	--	--	--	--	--	--	--	--	PF00367	phosphotransferase system, EIIB	GO:0008643	carbohydrate transport	GO:0008982	protein-N(PI)-phosphohistidine-sugar phosphotransferase activity	GO:0009357	protein-N(PI)-phosphohistidine-sugar phosphotransferase complex	--	--
c119414_g1	1123	--	--	--	--	--	--	--	--	--	--	PF05433//PF01741	Glycine zipper 2TM domain//Large-conductance mechanosensitive channel, MscL	GO:0006810//GO:0006811	transport//ion transport	GO:0005216	ion channel activity	GO:0019867//GO:0016021	outer membrane//integral component of membrane	--	--
c119555_g1	392	vacuolar H+-pyrophosphatase [Eriobotrya japonica]	--	K01507	ppa	inorganic pyrophosphatase	http://www.genome.jp/dbget-bin/www_bget?ko:K01507	P31414	162	4.37e-12	Pyrophosphate-energized vacuolar membrane proton pump 1 OS=Arabidopsis thaliana GN=AVP1 PE=1 SV=1	PF03030	Inorganic H+ pyrophosphatase	GO:0006119//GO:0015992	oxidative phosphorylation//proton transport	GO:0009678//GO:0004427	hydrogen-translocating pyrophosphatase activity//inorganic diphosphatase activity	GO:0016020	membrane	--	--
c119597_g1	345	ATP synthase subunit beta [Rhodotorula glutinis ATCC 204091]	Sporisorium reilianum SRZ2 chromosome 8 complete DNA sequence	K02133	ATPeF1B, ATP5B, ATP2	F-type H+-transporting ATPase subunit beta	http://www.genome.jp/dbget-bin/www_bget?ko:K02133	P23704	532	2.51e-64	ATP synthase subunit beta, mitochondrial OS=Neurospora crassa (strain ATCC 24698 / 74-OR23-1A / CBS 708.71 / DSM 1257 / FGSC 987) GN=atp-2 PE=2 SV=1	PF00006//PF00306	ATP synthase alpha/beta family, nucleotide-binding domain//ATP synthase alpha/beta chain, C terminal domain	GO:0015991//GO:0015992//GO:0006119//GO:0015986	ATP hydrolysis coupled proton transport//proton transport//oxidative phosphorylation//ATP synthesis coupled proton transport	GO:0008553//GO:0046933//GO:0005524//GO:0016820	hydrogen-exporting ATPase activity, phosphorylative mechanism//proton-transporting ATP synthase activity, rotational mechanism//ATP binding//hydrolase activity, acting on acid anhydrides, catalyzing transmembrane movement of substances	GO:0045261//GO:0033178//GO:0045259	proton-transporting ATP synthase complex, catalytic core F(1)//proton-transporting two-sector ATPase complex, catalytic domain//proton-transporting ATP synthase complex	KOG1350	F0F1-type ATP synthase, beta subunit
c119642_g1	447	ATP synthase alpha chain, mitochondrial precursor [Neurospora crassa OR74A] >gi|584806|sp|P37211.1|ATPA_NEUCR RecName: Full=ATP synthase subunit alpha, mitochondrial; Flags: Precursor [Neurospora crassa OR74A] >gi|168759|gb|AAA33560.1| mitochondrial ATPase alpha-subunit [Neurospora crassa] >gi|28927457|gb|EAA36409.1| mitochondrial ATP synthase alpha subunit [Neurospora crassa OR74A]	--	K02132	ATPeF1A, ATP5A1, ATP1	F-type H+-transporting ATPase subunit alpha	http://www.genome.jp/dbget-bin/www_bget?ko:K02132	P37211	311	1.99e-32	ATP synthase subunit alpha, mitochondrial OS=Neurospora crassa (strain ATCC 24698 / 74-OR23-1A / CBS 708.71 / DSM 1257 / FGSC 987) GN=atp-1 PE=3 SV=1	PF00306	ATP synthase alpha/beta chain, C terminal domain	GO:0015986//GO:0006119//GO:0015992//GO:0006200//GO:0015991	ATP synthesis coupled proton transport//oxidative phosphorylation//proton transport//ATP catabolic process//ATP hydrolysis coupled proton transport	GO:0016820//GO:0005524//GO:0046933//GO:0046961	hydrolase activity, acting on acid anhydrides, catalyzing transmembrane movement of substances//ATP binding//proton-transporting ATP synthase activity, rotational mechanism//proton-transporting ATPase activity, rotational mechanism	GO:0045259//GO:0042645//GO:0005754//GO:0033178	proton-transporting ATP synthase complex//mitochondrial nucleoid//mitochondrial proton-transporting ATP synthase, catalytic core//proton-transporting two-sector ATPase complex, catalytic domain	KOG1353	F0F1-type ATP synthase, alpha subunit
c119716_g2	836	hypothetical protein DOTSEDRAFT_67977 [Dothistroma septosporum NZE10]	--	--	--	--	--	P78768	256	1.03e-24	Vesicle transport v-SNARE protein vti1 OS=Schizosaccharomyces pombe (strain 972 / ATCC 24843) GN=vti1 PE=2 SV=2	PF00957//PF01496//PF05008//PF00523	Synaptobrevin//V-type ATPase 116kDa subunit family//Vesicle transport v-SNARE protein N-terminus//Fusion glycoprotein F0	GO:0015992//GO:0015991//GO:0016192//GO:0006886//GO:0006948	proton transport//ATP hydrolysis coupled proton transport//vesicle-mediated transport//intracellular protein transport//induction by virus of host cell-cell fusion	GO:0015078	hydrogen ion transmembrane transporter activity	GO:0016020//GO:0016021//GO:0033179	membrane//integral component of membrane//proton-transporting V-type ATPase, V0 domain	KOG1666	V-SNARE
c119950_g1	1452	PREDICTED: probable transcription factor PosF21 [Prunus mume]	PREDICTED: Fragaria vesca subsp. vesca probable transcription factor PosF21-like (LOC101305129), mRNA	--	--	--	--	Q04088	986	8.03e-128	Probable transcription factor PosF21 OS=Arabidopsis thaliana GN=POSF21 PE=2 SV=1	PF07716//PF07544//PF04111//PF04977//PF00170//PF03131//PF10473//PF01496//PF06005	Basic region leucine zipper//RNA polymerase II transcription mediator complex subunit 9//Autophagy protein Apg6//Septum formation initiator//bZIP transcription factor//bZIP Maf transcription factor//Leucine-rich repeats of kinetochore protein Cenp-F/LEK1//V-type ATPase 116kDa subunit family//Protein of unknown function (DUF904)	GO:0007049//GO:0006914//GO:0006357//GO:0000917//GO:0015992//GO:0015991//GO:0006355//GO:0043093	cell cycle//autophagy//regulation of transcription from RNA polymerase II promoter//barrier septum assembly//proton transport//ATP hydrolysis coupled proton transport//regulation of transcription, DNA-templated//cytokinesis by binary fission	GO:0045502//GO:0042803//GO:0015078//GO:0008134//GO:0003700//GO:0001104//GO:0003677//GO:0043565	dynein binding//protein homodimerization activity//hydrogen ion transmembrane transporter activity//transcription factor binding//sequence-specific DNA binding transcription factor activity//RNA polymerase II transcription cofactor activity//DNA binding//sequence-specific DNA binding	GO:0005737//GO:0005634//GO:0033179//GO:0005667//GO:0016592//GO:0030286	cytoplasm//nucleus//proton-transporting V-type ATPase, V0 domain//transcription factor complex//mediator complex//dynein complex	--	--
c120312_g1	1254	--	--	--	--	--	--	--	--	--	--	PF00558	Vpu protein	GO:0006812//GO:0019076//GO:0032801	cation transport//viral release from host cell//receptor catabolic process	GO:0005261	cation channel activity	GO:0033644	host cell membrane	--	--
c120327_g1	1671	PREDICTED: KH domain-containing protein At2g38610 [Vitis vinifera] >gi|296085835|emb|CBI31159.3| unnamed protein product [Vitis vinifera]	Populus trichocarpa predicted protein, mRNA	K14945	QKI	protein quaking	http://www.genome.jp/dbget-bin/www_bget?ko:K14945	Q9ZVI3	1114	1.06e-147	KH domain-containing protein At2g38610 OS=Arabidopsis thaliana GN=At2g38610 PE=1 SV=1	PF00013//PF02137//PF13014//PF15149	KH domain//Adenosine-deaminase (editase) domain//KH domain//Cation channel sperm-associated protein subunit beta protein family	GO:0006396//GO:0006807//GO:0006144	RNA processing//nitrogen compound metabolic process//purine nucleobase metabolic process	GO:0004000//GO:0003723	adenosine deaminase activity//RNA binding	GO:0036128	CatSper complex	KOG1588	RNA-binding protein Sam68 and related KH domain proteins
c120336_g1	429	hypothetical protein SETTUDRAFT_169657 [Setosphaeria turcica Et28A] >gi|482808752|gb|EOA85637.1| hypothetical protein SETTUDRAFT_169657 [Setosphaeria turcica Et28A]	--	--	--	--	--	O13931	109	1.6e-06	ATP synthase subunit J, mitochondrial OS=Schizosaccharomyces pombe (strain 972 / ATCC 24843) GN=atp18 PE=4 SV=1	PF04911	ATP synthase j chain	GO:0015992//GO:0015986	proton transport//ATP synthesis coupled proton transport	GO:0015078	hydrogen ion transmembrane transporter activity	GO:0045263	proton-transporting ATP synthase complex, coupling factor F(o)	--	--
c120343_g1	1421	PREDICTED: uncharacterized protein LOC100242187 isoform 1 [Vitis vinifera] >gi|147801663|emb|CAN76874.1| hypothetical protein VITISV_007099 [Vitis vinifera] >gi|297737820|emb|CBI27021.3| unnamed protein product [Vitis vinifera]	--	--	--	--	--	Q9C717	404	1.69e-43	Protein FLX-like 3 OS=Arabidopsis thaliana GN=FLXL3 PE=1 SV=1	PF04799//PF00038//PF06160//PF02403//PF07926//PF10473//PF02318//PF08702//PF06810//PF13851//PF04728//PF01496//PF01576	fzo-like conserved region//Intermediate filament protein//Septation ring formation regulator, EzrA//Seryl-tRNA synthetase N-terminal domain//TPR/MLP1/MLP2-like protein//Leucine-rich repeats of kinetochore protein Cenp-F/LEK1//FYVE-type zinc finger//Fibrinogen alpha/beta chain family//Phage minor structural protein GP20//Growth-arrest specific micro-tubule binding//Lipoprotein leucine-zipper//V-ty…	GO:0006886//GO:0006434//GO:0051258//GO:0006566//GO:0007165//GO:0015991//GO:0006184//GO:0006606//GO:0006563//GO:0030168//GO:0000921//GO:0048870//GO:0006544//GO:0015992//GO:0008053	intracellular protein transport//seryl-tRNA aminoacylation//protein polymerization//threonine metabolic process//signal transduction//ATP hydrolysis coupled proton transport//GTP catabolic process//protein import into nucleus//L-serine metabolic process//platelet activation//septin ring assembly//cell motility//glycine metabolic process//proton transport//mitochondrial fusion	GO:0000166//GO:0017137//GO:0003774//GO:0004828//GO:0005102//GO:0042803//GO:0015078//GO:0005198//GO:0008134//GO:0045502//GO:0005524//GO:0030674//GO:0003924	nucleotide binding//Rab GTPase binding//motor activity//serine-tRNA ligase activity//receptor binding//protein homodimerization activity//hydrogen ion transmembrane transporter activity//structural molecule activity//transcription factor binding//dynein binding//ATP binding//protein binding, bridging//GTPase activity	GO:0005882//GO:0005667//GO:0033179//GO:0005643//GO:0019867//GO:0005940//GO:0016021//GO:0005737//GO:0031514//GO:0005741//GO:0030286//GO:0016459//GO:0005577	intermediate filament//transcription factor complex//proton-transporting V-type ATPase, V0 domain//nuclear pore//outer membrane//septin ring//integral component of membrane//cytoplasm//motile cilium//mitochondrial outer membrane//dynein complex//myosin complex//fibrinogen complex	--	--
c120424_g1	715	--	--	--	--	--	--	--	--	--	--	PF00895	ATP synthase protein 8	GO:0015992//GO:0015986	proton transport//ATP synthesis coupled proton transport	GO:0015078	hydrogen ion transmembrane transporter activity	GO:0000276	mitochondrial proton-transporting ATP synthase complex, coupling factor F(o)	--	--
c12043_g1	228	--	--	--	--	--	--	--	--	--	--	PF05365//PF01429	Ubiquinol-cytochrome C reductase, UQCRX/QCR9 like//Methyl-CpG binding domain	GO:0006122	mitochondrial electron transport, ubiquinol to cytochrome c	GO:0003677	DNA binding	GO:0005634//GO:0005740//GO:0005750	nucleus//mitochondrial envelope//mitochondrial respiratory chain complex III	--	--
c120466_g1	479	--	--	--	--	--	--	--	--	--	--	PF01554	MatE	GO:0006810//GO:0015893//GO:0006855//GO:0055085	transport//drug transport//drug transmembrane transport//transmembrane transport	GO:0015297//GO:0015238	antiporter activity//drug transmembrane transporter activity	GO:0016020	membrane	--	--
c120630_g1	414	--	--	--	--	--	--	--	--	--	--	PF03219	TLC ATP/ADP transporter	GO:0006810	transport	GO:0005524//GO:0005471	ATP binding//ATP:ADP antiporter activity	GO:0016021	integral component of membrane	--	--
c120637_g1	761	putative atp synthase oligomycin sensitivity conferral protein [Neofusicoccum parvum UCRNP2] >gi|485918417|gb|EOD45081.1| putative atp synthase oligomycin sensitivity conferral protein [Neofusicoccum parvum UCRNP2]	--	K02137	ATPeF0O, ATP5O, ATP5	F-type H+-transporting ATPase subunit O	http://www.genome.jp/dbget-bin/www_bget?ko:K02137	Q9P602	594	9.33e-75	ATP synthase subunit 5, mitochondrial OS=Neurospora crassa (strain ATCC 24698 / 74-OR23-1A / CBS 708.71 / DSM 1257 / FGSC 987) GN=atp-5 PE=3 SV=2	PF00213	ATP synthase delta (OSCP) subunit	GO:0015986	ATP synthesis coupled proton transport	GO:0046933	proton-transporting ATP synthase activity, rotational mechanism	GO:0045259	proton-transporting ATP synthase complex	KOG1662	Mitochondrial F1F0-ATP synthase, subunit OSCP/ATP5
c120642_g2	214	--	--	--	--	--	--	--	--	--	--	PF00287	Sodium / potassium ATPase beta chain	GO:0006813//GO:0006814	potassium ion transport//sodium ion transport	--	--	GO:0005890	sodium:potassium-exchanging ATPase complex	--	--
c120727_g1	1424	WRKY transcription factor 5 [(Populus tomentosa x Populus bolleana) x Populus tomentosa]	--	--	--	--	--	Q9SAH7	409	6.37e-44	Probable WRKY transcription factor 40 OS=Arabidopsis thaliana GN=WRKY40 PE=1 SV=1	PF04111//PF02535	Autophagy protein Apg6//ZIP Zinc transporter	GO:0006914//GO:0030001//GO:0055085	autophagy//metal ion transport//transmembrane transport	GO:0046873	metal ion transmembrane transporter activity	GO:0016020	membrane	--	--
c120763_g1	1561	hypothetical protein EUGRSUZ_C03863 [Eucalyptus grandis]	--	K17471	SULTR3	sulfate transporter 3	http://www.genome.jp/dbget-bin/www_bget?ko:K17471	Q94LW6	1232	5.06e-161	Probable sulfate transporter 3.5 OS=Arabidopsis thaliana GN=SULTR3;5 PE=2 SV=1	PF00916	Sulfate transporter family	GO:0008272	sulfate transport	GO:0015116	sulfate transmembrane transporter activity	GO:0016021	integral component of membrane	KOG0236	Sulfate/bicarbonate/oxalate exchanger SAT-1 and related transporters (SLC26 family)
c120785_g2	543	hypothetical protein A1O9_03330 [Exophiala aquamarina CBS 119918]	--	--	--	--	--	Q9P7F4	128	1.23e-07	Zinc-type alcohol dehydrogenase-like protein C2E1P3.01 OS=Schizosaccharomyces pombe (strain 972 / ATCC 24843) GN=SPAC2E1P3.01 PE=3 SV=1	PF01537//PF00358//PF00107	Herpesvirus glycoprotein D/GG/GX domain//phosphoenolpyruvate-dependent sugar phosphotransferase system, EIIA 1//Zinc-binding dehydrogenase	GO:0055114//GO:0008643//GO:0006810//GO:0009401	oxidation-reduction process//carbohydrate transport//transport//phosphoenolpyruvate-dependent sugar phosphotransferase system	GO:0008270//GO:0005351//GO:0016491	zinc ion binding//sugar:proton symporter activity//oxidoreductase activity	GO:0016020//GO:0016021	membrane//integral component of membrane	--	--
c120885_g1	656	Protein transport protein SEC61 gamma subunit [Medicago truncatula]	PREDICTED: Cucumis sativus protein transport protein Sec61 subunit gamma-like, transcript variant 2 (LOC101215372), mRNA	K07342	SEC61G, SSS1, secE	protein transport protein SEC61 subunit gamma and related proteins	http://www.genome.jp/dbget-bin/www_bget?ko:K07342	P0DI75	248	1.73e-25	Protein transport protein Sec61 subunit gamma-2 OS=Arabidopsis thaliana GN=SEC61G2 PE=1 SV=1	PF00584	SecE/Sec61-gamma subunits of protein translocation complex	GO:0006605//GO:0006886//GO:0015031	protein targeting//intracellular protein transport//protein transport	GO:0015450	P-P-bond-hydrolysis-driven protein transmembrane transporter activity	GO:0009941//GO:0016020//GO:0005622	chloroplast envelope//membrane//intracellular	KOG3498	Preprotein translocase, gamma subunit
c120893_g1	613	hypothetical protein BAUCODRAFT_69926 [Baudoinia compniacensis UAMH 10762] >gi|449300855|gb|EMC96867.1| hypothetical protein BAUCODRAFT_69926 [Baudoinia compniacensis UAMH 10762]	--	K12275	SEC62	translocation protein SEC62	http://www.genome.jp/dbget-bin/www_bget?ko:K12275	Q99161	252	4.87e-24	Translocation protein SEC62 OS=Yarrowia lipolytica (strain CLIB 122 / E 150) GN=SEC62 PE=3 SV=2	PF05680//PF03839	ATP synthase E chain//Translocation protein Sec62	GO:0015031//GO:0015992//GO:0015986	protein transport//proton transport//ATP synthesis coupled proton transport	GO:0015078//GO:0008565	hydrogen ion transmembrane transporter activity//protein transporter activity	GO:0000276//GO:0016021	mitochondrial proton-transporting ATP synthase complex, coupling factor F(o)//integral component of membrane	KOG2927	Membrane component of ER protein translocation complex
c120900_g1	1771	PREDICTED: cation/H(+) antiporter 28-like [Cucumis sativus]	--	--	--	--	--	Q8L709	484	1.7e-75	Cation/H(+) antiporter 28 OS=Arabidopsis thaliana GN=CHX28 PE=2 SV=2	PF00999	Sodium/hydrogen exchanger family	GO:0055085//GO:0006812//GO:0006885	transmembrane transport//cation transport//regulation of pH	GO:0015299	solute:proton antiporter activity	GO:0016021	integral component of membrane	--	--
c120929_g1	1500	PREDICTED: ADP-ribosylation factor 1 isoform X1 [Musa acuminata subsp. malaccensis]	PREDICTED: Vitis vinifera ADP-ribosylation factor 1-like (LOC100241677), mRNA	K07942	ARL1	ADP-ribosylation factor-like protein 1	http://www.genome.jp/dbget-bin/www_bget?ko:K07942	P40940	878	1.39e-114	ADP-ribosylation factor 3 OS=Arabidopsis thaliana GN=ARF3 PE=1 SV=2	PF01926//PF10662//PF00071//PF02421//PF04670//PF00503//PF08477//PF00025	50S ribosome-binding GTPase//Ethanolamine utilisation - propanediol utilisation//Ras family//Ferrous iron transport protein B//Gtr1/RagA G protein conserved region//G-protein alpha subunit//Miro-like protein//ADP-ribosylation factor family	GO:0015684//GO:0007186//GO:0006576//GO:0007264//GO:0007165	ferrous iron transport//G-protein coupled receptor signaling pathway//cellular biogenic amine metabolic process//small GTPase mediated signal transduction//signal transduction	GO:0004871//GO:0031683//GO:0015093//GO:0005524//GO:0005525//GO:0019001//GO:0003924	signal transducer activity//G-protein beta/gamma-subunit complex binding//ferrous iron transmembrane transporter activity//ATP binding//GTP binding//guanyl nucleotide binding//GTPase activity	GO:0005622//GO:0016021//GO:0005737//GO:0005634	intracellular//integral component of membrane//cytoplasm//nucleus	KOG0070	GTP-binding ADP-ribosylation factor Arf1
c121013_g1	1568	hypothetical protein SNOG_12371 [Phaeosphaeria nodorum SN15] >gi|111059064|gb|EAT80184.1| hypothetical protein SNOG_12371 [Phaeosphaeria nodorum SN15]	Phaeosphaeria nodorum SN15 hypothetical protein partial mRNA	K14640	SLC20A, PIT	solute carrier family 20 (sodium-dependent phosphate transporter)	http://www.genome.jp/dbget-bin/www_bget?ko:K14640	P15710	691	3.66e-81	Phosphate-repressible phosphate permease OS=Neurospora crassa (strain ATCC 24698 / 74-OR23-1A / CBS 708.71 / DSM 1257 / FGSC 987) GN=pho-4 PE=3 SV=1	PF01384	Phosphate transporter family	GO:0006817	phosphate ion transport	GO:0005315	inorganic phosphate transmembrane transporter activity	GO:0016020	membrane	--	--
c121050_g1	861	PREDICTED: cytochrome b-c1 complex subunit 8-like [Citrus sinensis] >gi|641848707|gb|KDO67583.1| hypothetical protein CISIN_1g046370mg [Citrus sinensis]	--	--	--	--	--	P46269	181	1.21e-15	Cytochrome b-c1 complex subunit 8 OS=Solanum tuberosum PE=1 SV=2	PF02939//PF10890	UcrQ family//Protein of unknown function (DUF2741)	GO:0015992//GO:0006118//GO:0006119//GO:0022900	proton transport//electron transport//oxidative phosphorylation//electron transport chain	GO:0008121	ubiquinol-cytochrome-c reductase activity	GO:0070469//GO:0005743	respiratory chain//mitochondrial inner membrane	--	--
c121268_g3	1794	quinate permease [Aureobasidium pullulans EXF-150]	Fusarium fujikuroi IMI 58289 draft genome, chromosome FFUJ_chr02	--	--	--	--	Q4U3U4	1759	0	Quinate permease OS=Neurospora terricola GN=qa-y PE=3 SV=1	PF07690//PF01544//PF03547//PF00083	Major Facilitator Superfamily//CorA-like Mg2+ transporter protein//Membrane transport protein//Sugar (and other) transporter	GO:0030001//GO:0055085	metal ion transport//transmembrane transport	GO:0046873//GO:0022857	metal ion transmembrane transporter activity//transmembrane transporter activity	GO:0016020//GO:0016021	membrane//integral component of membrane	KOG0254	Predicted transporter (major facilitator superfamily)
c121284_g1	1319	--	--	--	--	--	--	--	--	--	--	PF02326	Plant ATP synthase F0	GO:0015986//GO:0015992	ATP synthesis coupled proton transport//proton transport	GO:0015078	hydrogen ion transmembrane transporter activity	GO:0000276	mitochondrial proton-transporting ATP synthase complex, coupling factor F(o)	--	--
c121329_g1	1802	PREDICTED: alpha/beta hydrolase domain-containing protein 17C-like [Pyrus x bretschneideri]	Medicago truncatula clone MTYFL_FM_FN_FO1G-D-18 unknown mRNA >gi|388523010|gb|BT149773.1| Medicago truncatula clone JCVI-FLMt-12P19 unknown mRNA	--	--	--	--	Q6GL10	514	6.38e-58	Alpha/beta hydrolase domain-containing protein 17C OS=Xenopus tropicalis GN=abhd17c PE=2 SV=1	PF00326//PF00121//PF01738//PF09040//PF02230	Prolyl oligopeptidase family//Triosephosphate isomerase//Dienelactone hydrolase family//Gastric H+/K+-ATPase, N terminal domain//Phospholipase/Carboxylesterase	GO:0006508//GO:0046486//GO:0006096//GO:0006000//GO:0006020//GO:0006119//GO:0015976//GO:0006094//GO:0006013//GO:0015992//GO:0008152//GO:0015991	proteolysis//glycerolipid metabolic process//glycolytic process//fructose metabolic process//inositol metabolic process//oxidative phosphorylation//carbon utilization//gluconeogenesis//mannose metabolic process//proton transport//metabolic process//ATP hydrolysis coupled proton transport	GO:0008236//GO:0008900//GO:0004807//GO:0000287//GO:0016787//GO:0005524	serine-type peptidase activity//hydrogen:potassium-exchanging ATPase activity//triose-phosphate isomerase activity//magnesium ion binding//hydrolase activity//ATP binding	GO:0005889//GO:0016020	hydrogen:potassium-exchanging ATPase complex//membrane	KOG1552	Predicted alpha/beta hydrolase
c121341_g1	491	--	Lotus japonicus cDNA, clone: LjFL1-045-CB01, HTC	--	--	--	--	--	--	--	--	PF04277	Oxaloacetate decarboxylase, gamma chain	GO:0006814//GO:0006525//GO:0006560//GO:0006090//GO:0071436	sodium ion transport//arginine metabolic process//proline metabolic process//pyruvate metabolic process//sodium ion export	GO:0015081//GO:0008948	sodium ion transmembrane transporter activity//oxaloacetate decarboxylase activity	GO:0016020	membrane	--	--
c121370_g1	553	--	--	--	--	--	--	--	--	--	--	PF08440//PF01991	Potyviridae polyprotein//ATP synthase (E/31 kDa) subunit	GO:0006119//GO:0015991//GO:0006144//GO:0015992//GO:0018144	oxidative phosphorylation//ATP hydrolysis coupled proton transport//purine nucleobase metabolic process//proton transport//RNA-protein covalent cross-linking	GO:0003968//GO:0005198//GO:0046961//GO:0016818	RNA-directed RNA polymerase activity//structural molecule activity//proton-transporting ATPase activity, rotational mechanism//hydrolase activity, acting on acid anhydrides, in phosphorus-containing anhydrides	GO:0031379//GO:0033178	RNA-directed RNA polymerase complex//proton-transporting two-sector ATPase complex, catalytic domain	--	--
c121403_g1	459	--	--	--	--	--	--	--	--	--	--	PF05933	Fungal ATP synthase protein 8 (A6L)	GO:0015986//GO:0015992	ATP synthesis coupled proton transport//proton transport	GO:0015078	hydrogen ion transmembrane transporter activity	GO:0000276	mitochondrial proton-transporting ATP synthase complex, coupling factor F(o)	--	--
c121477_g5	1873	PREDICTED: uncharacterized protein LOC101218085 [Cucumis sativus]	--	--	--	--	--	--	--	--	--	PF15341//PF00098//PF12166	Ribosome biogenesis protein SLX9//Zinc knuckle//Protein of unknown function (DUF3595)	GO:0006811//GO:0000462	ion transport//maturation of SSU-rRNA from tricistronic rRNA transcript (SSU-rRNA, 5.8S rRNA, LSU-rRNA)	GO:0008270//GO:0008381//GO:0003676	zinc ion binding//mechanically-gated ion channel activity//nucleic acid binding	GO:0030686//GO:0005730//GO:0016021//GO:0030688	90S preribosome//nucleolus//integral component of membrane//preribosome, small subunit precursor	--	--
c121571_g1	1314	--	--	--	--	--	--	--	--	--	--	PF06422	CDR ABC transporter	GO:0006810	transport	GO:0042626//GO:0005524	ATPase activity, coupled to transmembrane movement of substances//ATP binding	GO:0016021	integral component of membrane	--	--
c121757_g1	319	--	Verticillium dahliae mitochondrion, complete genome	--	--	--	--	--	--	--	--	PF11857//PF00137	Domain of unknown function (DUF3377)//ATP synthase subunit C	GO:0015992//GO:0015991	proton transport//ATP hydrolysis coupled proton transport	GO:0015078//GO:0004222	hydrogen ion transmembrane transporter activity//metalloendopeptidase activity	GO:0033177	proton-transporting two-sector ATPase complex, proton-transporting domain	--	--
c121757_g2	362	--	--	--	--	--	--	--	--	--	--	PF00137	ATP synthase subunit C	GO:0015991//GO:0015992	ATP hydrolysis coupled proton transport//proton transport	GO:0015078	hydrogen ion transmembrane transporter activity	GO:0033177	proton-transporting two-sector ATPase complex, proton-transporting domain	KOG3025	Mitochondrial F1F0-ATP synthase, subunit c/ATP9/proteolipid
c12183_g1	655	hypothetical protein DOTSEDRAFT_47610 [Dothistroma septosporum NZE10]	--	--	--	--	--	--	--	--	--	PF02535//PF15245	ZIP Zinc transporter//Transcription cofactor vestigial-like protein 4	GO:0030001//GO:0006355//GO:0055085	metal ion transport//regulation of transcription, DNA-templated//transmembrane transport	GO:0046873	metal ion transmembrane transporter activity	GO:0016020	membrane	--	--
c121844_g1	521	--	--	--	--	--	--	--	--	--	--	PF02724//PF04592//PF02535//PF01601	CDC45-like protein//Selenoprotein P, N terminal region//ZIP Zinc transporter//Coronavirus S2 glycoprotein	GO:0046813//GO:0030001//GO:0061025//GO:0055085//GO:0006270	receptor-mediated virion attachment to host cell//metal ion transport//membrane fusion//transmembrane transport//DNA replication initiation	GO:0008430//GO:0046873	selenium binding//metal ion transmembrane transporter activity	GO:0019031//GO:0016020//GO:0016021	viral envelope//membrane//integral component of membrane	--	--
c121888_g2	264	--	--	--	--	--	--	--	--	--	--	PF04117//PF06422	Mpv17 / PMP22 family//CDR ABC transporter	GO:0006810	transport	GO:0005524//GO:0042626	ATP binding//ATPase activity, coupled to transmembrane movement of substances	GO:0016021	integral component of membrane	--	--
c122142_g1	615	ATP synthase subunit D, mitochondrial [Exophiala dermatitidis NIH/UT8656] >gi|378731383|gb|EHY57842.1| ATP synthase subunit D, mitochondrial [Exophiala dermatitidis NIH/UT8656]	--	K02138	ATPeF0D, ATP5H, ATP7	F-type H+-transporting ATPase subunit d	http://www.genome.jp/dbget-bin/www_bget?ko:K02138	P0C2C8	551	1.25e-69	ATP synthase subunit d, mitochondrial OS=Aspergillus terreus (strain NIH 2624 / FGSC A1156) GN=atp7 PE=3 SV=1	PF13851//PF04124//PF05873//PF01496	Growth-arrest specific micro-tubule binding//Dor1-like family//ATP synthase D chain, mitochondrial (ATP5H)//V-type ATPase 116kDa subunit family	GO:0015992//GO:0015991//GO:0048870//GO:0015986	proton transport//ATP hydrolysis coupled proton transport//cell motility//ATP synthesis coupled proton transport	GO:0015078	hydrogen ion transmembrane transporter activity	GO:0000276//GO:0031514//GO:0033179//GO:0017119	mitochondrial proton-transporting ATP synthase complex, coupling factor F(o)//motile cilium//proton-transporting V-type ATPase, V0 domain//Golgi transport complex	--	--
c122241_g1	724	--	--	--	--	--	--	--	--	--	--	PF02402//PF00895	Lysis protein//ATP synthase protein 8	GO:0009405//GO:0019835//GO:0015992//GO:0015986	pathogenesis//cytolysis//proton transport//ATP synthesis coupled proton transport	GO:0015078	hydrogen ion transmembrane transporter activity	GO:0019867//GO:0000276	outer membrane//mitochondrial proton-transporting ATP synthase complex, coupling factor F(o)	--	--
c122381_g1	778	--	--	--	--	--	--	--	--	--	--	PF01741	Large-conductance mechanosensitive channel, MscL	GO:0006810//GO:0006811	transport//ion transport	GO:0005216	ion channel activity	GO:0016021	integral component of membrane	--	--
c122500_g1	440	similar to mitochondrial ATP synthase beta subunit [Leptosphaeria maculans JN3] >gi|312210461|emb|CBX90548.1| similar to mitochondrial ATP synthase beta subunit [Leptosphaeria maculans JN3]	Ajellomyces capsulatus NAm1 ATP synthase beta chain, mitochondrial precursor (HCAG_06944) partial mRNA	K02133	ATPeF1B, ATP5B, ATP2	F-type H+-transporting ATPase subunit beta	http://www.genome.jp/dbget-bin/www_bget?ko:K02133	P23704	383	2.19e-42	ATP synthase subunit beta, mitochondrial OS=Neurospora crassa (strain ATCC 24698 / 74-OR23-1A / CBS 708.71 / DSM 1257 / FGSC 987) GN=atp-2 PE=2 SV=1	PF02874	ATP synthase alpha/beta family, beta-barrel domain	GO:0006754//GO:0046034//GO:0034220//GO:0015992	ATP biosynthetic process//ATP metabolic process//ion transmembrane transport//proton transport	GO:0000166//GO:0016820//GO:0017111//GO:0015078	nucleotide binding//hydrolase activity, acting on acid anhydrides, catalyzing transmembrane movement of substances//nucleoside-triphosphatase activity//hydrogen ion transmembrane transporter activity	GO:0033178	proton-transporting two-sector ATPase complex, catalytic domain	KOG1350	F0F1-type ATP synthase, beta subunit
c122540_g1	907	PREDICTED: transcription factor DIVARICATA-like [Citrus sinensis]	Aegilops tauschii clone TaMYB71 MYB-related protein mRNA, complete cds	--	--	--	--	Q8S9H7	467	4.56e-54	Transcription factor DIVARICATA OS=Antirrhinum majus GN=DIVARICATA PE=2 SV=1	PF00249//PF02535	Myb-like DNA-binding domain//ZIP Zinc transporter	GO:0030001//GO:0055085	metal ion transport//transmembrane transport	GO:0046873//GO:0003682	metal ion transmembrane transporter activity//chromatin binding	GO:0016020//GO:0000785	membrane//chromatin	--	--
c122559_g1	1489	unnamed protein product [Coffea canephora]	--	K15287	SLC35F1_2	solute carrier family 35, member F1/2	http://www.genome.jp/dbget-bin/www_bget?ko:K15287	Q5T1Q4	640	5.57e-76	Solute carrier family 35 member F1 OS=Homo sapiens GN=SLC35F1 PE=2 SV=2	PF04923//PF08449//PF06027//PF00892//PF05653//PF04140	Ninjurin//UAA transporter family//Eukaryotic protein of unknown function (DUF914)//EamA-like transporter family//Magnesium transporter NIPA//Isoprenylcysteine carboxyl methyltransferase (ICMT) family	GO:0042246//GO:0006481//GO:0007155//GO:0006810//GO:0055085//GO:0006479//GO:0015693	tissue regeneration//C-terminal protein methylation//cell adhesion//transport//transmembrane transport//protein methylation//magnesium ion transport	GO:0015095//GO:0004671	magnesium ion transmembrane transporter activity//protein C-terminal S-isoprenylcysteine carboxyl O-methyltransferase activity	GO:0016020//GO:0016021	membrane//integral component of membrane	KOG2766	Predicted membrane protein
c122595_g1	1621	PREDICTED: uncharacterized protein LOC100259885 [Vitis vinifera]	--	K13199	SERBP1	plasminogen activator inhibitor 1 RNA-binding protein	http://www.genome.jp/dbget-bin/www_bget?ko:K13199	--	--	--	--	PF05653//PF00873	Magnesium transporter NIPA//AcrB/AcrD/AcrF family	GO:0006810//GO:0015693	transport//magnesium ion transport	GO:0005215//GO:0015095	transporter activity//magnesium ion transmembrane transporter activity	GO:0016020	membrane	--	--
c122644_g1	605	--	--	--	--	--	--	--	--	--	--	PF00599	Influenza Matrix protein (M2)	GO:0015992	proton transport	GO:0015078	hydrogen ion transmembrane transporter activity	GO:0055036//GO:0033644	virion membrane//host cell membrane	--	--
c122650_g1	1032	hypothetical protein SCHCODRAFT_66801 [Schizophyllum commune H4-8] >gi|300108219|gb|EFI99621.1| hypothetical protein SCHCODRAFT_66801 [Schizophyllum commune H4-8]	Schizophyllum commune H4-8 hypothetical protein, mRNA	K16261	YAT	yeast amino acid transporter	http://www.genome.jp/dbget-bin/www_bget?ko:K16261	O74543	407	4.35e-43	Uncharacterized amino-acid permease C777.04 OS=Schizosaccharomyces pombe (strain 972 / ATCC 24843) GN=SPCC777.04 PE=3 SV=1	PF00729//PF13520//PF00324	Viral coat protein (S domain)//Amino acid permease//Amino acid permease	GO:0006810//GO:0055085//GO:0003333//GO:0006865	transport//transmembrane transport//amino acid transmembrane transport//amino acid transport	GO:0015171//GO:0005198	amino acid transmembrane transporter activity//structural molecule activity	GO:0016020//GO:0016021//GO:0019028	membrane//integral component of membrane//viral capsid	--	--
c122670_g1	396	--	--	--	--	--	--	--	--	--	--	PF02326	Plant ATP synthase F0	GO:0015992//GO:0015986	proton transport//ATP synthesis coupled proton transport	GO:0015078	hydrogen ion transmembrane transporter activity	GO:0000276	mitochondrial proton-transporting ATP synthase complex, coupling factor F(o)	--	--
c122736_g1	342	hypothetical protein PFL1_01253 [Pseudozyma flocculosa PF-1] >gi|521587499|gb|EPQ31064.1| hypothetical protein PFL1_01253 [Pseudozyma flocculosa PF-1]	--	--	--	--	--	--	--	--	--	PF06524//PF02724//PF04147//PF06431//PF03896//PF01056//PF02535	NOA36 protein//CDC45-like protein//Nop14-like family//Polyomavirus large T antigen C-terminus//Translocon-associated protein (TRAP), alpha subunit//Myc amino-terminal region//ZIP Zinc transporter	GO:0030001//GO:0006355//GO:0006270//GO:0055085//GO:0006260	metal ion transport//regulation of transcription, DNA-templated//DNA replication initiation//transmembrane transport//DNA replication	GO:0003677//GO:0008270//GO:0046873//GO:0003700//GO:0005524	DNA binding//zinc ion binding//metal ion transmembrane transporter activity//sequence-specific DNA binding transcription factor activity//ATP binding	GO:0016020//GO:0005634//GO:0032040//GO:0005667//GO:0005783	membrane//nucleus//small-subunit processome//transcription factor complex//endoplasmic reticulum	--	--
c122800_g2	380	hypothetical protein SNOG_02642 [Phaeosphaeria nodorum SN15] >gi|160705283|gb|EAT89373.2| hypothetical protein SNOG_02642 [Phaeosphaeria nodorum SN15]	Phaeosphaeria nodorum SN15 hypothetical protein partial mRNA	--	--	--	--	--	--	--	--	PF02238	Cytochrome c oxidase subunit VIIa	GO:0015992//GO:0006118//GO:0006123	proton transport//electron transport//mitochondrial electron transport, cytochrome c to oxygen	GO:0009055//GO:0004129	electron carrier activity//cytochrome-c oxidase activity	GO:0045277//GO:0005746	respiratory chain complex IV//mitochondrial respiratory chain	--	--
c122809_g1	213	--	--	--	--	--	--	--	--	--	--	PF02532//PF04277	Photosystem II reaction centre I protein (PSII 4.8 kDa protein)//Oxaloacetate decarboxylase, gamma chain	GO:0006814//GO:0006525//GO:0015979//GO:0006560//GO:0071436//GO:0006090	sodium ion transport//arginine metabolic process//photosynthesis//proline metabolic process//sodium ion export//pyruvate metabolic process	GO:0015081//GO:0008948	sodium ion transmembrane transporter activity//oxaloacetate decarboxylase activity	GO:0009539//GO:0016020//GO:0009523	photosystem II reaction center//membrane//photosystem II	--	--
c123107_g1	422	--	--	--	--	--	--	--	--	--	--	PF00895	ATP synthase protein 8	GO:0015986//GO:0015992	ATP synthesis coupled proton transport//proton transport	GO:0015078	hydrogen ion transmembrane transporter activity	GO:0000276	mitochondrial proton-transporting ATP synthase complex, coupling factor F(o)	--	--
c123242_g1	690	--	--	--	--	--	--	--	--	--	--	PF00957//PF00116	Synaptobrevin//Cytochrome C oxidase subunit II, periplasmic domain	GO:0015992//GO:0006123//GO:0016192	proton transport//mitochondrial electron transport, cytochrome c to oxygen//vesicle-mediated transport	GO:0005507//GO:0004129	copper ion binding//cytochrome-c oxidase activity	GO:0016020//GO:0045277//GO:0016021	membrane//respiratory chain complex IV//integral component of membrane	--	--
c12330_g1	338	predicted protein [Hordeum vulgare subsp. vulgare]	--	K02132	ATPeF1A, ATP5A1, ATP1	F-type H+-transporting ATPase subunit alpha	http://www.genome.jp/dbget-bin/www_bget?ko:K02132	P37211	287	1.64e-29	ATP synthase subunit alpha, mitochondrial OS=Neurospora crassa (strain ATCC 24698 / 74-OR23-1A / CBS 708.71 / DSM 1257 / FGSC 987) GN=atp-1 PE=3 SV=1	PF10392//PF00306	Golgi transport complex subunit 5//ATP synthase alpha/beta chain, C terminal domain	GO:0015986//GO:0006891//GO:0006119//GO:0015992//GO:0015991	ATP synthesis coupled proton transport//intra-Golgi vesicle-mediated transport//oxidative phosphorylation//proton transport//ATP hydrolysis coupled proton transport	GO:0005524//GO:0016820//GO:0046933//GO:0046961	ATP binding//hydrolase activity, acting on acid anhydrides, catalyzing transmembrane movement of substances//proton-transporting ATP synthase activity, rotational mechanism//proton-transporting ATPase activity, rotational mechanism	GO:0045259//GO:0017119//GO:0033178//GO:0045261	proton-transporting ATP synthase complex//Golgi transport complex//proton-transporting two-sector ATPase complex, catalytic domain//proton-transporting ATP synthase complex, catalytic core F(1)	KOG1353	F0F1-type ATP synthase, alpha subunit
c123348_g1	643	V-type ATPase, G subunit [Cladophialophora carrionii CBS 160.54] >gi|565930464|gb|ETI19783.1| V-type ATPase, G subunit [Cladophialophora carrionii CBS 160.54]	--	--	--	--	--	P78713	233	7.4e-23	V-type proton ATPase subunit G OS=Neurospora crassa (strain ATCC 24698 / 74-OR23-1A / CBS 708.71 / DSM 1257 / FGSC 987) GN=vma-10 PE=3 SV=1	PF00430//PF03938//PF03176//PF09128//PF02724//PF01924	ATP synthase B/B' CF(0)//Outer membrane protein (OmpH-like)//MMPL family//Regulator of G protein signalling-like domain//CDC45-like protein//Hydrogenase formation hypA family	GO:0006270//GO:0015986//GO:0043087//GO:0015992	DNA replication initiation//ATP synthesis coupled proton transport//regulation of GTPase activity//proton transport	GO:0005089//GO:0051082//GO:0046872//GO:0015078	Rho guanyl-nucleotide exchange factor activity//unfolded protein binding//metal ion binding//hydrogen ion transmembrane transporter activity	GO:0005737//GO:0045263//GO:0016020	cytoplasm//proton-transporting ATP synthase complex, coupling factor F(o)//membrane	KOG1772	Vacuolar H+-ATPase V1 sector, subunit G
c123473_g1	905	--	--	--	--	--	--	--	--	--	--	PF00895	ATP synthase protein 8	GO:0015992//GO:0015986	proton transport//ATP synthesis coupled proton transport	GO:0015078	hydrogen ion transmembrane transporter activity	GO:0000276	mitochondrial proton-transporting ATP synthase complex, coupling factor F(o)	--	--
c123525_g1	803	hypothetical protein A1O7_09026 [Cladophialophora yegresii CBS 114405] >gi|589972762|gb|EXJ56095.1| hypothetical protein A1O7_09026 [Cladophialophora yegresii CBS 114405]	--	--	--	--	--	P19807	315	1.92e-31	Choline transport protein OS=Saccharomyces cerevisiae (strain ATCC 204508 / S288c) GN=HNM1 PE=1 SV=1	PF13520//PF00324	Amino acid permease//Amino acid permease	GO:0055085//GO:0006865//GO:0003333//GO:0006810	transmembrane transport//amino acid transport//amino acid transmembrane transport//transport	GO:0015171	amino acid transmembrane transporter activity	GO:0016020	membrane	KOG1289	Amino acid transporters
c123525_g2	333	amino acid permease, putative [Aspergillus clavatus NRRL 1] >gi|119403340|gb|EAW13758.1| amino acid permease, putative [Aspergillus clavatus NRRL 1]	--	--	--	--	--	O59942	141	1.03e-09	Amino-acid permease 2 OS=Neurospora crassa (strain ATCC 24698 / 74-OR23-1A / CBS 708.71 / DSM 1257 / FGSC 987) GN=aap-2 PE=2 SV=2	PF13520//PF00324	Amino acid permease//Amino acid permease	GO:0003333//GO:0006810//GO:0055085//GO:0006865	amino acid transmembrane transport//transport//transmembrane transport//amino acid transport	GO:0015171	amino acid transmembrane transporter activity	GO:0016020//GO:0016021	membrane//integral component of membrane	--	--
c123553_g1	2014	cytochrome c oxidase subunit III [Drosophila mercatorum]	Anopheles hinesorum isolate ESP039 mitochondrion, complete genome	K02262	COX3	cytochrome c oxidase subunit 3	http://www.genome.jp/dbget-bin/www_bget?ko:K02262	P00418	587	5.45e-87	Cytochrome c oxidase subunit 3 OS=Drosophila yakuba GN=mt:CoIII PE=3 SV=1	PF00895	ATP synthase protein 8	GO:0015986//GO:0006123//GO:0019646//GO:0015992	ATP synthesis coupled proton transport//mitochondrial electron transport, cytochrome c to oxygen//aerobic electron transport chain//proton transport	GO:0004129//GO:0015078	cytochrome-c oxidase activity//hydrogen ion transmembrane transporter activity	GO:0016021//GO:0000276//GO:0005739//GO:0045277	integral component of membrane//mitochondrial proton-transporting ATP synthase complex, coupling factor F(o)//mitochondrion//respiratory chain complex IV	KOG4664	Cytochrome oxidase subunit III and related proteins
c123577_g1	339	--	--	--	--	--	--	--	--	--	--	PF04513//PF04632//PF01544//PF10186//PF08066//PF01025//PF03938//PF02601//PF05929//PF01576//PF05073//PF01496//PF08657//PF02841	Baculovirus polyhedron envelope protein, PEP, C terminus//Fusaric acid resistance protein family//CorA-like Mg2+ transporter protein//UV radiation resistance protein and autophagy-related subunit 14//PMC2NT (NUC016) domain//GrpE//Outer membrane protein (OmpH-like)//Exonuclease VII, large subunit//Phage capsid scaffolding protein (GPO) serine peptidase//Myosin tail//Baculovirus P24 capsid protein/…	GO:0006810//GO:0019069//GO:0030001//GO:0015992//GO:0006457//GO:0006396//GO:0010508//GO:0006308//GO:0015991//GO:0008608//GO:0055085	transport//viral capsid assembly//metal ion transport//proton transport//protein folding//RNA processing//positive regulation of autophagy//DNA catabolic process//ATP hydrolysis coupled proton transport//attachment of spindle microtubules to kinetochore//transmembrane transport	GO:0051082//GO:0051087//GO:0003924//GO:0005525//GO:0003774//GO:0008855//GO:0046873//GO:0000774//GO:0042803//GO:0015078//GO:0005198	unfolded protein binding//chaperone binding//GTPase activity//GTP binding//motor activity//exodeoxyribonuclease VII activity//metal ion transmembrane transporter activity//adenyl-nucleotide exchange factor activity//protein homodimerization activity//hydrogen ion transmembrane transporter activity//structural molecule activity	GO:0019031//GO:0009318//GO:0042729//GO:0016459//GO:0005886//GO:0033179//GO:0016020//GO:0019028//GO:0005876//GO:0000176	viral envelope//exodeoxyribonuclease VII complex//DASH complex//myosin complex//plasma membrane//proton-transporting V-type ATPase, V0 domain//membrane//viral capsid//spindle microtubule//nuclear exosome (RNase complex)	--	--
c123756_g1	2156	unnamed protein product [Vitis vinifera]	--	--	--	--	--	Q851Q6	1356	1.64e-178	Probable GTP-binding protein OBGC2 OS=Oryza sativa subsp. japonica GN=Os03g0799700 PE=2 SV=1	PF00025//PF01018//PF00009//PF02421//PF00350//PF01926	ADP-ribosylation factor family//GTP1/OBG//Elongation factor Tu GTP binding domain//Ferrous iron transport protein B//Dynamin family//50S ribosome-binding GTPase	GO:0015684//GO:0006184	ferrous iron transport//GTP catabolic process	GO:0015093//GO:0003924//GO:0005525//GO:0000287	ferrous iron transmembrane transporter activity//GTPase activity//GTP binding//magnesium ion binding	GO:0016021	integral component of membrane	KOG1489	Predicted GTP-binding protein (ODN superfamily)
c123777_g1	1606	hypothetical protein MELLADRAFT_73617 [Melampsora larici-populina 98AG31] >gi|328849138|gb|EGF98324.1| hypothetical protein MELLADRAFT_73617 [Melampsora larici-populina 98AG31]	--	--	--	--	--	Q03529	731	2.83e-89	Ceramide very long chain fatty acid hydroxylase SCS7 OS=Saccharomyces cerevisiae (strain ATCC 204508 / S288c) GN=SCS7 PE=1 SV=1	PF04116//PF00173//PF05365	Fatty acid hydroxylase superfamily//Cytochrome b5-like Heme/Steroid binding domain//Ubiquinol-cytochrome C reductase, UQCRX/QCR9 like	GO:0006633//GO:0006665//GO:0055114//GO:0006122	fatty acid biosynthetic process//sphingolipid metabolic process//oxidation-reduction process//mitochondrial electron transport, ubiquinol to cytochrome c	GO:0016491//GO:0005506//GO:0020037	oxidoreductase activity//iron ion binding//heme binding	GO:0005783//GO:0005740//GO:0005750	endoplasmic reticulum//mitochondrial envelope//mitochondrial respiratory chain complex III	KOG0539	Sphingolipid fatty acid hydroxylase
c123871_g1	807	--	--	--	--	--	--	--	--	--	--	PF00895//PF00335	ATP synthase protein 8//Tetraspanin family	GO:0015992//GO:0015986	proton transport//ATP synthesis coupled proton transport	GO:0015078	hydrogen ion transmembrane transporter activity	GO:0016021//GO:0000276	integral component of membrane//mitochondrial proton-transporting ATP synthase complex, coupling factor F(o)	--	--
c12390_g1	244	hypothetical protein SNOG_13334 [Phaeosphaeria nodorum SN15] >gi|160703995|gb|EAT79218.2| hypothetical protein SNOG_13334 [Phaeosphaeria nodorum SN15]	Phaeosphaeria nodorum SN15 hypothetical protein partial mRNA	--	--	--	--	Q12635	129	1.24e-09	ATP synthase subunit 9, mitochondrial OS=Neurospora crassa (strain ATCC 24698 / 74-OR23-1A / CBS 708.71 / DSM 1257 / FGSC 987) GN=atp-9 PE=3 SV=1	PF00137	ATP synthase subunit C	GO:0015991//GO:0015992	ATP hydrolysis coupled proton transport//proton transport	GO:0015078	hydrogen ion transmembrane transporter activity	GO:0033177	proton-transporting two-sector ATPase complex, proton-transporting domain	KOG3025	Mitochondrial F1F0-ATP synthase, subunit c/ATP9/proteolipid
c123918_g3	416	hypothetical protein SNOG_00960 [Phaeosphaeria nodorum SN15] >gi|111071335|gb|EAT92455.1| hypothetical protein SNOG_00960 [Phaeosphaeria nodorum SN15]	Thielavia terrestris NRRL 8126 hypothetical protein (THITE_2155054) mRNA, complete cds	K07034	K07034	--	http://www.genome.jp/dbget-bin/www_bget?ko:K07034	O14201	256	1.16e-25	Meiotically up-regulated gene 86 protein OS=Schizosaccharomyces pombe (strain 972 / ATCC 24843) GN=mug86 PE=1 SV=1	PF01184	GPR1/FUN34/yaaH family	GO:0035433//GO:0006846//GO:0019740//GO:0015696	acetate transmembrane transport//acetate transport//nitrogen utilization//ammonium transport	GO:0015123	acetate transmembrane transporter activity	GO:0005886//GO:0016020//GO:0005739	plasma membrane//membrane//mitochondrion	--	--
c123918_g4	369	hypothetical protein SNOG_00960 [Phaeosphaeria nodorum SN15] >gi|111071335|gb|EAT92455.1| hypothetical protein SNOG_00960 [Phaeosphaeria nodorum SN15]	Leptosphaeria maculans JN3 similar to GPR/FUN34 family protein (LEMA_P116780.1) mRNA, complete cds	K07034	K07034	--	http://www.genome.jp/dbget-bin/www_bget?ko:K07034	O14201	180	1.96e-15	Meiotically up-regulated gene 86 protein OS=Schizosaccharomyces pombe (strain 972 / ATCC 24843) GN=mug86 PE=1 SV=1	PF01184	GPR1/FUN34/yaaH family	GO:0015696//GO:0019740//GO:0006846//GO:0035433	ammonium transport//nitrogen utilization//acetate transport//acetate transmembrane transport	GO:0015123	acetate transmembrane transporter activity	GO:0005739//GO:0016020//GO:0005886	mitochondrion//membrane//plasma membrane	--	--
c124009_g1	1186	--	--	--	--	--	--	--	--	--	--	PF06422	CDR ABC transporter	GO:0006810	transport	GO:0005524//GO:0042626	ATP binding//ATPase activity, coupled to transmembrane movement of substances	GO:0016021	integral component of membrane	--	--
c124094_g1	1074	Auxilin-like protein [Medicago truncatula]	--	--	--	--	--	--	--	--	--	PF00876//PF00895//PF04790//PF01529	Innexin//ATP synthase protein 8//Sarcoglycan complex subunit protein//DHHC palmitoyltransferase	GO:0015986//GO:0015992	ATP synthesis coupled proton transport//proton transport	GO:0008270//GO:0015078	zinc ion binding//hydrogen ion transmembrane transporter activity	GO:0005921//GO:0016021//GO:0016012//GO:0000276	gap junction//integral component of membrane//sarcoglycan complex//mitochondrial proton-transporting ATP synthase complex, coupling factor F(o)	--	--
c124150_g1	1525	unnamed protein product [Vitis vinifera]	Lotus japonicus genomic DNA, chromosome 4, clone: LjT20N03, TM0212, complete sequence	K03595	era	GTP-binding protein Era	http://www.genome.jp/dbget-bin/www_bget?ko:K03595	B3ETC6	595	1.2e-70	GTPase Era OS=Amoebophilus asiaticus (strain 5a2) GN=era PE=3 SV=1	PF01926//PF00009//PF00071//PF03029//PF07650//PF00350//PF04548//PF02421//PF08477//PF03193	50S ribosome-binding GTPase//Elongation factor Tu GTP binding domain//Ras family//Conserved hypothetical ATP binding protein//KH domain//Dynamin family//AIG1 family//Ferrous iron transport protein B//Miro-like protein//Protein of unknown function, DUF258	GO:0007264//GO:0015684	small GTPase mediated signal transduction//ferrous iron transport	GO:0003924//GO:0005525//GO:0003723//GO:0015093//GO:0000166	GTPase activity//GTP binding//RNA binding//ferrous iron transmembrane transporter activity//nucleotide binding	GO:0016021//GO:0005622	integral component of membrane//intracellular	KOG1191	Mitochondrial GTPase
c124172_g1	2447	hypothetical protein JCGZ_07322 [Jatropha curcas]	Beta vulgaris M14 putative GTP binding protein mRNA, complete cds	K07874	RAB1A	Ras-related protein Rab-1A	http://www.genome.jp/dbget-bin/www_bget?ko:K07874	P40392	941	8.37e-120	Ras-related protein RIC1 OS=Oryza sativa subsp. japonica GN=RIC1 PE=2 SV=2	PF08477//PF00503//PF00004//PF03193//PF00025//PF00646//PF04670//PF02421//PF00335//PF01926//PF07728//PF00009//PF00071	Miro-like protein//G-protein alpha subunit//ATPase family associated with various cellular activities (AAA)//Protein of unknown function, DUF258//ADP-ribosylation factor family//F-box domain//Gtr1/RagA G protein conserved region//Ferrous iron transport protein B//Tetraspanin family//50S ribosome-binding GTPase//AAA domain (dynein-related subfamily)//Elongation factor Tu GTP binding domain//Ras fa…	GO:0007186//GO:0015684//GO:0007165//GO:0007264	G-protein coupled receptor signaling pathway//ferrous iron transport//signal transduction//small GTPase mediated signal transduction	GO:0015093//GO:0016887//GO:0031683//GO:0004871//GO:0003924//GO:0005525//GO:0019001//GO:0005515//GO:0005524	ferrous iron transmembrane transporter activity//ATPase activity//G-protein beta/gamma-subunit complex binding//signal transducer activity//GTPase activity//GTP binding//guanyl nucleotide binding//protein binding//ATP binding	GO:0016021//GO:0005622//GO:0005634//GO:0005737	integral component of membrane//intracellular//nucleus//cytoplasm	KOG0084	GTPase Rab1/YPT1, small G protein superfamily, and related GTP-binding proteins
c124323_g1	1030	PREDICTED: ras-related protein RABA2a-like [Citrus sinensis]	Populus trichocarpa predicted protein, mRNA	K07904	RAB11A	Ras-related protein Rab-11A	http://www.genome.jp/dbget-bin/www_bget?ko:K07904	O04486	948	8.41e-127	Ras-related protein RABA2a OS=Arabidopsis thaliana GN=RABA2A PE=2 SV=1	PF01926//PF00009//PF00071//PF07728//PF00005//PF02421//PF04670//PF02080//PF03193//PF08477//PF00025	50S ribosome-binding GTPase//Elongation factor Tu GTP binding domain//Ras family//AAA domain (dynein-related subfamily)//ABC transporter//Ferrous iron transport protein B//Gtr1/RagA G protein conserved region//TrkA-C domain//Protein of unknown function, DUF258//Miro-like protein//ADP-ribosylation factor family	GO:0006812//GO:0007264//GO:0006813//GO:0015684	cation transport//small GTPase mediated signal transduction//potassium ion transport//ferrous iron transport	GO:0016887//GO:0015093//GO:0005525//GO:0003924//GO:0008324//GO:0005524	ATPase activity//ferrous iron transmembrane transporter activity//GTP binding//GTPase activity//cation transmembrane transporter activity//ATP binding	GO:0016021//GO:0005737//GO:0005634//GO:0005622	integral component of membrane//cytoplasm//nucleus//intracellular	KOG0087	GTPase Rab11/YPT3, small G protein superfamily
c124362_g2	253	--	--	--	--	--	--	--	--	--	--	PF00916	Sulfate transporter family	GO:0008272	sulfate transport	GO:0015116	sulfate transmembrane transporter activity	GO:0016021	integral component of membrane	--	--
c124565_g1	711	vacuolar ATP synthase subunit G1 [Jatropha curcas] >gi|315937278|gb|ADU56190.1| hypothetical protein [Jatropha curcas] >gi|643739302|gb|KDP45098.1| hypothetical protein JCGZ_18540 [Jatropha curcas]	--	K02152	ATPeV1G, ATP6G	V-type H+-transporting ATPase subunit G	http://www.genome.jp/dbget-bin/www_bget?ko:K02152	O82702	342	1.17e-38	V-type proton ATPase subunit G 1 OS=Nicotiana tabacum GN=VATG1 PE=1 SV=1	PF00430	ATP synthase B/B' CF(0)	GO:0015986//GO:0015992	ATP synthesis coupled proton transport//proton transport	GO:0016820//GO:0015078	hydrolase activity, acting on acid anhydrides, catalyzing transmembrane movement of substances//hydrogen ion transmembrane transporter activity	GO:0016471//GO:0045263	vacuolar proton-transporting V-type ATPase complex//proton-transporting ATP synthase complex, coupling factor F(o)	KOG1772	Vacuolar H+-ATPase V1 sector, subunit G
c124578_g1	1056	GK19648 [Drosophila willistoni] >gi|194158889|gb|EDW73790.1| GK19648 [Drosophila willistoni]	Aedes aegypti VacuolarATP synthase 16 kDa proteolipid subunit partial mRNA	K02155	ATPeV0C, ATP6L	V-type H+-transporting ATPase 16kDa proteolipid subunit	http://www.genome.jp/dbget-bin/www_bget?ko:K02155	P23380	701	2.44e-90	V-type proton ATPase 16 kDa proteolipid subunit OS=Drosophila melanogaster GN=Vha16-1 PE=2 SV=1	PF00137	ATP synthase subunit C	GO:0015992//GO:0015991	proton transport//ATP hydrolysis coupled proton transport	GO:0015078	hydrogen ion transmembrane transporter activity	GO:0033177//GO:0033179//GO:0016021	proton-transporting two-sector ATPase complex, proton-transporting domain//proton-transporting V-type ATPase, V0 domain//integral component of membrane	KOG0232	Vacuolar H+-ATPase V0 sector, subunits c/c'
c124670_g1	864	cytochrome oxidase subunit 2 [Zymoseptoria tritici] >gi|155964403|gb|ABU40270.1| cytochrome oxidase subunit 2 (mitochondrion) [Zymoseptoria tritici]	Phaeosphaeria nodorum SN15 mitochondrion, complete genome	K02261	COX2	cytochrome c oxidase subunit 2	http://www.genome.jp/dbget-bin/www_bget?ko:K02261	P00411	896	1.87e-119	Cytochrome c oxidase subunit 2 OS=Neurospora crassa (strain ATCC 24698 / 74-OR23-1A / CBS 708.71 / DSM 1257 / FGSC 987) GN=cox-2 PE=3 SV=2	PF00116	Cytochrome C oxidase subunit II, periplasmic domain	GO:0006118//GO:0022904//GO:0006123//GO:0015992	electron transport//respiratory electron transport chain//mitochondrial electron transport, cytochrome c to oxygen//proton transport	GO:0004129//GO:0005507//GO:0009055//GO:0020037	cytochrome-c oxidase activity//copper ion binding//electron carrier activity//heme binding	GO:0070469//GO:0016021//GO:0045277//GO:0005743//GO:0016020	respiratory chain//integral component of membrane//respiratory chain complex IV//mitochondrial inner membrane//membrane	KOG4767	Cytochrome c oxidase, subunit II, and related proteins
c124670_g2	954	cytochrome oxidase subunit 2 [Zymoseptoria tritici] >gi|155964403|gb|ABU40270.1| cytochrome oxidase subunit 2 (mitochondrion) [Zymoseptoria tritici]	Phialocephala subalpina voucher UAMH:11012 mitochondrion, complete genome	K02261	COX2	cytochrome c oxidase subunit 2	http://www.genome.jp/dbget-bin/www_bget?ko:K02261	P00411	962	7.92e-129	Cytochrome c oxidase subunit 2 OS=Neurospora crassa (strain ATCC 24698 / 74-OR23-1A / CBS 708.71 / DSM 1257 / FGSC 987) GN=cox-2 PE=3 SV=2	--	--	GO:0022904//GO:0006118//GO:0015992//GO:0006123	respiratory electron transport chain//electron transport//proton transport//mitochondrial electron transport, cytochrome c to oxygen	GO:0005507//GO:0004129//GO:0020037//GO:0009055	copper ion binding//cytochrome-c oxidase activity//heme binding//electron carrier activity	GO:0070469//GO:0045277//GO:0005743//GO:0016021	respiratory chain//respiratory chain complex IV//mitochondrial inner membrane//integral component of membrane	KOG4767	Cytochrome c oxidase, subunit II, and related proteins
c124770_g1	2949	hypothetical protein PRUPE_ppa009227mg [Prunus persica] >gi|462401279|gb|EMJ06836.1| hypothetical protein PRUPE_ppa009227mg [Prunus persica]	--	K03978	engB	GTP-binding protein	http://www.genome.jp/dbget-bin/www_bget?ko:K03978	O81004	592	2.99e-67	GTP-binding protein At2g22870 OS=Arabidopsis thaliana GN=EMB2001 PE=2 SV=2	PF02421//PF00009//PF01926//PF00350//PF03193//PF08477	Ferrous iron transport protein B//Elongation factor Tu GTP binding domain//50S ribosome-binding GTPase//Dynamin family//Protein of unknown function, DUF258//Miro-like protein	GO:0007264//GO:0015684	small GTPase mediated signal transduction//ferrous iron transport	GO:0015093//GO:0003924//GO:0005525	ferrous iron transmembrane transporter activity//GTPase activity//GTP binding	GO:0005622//GO:0016021	intracellular//integral component of membrane	--	--
c124785_g1	929	Na(+)/Li(+)-exporting P-type ATPase [Zymoseptoria tritici IPO323] >gi|339470334|gb|EGP85432.1| hypothetical protein MYCGRDRAFT_74566 [Zymoseptoria tritici IPO323]	Leptosphaeria maculans JN3 similar to sodium P-type ATPase (LEMA_P003040.1) mRNA, complete cds	K01536	E3.6.3.7	Na+-exporting ATPase	http://www.genome.jp/dbget-bin/www_bget?ko:K01536	P13587	831	1.39e-100	Sodium transport ATPase 1 OS=Saccharomyces cerevisiae (strain ATCC 204508 / S288c) GN=ENA1 PE=1 SV=1	--	--	GO:0006754//GO:0006812	ATP biosynthetic process//cation transport	GO:0015662//GO:0046872//GO:0005524	ATPase activity, coupled to transmembrane movement of ions, phosphorylative mechanism//metal ion binding//ATP binding	GO:0016021	integral component of membrane	KOG0202	Ca2+ transporting ATPase
c124851_g1	1086	Plasma membrane ATPase [Rhodotorula glutinis ATCC 204091]	Schizophyllum commune H4-8 hypothetical protein, mRNA	K01535	E3.6.3.6	H+-transporting ATPase	http://www.genome.jp/dbget-bin/www_bget?ko:K01535	P20649	722	5.92e-85	ATPase 1, plasma membrane-type OS=Arabidopsis thaliana GN=AHA1 PE=1 SV=3	--	--	GO:0006200//GO:0006812//GO:0006754	ATP catabolic process//cation transport//ATP biosynthetic process	GO:0015662//GO:0046872//GO:0005524	ATPase activity, coupled to transmembrane movement of ions, phosphorylative mechanism//metal ion binding//ATP binding	GO:0016021	integral component of membrane	KOG0205	Plasma membrane H+-transporting ATPase
c124882_g1	1355	putative cyclosporin A-binding protein [Picea abies] >gi|116788786|gb|ABK25001.1| unknown [Picea sitchensis] >gi|116789016|gb|ABK25084.1| unknown [Picea sitchensis] >gi|116792557|gb|ABK26413.1| unknown [Picea sitchensis]	Populus trichocarpa clone WS01117_P09 unknown mRNA	K01802	E5.2.1.8	peptidylprolyl isomerase	http://www.genome.jp/dbget-bin/www_bget?ko:K01802	Q38900	743	5.37e-95	Peptidyl-prolyl cis-trans isomerase CYP19-1 OS=Arabidopsis thaliana GN=CYP19-1 PE=1 SV=1	PF02285//PF00160	Cytochrome oxidase c subunit VIII//Cyclophilin type peptidyl-prolyl cis-trans isomerase/CLD	GO:0000413//GO:0015992//GO:0006123//GO:0006457	protein peptidyl-prolyl isomerization//proton transport//mitochondrial electron transport, cytochrome c to oxygen//protein folding	GO:0003755//GO:0004129	peptidyl-prolyl cis-trans isomerase activity//cytochrome-c oxidase activity	GO:0045277	respiratory chain complex IV	KOG0865	Cyclophilin type peptidyl-prolyl cis-trans isomerase
c124889_g1	1423	--	--	--	--	--	--	--	--	--	--	PF02386	Cation transport protein	GO:0006812//GO:0055085	cation transport//transmembrane transport	GO:0008324	cation transmembrane transporter activity	--	--	--	--
c124962_g2	201	--	--	--	--	--	--	--	--	--	--	PF00558	Vpu protein	GO:0032801//GO:0019076//GO:0006812	receptor catabolic process//viral release from host cell//cation transport	GO:0005261	cation channel activity	GO:0033644	host cell membrane	--	--
c124979_g1	872	hypothetical protein BAUCODRAFT_37803 [Baudoinia compniacensis UAMH 10762] >gi|449296873|gb|EMC92892.1| hypothetical protein BAUCODRAFT_37803 [Baudoinia compniacensis UAMH 10762]	--	--	--	--	--	--	--	--	--	PF04277	Oxaloacetate decarboxylase, gamma chain	GO:0071436//GO:0006090//GO:0006560//GO:0006525//GO:0006814	sodium ion export//pyruvate metabolic process//proline metabolic process//arginine metabolic process//sodium ion transport	GO:0008948//GO:0015081	oxaloacetate decarboxylase activity//sodium ion transmembrane transporter activity	GO:0016020	membrane	--	--
c125046_g1	2791	Cation/H+ exchanger 18 [Theobroma cacao] >gi|508777652|gb|EOY24908.1| Cation/H+ exchanger 18 [Theobroma cacao]	PREDICTED: Vitis vinifera cation/H(+) antiporter 18-like (LOC100248364), mRNA	--	--	--	--	Q9FFR9	2506	0	Cation/H(+) antiporter 18 OS=Arabidopsis thaliana GN=CHX18 PE=2 SV=1	PF00999//PF00582	Sodium/hydrogen exchanger family//Universal stress protein family	GO:0006885//GO:0006812//GO:0055085//GO:0006950	regulation of pH//cation transport//transmembrane transport//response to stress	GO:0015299	solute:proton antiporter activity	GO:0016021	integral component of membrane	KOG1650	Predicted K+/H+-antiporter
c125095_g1	394	hypothetical protein A1O7_09026 [Cladophialophora yegresii CBS 114405] >gi|589972762|gb|EXJ56095.1| hypothetical protein A1O7_09026 [Cladophialophora yegresii CBS 114405]	--	--	--	--	--	O74537	162	2.94e-12	Uncharacterized amino-acid permease C74.04 OS=Schizosaccharomyces pombe (strain 972 / ATCC 24843) GN=SPCC74.04 PE=3 SV=1	PF00324//PF13520	Amino acid permease//Amino acid permease	GO:0006865//GO:0055085//GO:0003333//GO:0006810	amino acid transport//transmembrane transport//amino acid transmembrane transport//transport	GO:0015171	amino acid transmembrane transporter activity	GO:0016020	membrane	KOG1289	Amino acid transporters
c125114_g1	527	hypothetical protein JCGZ_21217 [Jatropha curcas]	N.tabacum atpC mRNA for gamma subunit of ATP synthase	K02115	ATPF1G, atpG	F-type H+-transporting ATPase subunit gamma	http://www.genome.jp/dbget-bin/www_bget?ko:K02115	Q01908	848	3.22e-112	ATP synthase gamma chain 1, chloroplastic OS=Arabidopsis thaliana GN=ATPC1 PE=1 SV=1	PF00231//PF01051	ATP synthase//Initiator Replication protein	GO:0015992//GO:0006119//GO:0006260//GO:0006270//GO:0015986	proton transport//oxidative phosphorylation//DNA replication//DNA replication initiation//ATP synthesis coupled proton transport	GO:0003887//GO:0046961//GO:0046933	DNA-directed DNA polymerase activity//proton-transporting ATPase activity, rotational mechanism//proton-transporting ATP synthase activity, rotational mechanism	GO:0045261//GO:0005727//GO:0042575//GO:0045259	proton-transporting ATP synthase complex, catalytic core F(1)//extrachromosomal circular DNA//DNA polymerase complex//proton-transporting ATP synthase complex	--	--
c125119_g1	242	predicted protein [Hordeum vulgare subsp. vulgare]	Phytophthora sojae ATP1 mRNA, complete cds	K02133	ATPeF1B, ATP5B, ATP2	F-type H+-transporting ATPase subunit beta	http://www.genome.jp/dbget-bin/www_bget?ko:K02133	Q07233	385	6.77e-47	ATP synthase subunit beta, mitochondrial (Fragment) OS=Schizaphis graminum PE=1 SV=1	PF00006	ATP synthase alpha/beta family, nucleotide-binding domain	GO:0015986//GO:0006119//GO:0015992//GO:0015991	ATP synthesis coupled proton transport//oxidative phosphorylation//proton transport//ATP hydrolysis coupled proton transport	GO:0005524//GO:0008553//GO:0046933	ATP binding//hydrogen-exporting ATPase activity, phosphorylative mechanism//proton-transporting ATP synthase activity, rotational mechanism	GO:0045259//GO:0045261	proton-transporting ATP synthase complex//proton-transporting ATP synthase complex, catalytic core F(1)	KOG1350	F0F1-type ATP synthase, beta subunit
c125165_g1	437	glycoside hydrolase family 61 protein, partial [Sphaerulina musiva SO2202]	--	--	--	--	--	G2Q9T3	174	4.5e-14	Polysaccharide monooxygenase Cel61a OS=Thielavia heterothallica (strain ATCC 42464 / BCRC 31852 / DSM 1799) GN=Cel61a PE=1 SV=1	PF02535	ZIP Zinc transporter	GO:0055085//GO:0030001	transmembrane transport//metal ion transport	GO:0046873	metal ion transmembrane transporter activity	GO:0016020	membrane	--	--
c1252_g1	931	PREDICTED: secretory carrier-associated membrane protein 1-like [Bombyx mori]	--	--	--	--	--	O14828	328	2.1e-33	Secretory carrier-associated membrane protein 3 OS=Homo sapiens GN=SCAMP3 PE=1 SV=3	PF02535//PF04144	ZIP Zinc transporter//SCAMP family	GO:0030001//GO:0015031//GO:0055085	metal ion transport//protein transport//transmembrane transport	GO:0046873	metal ion transmembrane transporter activity	GO:0016020//GO:0016021	membrane//integral component of membrane	KOG3088	Secretory carrier membrane protein
c125342_g1	796	hypothetical protein MYCFIDRAFT_57841 [Pseudocercospora fijiensis CIRAD86] >gi|452979336|gb|EME79098.1| hypothetical protein MYCFIDRAFT_57841 [Pseudocercospora fijiensis CIRAD86]	Aspergillus oryzae RIB40 arginine permease, mRNA	K03293	TC.AAT	amino acid transporter, AAT family	http://www.genome.jp/dbget-bin/www_bget?ko:K03293	P43059	326	6.58e-33	Lysine/arginine permease OS=Candida albicans (strain WO-1) GN=CAN1 PE=3 SV=2	PF00957//PF00324//PF13520	Synaptobrevin//Amino acid permease//Amino acid permease	GO:0055085//GO:0006810//GO:0006865//GO:0016192//GO:0003333	transmembrane transport//transport//amino acid transport//vesicle-mediated transport//amino acid transmembrane transport	GO:0015171	amino acid transmembrane transporter activity	GO:0016021//GO:0016020	integral component of membrane//membrane	--	--
c125366_g1	1075	multidrug resistant protein [Metarhizium anisopliae ARSEF 23] >gi|322705774|gb|EFY97357.1| multidrug resistant protein [Metarhizium anisopliae ARSEF 23] >gi|594713923|gb|EXU96851.1| MFS transporter [Metarhizium robertsii]	Neurospora crassa OR74A hypothetical protein NCU00754 partial mRNA	--	--	--	--	Q7Z9I0	753	4.97e-93	Uncharacterized MFS-type transporter C409.08 OS=Schizosaccharomyces pombe (strain 972 / ATCC 24843) GN=SPBC409.08 PE=3 SV=1	PF06963//PF07690//PF00083	Ferroportin1 (FPN1)//Major Facilitator Superfamily//Sugar (and other) transporter	GO:0006826//GO:0034755//GO:0055085	iron ion transport//iron ion transmembrane transport//transmembrane transport	GO:0005381//GO:0022857	iron ion transmembrane transporter activity//transmembrane transporter activity	GO:0016021	integral component of membrane	KOG0255	Synaptic vesicle transporter SVOP and related transporters (major facilitator superfamily)
c125555_g1	587	--	--	--	--	--	--	--	--	--	--	PF04277	Oxaloacetate decarboxylase, gamma chain	GO:0006814//GO:0006525//GO:0006560//GO:0071436//GO:0006090	sodium ion transport//arginine metabolic process//proline metabolic process//sodium ion export//pyruvate metabolic process	GO:0015081//GO:0008948	sodium ion transmembrane transporter activity//oxaloacetate decarboxylase activity	GO:0016020	membrane	--	--
c125590_g1	638	hypothetical protein DOTSEDRAFT_72398 [Dothistroma septosporum NZE10]	Leptosphaeria maculans JN3 similar to cell division control protein 12 (LEMA_P013280.1) mRNA, complete cds	K16948	CDC12	cell division control protein 12	http://www.genome.jp/dbget-bin/www_bget?ko:K16948	P32468	648	3.76e-81	Cell division control protein 12 OS=Saccharomyces cerevisiae (strain ATCC 204508 / S288c) GN=CDC12 PE=1 SV=1	PF03193//PF00158//PF08477//PF05049//PF01637//PF00437//PF00350//PF00735//PF00071//PF00009//PF03029//PF00005//PF04548//PF02421//PF04670//PF00910//PF01580//PF01926//PF10662	Protein of unknown function, DUF258//Sigma-54 interaction domain//Miro-like protein//Interferon-inducible GTPase (IIGP)//Archaeal ATPase//Type II/IV secretion system protein//Dynamin family//Septin//Ras family//Elongation factor Tu GTP binding domain//Conserved hypothetical ATP binding protein//ABC transporter//AIG1 family//Ferrous iron transport protein B//Gtr1/RagA G protein conserved region//R…	GO:0006355//GO:0006810//GO:0015684//GO:0051301//GO:0007049//GO:0007059//GO:0007264//GO:0006576	regulation of transcription, DNA-templated//transport//ferrous iron transport//cell division//cell cycle//chromosome segregation//small GTPase mediated signal transduction//cellular biogenic amine metabolic process	GO:0000166//GO:0008134//GO:0016887//GO:0015093//GO:0003677//GO:0016817//GO:0005524//GO:0003724//GO:0003723//GO:0005525//GO:0003924	nucleotide binding//transcription factor binding//ATPase activity//ferrous iron transmembrane transporter activity//DNA binding//hydrolase activity, acting on acid anhydrides//ATP binding//RNA helicase activity//RNA binding//GTP binding//GTPase activity	GO:0005622//GO:0005667//GO:0016021//GO:0005737//GO:0005634//GO:0016020	intracellular//transcription factor complex//integral component of membrane//cytoplasm//nucleus//membrane	KOG2655	Septin family protein (P-loop GTPase)
c125787_g1	1838	--	--	--	--	--	--	--	--	--	--	PF01956//PF02161//PF15281//PF04145//PF05132//PF02724//PF05680//PF08496	Integral membrane protein DUF106//Progesterone receptor//Consortin C-terminus//Ctr copper transporter family//RNA polymerase III RPC4//CDC45-like protein//ATP synthase E chain//Peptidase family S49 N-terminal	GO:0006351//GO:0006825//GO:0006206//GO:0006270//GO:0035434//GO:0006355//GO:0043401//GO:0006383//GO:0042998//GO:0007165//GO:0006144//GO:0015992//GO:0015986	transcription, DNA-templated//copper ion transport//pyrimidine nucleobase metabolic process//DNA replication initiation//copper ion transmembrane transport//regulation of transcription, DNA-templated//steroid hormone mediated signaling pathway//transcription from RNA polymerase III promoter//positive regulation of Golgi to plasma membrane protein transport//signal transduction//purine nucleobase …	GO:0005375//GO:0003707//GO:0004252//GO:0003677//GO:0005496//GO:0015078//GO:0071253//GO:0003899	copper ion transmembrane transporter activity//steroid hormone receptor activity//serine-type endopeptidase activity//DNA binding//steroid binding//hydrogen ion transmembrane transporter activity//connexin binding//DNA-directed RNA polymerase activity	GO:0016021//GO:0005886//GO:0005730//GO:0016020//GO:0005802//GO:0000276//GO:0005666//GO:0005634	integral component of membrane//plasma membrane//nucleolus//membrane//trans-Golgi network//mitochondrial proton-transporting ATP synthase complex, coupling factor F(o)//DNA-directed RNA polymerase III complex//nucleus	--	--
c125787_g2	1888	--	--	--	--	--	--	--	--	--	--	PF01956//PF02724//PF02161//PF04145//PF04921//PF04088	Integral membrane protein DUF106//CDC45-like protein//Progesterone receptor//Ctr copper transporter family//XAP5, circadian clock regulator//Peroxin 13, N-terminal region	GO:0035434//GO:0006270//GO:0016560//GO:0006355//GO:0043401//GO:0007165//GO:0006825	copper ion transmembrane transport//DNA replication initiation//protein import into peroxisome matrix, docking//regulation of transcription, DNA-templated//steroid hormone mediated signaling pathway//signal transduction//copper ion transport	GO:0005496//GO:0005375//GO:0003677//GO:0003707	steroid binding//copper ion transmembrane transporter activity//DNA binding//steroid hormone receptor activity	GO:0005777//GO:0005634//GO:0016021//GO:0016020	peroxisome//nucleus//integral component of membrane//membrane	--	--
c125797_g1	818	--	--	--	--	--	--	--	--	--	--	PF01175//PF00909	Urocanase//Ammonium Transporter Family	GO:0015696//GO:0006547	ammonium transport//histidine metabolic process	GO:0008519//GO:0016153	ammonium transmembrane transporter activity//urocanate hydratase activity	GO:0016020	membrane	--	--
c125900_g1	437	putative vacuolar (H+)-ATPase subunit e isoform B [Hortaea werneckii]	--	--	--	--	--	Q75EU0	172	3.69e-15	V-type proton ATPase subunit e OS=Ashbya gossypii (strain ATCC 10895 / CBS 109.51 / FGSC 9923 / NRRL Y-1056) GN=VMA9 PE=3 SV=1	PF04893//PF05493	Yip1 domain//ATP synthase subunit H	GO:0015992//GO:0015991	proton transport//ATP hydrolysis coupled proton transport	GO:0015078	hydrogen ion transmembrane transporter activity	GO:0016020//GO:0033179	membrane//proton-transporting V-type ATPase, V0 domain	KOG3500	Vacuolar H+-ATPase V0 sector, subunit M9.7 (M9.2)
c125900_g2	309	putative vacuolar (H+)-ATPase subunit e isoform B [Hortaea werneckii]	--	--	--	--	--	--	--	--	--	PF05493	ATP synthase subunit H	GO:0015992//GO:0015991	proton transport//ATP hydrolysis coupled proton transport	GO:0015078	hydrogen ion transmembrane transporter activity	GO:0033179	proton-transporting V-type ATPase, V0 domain	--	--
c125973_g1	2538	PREDICTED: uncharacterized vacuolar membrane protein YML018C-like [Citrus sinensis] >gi|641842896|gb|KDO61799.1| hypothetical protein CISIN_1g047775mg [Citrus sinensis]	PREDICTED: Solanum lycopersicum uncharacterized LOC101264843 (LOC101264843), mRNA	K15289	SLC35F5	solute carrier family 35, member F5	http://www.genome.jp/dbget-bin/www_bget?ko:K15289	P31853	431	1.48e-46	ATP synthase subunit b', chloroplastic OS=Spinacia oleracea GN=ATPG PE=1 SV=2	PF03938//PF00892//PF08702//PF00430//PF02841//PF07851//PF05837//PF04799//PF08449	Outer membrane protein (OmpH-like)//EamA-like transporter family//Fibrinogen alpha/beta chain family//ATP synthase B/B' CF(0)//Guanylate-binding protein, C-terminal domain//TMPIT-like protein//Centromere protein H (CENP-H)//fzo-like conserved region//UAA transporter family	GO:0008053//GO:0015992//GO:0007165//GO:0055085//GO:0051382//GO:0015986//GO:0030168//GO:0051258//GO:0006184	mitochondrial fusion//proton transport//signal transduction//transmembrane transport//kinetochore assembly//ATP synthesis coupled proton transport//platelet activation//protein polymerization//GTP catabolic process	GO:0005525//GO:0003924//GO:0015078//GO:0030674//GO:0005102//GO:0051082	GTP binding//GTPase activity//hydrogen ion transmembrane transporter activity//protein binding, bridging//receptor binding//unfolded protein binding	GO:0005577//GO:0016020//GO:0016021//GO:0045263//GO:0000776//GO:0005741	fibrinogen complex//membrane//integral component of membrane//proton-transporting ATP synthase complex, coupling factor F(o)//kinetochore//mitochondrial outer membrane	KOG2765	Predicted membrane protein
c125998_g1	1657	--	--	--	--	--	--	--	--	--	--	PF05197	TRIC channel	GO:0006812//GO:0015672	cation transport//monovalent inorganic cation transport	GO:0005261	cation channel activity	GO:0016020	membrane	--	--
c126015_g1	510	--	--	--	--	--	--	--	--	--	--	PF00558	Vpu protein	GO:0006812//GO:0019076//GO:0032801	cation transport//viral release from host cell//receptor catabolic process	GO:0005261	cation channel activity	GO:0033644	host cell membrane	--	--
c126115_g1	209	hypothetical protein AALP_AA4G120600 [Arabis alpina]	--	K03549	kup	KUP system potassium uptake protein	http://www.genome.jp/dbget-bin/www_bget?ko:K03549	O64769	239	2.59e-23	Potassium transporter 11 OS=Arabidopsis thaliana GN=POT11 PE=2 SV=1	PF02705	K+ potassium transporter	GO:0006813//GO:0071805	potassium ion transport//potassium ion transmembrane transport	GO:0015079	potassium ion transmembrane transporter activity	GO:0016020	membrane	--	--
c126115_g2	839	PREDICTED: potassium transporter 11-like [Nicotiana tomentosiformis]	--	K03549	kup	KUP system potassium uptake protein	http://www.genome.jp/dbget-bin/www_bget?ko:K03549	Q9SA05	1035	2.6e-133	Potassium transporter 10 OS=Arabidopsis thaliana GN=POT10 PE=2 SV=2	PF02705	K+ potassium transporter	GO:0071805//GO:0006813	potassium ion transmembrane transport//potassium ion transport	GO:0015079	potassium ion transmembrane transporter activity	GO:0016020	membrane	--	--
c126115_g3	2056	Potassium transporter 11 family protein [Populus trichocarpa] >gi|550346114|gb|ERP64784.1| Potassium transporter 11 family protein [Populus trichocarpa]	PREDICTED: Setaria italica putative potassium transporter 12-like (LOC101753557), transcript variant X1, mRNA	K03549	kup	KUP system potassium uptake protein	http://www.genome.jp/dbget-bin/www_bget?ko:K03549	Q9SA05	1726	0	Potassium transporter 10 OS=Arabidopsis thaliana GN=POT10 PE=2 SV=2	PF02705	K+ potassium transporter	GO:0006813//GO:0071805	potassium ion transport//potassium ion transmembrane transport	GO:0015079	potassium ion transmembrane transporter activity	GO:0016020	membrane	--	--
c126297_g1	1472	PREDICTED: pleckstrin homology domain-containing family A member 8-like [Fragaria vesca subsp. vesca]	--	--	--	--	--	Q5U3N0	232	4.18e-19	Pleckstrin homology domain-containing family A member 8 OS=Danio rerio GN=plekha8 PE=2 SV=1	PF08718	Glycolipid transfer protein (GLTP)	GO:0046836	glycolipid transport	GO:0051861//GO:0017089	glycolipid binding//glycolipid transporter activity	GO:0005737	cytoplasm	KOG3221	Glycolipid transfer protein
c126313_g1	541	--	--	--	--	--	--	--	--	--	--	PF06422	CDR ABC transporter	GO:0006810	transport	GO:0005524//GO:0042626	ATP binding//ATPase activity, coupled to transmembrane movement of substances	GO:0016021	integral component of membrane	--	--
c126320_g1	704	PREDICTED: DNA-binding protein S1FA2 [Vitis vinifera] >gi|297741572|emb|CBI32704.3| unnamed protein product [Vitis vinifera]	--	--	--	--	--	--	--	--	--	PF02535//PF04647//PF04689//PF00033	ZIP Zinc transporter//Accessory gene regulator B//DNA binding protein S1FA//Cytochrome b(N-terminal)/b6/petB	GO:0022904//GO:0006355//GO:0055085//GO:0030001//GO:0006508	respiratory electron transport chain//regulation of transcription, DNA-templated//transmembrane transport//metal ion transport//proteolysis	GO:0046873//GO:0003677//GO:0008233	metal ion transmembrane transporter activity//DNA binding//peptidase activity	GO:0005634//GO:0016020	nucleus//membrane	--	--
c126321_g1	1595	PREDICTED: cytochrome b-c1 complex subunit Rieske-4, mitochondrial-like [Phoenix dactylifera]	--	K00411	UQCRFS1, RIP1, petA	ubiquinol-cytochrome c reductase iron-sulfur subunit	http://www.genome.jp/dbget-bin/www_bget?ko:K00411	P49727	828	3.2e-105	Cytochrome b-c1 complex subunit Rieske, mitochondrial OS=Zea mays PE=2 SV=1	PF02921//PF00355	Ubiquinol cytochrome reductase transmembrane region//Rieske [2Fe-2S] domain	GO:0015992//GO:0055114//GO:0006118//GO:0006119	proton transport//oxidation-reduction process//electron transport//oxidative phosphorylation	GO:0008121//GO:0016491//GO:0051537	ubiquinol-cytochrome-c reductase activity//oxidoreductase activity//2 iron, 2 sulfur cluster binding	--	--	KOG1671	Ubiquinol cytochrome c reductase, subunit RIP1
c126420_g1	499	--	--	--	--	--	--	--	--	--	--	PF01708//PF06422	Geminivirus putative movement protein//CDR ABC transporter	GO:0046740//GO:0006810	transport of virus in host, cell to cell//transport	GO:0005524//GO:0042626	ATP binding//ATPase activity, coupled to transmembrane movement of substances	GO:0016021	integral component of membrane	--	--
c126435_g1	957	hypothetical protein DOTSEDRAFT_74839 [Dothistroma septosporum NZE10]	--	--	--	--	--	--	--	--	--	PF00257//PF06457	Dehydrin//Ectatomin	GO:0006950//GO:0009405//GO:0009415//GO:0006811	response to stress//pathogenesis//response to water//ion transport	GO:0005216	ion channel activity	GO:0005576	extracellular region	--	--
c126438_g1	1433	unnamed protein product [Vitis vinifera]	--	--	--	--	--	Q28IQ9	140	1.01e-08	Cold-inducible RNA-binding protein OS=Xenopus tropicalis GN=cirbp PE=2 SV=1	PF00015//PF01496//PF00076//PF07817//PF05478//PF02996//PF04048//PF13851//PF05531//PF10186	Methyl-accepting chemotaxis protein (MCP) signalling domain//V-type ATPase 116kDa subunit family//RNA recognition motif. (a.k.a. RRM, RBD, or RNP domain)//GLE1-like protein//Prominin//Prefoldin subunit//Sec8 exocyst complex component specific domain//Growth-arrest specific micro-tubule binding//Nucleopolyhedrovirus P10 protein//UV radiation resistance protein and autophagy-related subunit 14	GO:0010508//GO:0015031//GO:0016973//GO:0006457//GO:0015991//GO:0015992//GO:0006904//GO:0007165//GO:0048870	positive regulation of autophagy//protein transport//poly(A)+ mRNA export from nucleus//protein folding//ATP hydrolysis coupled proton transport//proton transport//vesicle docking involved in exocytosis//signal transduction//cell motility	GO:0015078//GO:0051082//GO:0004871//GO:0003676	hydrogen ion transmembrane transporter activity//unfolded protein binding//signal transducer activity//nucleic acid binding	GO:0019028//GO:0031514//GO:0016020//GO:0016272//GO:0005643//GO:0033179//GO:0016021//GO:0000145	viral capsid//motile cilium//membrane//prefoldin complex//nuclear pore//proton-transporting V-type ATPase, V0 domain//integral component of membrane//exocyst	KOG0126	Predicted RNA-binding protein (RRM superfamily)
c126442_g1	1322	hypothetical protein EPUS_05060 [Endocarpon pusillum Z07020] >gi|539436933|gb|ERF72979.1| hypothetical protein EPUS_05060 [Endocarpon pusillum Z07020]	--	--	--	--	--	P15710	417	2.64e-43	Phosphate-repressible phosphate permease OS=Neurospora crassa (strain ATCC 24698 / 74-OR23-1A / CBS 708.71 / DSM 1257 / FGSC 987) GN=pho-4 PE=3 SV=1	PF01384	Phosphate transporter family	GO:0006817	phosphate ion transport	GO:0005315	inorganic phosphate transmembrane transporter activity	GO:0016020	membrane	--	--
c12647_g1	247	--	--	--	--	--	--	--	--	--	--	PF02921	Ubiquinol cytochrome reductase transmembrane region	GO:0006118//GO:0006119//GO:0015992//GO:0055114	electron transport//oxidative phosphorylation//proton transport//oxidation-reduction process	GO:0008121	ubiquinol-cytochrome-c reductase activity	--	--	--	--
c126519_g1	1086	--	--	--	--	--	--	--	--	--	--	PF05365	Ubiquinol-cytochrome C reductase, UQCRX/QCR9 like	GO:0006122	mitochondrial electron transport, ubiquinol to cytochrome c	--	--	GO:0005750//GO:0005740	mitochondrial respiratory chain complex III//mitochondrial envelope	--	--
c126721_g1	1352	--	--	--	--	--	--	--	--	--	--	PF02326	Plant ATP synthase F0	GO:0015992//GO:0015986	proton transport//ATP synthesis coupled proton transport	GO:0015078	hydrogen ion transmembrane transporter activity	GO:0000276	mitochondrial proton-transporting ATP synthase complex, coupling factor F(o)	--	--
c126722_g1	1797	zinc finger (CCCH-type) family protein [Arabidopsis lyrata subsp. lyrata] >gi|297333010|gb|EFH63428.1| zinc finger (CCCH-type) family protein [Arabidopsis lyrata subsp. lyrata]	--	--	--	--	--	Q9C9F5	416	3.41e-44	Zinc finger CCCH domain-containing protein 15 OS=Arabidopsis thaliana GN=At1g68200 PE=2 SV=1	PF06357//PF10399//PF00642//PF08352//PF01102	Omega-atracotoxin//Ubiquitinol-cytochrome C reductase Fe-S subunit TAT signal//Zinc finger C-x8-C-x5-C-x3-H type (and similar)//Oligopeptide/dipeptide transporter, C-terminal region//Glycophorin A	GO:0006810//GO:0006119//GO:0006952//GO:0009405//GO:0006118//GO:0015833//GO:0015992//GO:0055114	transport//oxidative phosphorylation//defense response//pathogenesis//electron transport//peptide transport//proton transport//oxidation-reduction process	GO:0046872//GO:0000166//GO:0003676//GO:0019855//GO:0005524//GO:0008121//GO:0008270	metal ion binding//nucleotide binding//nucleic acid binding//calcium channel inhibitor activity//ATP binding//ubiquinol-cytochrome-c reductase activity//zinc ion binding	GO:0005576//GO:0016021	extracellular region//integral component of membrane	KOG1677	CCCH-type Zn-finger protein
c126725_g1	1440	peroxidase [Camellia oleifera]	Vitis vinifera clone SS0AEB17YI11	K00430	E1.11.1.7	peroxidase	http://www.genome.jp/dbget-bin/www_bget?ko:K00430	Q9SB81	1283	1.06e-173	Peroxidase 42 OS=Arabidopsis thaliana GN=PER42 PE=1 SV=2	PF00141//PF05892//PF03219	Peroxidase//Trichovirus coat protein//TLC ATP/ADP transporter	GO:0006810//GO:0006804//GO:0006979//GO:0055114	transport//peroxidase reaction//response to oxidative stress//oxidation-reduction process	GO:0046872//GO:0005524//GO:0004601//GO:0005471//GO:0020037	metal ion binding//ATP binding//peroxidase activity//ATP:ADP antiporter activity//heme binding	GO:0019028//GO:0016021	viral capsid//integral component of membrane	--	--
c126729_g1	1403	PREDICTED: mitochondrial ribosome-associated GTPase 1 [Prunus mume]	--	--	--	--	--	C5D8U8	363	8.68e-38	Ribosome biogenesis GTPase A OS=Geobacillus sp. (strain WCH70) GN=rbgA PE=3 SV=1	PF03193//PF02421//PF01926	Protein of unknown function, DUF258//Ferrous iron transport protein B//50S ribosome-binding GTPase	GO:0015684	ferrous iron transport	GO:0015093//GO:0003924//GO:0005525	ferrous iron transmembrane transporter activity//GTPase activity//GTP binding	GO:0016021	integral component of membrane	KOG2485	Conserved ATP/GTP binding protein
c126763_g1	911	phosphate transporter 1 [Lupinus albus]	Eucalyptus marginata putative high affinity phosphate transporter (PHT1-1) mRNA, partial cds	K08176	PHO84	MFS transporter, PHS family, inorganic phosphate transporter	http://www.genome.jp/dbget-bin/www_bget?ko:K08176	Q96303	732	1.2e-90	Inorganic phosphate transporter 1-4 OS=Arabidopsis thaliana GN=PHT1-4 PE=1 SV=1	PF00083	Sugar (and other) transporter	GO:0006817//GO:0055085	phosphate ion transport//transmembrane transport	GO:0005315//GO:0022857	inorganic phosphate transmembrane transporter activity//transmembrane transporter activity	GO:0016021	integral component of membrane	KOG0252	Inorganic phosphate transporter
c126776_g1	842	hypothetical protein MYCFIDRAFT_164811 [Pseudocercospora fijiensis CIRAD86] >gi|452983951|gb|EME83709.1| hypothetical protein MYCFIDRAFT_164811 [Pseudocercospora fijiensis CIRAD86]	--	K17496	TIM50	mitochondrial import inner membrane translocase subunit TIM50	http://www.genome.jp/dbget-bin/www_bget?ko:K17496	Q4WI16	714	8.62e-89	Mitochondrial import inner membrane translocase subunit tim50 OS=Neosartorya fumigata (strain ATCC MYA-4609 / Af293 / CBS 101355 / FGSC A1100) GN=tim50 PE=3 SV=2	PF10399//PF03031	Ubiquitinol-cytochrome C reductase Fe-S subunit TAT signal//NLI interacting factor-like phosphatase	GO:0006118//GO:0006119//GO:0015992//GO:0055114	electron transport//oxidative phosphorylation//proton transport//oxidation-reduction process	GO:0008121//GO:0005515	ubiquinol-cytochrome-c reductase activity//protein binding	--	--	KOG2832	TFIIF-interacting CTD phosphatase, including NLI-interacting factor (involved in RNA polymerase II regulation)
c126801_g1	1906	PREDICTED: uncharacterized protein LOC103335797 [Prunus mume]	PREDICTED: Vitis vinifera uncharacterized LOC100256074 (LOC100256074), mRNA	--	--	--	--	--	--	--	--	PF01544	CorA-like Mg2+ transporter protein	GO:0055085//GO:0030001	transmembrane transport//metal ion transport	GO:0046873	metal ion transmembrane transporter activity	GO:0016020	membrane	--	--
c126932_g1	1710	PREDICTED: CMP-sialic acid transporter [Vitis vinifera] >gi|297745398|emb|CBI40478.3| unnamed protein product [Vitis vinifera]	Medicago truncatula UDP-galactose/UDP-N-acetylglucosamine transporter srf-3 (MTR_7g117060) mRNA, complete cds	K15272	SLC35A1_2_3	solute carrier family 35 (UDP-sugar transporter), member A1/2/3	http://www.genome.jp/dbget-bin/www_bget?ko:K15272	Q8LGE9	1158	2.26e-153	CMP-sialic acid transporter 1 OS=Arabidopsis thaliana GN=At5g41760 PE=2 SV=1	PF08449//PF04777//PF00892//PF04142	UAA transporter family//Erv1 / Alr family//EamA-like transporter family//Nucleotide-sugar transporter	GO:0055085//GO:0055114//GO:0015780//GO:0008643	transmembrane transport//oxidation-reduction process//nucleotide-sugar transport//carbohydrate transport	GO:0016972//GO:0005351//GO:0005338	thiol oxidase activity//sugar:proton symporter activity//nucleotide-sugar transmembrane transporter activity	GO:0000139//GO:0016020//GO:0016021	Golgi membrane//membrane//integral component of membrane	KOG2234	Predicted UDP-galactose transporter
c126977_g1	914	hypothetical protein PTT_01532 [Pyrenophora teres f. teres 0-1] >gi|311333101|gb|EFQ96369.1| hypothetical protein PTT_01532 [Pyrenophora teres f. teres 0-1]	--	--	--	--	--	Q12233	153	2.7e-11	ATP synthase subunit g, mitochondrial OS=Saccharomyces cerevisiae (strain ATCC 204508 / S288c) GN=ATP20 PE=1 SV=1	PF05478//PF00430//PF04718	Prominin//ATP synthase B/B' CF(0)//Mitochondrial ATP synthase g subunit	GO:0015992//GO:0015986	proton transport//ATP synthesis coupled proton transport	GO:0015078	hydrogen ion transmembrane transporter activity	GO:0045263//GO:0016021//GO:0000276	proton-transporting ATP synthase complex, coupling factor F(o)//integral component of membrane//mitochondrial proton-transporting ATP synthase complex, coupling factor F(o)	--	--
c127014_g2	744	hypothetical protein BAUCODRAFT_72225 [Baudoinia compniacensis UAMH 10762] >gi|449299160|gb|EMC95174.1| hypothetical protein BAUCODRAFT_72225 [Baudoinia compniacensis UAMH 10762]	Phaeosphaeria nodorum SN15 hypothetical protein partial mRNA	--	--	--	--	O13912	281	5.12e-27	Uncharacterized protein C23C11.06c OS=Schizosaccharomyces pombe (strain 972 / ATCC 24843) GN=SPAC23C11.06c PE=4 SV=1	PF00654//PF11837	Voltage gated chloride channel//Domain of unknown function (DUF3357)	GO:0005985//GO:0055085//GO:0005982//GO:0006821//GO:0006012	sucrose metabolic process//transmembrane transport//starch metabolic process//chloride transport//galactose metabolic process	GO:0005247//GO:0004564//GO:0004575	voltage-gated chloride channel activity//beta-fructofuranosidase activity//sucrose alpha-glucosidase activity	GO:0016020//GO:0017177	membrane//glucosidase II complex	--	--
c127018_g1	1729	PREDICTED: uncharacterized protein LOC100853898 [Vitis vinifera] >gi|147815426|emb|CAN74749.1| hypothetical protein VITISV_021497 [Vitis vinifera] >gi|297734307|emb|CBI15554.3| unnamed protein product [Vitis vinifera]	--	--	--	--	--	Q00423	189	7.63e-15	HMG-Y-related protein A OS=Glycine max PE=2 SV=1	PF02888//PF00538//PF02178	Calmodulin binding domain//linker histone H1 and H5 family//AT hook motif	GO:0006334//GO:0006813	nucleosome assembly//potassium ion transport	GO:0015269//GO:0003677//GO:0005516	calcium-activated potassium channel activity//DNA binding//calmodulin binding	GO:0005634//GO:0016021//GO:0000786	nucleus//integral component of membrane//nucleosome	--	--
c127094_g1	2613	Mo25 family protein isoform 1 [Theobroma cacao] >gi|508714389|gb|EOY06286.1| Mo25 family protein isoform 1 [Theobroma cacao]	Ricinus communis structural constituent of ribosome, putative, mRNA	K08272	CAB39, MO25	calcium binding protein 39	http://www.genome.jp/dbget-bin/www_bget?ko:K08272	Q9H9S4	309	2.48e-34	Calcium-binding protein 39-like OS=Homo sapiens GN=CAB39L PE=1 SV=3	PF02297	Cytochrome oxidase c subunit VIb	GO:0015992//GO:0006123	proton transport//mitochondrial electron transport, cytochrome c to oxygen	GO:0004129	cytochrome-c oxidase activity	GO:0005739//GO:0045277	mitochondrion//respiratory chain complex IV	KOG1566	Conserved protein Mo25
c127163_g1	6511	DNA/RNA polymerases superfamily protein [Theobroma cacao] >gi|508703673|gb|EOX95569.1| DNA/RNA polymerases superfamily protein [Theobroma cacao]	Pinus taeda clone PT_7Ba2797E03, complete sequence	--	--	--	--	Q8I7P9	204	9.12e-29	Retrovirus-related Pol polyprotein from transposon opus OS=Drosophila melanogaster GN=pol PE=4 SV=1	PF00335//PF00665//PF08112//PF15150//PF01218	Tetraspanin family//Integrase core domain//ATP synthase epsilon subunit//Phorbol-12-myristate-13-acetate-induced//Coproporphyrinogen III oxidase	GO:0055114//GO:0006915//GO:0015074//GO:0001836//GO:0006919//GO:0006974//GO:0006779//GO:0015994//GO:0006810//GO:0015986	oxidation-reduction process//apoptotic process//DNA integration//release of cytochrome c from mitochondria//activation of cysteine-type endopeptidase activity involved in apoptotic process//cellular response to DNA damage stimulus//porphyrin-containing compound biosynthetic process//chlorophyll metabolic process//transport//ATP synthesis coupled proton transport	GO:0042626//GO:0004109	ATPase activity, coupled to transmembrane movement of substances//coproporphyrinogen oxidase activity	GO:0033178//GO:0016021	proton-transporting two-sector ATPase complex, catalytic domain//integral component of membrane	KOG0017	FOG: Transposon-encoded proteins with TYA, reverse transcriptase, integrase domains in various combinations
c127196_g1	217	hypothetical protein MYCGRDRAFT_108755 [Zymoseptoria tritici IPO323] >gi|339474179|gb|EGP89272.1| hypothetical protein MYCGRDRAFT_108755 [Zymoseptoria tritici IPO323]	Sordaria macrospora k-hell hypothetical protein (SMAC_01346), mRNA	K02155	ATPeV0C, ATP6L	V-type H+-transporting ATPase 16kDa proteolipid subunit	http://www.genome.jp/dbget-bin/www_bget?ko:K02155	Q9Y874	232	4.55e-24	V-type proton ATPase 16 kDa proteolipid subunit 2 OS=Neurospora crassa (strain ATCC 24698 / 74-OR23-1A / CBS 708.71 / DSM 1257 / FGSC 987) GN=vma-11 PE=2 SV=2	PF00137	ATP synthase subunit C	GO:0015992//GO:0015991	proton transport//ATP hydrolysis coupled proton transport	GO:0015078//GO:0016772	hydrogen ion transmembrane transporter activity//transferase activity, transferring phosphorus-containing groups	GO:0033177//GO:0033179//GO:0016021	proton-transporting two-sector ATPase complex, proton-transporting domain//proton-transporting V-type ATPase, V0 domain//integral component of membrane	KOG0232	Vacuolar H+-ATPase V0 sector, subunits c/c'
c127221_g1	829	--	--	--	--	--	--	--	--	--	--	PF00520	Ion transport protein	GO:0006811//GO:0055085	ion transport//transmembrane transport	GO:0005216	ion channel activity	GO:0016020	membrane	--	--
c127260_g1	313	putative vacuolar (H+)-ATPase subunit a isoform B, partial [Hortaea werneckii] >gi|532236544|gb|AGT96062.1| putative vacuolar (H+)-ATPase subunit d isoform B, partial [Hortaea werneckii]	--	K02154	ATPeV0A, ATP6N	V-type H+-transporting ATPase subunit a	http://www.genome.jp/dbget-bin/www_bget?ko:K02154	Q01290	316	5e-33	V-type proton ATPase subunit a OS=Neurospora crassa (strain ATCC 24698 / 74-OR23-1A / CBS 708.71 / DSM 1257 / FGSC 987) GN=vph-1 PE=3 SV=1	PF01496	V-type ATPase 116kDa subunit family	GO:0015992//GO:0015991	proton transport//ATP hydrolysis coupled proton transport	GO:0015078	hydrogen ion transmembrane transporter activity	GO:0033179	proton-transporting V-type ATPase, V0 domain	KOG2189	Vacuolar H+-ATPase V0 sector, subunit a
c1273_g2	406	hypothetical protein A1O5_02938 [Cladophialophora psammophila CBS 110553] >gi|589990528|gb|EXJ73178.1| hypothetical protein A1O5_02938 [Cladophialophora psammophila CBS 110553]	--	K16261	YAT	yeast amino acid transporter	http://www.genome.jp/dbget-bin/www_bget?ko:K16261	P34054	464	8.98e-54	Amino-acid permease inda1 OS=Hypocrea atroviridis GN=inda1 PE=2 SV=1	PF04186//PF00324//PF13520	FxsA cytoplasmic membrane protein//Amino acid permease//Amino acid permease	GO:0006865//GO:0055085//GO:0003333//GO:0006810	amino acid transport//transmembrane transport//amino acid transmembrane transport//transport	GO:0015171	amino acid transmembrane transporter activity	GO:0016020	membrane	--	--
c127402_g1	610	--	--	--	--	--	--	--	--	--	--	PF05493	ATP synthase subunit H	GO:0015992//GO:0015991	proton transport//ATP hydrolysis coupled proton transport	GO:0015078	hydrogen ion transmembrane transporter activity	GO:0033179	proton-transporting V-type ATPase, V0 domain	--	--
c127514_g1	3944	PREDICTED: carbon catabolite repressor protein 4 homolog 6-like [Vitis vinifera] >gi|296081966|emb|CBI20971.3| unnamed protein product [Vitis vinifera]	Lotus japonicus genomic DNA, chromosome 5, clone: LjT03E08, TM1696, complete sequence	--	--	--	--	Q8VYU4	875	9.62e-100	Carbon catabolite repressor protein 4 homolog 6 OS=Arabidopsis thaliana GN=CCR4-6 PE=2 SV=2	PF07074//PF11575//PF03814	Translocon-associated protein, gamma subunit (TRAP-gamma)//FhuF 2Fe-2S C-terminal domain//Potassium-transporting ATPase A subunit	GO:0006813//GO:0006613	potassium ion transport//cotranslational protein targeting to membrane	GO:0008556//GO:0051537	potassium-transporting ATPase activity//2 iron, 2 sulfur cluster binding	GO:0005886//GO:0030176//GO:0005784	plasma membrane//integral component of endoplasmic reticulum membrane//Sec61 translocon complex	KOG2338	Transcriptional effector CCR4-related protein
c127570_g1	202	--	--	--	--	--	--	--	--	--	--	PF00858	Amiloride-sensitive sodium channel	GO:0006814	sodium ion transport	GO:0005272	sodium channel activity	GO:0016020	membrane	--	--
c127751_g1	1046	hypothetical protein VITISV_017108 [Vitis vinifera]	--	--	--	--	--	--	--	--	--	PF00895//PF10717	ATP synthase protein 8//Occlusion-derived virus envelope protein ODV-E18	GO:0015992//GO:0015986	proton transport//ATP synthesis coupled proton transport	GO:0015078	hydrogen ion transmembrane transporter activity	GO:0000276//GO:0019031	mitochondrial proton-transporting ATP synthase complex, coupling factor F(o)//viral envelope	--	--
c127850_g1	433	ATP synthase F1 beta subunit, partial [Rhizoplaca chrysoleuca]	Phaeosphaeria nodorum SN15 hypothetical protein partial mRNA	K02112	ATPF1B, atpD	F-type H+-transporting ATPase subunit beta	http://www.genome.jp/dbget-bin/www_bget?ko:K02112	P23704	424	3.54e-48	ATP synthase subunit beta, mitochondrial OS=Neurospora crassa (strain ATCC 24698 / 74-OR23-1A / CBS 708.71 / DSM 1257 / FGSC 987) GN=atp-2 PE=2 SV=1	PF00306	ATP synthase alpha/beta chain, C terminal domain	GO:0015991//GO:0015992//GO:0006119//GO:0015986	ATP hydrolysis coupled proton transport//proton transport//oxidative phosphorylation//ATP synthesis coupled proton transport	GO:0046933//GO:0008553//GO:0005524//GO:0016820	proton-transporting ATP synthase activity, rotational mechanism//hydrogen-exporting ATPase activity, phosphorylative mechanism//ATP binding//hydrolase activity, acting on acid anhydrides, catalyzing transmembrane movement of substances	GO:0045261//GO:0033178//GO:0045259	proton-transporting ATP synthase complex, catalytic core F(1)//proton-transporting two-sector ATPase complex, catalytic domain//proton-transporting ATP synthase complex	KOG1350	F0F1-type ATP synthase, beta subunit
c127850_g2	373	predicted protein [Hordeum vulgare subsp. vulgare] >gi|662524705|gb|KEQ82091.1| ATP synthase F1, beta subunit [Aureobasidium pullulans EXF-150]	Hordeum vulgare subsp. vulgare mRNA for predicted protein, complete cds, clone: NIASHv3077J11	--	--	--	--	P23704	198	3.53e-17	ATP synthase subunit beta, mitochondrial OS=Neurospora crassa (strain ATCC 24698 / 74-OR23-1A / CBS 708.71 / DSM 1257 / FGSC 987) GN=atp-2 PE=2 SV=1	PF00306	ATP synthase alpha/beta chain, C terminal domain	GO:0006119//GO:0015986//GO:0015991//GO:0015992	oxidative phosphorylation//ATP synthesis coupled proton transport//ATP hydrolysis coupled proton transport//proton transport	GO:0046933//GO:0008553//GO:0005524//GO:0016820	proton-transporting ATP synthase activity, rotational mechanism//hydrogen-exporting ATPase activity, phosphorylative mechanism//ATP binding//hydrolase activity, acting on acid anhydrides, catalyzing transmembrane movement of substances	GO:0045259//GO:0045261//GO:0033178	proton-transporting ATP synthase complex//proton-transporting ATP synthase complex, catalytic core F(1)//proton-transporting two-sector ATPase complex, catalytic domain	KOG1350	F0F1-type ATP synthase, beta subunit
c127893_g1	1121	--	--	--	--	--	--	--	--	--	--	PF01770//PF01773	Reduced folate carrier//Na+ dependent nucleoside transporter N-terminus	GO:0006812//GO:0015858//GO:0006810	cation transport//nucleoside transport//transport	GO:0005415	nucleoside:sodium symporter activity	GO:0016020	membrane	--	--
c128037_g1	1509	--	--	--	--	--	--	--	--	--	--	PF00895//PF04834//PF04689	ATP synthase protein 8//Early E3 14.5 kDa protein//DNA binding protein S1FA	GO:0006355//GO:0015986//GO:0015992//GO:0009966	regulation of transcription, DNA-templated//ATP synthesis coupled proton transport//proton transport//regulation of signal transduction	GO:0003677//GO:0015078	DNA binding//hydrogen ion transmembrane transporter activity	GO:0005634//GO:0016021//GO:0000276	nucleus//integral component of membrane//mitochondrial proton-transporting ATP synthase complex, coupling factor F(o)	--	--
c128078_g1	672	--	--	--	--	--	--	--	--	--	--	PF02937//PF09329	Cytochrome c oxidase subunit VIc//Primase zinc finger	GO:0015992//GO:0006260//GO:0006123	proton transport//DNA replication//mitochondrial electron transport, cytochrome c to oxygen	GO:0004129	cytochrome-c oxidase activity	GO:0005634//GO:0045277	nucleus//respiratory chain complex IV	--	--
c128088_g1	2677	PREDICTED: cation/H(+) antiporter 15-like isoform X1 [Nicotiana tomentosiformis]	--	--	--	--	--	Q9SIT5	994	1.06e-118	Cation/H(+) antiporter 15 OS=Arabidopsis thaliana GN=CHX15 PE=2 SV=1	PF00907//PF00999	T-box//Sodium/hydrogen exchanger family	GO:0006885//GO:0006355//GO:0006812//GO:0055085	regulation of pH//regulation of transcription, DNA-templated//cation transport//transmembrane transport	GO:0003700//GO:0015299	sequence-specific DNA binding transcription factor activity//solute:proton antiporter activity	GO:0005667//GO:0005634//GO:0016021	transcription factor complex//nucleus//integral component of membrane	KOG1650	Predicted K+/H+-antiporter
c128187_g1	585	FAD/FMN-containing isoamyl alcohol oxidase MreA [Aureobasidium melanogenum CBS 110374]	--	--	--	--	--	P08159	126	2.86e-07	6-hydroxy-D-nicotine oxidase OS=Arthrobacter oxydans PE=1 SV=2	PF01565//PF05052	FAD binding domain//MerE protein	GO:0055114//GO:0015694//GO:0006040	oxidation-reduction process//mercury ion transport//amino sugar metabolic process	GO:0050660//GO:0008762//GO:0016491//GO:0015097	flavin adenine dinucleotide binding//UDP-N-acetylmuramate dehydrogenase activity//oxidoreductase activity//mercury ion transmembrane transporter activity	GO:0016020	membrane	--	--
c128274_g2	1234	PREDICTED: mitochondrial outer membrane protein porin of 36 kDa isoform 1 [Vitis vinifera]	--	K15040	VDAC2	voltage-dependent anion channel protein 2	http://www.genome.jp/dbget-bin/www_bget?ko:K15040	P42056	1051	1.88e-140	Mitochondrial outer membrane protein porin of 36 kDa OS=Solanum tuberosum PE=1 SV=2	PF01459	Eukaryotic porin	GO:0055085//GO:0044070//GO:0006820	transmembrane transport//regulation of anion transport//anion transport	GO:0008308	voltage-gated anion channel activity	GO:0005741	mitochondrial outer membrane	KOG3126	Porin/voltage-dependent anion-selective channel protein
c128352_g1	2068	PREDICTED: uncharacterized protein LOC103454211 [Malus domestica]	--	--	--	--	--	--	--	--	--	PF10414//PF00430//PF00078	Sirohaem synthase dimerisation region//ATP synthase B/B' CF(0)//Reverse transcriptase (RNA-dependent DNA polymerase)	GO:0055114//GO:0015992//GO:0015986//GO:0006779//GO:0006278	oxidation-reduction process//proton transport//ATP synthesis coupled proton transport//porphyrin-containing compound biosynthetic process//RNA-dependent DNA replication	GO:0003723//GO:0015078//GO:0003964	RNA binding//hydrogen ion transmembrane transporter activity//RNA-directed DNA polymerase activity	GO:0045263	proton-transporting ATP synthase complex, coupling factor F(o)	--	--
c128393_g1	490	--	--	--	--	--	--	--	--	--	--	PF05933	Fungal ATP synthase protein 8 (A6L)	GO:0015992//GO:0015986	proton transport//ATP synthesis coupled proton transport	GO:0015078	hydrogen ion transmembrane transporter activity	GO:0000276	mitochondrial proton-transporting ATP synthase complex, coupling factor F(o)	--	--
c128463_g1	561	cytochrome b [Phaeosphaeria nodorum SN15] >gi|156106271|gb|ABU49434.1| cytochrome b (mitochondrion) [Phaeosphaeria nodorum SN15]	Phaeosphaeria nodorum SN15 mitochondrion, complete genome	K00412	CYTB, petB	ubiquinol-cytochrome c reductase cytochrome b subunit	http://www.genome.jp/dbget-bin/www_bget?ko:K00412	Q6X9S4	722	7.92e-93	Cytochrome b OS=Mycosphaerella graminicola GN=cob PE=3 SV=1	PF13631//PF00032	Cytochrome b(N-terminal)/b6/petB//Cytochrome b(C-terminal)/b6/petD	GO:0006122//GO:0009060//GO:0006119//GO:0015992//GO:0006118//GO:0006314	mitochondrial electron transport, ubiquinol to cytochrome c//aerobic respiration//oxidative phosphorylation//proton transport//electron transport//intron homing	GO:0003677//GO:0009055//GO:0045153//GO:0046872//GO:0004519//GO:0008121//GO:0016491	DNA binding//electron carrier activity//electron transporter, transferring electrons within CoQH2-cytochrome c reductase complex activity//metal ion binding//endonuclease activity//ubiquinol-cytochrome-c reductase activity//oxidoreductase activity	GO:0005750//GO:0016021//GO:0016020	mitochondrial respiratory chain complex III//integral component of membrane//membrane	KOG4663	Cytochrome b
c128478_g2	774	--	--	--	--	--	--	--	--	--	--	PF01384	Phosphate transporter family	GO:0006817	phosphate ion transport	GO:0005315	inorganic phosphate transmembrane transporter activity	GO:0016020	membrane	--	--
c128497_g1	1197	hypothetical protein SNOG_15715 [Phaeosphaeria nodorum SN15] >gi|160705556|gb|EAT76810.2| hypothetical protein SNOG_15715 [Phaeosphaeria nodorum SN15]	--	K01539	ATP1A	sodium/potassium-transporting ATPase subunit alpha	http://www.genome.jp/dbget-bin/www_bget?ko:K01539	P13587	910	2.17e-110	Sodium transport ATPase 1 OS=Saccharomyces cerevisiae (strain ATCC 204508 / S288c) GN=ENA1 PE=1 SV=1	PF01424	R3H domain	GO:0006754//GO:0006812	ATP biosynthetic process//cation transport	GO:0015662//GO:0046872//GO:0005524//GO:0003676	ATPase activity, coupled to transmembrane movement of ions, phosphorylative mechanism//metal ion binding//ATP binding//nucleic acid binding	GO:0016021	integral component of membrane	KOG0202	Ca2+ transporting ATPase
c128501_g1	1795	hypothetical protein AMTR_s00133p00104740 [Amborella trichopoda] >gi|548844885|gb|ERN04446.1| hypothetical protein AMTR_s00133p00104740 [Amborella trichopoda]	PREDICTED: Vitis vinifera serine/threonine-protein phosphatase PP2A catalytic subunit-like (LOC100262164), mRNA	K04382	PPP2C	serine/threonine-protein phosphatase 2A catalytic subunit	http://www.genome.jp/dbget-bin/www_bget?ko:K04382	P48578	1564	0	Serine/threonine-protein phosphatase PP2A-3 catalytic subunit OS=Arabidopsis thaliana GN=PP2A3 PE=2 SV=1	PF00149//PF02535	Calcineurin-like phosphoesterase//ZIP Zinc transporter	GO:0030001//GO:0055085	metal ion transport//transmembrane transport	GO:0046873//GO:0016787	metal ion transmembrane transporter activity//hydrolase activity	GO:0016020	membrane	KOG0371	Serine/threonine protein phosphatase 2A, catalytic subunit
c128564_g1	485	--	--	--	--	--	--	--	--	--	--	PF02326//PF09171	Plant ATP synthase F0//Domain of unknown function (DUF1886)	GO:0015992//GO:0015986//GO:0006284	proton transport//ATP synthesis coupled proton transport//base-excision repair	GO:0003906//GO:0016799//GO:0015078	DNA-(apurinic or apyrimidinic site) lyase activity//hydrolase activity, hydrolyzing N-glycosyl compounds//hydrogen ion transmembrane transporter activity	GO:0000276	mitochondrial proton-transporting ATP synthase complex, coupling factor F(o)	--	--
c128587_g1	1141	P-loop containing nucleoside triphosphate hydrolase protein [Aureobasidium melanogenum CBS 110374]	Aspergillus clavatus NRRL 1 ribosome biogenesis GTPase Lsg1, putative (ACLA_009840), partial mRNA	K14539	LSG1	large subunit GTPase 1	http://www.genome.jp/dbget-bin/www_bget?ko:K14539	P53145	803	6.41e-99	Large subunit GTPase 1 OS=Saccharomyces cerevisiae (strain ATCC 204508 / S288c) GN=LSG1 PE=1 SV=1	PF01926//PF00009//PF04722//PF04548//PF04147//PF00350//PF02421//PF03193//PF08477	50S ribosome-binding GTPase//Elongation factor Tu GTP binding domain//Ssu72-like protein//AIG1 family//Nop14-like family//Dynamin family//Ferrous iron transport protein B//Protein of unknown function, DUF258//Miro-like protein	GO:0006397//GO:0015684//GO:0007264//GO:0006470	mRNA processing//ferrous iron transport//small GTPase mediated signal transduction//protein dephosphorylation	GO:0015093//GO:0004721//GO:0005525//GO:0003924	ferrous iron transmembrane transporter activity//phosphoprotein phosphatase activity//GTP binding//GTPase activity	GO:0005622//GO:0005634//GO:0032040//GO:0016021	intracellular//nucleus//small-subunit processome//integral component of membrane	KOG1424	Predicted GTP-binding protein MMR1
c128751_g1	973	unnamed protein product [Vitis vinifera]	--	--	--	--	--	P13940	132	2.23e-07	Late embryogenesis abundant protein D-29 OS=Gossypium hirsutum PE=3 SV=1	PF00430	ATP synthase B/B' CF(0)	GO:0015992//GO:0015986	proton transport//ATP synthesis coupled proton transport	GO:0015078	hydrogen ion transmembrane transporter activity	GO:0045263	proton-transporting ATP synthase complex, coupling factor F(o)	--	--
c128752_g1	2395	hypothetical protein POPTR_0002s16260g [Populus trichocarpa] >gi|550345139|gb|EEE81867.2| hypothetical protein POPTR_0002s16260g [Populus trichocarpa]	Vitis vinifera protein TRANSPARENT TESTA 12-like (LOC100256121), mRNA >gi|225380906|gb|FJ264202.1| Vitis vinifera cultivar Syrah putative anthocyanin permease mRNA, complete cds	K03327	TC.MATE, SLC47A, norM, mdtK, dinF	multidrug resistance protein, MATE family	http://www.genome.jp/dbget-bin/www_bget?ko:K03327	Q9LYT3	825	9.28e-99	Protein TRANSPARENT TESTA 12 OS=Arabidopsis thaliana GN=TT12 PE=2 SV=1	PF01554	MatE	GO:0006810//GO:0006855//GO:0015893//GO:0055085	transport//drug transmembrane transport//drug transport//transmembrane transport	GO:0015297//GO:0015238	antiporter activity//drug transmembrane transporter activity	GO:0016020	membrane	KOG1347	Uncharacterized membrane protein, predicted efflux pump
c128834_g1	1867	PREDICTED: transmembrane protein 87A-like [Malus domestica]	PREDICTED: Fragaria vesca subsp. vesca uncharacterized LOC101314808 (LOC101314808), mRNA	--	--	--	--	Q8BKU8	439	2.32e-45	Transmembrane protein 87B OS=Mus musculus GN=Tmem87b PE=2 SV=1	PF06814//PF01545//PF10192	Lung seven transmembrane receptor//Cation efflux family//Rhodopsin-like GPCR transmembrane domain	GO:0006812//GO:0019236//GO:0055085//GO:0007186	cation transport//response to pheromone//transmembrane transport//G-protein coupled receptor signaling pathway	GO:0008324	cation transmembrane transporter activity	GO:0016021	integral component of membrane	KOG2568	Predicted membrane protein
c128839_g1	1537	--	--	--	--	--	--	--	--	--	--	PF00287	Sodium / potassium ATPase beta chain	GO:0006813//GO:0006814	potassium ion transport//sodium ion transport	--	--	GO:0005890	sodium:potassium-exchanging ATPase complex	--	--
c128861_g1	611	--	--	--	--	--	--	--	--	--	--	PF02935	Cytochrome c oxidase subunit VIIc	GO:0006123//GO:0015992	mitochondrial electron transport, cytochrome c to oxygen//proton transport	GO:0004129	cytochrome-c oxidase activity	GO:0045277	respiratory chain complex IV	--	--
c128864_g1	1650	unnamed protein product [Coffea canephora]	--	--	--	--	--	Q9FFB8	709	1.8e-81	Cation/H(+) antiporter 3 OS=Arabidopsis thaliana GN=CHX3 PE=2 SV=1	PF00999	Sodium/hydrogen exchanger family	GO:0006885//GO:0006812//GO:0055085	regulation of pH//cation transport//transmembrane transport	GO:0015299	solute:proton antiporter activity	GO:0016021	integral component of membrane	--	--
c128889_g2	1104	--	--	--	--	--	--	--	--	--	--	PF01770//PF04145//PF03286//PF08496	Reduced folate carrier//Ctr copper transporter family//Pox virus Ag35 surface protein//Peptidase family S49 N-terminal	GO:0006825//GO:0006810//GO:0035434	copper ion transport//transport//copper ion transmembrane transport	GO:0004252//GO:0005375	serine-type endopeptidase activity//copper ion transmembrane transporter activity	GO:0005886//GO:0016020//GO:0019031//GO:0016021	plasma membrane//membrane//viral envelope//integral component of membrane	--	--
c128961_g3	1901	--	--	--	--	--	--	--	--	--	--	PF13748	ABC transporter transmembrane region	GO:0055085//GO:0006810	transmembrane transport//transport	GO:0005524//GO:0042626	ATP binding//ATPase activity, coupled to transmembrane movement of substances	GO:0016021	integral component of membrane	--	--
c128964_g1	445	hypothetical protein PHAVU_006G0250000g, partial [Phaseolus vulgaris] >gi|561019475|gb|ESW18246.1| hypothetical protein PHAVU_006G0250000g, partial [Phaseolus vulgaris]	--	--	--	--	--	--	--	--	--	PF00358	phosphoenolpyruvate-dependent sugar phosphotransferase system, EIIA 1	GO:0009401//GO:0006810//GO:0008643	phosphoenolpyruvate-dependent sugar phosphotransferase system//transport//carbohydrate transport	GO:0005351	sugar:proton symporter activity	GO:0016020	membrane	--	--
c129043_g1	1126	--	--	--	--	--	--	--	--	--	--	PF00367	phosphotransferase system, EIIB	GO:0008643	carbohydrate transport	GO:0008982	protein-N(PI)-phosphohistidine-sugar phosphotransferase activity	GO:0009357	protein-N(PI)-phosphohistidine-sugar phosphotransferase complex	--	--
c129116_g1	1845	auxin:hydrogen symporter, putative [Ricinus communis] >gi|223528549|gb|EEF30572.1| auxin:hydrogen symporter, putative [Ricinus communis]	--	--	--	--	--	--	--	--	--	PF00287//PF03547	Sodium / potassium ATPase beta chain//Membrane transport protein	GO:0055085//GO:0006814//GO:0006813	transmembrane transport//sodium ion transport//potassium ion transport	--	--	GO:0005890//GO:0016021	sodium:potassium-exchanging ATPase complex//integral component of membrane	KOG2722	Predicted membrane protein
c129125_g1	3175	PREDICTED: pyrophosphate-energized vacuolar membrane proton pump 1-like [Solanum tuberosum]	PREDICTED: Vitis vinifera pyrophosphate-energized vacuolar membrane proton pump-like (LOC100256710), mRNA	K01507	ppa	inorganic pyrophosphatase	http://www.genome.jp/dbget-bin/www_bget?ko:K01507	P21616	3395	0	Pyrophosphate-energized vacuolar membrane proton pump OS=Vigna radiata var. radiata PE=1 SV=4	PF03030	Inorganic H+ pyrophosphatase	GO:0015992//GO:0006119	proton transport//oxidative phosphorylation	GO:0004427//GO:0009678	inorganic diphosphatase activity//hydrogen-translocating pyrophosphatase activity	GO:0016020	membrane	--	--
c129199_g1	2465	PREDICTED: protein ECERIFERUM 1-like [Nicotiana tomentosiformis]	Lotus japonicus genomic DNA, chromosome 1, clone: LjT03B16, TM0276, complete sequence	K15404	K15404, CER1	aldehyde decarbonylase	http://www.genome.jp/dbget-bin/www_bget?ko:K15404	F4HVY0	1881	0	Protein ECERIFERUM 1 OS=Arabidopsis thaliana GN=CER1 PE=1 SV=1	PF04116//PF06422	Fatty acid hydroxylase superfamily//CDR ABC transporter	GO:0055114//GO:0006633//GO:0006810	oxidation-reduction process//fatty acid biosynthetic process//transport	GO:0042626//GO:0005506//GO:0016491//GO:0005524	ATPase activity, coupled to transmembrane movement of substances//iron ion binding//oxidoreductase activity//ATP binding	GO:0016021	integral component of membrane	KOG0873	C-4 sterol methyl oxidase
c129257_g1	438	unnamed protein product [Vitis vinifera]	--	K10728	TOPBP1	topoisomerase (DNA) II binding protein 1	http://www.genome.jp/dbget-bin/www_bget?ko:K10728	--	--	--	--	PF04973//PF00537	Nicotinamide mononucleotide transporter//Scorpion toxin-like domain	GO:0006810//GO:0034258	transport//nicotinamide riboside transport	GO:0034257//GO:0008200	nicotinamide riboside transmembrane transporter activity//ion channel inhibitor activity	GO:0016020//GO:0005576	membrane//extracellular region	--	--
c129273_g1	2260	hypothetical protein PRUPE_ppa004142mg [Prunus persica] >gi|462405633|gb|EMJ11097.1| hypothetical protein PRUPE_ppa004142mg [Prunus persica]	Populus trichocarpa predicted protein, mRNA	--	--	--	--	--	--	--	--	PF06422//PF02434	CDR ABC transporter//Fringe-like	GO:0006810	transport	GO:0042626//GO:0005524//GO:0016757	ATPase activity, coupled to transmembrane movement of substances//ATP binding//transferase activity, transferring glycosyl groups	GO:0016021//GO:0016020	integral component of membrane//membrane	KOG2246	Galactosyltransferases
c129326_g1	3402	PREDICTED: uncharacterized protein LOC100262189 [Vitis vinifera] >gi|297746113|emb|CBI16169.3| unnamed protein product [Vitis vinifera]	Ipomoea nil Pkn1 (knotted-like gene) mRNA, complete cds	--	--	--	--	Q84JS6	673	9.87e-78	Homeobox protein knotted-1-like 6 OS=Arabidopsis thaliana GN=KNAT6 PE=1 SV=1	PF02285//PF05920//PF03789//PF00046//PF01842//PF03790//PF03791	Cytochrome oxidase c subunit VIII//Homeobox KN domain//ELK domain//Homeobox domain//ACT domain//KNOX1 domain//KNOX2 domain	GO:0015992//GO:0008152//GO:0006123//GO:0006355	proton transport//metabolic process//mitochondrial electron transport, cytochrome c to oxygen//regulation of transcription, DNA-templated	GO:0003677//GO:0043565//GO:0003700//GO:0016597//GO:0004129	DNA binding//sequence-specific DNA binding//sequence-specific DNA binding transcription factor activity//amino acid binding//cytochrome-c oxidase activity	GO:0045277//GO:0005634//GO:0005667	respiratory chain complex IV//nucleus//transcription factor complex	KOG0773	Transcription factor MEIS1 and related HOX domain proteins
c129450_g1	937	hypothetical protein PHAVU_007G102600g [Phaseolus vulgaris] >gi|561016989|gb|ESW15793.1| hypothetical protein PHAVU_007G102600g [Phaseolus vulgaris]	--	--	--	--	--	Q39262	155	1.07e-10	Zinc finger protein 3 OS=Arabidopsis thaliana GN=ZFP3 PE=2 SV=1	PF05933	Fungal ATP synthase protein 8 (A6L)	GO:0015986//GO:0015992	ATP synthesis coupled proton transport//proton transport	GO:0015078	hydrogen ion transmembrane transporter activity	GO:0000276	mitochondrial proton-transporting ATP synthase complex, coupling factor F(o)	--	--
c129507_g1	487	--	--	--	--	--	--	--	--	--	--	PF06422	CDR ABC transporter	GO:0006810	transport	GO:0042626//GO:0005524	ATPase activity, coupled to transmembrane movement of substances//ATP binding	GO:0016021	integral component of membrane	--	--
c129525_g1	429	PREDICTED: uncharacterized protein LOC104085156 [Nicotiana tomentosiformis]	--	K05674	ABCC10	ATP-binding cassette, subfamily C (CFTR/MRP), member 10	http://www.genome.jp/dbget-bin/www_bget?ko:K05674	P92520	222	1.56e-21	Uncharacterized mitochondrial protein AtMg00820 OS=Arabidopsis thaliana GN=AtMg00820 PE=4 SV=1	PF03530	Calcium-activated SK potassium channel	GO:0006813	potassium ion transport	GO:0016286	small conductance calcium-activated potassium channel activity	GO:0016021	integral component of membrane	--	--
c129546_g1	1676	PREDICTED: cathepsin B-like [Glycine max]	PREDICTED: Fragaria vesca subsp. vesca cathepsin B-like (LOC101292935), mRNA	K01363	CTSB	cathepsin B	http://www.genome.jp/dbget-bin/www_bget?ko:K01363	Q5R6D1	618	7.31e-73	Cathepsin B OS=Pongo abelii GN=CTSB PE=2 SV=1	PF08127//PF00599//PF03051//PF00112	Peptidase family C1 propeptide//Influenza Matrix protein (M2)//Peptidase C1-like family//Papain family cysteine protease	GO:0006508//GO:0015992//GO:0050790	proteolysis//proton transport//regulation of catalytic activity	GO:0015078//GO:0004197//GO:0008234	hydrogen ion transmembrane transporter activity//cysteine-type endopeptidase activity//cysteine-type peptidase activity	GO:0055036//GO:0033644	virion membrane//host cell membrane	KOG1543	Cysteine proteinase Cathepsin L
c129597_g2	643	retrotransposon protein, putative, Ty1-copia subclass [Oryza sativa Japonica Group]	--	--	--	--	--	--	--	--	--	PF13303	Phosphotransferase system, EIIC	GO:0008643//GO:0009401	carbohydrate transport//phosphoenolpyruvate-dependent sugar phosphotransferase system	GO:0005351//GO:0008982	sugar:proton symporter activity//protein-N(PI)-phosphohistidine-sugar phosphotransferase activity	GO:0009357//GO:0016020	protein-N(PI)-phosphohistidine-sugar phosphotransferase complex//membrane	--	--
c129681_g1	831	hypothetical protein MYCGRDRAFT_99145 [Zymoseptoria tritici IPO323] >gi|339474850|gb|EGP89942.1| hypothetical protein MYCGRDRAFT_99145 [Zymoseptoria tritici IPO323]	Mycosphaerella graminicola IPO323 hypothetical protein (MYCGRDRAFT_99145) mRNA, complete cds	K07901	RAB8A, MEL	Ras-related protein Rab-8A	http://www.genome.jp/dbget-bin/www_bget?ko:K07901	P17609	450	4.36e-53	GTP-binding protein ypt2 OS=Schizosaccharomyces pombe (strain 972 / ATCC 24843) GN=ypt2 PE=3 SV=1	PF00025//PF08477//PF00071//PF02421	ADP-ribosylation factor family//Miro-like protein//Ras family//Ferrous iron transport protein B	GO:0007264//GO:0015684//GO:0015031	small GTPase mediated signal transduction//ferrous iron transport//protein transport	GO:0005525//GO:0015093	GTP binding//ferrous iron transmembrane transporter activity	GO:0016021//GO:0005622	integral component of membrane//intracellular	KOG0078	GTP-binding protein SEC4, small G protein superfamily, and related Ras family GTP-binding proteins
c129723_g2	499	Mag44 [Dermatophagoides farinae]	Haemaphysalis qinghaiensis clone HqL09 unknown mRNA	K10373	TPM1	tropomyosin 1	http://www.genome.jp/dbget-bin/www_bget?ko:K10373	Q23939	221	1.58e-20	Tropomyosin OS=Dermatophagoides farinae PE=1 SV=2	PF04111//PF10186//PF02255//PF05529	Autophagy protein Apg6//UV radiation resistance protein and autophagy-related subunit 14//PTS system, Lactose/Cellobiose specific IIA subunit//B-cell receptor-associated protein 31-like	GO:0008643//GO:0009401//GO:0006810//GO:0006886//GO:0006914//GO:0010508	carbohydrate transport//phosphoenolpyruvate-dependent sugar phosphotransferase system//transport//intracellular protein transport//autophagy//positive regulation of autophagy	GO:0005351	sugar:proton symporter activity	GO:0016020//GO:0016021//GO:0005783	membrane//integral component of membrane//endoplasmic reticulum	KOG1003	Actin filament-coating protein tropomyosin
c129752_g1	2385	putative GTP-binding protein EngB [Morus notabilis]	PREDICTED: Glycine max uncharacterized protein LOC100801850 (LOC100801850), mRNA	--	--	--	--	Q1GJX8	369	3.6e-38	Probable GTP-binding protein EngB OS=Ruegeria sp. (strain TM1040) GN=engB PE=3 SV=1	PF02421//PF00009//PF00350//PF01926//PF03193	Ferrous iron transport protein B//Elongation factor Tu GTP binding domain//Dynamin family//50S ribosome-binding GTPase//Protein of unknown function, DUF258	GO:0015684	ferrous iron transport	GO:0003924//GO:0005525//GO:0015093	GTPase activity//GTP binding//ferrous iron transmembrane transporter activity	GO:0016021	integral component of membrane	KOG2486	Predicted GTPase
c129793_g1	1142	PREDICTED: transcription factor ILR3 [Prunus mume]	--	--	--	--	--	Q9FH37	654	9.2e-82	Transcription factor ILR3 OS=Arabidopsis thaliana GN=ILR3 PE=1 SV=1	PF00010//PF02403//PF01105//PF04111//PF00170//PF04977//PF02183//PF03938//PF07926//PF02096//PF05791//PF10186//PF09726//PF05557//PF01496//PF03148//PF06005//PF13851//PF00769	Helix-loop-helix DNA-binding domain//Seryl-tRNA synthetase N-terminal domain//emp24/gp25L/p24 family/GOLD//Autophagy protein Apg6//bZIP transcription factor//Septum formation initiator//Homeobox associated leucine zipper//Outer membrane protein (OmpH-like)//TPR/MLP1/MLP2-like protein//60Kd inner membrane protein//Bacillus haemolytic enterotoxin (HBL)//UV radiation resistance protein and autophagy…	GO:0000917//GO:0015992//GO:0007049//GO:0006544//GO:0051205//GO:0006914//GO:0010508//GO:0006563//GO:0048870//GO:0006810//GO:0043093//GO:0006606//GO:0007094//GO:0015991//GO:0000226//GO:0006566//GO:0009405//GO:0006355//GO:0006434	barrier septum assembly//proton transport//cell cycle//glycine metabolic process//protein insertion into membrane//autophagy//positive regulation of autophagy//L-serine metabolic process//cell motility//transport//cytokinesis by binary fission//protein import into nucleus//mitotic spindle assembly checkpoint//ATP hydrolysis coupled proton transport//microtubule cytoskeleton organization//threonin…	GO:0008092//GO:0005524//GO:0003677//GO:0046983//GO:0051082//GO:0015078//GO:0004828//GO:0043565//GO:0003700//GO:0000166	cytoskeletal protein binding//ATP binding//DNA binding//protein dimerization activity//unfolded protein binding//hydrogen ion transmembrane transporter activity//serine-tRNA ligase activity//sequence-specific DNA binding//sequence-specific DNA binding transcription factor activity//nucleotide binding	GO:0005874//GO:0019898//GO:0016020//GO:0031514//GO:0005737//GO:0005634//GO:0016021//GO:0033179//GO:0005667//GO:0005643	microtubule//extrinsic component of membrane//membrane//motile cilium//cytoplasm//nucleus//integral component of membrane//proton-transporting V-type ATPase, V0 domain//transcription factor complex//nuclear pore	--	--
c129850_g1	1898	PREDICTED: nucleolar GTP-binding protein 2-like [Vitis vinifera]	Ricinus communis GTP-binding protein, putative, mRNA	K14537	NUG2, GNL2	nuclear GTP-binding protein	http://www.genome.jp/dbget-bin/www_bget?ko:K14537	Q13823	1095	1.36e-137	Nucleolar GTP-binding protein 2 OS=Homo sapiens GN=GNL2 PE=1 SV=1	PF01926//PF00350//PF00009//PF02421//PF03193//PF08477//PF00025	50S ribosome-binding GTPase//Dynamin family//Elongation factor Tu GTP binding domain//Ferrous iron transport protein B//Protein of unknown function, DUF258//Miro-like protein//ADP-ribosylation factor family	GO:0015684//GO:0007264	ferrous iron transport//small GTPase mediated signal transduction	GO:0003924//GO:0005525//GO:0015093	GTPase activity//GTP binding//ferrous iron transmembrane transporter activity	GO:0016021//GO:0005622	integral component of membrane//intracellular	KOG2423	Nucleolar GTPase
c129853_g1	1758	sugar transporter 1 [Arabidopsis thaliana] >gi|21542458|sp|P23586.2|STP1_ARATH RecName: Full=Sugar transport protein 1; AltName: Full=Glucose transporter; AltName: Full=Hexose transporter 1 [Arabidopsis thaliana] >gi|5734730|gb|AAD49995.1|AC007259_8 glucose transporter [Arabidopsis thaliana] >gi|15809962|gb|AAL06908.1| At1g11260/T28P6_18 [Arabidopsis thaliana] >gi|16604673|gb|AAL24129.1| putative…	Datisca glomerata mRNA for monosaccharide-H+ symporter (ht1 gene)	--	--	--	--	P23586	2014	0	Sugar transport protein 1 OS=Arabidopsis thaliana GN=STP1 PE=1 SV=2	PF00049//PF00083//PF07690	Insulin/IGF/Relaxin family//Sugar (and other) transporter//Major Facilitator Superfamily	GO:0015749//GO:0008643//GO:0009825//GO:0007165//GO:0031347//GO:0055085//GO:0009735//GO:0009627	monosaccharide transport//carbohydrate transport//multidimensional cell growth//signal transduction//regulation of defense response//transmembrane transport//response to cytokinin//systemic acquired resistance	GO:0022857//GO:0005351//GO:0015145//GO:0005179	transmembrane transporter activity//sugar:proton symporter activity//monosaccharide transmembrane transporter activity//hormone activity	GO:0016021//GO:0005576//GO:0005886//GO:0005773//GO:0009506//GO:0005634	integral component of membrane//extracellular region//plasma membrane//vacuole//plasmodesma//nucleus	KOG0254	Predicted transporter (major facilitator superfamily)
c129872_g1	2113	RNA splicing protein mrs2, mitochondrial, putative [Ricinus communis] >gi|223529762|gb|EEF31700.1| RNA splicing protein mrs2, mitochondrial, putative [Ricinus communis]	Populus trichocarpa magnesium transporter, mRNA	K16075	MRS2, MFM1	magnesium transporter	http://www.genome.jp/dbget-bin/www_bget?ko:K16075	Q93ZD7	1276	9.76e-168	Magnesium transporter MRS2-4 OS=Arabidopsis thaliana GN=MRS2-4 PE=2 SV=1	PF01544	CorA-like Mg2+ transporter protein	GO:0055085//GO:0015693//GO:0030001	transmembrane transport//magnesium ion transport//metal ion transport	GO:0015095//GO:0046873	magnesium ion transmembrane transporter activity//metal ion transmembrane transporter activity	GO:0016020	membrane	KOG2662	Magnesium transporters: CorA family
c129892_g1	1572	PREDICTED: magnesium transporter NIPA2 [Vitis vinifera] >gi|297744652|emb|CBI37914.3| unnamed protein product [Vitis vinifera]	PREDICTED: Vitis vinifera magnesium transporter NIPA2-like (LOC100253753), mRNA	--	--	--	--	Q3SWX0	393	3.89e-51	Magnesium transporter NIPA2 OS=Bos taurus GN=NIPA2 PE=2 SV=1	PF05653//PF01284//PF00892	Magnesium transporter NIPA//Membrane-associating domain//EamA-like transporter family	GO:0015693	magnesium ion transport	GO:0015095	magnesium ion transmembrane transporter activity	GO:0016020	membrane	--	--
c129937_g1	698	--	--	--	--	--	--	--	--	--	--	PF04145	Ctr copper transporter family	GO:0006825//GO:0035434	copper ion transport//copper ion transmembrane transport	GO:0005375	copper ion transmembrane transporter activity	GO:0016021	integral component of membrane	--	--
c129945_g1	202	--	--	--	--	--	--	--	--	--	--	PF13303	Phosphotransferase system, EIIC	GO:0009401//GO:0008643	phosphoenolpyruvate-dependent sugar phosphotransferase system//carbohydrate transport	GO:0008982//GO:0005351	protein-N(PI)-phosphohistidine-sugar phosphotransferase activity//sugar:proton symporter activity	GO:0016020//GO:0009357	membrane//protein-N(PI)-phosphohistidine-sugar phosphotransferase complex	--	--
c129955_g3	1654	methionine adenosyltransferase [Aureobasidium melanogenum CBS 110374]	Chaetomium globosum CBS 148.51 hypothetical protein (CHGG_05845) partial mRNA	K00789	metK	S-adenosylmethionine synthetase	http://www.genome.jp/dbget-bin/www_bget?ko:K00789	P48466	1667	0	S-adenosylmethionine synthase OS=Neurospora crassa (strain ATCC 24698 / 74-OR23-1A / CBS 708.71 / DSM 1257 / FGSC 987) GN=eth-1 PE=2 SV=1	PF02772//PF08997//PF02773//PF00438	S-adenosylmethionine synthetase, central domain//Ubiquinol-cytochrome C reductase complex, 6.4kD protein//S-adenosylmethionine synthetase, C-terminal domain//S-adenosylmethionine synthetase, N-terminal domain	GO:0006118//GO:0006119//GO:0006556//GO:0006555//GO:0015992	electron transport//oxidative phosphorylation//S-adenosylmethionine biosynthetic process//methionine metabolic process//proton transport	GO:0008121//GO:0009055//GO:0004478	ubiquinol-cytochrome-c reductase activity//electron carrier activity//methionine adenosyltransferase activity	--	--	KOG1506	S-adenosylmethionine synthetase
c129981_g1	1660	PREDICTED: ADP-ribosylation factor-related protein 1 [Prunus mume]	Ricinus communis ADP-ribosylation factor, putative, mRNA	K07952	ARFRP1	ADP-ribosylation factor related protein 1	http://www.genome.jp/dbget-bin/www_bget?ko:K07952	Q63055	412	4.16e-45	ADP-ribosylation factor-related protein 1 OS=Rattus norvegicus GN=Arfrp1 PE=2 SV=1	PF01580//PF01926//PF00071//PF00009//PF02421//PF04670//PF08477//PF00503//PF00025	FtsK/SpoIIIE family//50S ribosome-binding GTPase//Ras family//Elongation factor Tu GTP binding domain//Ferrous iron transport protein B//Gtr1/RagA G protein conserved region//Miro-like protein//G-protein alpha subunit//ADP-ribosylation factor family	GO:0007049//GO:0007059//GO:0007264//GO:0007165//GO:0015684//GO:0007186//GO:0051301	cell cycle//chromosome segregation//small GTPase mediated signal transduction//signal transduction//ferrous iron transport//G-protein coupled receptor signaling pathway//cell division	GO:0005524//GO:0005525//GO:0003924//GO:0019001//GO:0000166//GO:0031683//GO:0004871//GO:0015093//GO:0003677	ATP binding//GTP binding//GTPase activity//guanyl nucleotide binding//nucleotide binding//G-protein beta/gamma-subunit complex binding//signal transducer activity//ferrous iron transmembrane transporter activity//DNA binding	GO:0005737//GO:0005634//GO:0005622//GO:0016021	cytoplasm//nucleus//intracellular//integral component of membrane	KOG0076	GTP-binding ADP-ribosylation factor-like protein yARL3
c130063_g2	400	phytanoyl-CoA dioxygenase [Aureobasidium melanogenum CBS 110374]	Penicillium chrysogenum Wisconsin 54-1255 hypothetical protein (Pc20g05140) mRNA, complete cds	--	--	--	--	P0C660	169	8.19e-14	Phytanoyl-CoA dioxygenase domain-containing protein 1 homolog OS=Caenorhabditis briggsae GN=CBG00325 PE=3 SV=1	PF02284//PF05983	Cytochrome c oxidase subunit Va//MED7 protein	GO:0006123//GO:0015992//GO:0006357	mitochondrial electron transport, cytochrome c to oxygen//proton transport//regulation of transcription from RNA polymerase II promoter	GO:0004129//GO:0001104	cytochrome-c oxidase activity//RNA polymerase II transcription cofactor activity	GO:0045277//GO:0005743//GO:0016592	respiratory chain complex IV//mitochondrial inner membrane//mediator complex	--	--
c130078_g1	458	--	--	--	--	--	--	--	--	--	--	PF07664//PF03427	Ferrous iron transport protein B C terminus//Carbohydrate binding domain (family 19)	GO:0015684//GO:0016998//GO:0006032	ferrous iron transport//cell wall macromolecule catabolic process//chitin catabolic process	GO:0015093//GO:0004568	ferrous iron transmembrane transporter activity//chitinase activity	GO:0016021	integral component of membrane	--	--
c130081_g1	1034	probable PMA1-H+-transporting P-type ATPase [Sporisorium reilianum SRZ2]	Botryotinia fuckeliana B05.10 hypothetical protein (BC1G_10137) partial mRNA	K01535	E3.6.3.6	H+-transporting ATPase	http://www.genome.jp/dbget-bin/www_bget?ko:K01535	Q07421	702	1.38e-82	Plasma membrane ATPase OS=Ajellomyces capsulatus GN=PMA1 PE=3 SV=1	PF00122//PF00920//PF05753//PF06553	E1-E2 ATPase//Dehydratase family//Translocon-associated protein beta (TRAPB)//BNIP3	GO:0008152//GO:0006200//GO:0043065//GO:0006754//GO:0006812	metabolic process//ATP catabolic process//positive regulation of apoptotic process//ATP biosynthetic process//cation transport	GO:0015662//GO:0003824//GO:0005524//GO:0046872//GO:0000166	ATPase activity, coupled to transmembrane movement of ions, phosphorylative mechanism//catalytic activity//ATP binding//metal ion binding//nucleotide binding	GO:0016021//GO:0005740//GO:0005783	integral component of membrane//mitochondrial envelope//endoplasmic reticulum	KOG0205	Plasma membrane H+-transporting ATPase
c130181_g1	1651	PREDICTED: uncharacterized sodium-dependent transporter yocS-like [Vitis vinifera] >gi|297742832|emb|CBI35586.3| unnamed protein product [Vitis vinifera]	--	K03453	TC.BASS	bile acid:Na+ symporter, BASS family	http://www.genome.jp/dbget-bin/www_bget?ko:K03453	Q8RXE8	970	5.15e-124	Probable sodium/metabolite cotransporter BASS3, chloroplastic OS=Arabidopsis thaliana GN=BASS3 PE=2 SV=1	PF01758	Sodium Bile acid symporter family	GO:0006814//GO:0015721	sodium ion transport//bile acid and bile salt transport	GO:0008508	bile acid:sodium symporter activity	GO:0016020	membrane	--	--
c130191_g2	506	GPI-anchored cell wall beta-1,3-endoglucanase EglC, partial [Blumeria graminis f. sp. hordei DH14]	--	--	--	--	--	Q2UUZ1	250	5.89e-24	Probable glucan endo-1,3-beta-glucosidase eglC OS=Aspergillus oryzae (strain ATCC 42149 / RIB 40) GN=eglC PE=3 SV=1	PF10399	Ubiquitinol-cytochrome C reductase Fe-S subunit TAT signal	GO:0055114//GO:0015992//GO:0006119//GO:0006118	oxidation-reduction process//proton transport//oxidative phosphorylation//electron transport	GO:0008121	ubiquinol-cytochrome-c reductase activity	--	--	--	--
c130221_g1	315	plasma membrane ATPase [Pyrenophora tritici-repentis Pt-1C-BFP] >gi|187980217|gb|EDU46843.1| plasma membrane ATPase [Pyrenophora tritici-repentis Pt-1C-BFP]	Phaeosphaeria nodorum SN15 hypothetical protein partial mRNA	K01535	E3.6.3.6	H+-transporting ATPase	http://www.genome.jp/dbget-bin/www_bget?ko:K01535	P24545	321	1.01e-33	Plasma membrane ATPase OS=Zygosaccharomyces rouxii PE=3 SV=1	--	--	GO:0006812//GO:0006754//GO:0006200	cation transport//ATP biosynthetic process//ATP catabolic process	GO:0005524//GO:0015662//GO:0046872	ATP binding//ATPase activity, coupled to transmembrane movement of ions, phosphorylative mechanism//metal ion binding	GO:0016021	integral component of membrane	--	--
c130221_g3	1036	hypothetical protein NECHADRAFT_77500 [Nectria haematococca mpVI 77-13-4] >gi|256733900|gb|EEU47247.1| hypothetical protein NECHADRAFT_77500 [Nectria haematococca mpVI 77-13-4]	Hordeum vulgare subsp. vulgare mRNA for predicted protein, complete cds, clone: NIASHv2068M20	K01535	E3.6.3.6	H+-transporting ATPase	http://www.genome.jp/dbget-bin/www_bget?ko:K01535	P49380	376	5.18e-38	Plasma membrane ATPase OS=Kluyveromyces lactis (strain ATCC 8585 / CBS 2359 / DSM 70799 / NBRC 1267 / NRRL Y-1140 / WM37) GN=PMA1 PE=1 SV=1	PF08926	Domain of unknown function (DUF1908)	GO:0006754//GO:0006812//GO:0006468//GO:0009069//GO:0016310//GO:0006200	ATP biosynthetic process//cation transport//protein phosphorylation//serine family amino acid metabolic process//phosphorylation//ATP catabolic process	GO:0005524//GO:0046872//GO:0015662//GO:0000287//GO:0004674	ATP binding//metal ion binding//ATPase activity, coupled to transmembrane movement of ions, phosphorylative mechanism//magnesium ion binding//protein serine/threonine kinase activity	GO:0016021	integral component of membrane	KOG0205	Plasma membrane H+-transporting ATPase
c130264_g1	1215	hypothetical protein PHAVU_002G010400g [Phaseolus vulgaris] >gi|561030122|gb|ESW28701.1| hypothetical protein PHAVU_002G010400g [Phaseolus vulgaris]	Ricinus communis ADP-ribosylation factor, putative, mRNA	K07955	ARL8	ADP-ribosylation factor-like protein 8	http://www.genome.jp/dbget-bin/www_bget?ko:K07955	Q6P8C8	638	9.43e-80	ADP-ribosylation factor-like protein 8A OS=Xenopus tropicalis GN=arl8a PE=2 SV=1	PF00009//PF00071//PF01926//PF02421//PF04670//PF00350//PF00025//PF08477//PF00503	Elongation factor Tu GTP binding domain//Ras family//50S ribosome-binding GTPase//Ferrous iron transport protein B//Gtr1/RagA G protein conserved region//Dynamin family//ADP-ribosylation factor family//Miro-like protein//G-protein alpha subunit	GO:0007186//GO:0007165//GO:0007264//GO:0015684	G-protein coupled receptor signaling pathway//signal transduction//small GTPase mediated signal transduction//ferrous iron transport	GO:0003924//GO:0019001//GO:0005525//GO:0015093//GO:0004871//GO:0031683	GTPase activity//guanyl nucleotide binding//GTP binding//ferrous iron transmembrane transporter activity//signal transducer activity//G-protein beta/gamma-subunit complex binding	GO:0016021//GO:0005622//GO:0005634//GO:0005737	integral component of membrane//intracellular//nucleus//cytoplasm	KOG0075	GTP-binding ADP-ribosylation factor-like protein
c130458_g1	1794	hypothetical protein L484_002896 [Morus notabilis]	--	K10395	KIF4S	kinesin family member 4/7/21/27	http://www.genome.jp/dbget-bin/www_bget?ko:K10395	Q2VIQ3	153	3.94e-09	Chromosome-associated kinesin KIF4B OS=Homo sapiens GN=KIF4B PE=2 SV=2	PF01496	V-type ATPase 116kDa subunit family	GO:0015992//GO:0015991	proton transport//ATP hydrolysis coupled proton transport	GO:0015078	hydrogen ion transmembrane transporter activity	GO:0033179	proton-transporting V-type ATPase, V0 domain	KOG0244	Kinesin-like protein
c130504_g1	1107	--	--	--	--	--	--	--	--	--	--	PF00895	ATP synthase protein 8	GO:0015992//GO:0015986	proton transport//ATP synthesis coupled proton transport	GO:0015078	hydrogen ion transmembrane transporter activity	GO:0000276	mitochondrial proton-transporting ATP synthase complex, coupling factor F(o)	--	--
c130550_g2	3376	PREDICTED: cation-chloride cotransporter 1 isoform 2 [Vitis vinifera]	PREDICTED: Vitis vinifera cation chloride co-transporter 1, transcript variant 2 (CCC1), mRNA	--	--	--	--	Q2UVJ5	3652	0	Cation-chloride cotransporter 1 OS=Arabidopsis thaliana GN=CCC1 PE=1 SV=1	PF03401//PF01235//PF00010//PF05038//PF00324	Tripartite tricarboxylate transporter family receptor//Sodium:alanine symporter family//Helix-loop-helix DNA-binding domain//Cytochrome Cytochrome b558 alpha-subunit//Amino acid permease	GO:0006814//GO:0055085//GO:0032328//GO:0015846//GO:0006810//GO:0015804	sodium ion transport//transmembrane transport//alanine transport//polyamine transport//transport//neutral amino acid transport	GO:0046983//GO:0015655//GO:0020037	protein dimerization activity//alanine:sodium symporter activity//heme binding	GO:0016020//GO:0030288	membrane//outer membrane-bounded periplasmic space	KOG2082	K+/Cl- cotransporter KCC1 and related transporters
c130584_g3	2301	PREDICTED: K(+) efflux antiporter 5 [Vitis vinifera] >gi|296084106|emb|CBI24494.3| unnamed protein product [Vitis vinifera]	PREDICTED: Vitis vinifera K(+) efflux antiporter 5-like (LOC100241309), mRNA	--	--	--	--	Q8VYR9	1304	4.22e-169	K(+) efflux antiporter 5 OS=Arabidopsis thaliana GN=KEA5 PE=2 SV=1	PF12503//PF00999	Cucumber mosaic virus 1a protein C terminal//Sodium/hydrogen exchanger family	GO:0055085//GO:0006812//GO:0006885	transmembrane transport//cation transport//regulation of pH	GO:0016817//GO:0015299//GO:0008168	hydrolase activity, acting on acid anhydrides//solute:proton antiporter activity//methyltransferase activity	GO:0016021	integral component of membrane	KOG1650	Predicted K+/H+-antiporter
c130600_g1	1465	hypothetical protein EUGRSUZ_F04149 [Eucalyptus grandis]	--	K02113	ATPF1D, atpH	F-type H+-transporting ATPase subunit delta	http://www.genome.jp/dbget-bin/www_bget?ko:K02113	P32980	619	6.13e-75	ATP synthase delta chain, chloroplastic OS=Nicotiana tabacum GN=ATPD PE=2 SV=1	PF00213//PF08287	ATP synthase delta (OSCP) subunit//Spc19	GO:0008608//GO:0015986	attachment of spindle microtubules to kinetochore//ATP synthesis coupled proton transport	GO:0046933	proton-transporting ATP synthase activity, rotational mechanism	GO:0042729//GO:0005876//GO:0045259	DASH complex//spindle microtubule//proton-transporting ATP synthase complex	KOG1662	Mitochondrial F1F0-ATP synthase, subunit OSCP/ATP5
c130602_g2	1184	hypothetical protein A1O5_02876 [Cladophialophora psammophila CBS 110553] >gi|589991971|gb|EXJ74580.1| hypothetical protein A1O5_02876 [Cladophialophora psammophila CBS 110553]	--	--	--	--	--	Q24JP1	452	3.64e-51	Protein alcS OS=Neosartorya fumigata (strain ATCC MYA-4609 / Af293 / CBS 101355 / FGSC A1100) GN=alcS PE=3 SV=1	PF05493//PF01184	ATP synthase subunit H//GPR1/FUN34/yaaH family	GO:0015992//GO:0015991	proton transport//ATP hydrolysis coupled proton transport	GO:0015078	hydrogen ion transmembrane transporter activity	GO:0033179//GO:0016020	proton-transporting V-type ATPase, V0 domain//membrane	--	--
c130603_g1	867	--	--	--	--	--	--	--	--	--	--	PF00895	ATP synthase protein 8	GO:0015986//GO:0015992	ATP synthesis coupled proton transport//proton transport	GO:0015078	hydrogen ion transmembrane transporter activity	GO:0000276	mitochondrial proton-transporting ATP synthase complex, coupling factor F(o)	--	--
c130629_g1	2271	hypothetical protein CISIN_1g041633mg [Citrus sinensis]	Arabidopsis lyrata subsp. lyrata polyadenylate-binding protein family protein, mRNA	K14396	PABPN1, PABP2	polyadenylate-binding protein 2	http://www.genome.jp/dbget-bin/www_bget?ko:K14396	Q8CCS6	275	7.01e-25	Polyadenylate-binding protein 2 OS=Mus musculus GN=Pabpn1 PE=2 SV=3	PF01496//PF00076	V-type ATPase 116kDa subunit family//RNA recognition motif. (a.k.a. RRM, RBD, or RNP domain)	GO:0015992//GO:0015991	proton transport//ATP hydrolysis coupled proton transport	GO:0015078//GO:0003676	hydrogen ion transmembrane transporter activity//nucleic acid binding	GO:0033179	proton-transporting V-type ATPase, V0 domain	KOG4209	Splicing factor RNPS1, SR protein superfamily
c130630_g1	868	cytochrome c oxidase subunit 4 [Exophiala aquamarina CBS 119918]	Ajellomyces dermatitidis SLH14081 cytochrome c oxidase subunit V, mRNA	K02263	COX4	cytochrome c oxidase subunit 4	http://www.genome.jp/dbget-bin/www_bget?ko:K02263	O93980	564	4.25e-70	Cytochrome c oxidase polypeptide 5, mitochondrial OS=Aspergillus niger GN=cox5 PE=3 SV=1	PF02936	Cytochrome c oxidase subunit IV	GO:0006123//GO:0015992	mitochondrial electron transport, cytochrome c to oxygen//proton transport	GO:0004129	cytochrome-c oxidase activity	GO:0045277	respiratory chain complex IV	KOG4075	Cytochrome c oxidase, subunit IV/COX5b
c130631_g1	1336	PREDICTED: protein FLX-like 1 isoform X3 [Malus domestica]	--	--	--	--	--	Q93V84	524	2.1e-60	Protein FLX-like 1 OS=Arabidopsis thaliana GN=FLXL1 PE=1 SV=1	PF07716//PF10473//PF06810//PF13851//PF01496//PF05478//PF00804//PF04632//PF01920//PF01429//PF08142//PF04977//PF04513//PF05531//PF02403//PF01763//PF09748	Basic region leucine zipper//Leucine-rich repeats of kinetochore protein Cenp-F/LEK1//Phage minor structural protein GP20//Growth-arrest specific micro-tubule binding//V-type ATPase 116kDa subunit family//Prominin//Syntaxin//Fusaric acid resistance protein family//Prefoldin subunit//Methyl-CpG binding domain//AARP2CN (NUC121) domain//Septum formation initiator//Baculovirus polyhedron envelope pro…	GO:0042254//GO:0006355//GO:0006434//GO:0015991//GO:0006357//GO:0006566//GO:0006563//GO:0048870//GO:0006810//GO:0006323//GO:0015992//GO:0006457//GO:0006544//GO:0007049	ribosome biogenesis//regulation of transcription, DNA-templated//seryl-tRNA aminoacylation//ATP hydrolysis coupled proton transport//regulation of transcription from RNA polymerase II promoter//threonine metabolic process//L-serine metabolic process//cell motility//transport//DNA packaging//proton transport//protein folding//glycine metabolic process//cell cycle	GO:0043565//GO:0003700//GO:0001104//GO:0000166//GO:0015078//GO:0042803//GO:0005198//GO:0004828//GO:0003677//GO:0008134//GO:0051082//GO:0045502//GO:0005524	sequence-specific DNA binding//sequence-specific DNA binding transcription factor activity//RNA polymerase II transcription cofactor activity//nucleotide binding//hydrogen ion transmembrane transporter activity//protein homodimerization activity//structural molecule activity//serine-tRNA ligase activity//DNA binding//transcription factor binding//unfolded protein binding//dynein binding//ATP bind…	GO:0005886//GO:0016021//GO:0033179//GO:0005667//GO:0016272//GO:0016592//GO:0016020//GO:0031514//GO:0019028//GO:0005737//GO:0005634//GO:0019031//GO:0030286	plasma membrane//integral component of membrane//proton-transporting V-type ATPase, V0 domain//transcription factor complex//prefoldin complex//mediator complex//membrane//motile cilium//viral capsid//cytoplasm//nucleus//viral envelope//dynein complex	--	--
c130710_g1	1103	PREDICTED: cytochrome b-c1 complex subunit 7-2-like [Setaria italica]	--	K00417	QCR7, UQCRB	ubiquinol-cytochrome c reductase subunit 7	http://www.genome.jp/dbget-bin/www_bget?ko:K00417	F4JWS8	308	1.95e-32	Cytochrome b-c1 complex subunit 7-2 OS=Arabidopsis thaliana GN=QCR7-2 PE=1 SV=1	PF05698//PF02271	Bacterial trigger factor protein (TF) C-terminus//Ubiquinol-cytochrome C reductase complex 14kD subunit	GO:0006122//GO:0015031//GO:0006457	mitochondrial electron transport, ubiquinol to cytochrome c//protein transport//protein folding	--	--	GO:0005750	mitochondrial respiratory chain complex III	KOG3440	Ubiquinol cytochrome c reductase, subunit QCR7
c130749_g1	3446	hypothetical protein CISIN_1g001759mg [Citrus sinensis] >gi|641853270|gb|KDO72129.1| hypothetical protein CISIN_1g001759mg [Citrus sinensis] >gi|641853271|gb|KDO72130.1| hypothetical protein CISIN_1g001759mg [Citrus sinensis]	PREDICTED: Vitis vinifera calmodulin-binding transcription activator 1-like (LOC100240779), mRNA	--	--	--	--	Q8GSA7	1262	1.06e-152	Calmodulin-binding transcription activator 3 OS=Arabidopsis thaliana GN=CMTA3 PE=1 SV=1	PF05038//PF00612//PF13606//PF07123//PF01833//PF03859//PF00023//PF02669	Cytochrome Cytochrome b558 alpha-subunit//IQ calmodulin-binding motif//Ankyrin repeat//Photosystem II reaction centre W protein (PsbW)//IPT/TIG domain//CG-1 domain//Ankyrin repeat//K+-transporting ATPase, c chain	GO:0006813//GO:0015979	potassium ion transport//photosynthesis	GO:0020037//GO:0005515//GO:0003677//GO:0008556	heme binding//protein binding//DNA binding//potassium-transporting ATPase activity	GO:0016020//GO:0005634//GO:0009507//GO:0009523	membrane//nucleus//chloroplast//photosystem II	KOG0520	Uncharacterized conserved protein, contains IPT/TIG domain
c130780_g2	1551	--	--	--	--	--	--	--	--	--	--	PF06459//PF08043	Ryanodine Receptor TM 4-6//Xin repeat	GO:0030036//GO:0006874//GO:0006816	actin cytoskeleton organization//cellular calcium ion homeostasis//calcium ion transport	GO:0003779//GO:0005219	actin binding//ryanodine-sensitive calcium-release channel activity	GO:0005622//GO:0016021//GO:0030054	intracellular//integral component of membrane//cell junction	--	--
c130838_g1	2716	PREDICTED: ATPase 8, plasma membrane-type [Vitis vinifera] >gi|296084595|emb|CBI25616.3| unnamed protein product [Vitis vinifera]	Populus trichocarpa autoinhibited H+ ATPase, mRNA	K01535	E3.6.3.6	H+-transporting ATPase	http://www.genome.jp/dbget-bin/www_bget?ko:K01535	Q9M2A0	3658	0	ATPase 8, plasma membrane-type OS=Arabidopsis thaliana GN=AHA8 PE=3 SV=1	PF00122	E1-E2 ATPase	GO:0006200//GO:0006812//GO:0006754	ATP catabolic process//cation transport//ATP biosynthetic process	GO:0015662//GO:0000166//GO:0046872//GO:0005524	ATPase activity, coupled to transmembrane movement of ions, phosphorylative mechanism//nucleotide binding//metal ion binding//ATP binding	GO:0016021	integral component of membrane	KOG0205	Plasma membrane H+-transporting ATPase
c130838_g2	688	H(\+)-transporting atpase plant/fungi plasma membrane type, putative [Ricinus communis] >gi|223537231|gb|EEF38863.1| H(\+)-transporting atpase plant/fungi plasma membrane type, putative [Ricinus communis]	Thellungiella halophila mRNA, complete cds, clone: RTFL01-09-P11	K01535	E3.6.3.6	H+-transporting ATPase	http://www.genome.jp/dbget-bin/www_bget?ko:K01535	P19456	322	4.42e-32	ATPase 2, plasma membrane-type OS=Arabidopsis thaliana GN=AHA2 PE=1 SV=2	--	--	GO:0015992//GO:0008152//GO:0006812//GO:0006119	proton transport//metabolic process//cation transport//oxidative phosphorylation	GO:0046872//GO:0005524//GO:0008553	metal ion binding//ATP binding//hydrogen-exporting ATPase activity, phosphorylative mechanism	GO:0016021	integral component of membrane	--	--
c130910_g1	1780	hypothetical protein PRUPE_ppa005733mg [Prunus persica] >gi|462419083|gb|EMJ23346.1| hypothetical protein PRUPE_ppa005733mg [Prunus persica]	--	K10570	ERCC8, CKN1, CSA	DNA excision repair protein ERCC-8	http://www.genome.jp/dbget-bin/www_bget?ko:K10570	Q8CFD5	589	1.01e-67	DNA excision repair protein ERCC-8 OS=Mus musculus GN=Ercc8 PE=2 SV=2	PF00895//PF04834//PF13520//PF06507//PF00400	ATP synthase protein 8//Early E3 14.5 kDa protein//Amino acid permease//Auxin response factor//WD domain, G-beta repeat	GO:0006865//GO:0009966//GO:0015992//GO:0003333//GO:0015986//GO:0009725//GO:0006355	amino acid transport//regulation of signal transduction//proton transport//amino acid transmembrane transport//ATP synthesis coupled proton transport//response to hormone//regulation of transcription, DNA-templated	GO:0003677//GO:0015078//GO:0005515//GO:0015171	DNA binding//hydrogen ion transmembrane transporter activity//protein binding//amino acid transmembrane transporter activity	GO:0016021//GO:0016020//GO:0000276//GO:0005634	integral component of membrane//membrane//mitochondrial proton-transporting ATP synthase complex, coupling factor F(o)//nucleus	KOG4283	Transcription-coupled repair protein CSA, contains WD40 domain
c130962_g2	1756	PREDICTED: protein brittle-1, chloroplastic/amyloplastic [Vitis vinifera]	Populus trichocarpa predicted protein, mRNA	K14684	SLC25A23S	solute carrier family 25 (mitochondrial phosphate transporter), member 23/24/25/41	http://www.genome.jp/dbget-bin/www_bget?ko:K14684	Q9SUV1	1017	3.68e-131	Adenine nucleotide transporter BT1, chloroplastic/mitochondrial OS=Arabidopsis thaliana GN=BT1 PE=1 SV=1	--	--	GO:0055085//GO:0006862	transmembrane transport//nucleotide transport	GO:0015215	nucleotide transmembrane transporter activity	GO:0016021//GO:0005739//GO:0009507	integral component of membrane//mitochondrion//chloroplast	KOG0752	Mitochondrial solute carrier protein
c130986_g2	747	--	--	--	--	--	--	--	--	--	--	PF07664	Ferrous iron transport protein B C terminus	GO:0015684	ferrous iron transport	GO:0015093	ferrous iron transmembrane transporter activity	GO:0016021	integral component of membrane	--	--
c131075_g1	558	--	--	--	--	--	--	--	--	--	--	PF08997	Ubiquinol-cytochrome C reductase complex, 6.4kD protein	GO:0006118//GO:0006119//GO:0015992	electron transport//oxidative phosphorylation//proton transport	GO:0008121//GO:0009055	ubiquinol-cytochrome-c reductase activity//electron carrier activity	--	--	--	--
c131143_g1	1431	hypothetical protein CARUB_v10009902mg [Capsella rubella] >gi|482574182|gb|EOA38369.1| hypothetical protein CARUB_v10009902mg [Capsella rubella]	--	K00979	kdsB	3-deoxy-manno-octulosonate cytidylyltransferase (CMP-KDO synthetase)	http://www.genome.jp/dbget-bin/www_bget?ko:K00979	Q9C920	1005	2.23e-132	3-deoxy-manno-octulosonate cytidylyltransferase, mitochondrial OS=Arabidopsis thaliana GN=KDSB PE=1 SV=1	PF02348//PF02238//PF01128	Cytidylyltransferase//Cytochrome c oxidase subunit VIIa//2-C-methyl-D-erythritol 4-phosphate cytidylyltransferase	GO:0006123//GO:0009103//GO:0015992//GO:0006118//GO:0008299	mitochondrial electron transport, cytochrome c to oxygen//lipopolysaccharide biosynthetic process//proton transport//electron transport//isoprenoid biosynthetic process	GO:0003824//GO:0009055//GO:0004129	catalytic activity//electron carrier activity//cytochrome-c oxidase activity	GO:0045277//GO:0005746	respiratory chain complex IV//mitochondrial respiratory chain	--	--
c131146_g1	1000	PREDICTED: uncharacterized protein LOC100268160 [Vitis vinifera]	PREDICTED: Glycine max uncharacterized protein LOC100797977 (LOC100797977), mRNA	--	--	--	--	--	--	--	--	PF00643//PF02318//PF02080	B-box zinc finger//FYVE-type zinc finger//TrkA-C domain	GO:0006813//GO:0006812//GO:0006886	potassium ion transport//cation transport//intracellular protein transport	GO:0008324//GO:0008270//GO:0017137	cation transmembrane transporter activity//zinc ion binding//Rab GTPase binding	GO:0005622	intracellular	--	--
c131162_g1	1039	hypothetical protein PHAVU_007G111100g [Phaseolus vulgaris] >gi|561017084|gb|ESW15888.1| hypothetical protein PHAVU_007G111100g [Phaseolus vulgaris]	--	K07950	ARL5B	ADP-ribosylation factor-like protein 5B	http://www.genome.jp/dbget-bin/www_bget?ko:K07950	Q55AD9	595	3.75e-74	ADP-ribosylation factor-like protein 5 OS=Dictyostelium discoideum GN=arl5 PE=3 SV=1	PF00025//PF08477//PF00503//PF02421//PF04670//PF00071//PF00009//PF01926	ADP-ribosylation factor family//Miro-like protein//G-protein alpha subunit//Ferrous iron transport protein B//Gtr1/RagA G protein conserved region//Ras family//Elongation factor Tu GTP binding domain//50S ribosome-binding GTPase	GO:0015684//GO:0007264//GO:0007165//GO:0007186	ferrous iron transport//small GTPase mediated signal transduction//signal transduction//G-protein coupled receptor signaling pathway	GO:0004871//GO:0031683//GO:0015093//GO:0005525//GO:0019001//GO:0003924	signal transducer activity//G-protein beta/gamma-subunit complex binding//ferrous iron transmembrane transporter activity//GTP binding//guanyl nucleotide binding//GTPase activity	GO:0005737//GO:0005622//GO:0005634//GO:0016021	cytoplasm//intracellular//nucleus//integral component of membrane	KOG0070	GTP-binding ADP-ribosylation factor Arf1
c131163_g1	830	--	--	--	--	--	--	--	--	--	--	PF13965	dsRNA-gated channel SID-1	GO:0015931//GO:0033227	nucleobase-containing compound transport//dsRNA transport	GO:0051033	RNA transmembrane transporter activity	GO:0016021	integral component of membrane	--	--
c131243_g1	1023	BnaA07g10470D [Brassica napus]	--	K02267	COX6B	cytochrome c oxidase subunit 6b	http://www.genome.jp/dbget-bin/www_bget?ko:K02267	Q9S7L9	293	1.17e-29	Cytochrome c oxidase subunit 6b-1 OS=Arabidopsis thaliana GN=COX6B-1 PE=1 SV=1	PF02297	Cytochrome oxidase c subunit VIb	GO:0015992//GO:0006123	proton transport//mitochondrial electron transport, cytochrome c to oxygen	GO:0004129	cytochrome-c oxidase activity	GO:0005739//GO:0045277	mitochondrion//respiratory chain complex IV	KOG3057	Cytochrome c oxidase, subunit VIb/COX12
c131264_g3	203	--	--	--	--	--	--	--	--	--	--	PF04973//PF00554	Nicotinamide mononucleotide transporter//Rel homology domain (RHD)	GO:0006355//GO:0034258	regulation of transcription, DNA-templated//nicotinamide riboside transport	GO:0003700//GO:0034257	sequence-specific DNA binding transcription factor activity//nicotinamide riboside transmembrane transporter activity	GO:0005634//GO:0005667//GO:0016020	nucleus//transcription factor complex//membrane	--	--
c131277_g1	2501	hypothetical protein JCGZ_04377 [Jatropha curcas]	PREDICTED: Glycine max protein TRANSPARENT TESTA 12-like (LOC100783627), mRNA	K03327	TC.MATE, SLC47A, norM, mdtK, dinF	multidrug resistance protein, MATE family	http://www.genome.jp/dbget-bin/www_bget?ko:K03327	Q9LYT3	815	7.26e-97	Protein TRANSPARENT TESTA 12 OS=Arabidopsis thaliana GN=TT12 PE=2 SV=1	PF01554	MatE	GO:0006855//GO:0015893//GO:0055085//GO:0006810	drug transmembrane transport//drug transport//transmembrane transport//transport	GO:0015238//GO:0015297	drug transmembrane transporter activity//antiporter activity	GO:0016020	membrane	KOG1347	Uncharacterized membrane protein, predicted efflux pump
c131291_g1	2966	PREDICTED: uncharacterized protein LOC103642979 [Zea mays]	--	--	--	--	--	--	--	--	--	PF13748//PF08188//PF00739	ABC transporter transmembrane region//Spermatozal protamine family//Trans-activation protein X	GO:0035092//GO:0055085//GO:0019079//GO:0006810	sperm chromatin condensation//transmembrane transport//viral genome replication//transport	GO:0005524//GO:0003677//GO:0042626	ATP binding//DNA binding//ATPase activity, coupled to transmembrane movement of substances	GO:0000228//GO:0016021	nuclear chromosome//integral component of membrane	--	--
c131292_g1	2842	PREDICTED: vacuolar proton translocating ATPase 100 kDa subunit [Vitis vinifera] >gi|297744757|emb|CBI38019.3| unnamed protein product [Vitis vinifera]	PREDICTED: Vitis vinifera vacuolar proton translocating ATPase 100 kDa subunit-like (LOC100258865), mRNA	K02154	ATPeV0A, ATP6N	V-type H+-transporting ATPase subunit a	http://www.genome.jp/dbget-bin/www_bget?ko:K02154	Q8W4S4	2582	0	Vacuolar proton ATPase a3 OS=Arabidopsis thaliana GN=VHA-a3 PE=1 SV=1	PF02535//PF07694//PF01496	ZIP Zinc transporter//5TMR of 5TMR-LYT//V-type ATPase 116kDa subunit family	GO:0016310//GO:0000160//GO:0071555//GO:0015992//GO:0030001//GO:0015991//GO:0015986//GO:0055085	phosphorylation//phosphorelay signal transduction system//cell wall organization//proton transport//metal ion transport//ATP hydrolysis coupled proton transport//ATP synthesis coupled proton transport//transmembrane transport	GO:0046873//GO:0015078//GO:0000155//GO:0004673	metal ion transmembrane transporter activity//hydrogen ion transmembrane transporter activity//phosphorelay sensor kinase activity//protein histidine kinase activity	GO:0016021//GO:0033179//GO:0009365//GO:0016020//GO:0000220	integral component of membrane//proton-transporting V-type ATPase, V0 domain//protein histidine kinase complex//membrane//vacuolar proton-transporting V-type ATPase, V0 domain	KOG2189	Vacuolar H+-ATPase V0 sector, subunit a
c131317_g1	1170	--	--	--	--	--	--	--	--	--	--	PF03616	Sodium/glutamate symporter	GO:0006814//GO:0015846//GO:0015813	sodium ion transport//polyamine transport//L-glutamate transport	GO:0015501	glutamate:sodium symporter activity	GO:0016021	integral component of membrane	--	--
c131326_g1	800	H0102C09.1 [Oryza sativa Indica Group]	--	--	--	--	--	--	--	--	--	PF02535	ZIP Zinc transporter	GO:0030001//GO:0055085	metal ion transport//transmembrane transport	GO:0046873	metal ion transmembrane transporter activity	GO:0016020	membrane	--	--
c131352_g1	1333	PREDICTED: uncharacterized protein LOC102666004 [Glycine max]	--	--	--	--	--	--	--	--	--	PF00267	Gram-negative porin	GO:0006810	transport	GO:0015288	porin activity	GO:0016020	membrane	--	--
c131476_g5	943	hypothetical protein MTR_6g078110 [Medicago truncatula]	--	--	--	--	--	--	--	--	--	PF01545//PF03331	Cation efflux family//UDP-3-O-acyl N-acetylglycosamine deacetylase	GO:0006812//GO:0009245//GO:0006807//GO:0055085	cation transport//lipid A biosynthetic process//nitrogen compound metabolic process//transmembrane transport	GO:0008324//GO:0008759	cation transmembrane transporter activity//UDP-3-O-[3-hydroxymyristoyl] N-acetylglucosamine deacetylase activity	GO:0016021	integral component of membrane	--	--
c131487_g1	1286	PREDICTED: small heat shock protein, chloroplastic-like [Cucumis sativus]	--	K13993	HSP20	HSP20 family protein	http://www.genome.jp/dbget-bin/www_bget?ko:K13993	P11890	450	2.41e-51	Small heat shock protein, chloroplastic OS=Oxybasis rubra GN=HSP23 PE=2 SV=1	PF00558	Vpu protein	GO:0006812//GO:0019076//GO:0032801	cation transport//viral release from host cell//receptor catabolic process	GO:0005261	cation channel activity	GO:0033644	host cell membrane	KOG0710	Molecular chaperone (small heat-shock protein Hsp26/Hsp42)
c131505_g1	1722	hypothetical protein VITISV_023635 [Vitis vinifera]	--	K10742	DNA2	DNA replication ATP-dependent helicase Dna2	http://www.genome.jp/dbget-bin/www_bget?ko:K10742	P0C2F6	183	6.7e-13	Putative ribonuclease H protein At1g65750 OS=Arabidopsis thaliana GN=At1g65750 PE=3 SV=1	PF00430//PF02480//PF05434//PF01529//PF04116	ATP synthase B/B' CF(0)//Alphaherpesvirus glycoprotein E//TMEM9//DHHC palmitoyltransferase//Fatty acid hydroxylase superfamily	GO:0015992//GO:0055114//GO:0015986//GO:0006633	proton transport//oxidation-reduction process//ATP synthesis coupled proton transport//fatty acid biosynthetic process	GO:0015078//GO:0005506//GO:0008270//GO:0016491	hydrogen ion transmembrane transporter activity//iron ion binding//zinc ion binding//oxidoreductase activity	GO:0016020//GO:0016021//GO:0045263	membrane//integral component of membrane//proton-transporting ATP synthase complex, coupling factor F(o)	--	--
c131589_g1	1738	unnamed protein product [Vitis vinifera]	--	--	--	--	--	--	--	--	--	PF06827//PF00558//PF02430	Zinc finger found in FPG and IleRS//Vpu protein//Apical membrane antigen 1	GO:0032801//GO:0019076//GO:0009405//GO:0006812	receptor catabolic process//viral release from host cell//pathogenesis//cation transport	GO:0003824//GO:0005261	catalytic activity//cation channel activity	GO:0016020//GO:0033644	membrane//host cell membrane	--	--
c131632_g1	2551	hypothetical protein L484_025717 [Morus notabilis]	PREDICTED: Vitis vinifera COBW domain-containing protein 2-like, transcript variant 1 (LOC100249806), mRNA	--	--	--	--	Q8IUF1	564	1e-62	COBW domain-containing protein 2 OS=Homo sapiens GN=CBWD2 PE=1 SV=1	PF01637//PF02535//PF01926//PF04592//PF00437	Archaeal ATPase//ZIP Zinc transporter//50S ribosome-binding GTPase//Selenoprotein P, N terminal region//Type II/IV secretion system protein	GO:0030001//GO:0006810//GO:0055085	metal ion transport//transport//transmembrane transport	GO:0008430//GO:0005525//GO:0046873//GO:0005524	selenium binding//GTP binding//metal ion transmembrane transporter activity//ATP binding	GO:0016020	membrane	KOG2743	Cobalamin synthesis protein
c131660_g1	729	succinyl-CoA ligase [GDP-forming] subunit beta, mitochondrial [Exophiala aquamarina CBS 119918]	Aspergillus terreus NIH2624 succinyl-CoA ligase beta-chain, mitochondrial precursor (ATEG_02744) partial mRNA	K01900	LSC2	succinyl-CoA synthetase beta subunit	http://www.genome.jp/dbget-bin/www_bget?ko:K01900	Q9P567	873	7.83e-114	Probable succinyl-CoA ligase [GDP-forming] subunit beta, mitochondrial OS=Neurospora crassa (strain ATCC 24698 / 74-OR23-1A / CBS 708.71 / DSM 1257 / FGSC 987) GN=B9J10.140 PE=3 SV=1	PF02888//PF01497	Calmodulin binding domain//Periplasmic binding protein	GO:0006813	potassium ion transport	GO:0005488//GO:0005516//GO:0015269	binding//calmodulin binding//calcium-activated potassium channel activity	GO:0016021	integral component of membrane	KOG2799	Succinyl-CoA synthetase, beta subunit
c13168_g1	291	--	--	--	--	--	--	--	--	--	--	PF02723//PF06422	Non-structural protein NS3/Small envelope protein E//CDR ABC transporter	GO:0006810	transport	GO:0005524//GO:0042626	ATP binding//ATPase activity, coupled to transmembrane movement of substances	GO:0016021//GO:0016020	integral component of membrane//membrane	--	--
c131717_g1	4422	hypothetical protein PRUPE_ppa001921mg [Prunus persica] >gi|462406827|gb|EMJ12291.1| hypothetical protein PRUPE_ppa001921mg [Prunus persica]	PREDICTED: Vitis vinifera elongation factor Tu, chloroplastic-like, transcript variant 3 (LOC100245586), mRNA	K03517	nadA	quinolinate synthase	http://www.genome.jp/dbget-bin/www_bget?ko:K03517	Q9FGS4	2428	0	Quinolinate synthase, chloroplastic OS=Arabidopsis thaliana GN=QS PE=1 SV=1	PF01926//PF00009//PF02445//PF03143//PF02421//PF08064//PF08477//PF03144	50S ribosome-binding GTPase//Elongation factor Tu GTP binding domain//Quinolinate synthetase A protein//Elongation factor Tu C-terminal domain//Ferrous iron transport protein B//UME (NUC010) domain//Miro-like protein//Elongation factor Tu domain 2	GO:0009435//GO:0007264//GO:0015684//GO:0009069//GO:0016310	NAD biosynthetic process//small GTPase mediated signal transduction//ferrous iron transport//serine family amino acid metabolic process//phosphorylation	GO:0008987//GO:0015093//GO:0003924//GO:0005525//GO:0004674	quinolinate synthetase A activity//ferrous iron transmembrane transporter activity//GTPase activity//GTP binding//protein serine/threonine kinase activity	GO:0005622//GO:0019804//GO:0016021	intracellular//quinolinate synthetase complex//integral component of membrane	KOG0460	Mitochondrial translation elongation factor Tu
c131720_g1	664	PREDICTED: GTP-binding protein At2g22870-like [Fragaria vesca subsp. vesca]	--	K03978	engB	GTP-binding protein	http://www.genome.jp/dbget-bin/www_bget?ko:K03978	O81004	281	4.64e-28	GTP-binding protein At2g22870 OS=Arabidopsis thaliana GN=EMB2001 PE=2 SV=2	PF03193//PF01926//PF02421//PF00005	Protein of unknown function, DUF258//50S ribosome-binding GTPase//Ferrous iron transport protein B//ABC transporter	GO:0015684	ferrous iron transport	GO:0015093//GO:0005524//GO:0016887//GO:0003924//GO:0005525	ferrous iron transmembrane transporter activity//ATP binding//ATPase activity//GTPase activity//GTP binding	GO:0016021	integral component of membrane	--	--
c131743_g1	2565	Cyclic nucleotide-gated ion channel 4 isoform 1 [Theobroma cacao] >gi|508720882|gb|EOY12779.1| Cyclic nucleotide-gated ion channel 4 isoform 1 [Theobroma cacao]	PREDICTED: Vitis vinifera cyclic nucleotide-gated ion channel 4-like (LOC100265816), mRNA	--	--	--	--	Q94AS9	2276	0	Cyclic nucleotide-gated ion channel 4 OS=Arabidopsis thaliana GN=CNGC4 PE=2 SV=2	PF00060	Ligand-gated ion channel	GO:0006811//GO:0007165//GO:0007268	ion transport//signal transduction//synaptic transmission	GO:0004970//GO:0005234	ionotropic glutamate receptor activity//extracellular-glutamate-gated ion channel activity	GO:0016020	membrane	KOG0498	K+-channel ERG and related proteins, contain PAS/PAC sensor domain
c131748_g1	2129	ZIP family metal transporter [Chengiopanax sciadophylloides]	--	K14709	SLC39A1_2_3, ZIP1_2_3	solute carrier family 39 (zinc transporter), member 1/2/3	http://www.genome.jp/dbget-bin/www_bget?ko:K14709	O04089	660	3.43e-77	Zinc transporter 4, chloroplastic OS=Arabidopsis thaliana GN=ZIP4 PE=2 SV=1	PF02535	ZIP Zinc transporter	GO:0055085//GO:0030001//GO:0006812	transmembrane transport//metal ion transport//cation transport	GO:0046873	metal ion transmembrane transporter activity	GO:0016020	membrane	KOG1558	Fe2+/Zn2+ regulated transporter
c131749_g1	2674	hypothetical protein JCGZ_16484 [Jatropha curcas]	--	--	--	--	--	Q9LYX1	1756	0	L-type lectin-domain containing receptor kinase VIII.2 OS=Arabidopsis thaliana GN=LECRK82 PE=2 SV=1	PF07714//PF00139//PF00599//PF06072//PF02480//PF00069	Protein tyrosine kinase//Legume lectin domain//Influenza Matrix protein (M2)//Alphaherpesvirus tegument protein US9//Alphaherpesvirus glycoprotein E//Protein kinase domain	GO:0006468//GO:0015992	protein phosphorylation//proton transport	GO:0005524//GO:0004672//GO:0030246//GO:0015078	ATP binding//protein kinase activity//carbohydrate binding//hydrogen ion transmembrane transporter activity	GO:0033644//GO:0016020//GO:0019033//GO:0055036	host cell membrane//membrane//viral tegument//virion membrane	--	--
c131753_g1	2237	conserved hypothetical protein [Ricinus communis] >gi|223530158|gb|EEF32069.1| conserved hypothetical protein [Ricinus communis]	PREDICTED: Fragaria vesca subsp. vesca TBC1 domain family member 22B-like (LOC101302742), mRNA	--	--	--	--	O59737	790	5.4e-94	GTPase-activating protein gyp1 OS=Schizosaccharomyces pombe (strain 972 / ATCC 24843) GN=gyp1 PE=3 SV=1	PF02892//PF00566//PF01534//PF00999	BED zinc finger//Rab-GTPase-TBC domain//Frizzled/Smoothened family membrane region//Sodium/hydrogen exchanger family	GO:0032851//GO:0055085//GO:0006885//GO:0006812//GO:0032313//GO:0007166	positive regulation of Rab GTPase activity//transmembrane transport//regulation of pH//cation transport//regulation of Rab GTPase activity//cell surface receptor signaling pathway	GO:0015299//GO:0003677//GO:0005097	solute:proton antiporter activity//DNA binding//Rab GTPase activator activity	GO:0005622//GO:0016021//GO:0016020	intracellular//integral component of membrane//membrane	KOG1092	Ypt/Rab-specific GTPase-activating protein GYP1
c131944_g2	1323	serine carboxypeptidase S10 family protein [Populus trichocarpa] >gi|222862013|gb|EEE99555.1| serine carboxypeptidase S10 family protein [Populus trichocarpa]	PREDICTED: Glycine max serine carboxypeptidase-like 20-like, transcript variant 1 (LOC100792057), mRNA	K16296	SCPL-I	serine carboxypeptidase-like clade I	http://www.genome.jp/dbget-bin/www_bget?ko:K16296	Q8L7B2	1334	1.42e-179	Serine carboxypeptidase-like 20 OS=Arabidopsis thaliana GN=SCPL20 PE=2 SV=2	PF00450//PF01036	Serine carboxypeptidase//Bacteriorhodopsin-like protein	GO:0006508//GO:0006811	proteolysis//ion transport	GO:0005216//GO:0004185	ion channel activity//serine-type carboxypeptidase activity	GO:0016020//GO:0005773	membrane//vacuole	KOG1282	Serine carboxypeptidases (lysosomal cathepsin A)
c131960_g1	675	putative vacuolar (H+)-ATPase subunit H isoform B, partial [Hortaea werneckii]	--	--	--	--	--	--	--	--	--	PF03224//PF00299	V-ATPase subunit H//Squash family serine protease inhibitor	GO:0015992//GO:0015991//GO:0006119	proton transport//ATP hydrolysis coupled proton transport//oxidative phosphorylation	GO:0046961//GO:0004867	proton-transporting ATPase activity, rotational mechanism//serine-type endopeptidase inhibitor activity	GO:0000221	vacuolar proton-transporting V-type ATPase, V1 domain	--	--
c131977_g1	20616	photosystem I P700 chlorophyll A apoprotein A2 [Medicago truncatula]	Vitis vinifera cultivar Maxxa chloroplast, complete genome	K02690	psaB	photosystem I P700 chlorophyll a apoprotein A2	http://www.genome.jp/dbget-bin/www_bget?ko:K02690	P06512	3431	0	Photosystem I P700 chlorophyll a apoprotein A2 OS=Spinacia oleracea GN=psaB PE=3 SV=1	PF00006//PF00421//PF00137//PF02874//PF00119//PF00318//PF00223//PF02163//PF00306//PF00253//PF05151//PF00124//PF05064//PF03742//PF00430	ATP synthase alpha/beta family, nucleotide-binding domain//Photosystem II protein//ATP synthase subunit C//ATP synthase alpha/beta family, beta-barrel domain//ATP synthase A chain//Ribosomal protein S2//Photosystem I psaA/psaB protein//Peptidase family M50//ATP synthase alpha/beta chain, C terminal domain//Ribosomal protein S14p/S29e//Photosystem II reaction centre M protein (PsbM)//Photosyntheti…	GO:0015986//GO:0015992//GO:0006412//GO:0006508//GO:0017004//GO:0009767//GO:0006118//GO:0009772//GO:0046034//GO:0015991//GO:0019684//GO:0015979//GO:0042254	ATP synthesis coupled proton transport//proton transport//translation//proteolysis//cytochrome complex assembly//photosynthetic electron transport chain//electron transport//photosynthetic electron transport in photosystem II//ATP metabolic process//ATP hydrolysis coupled proton transport//photosynthesis, light reaction//photosynthesis//ribosome biogenesis	GO:0045156//GO:0016820//GO:0005524//GO:0017056//GO:0003735//GO:0016168//GO:0045158//GO:0015078//GO:0046872//GO:0004222	electron transporter, transferring electrons within the cyclic electron transport pathway of photosynthesis activity//hydrolase activity, acting on acid anhydrides, catalyzing transmembrane movement of substances//ATP binding//structural constituent of nuclear pore//structural constituent of ribosome//chlorophyll binding//electron transporter, transferring electrons within cytochrome b6/f complex…	GO:0009523//GO:0005840//GO:0009579//GO:0009522//GO:0033178//GO:0009512//GO:0016020//GO:0033177//GO:0009521//GO:0005622//GO:0005643//GO:0016021//GO:0045263	photosystem II//ribosome//thylakoid//photosystem I//proton-transporting two-sector ATPase complex, catalytic domain//cytochrome b6f complex//membrane//proton-transporting two-sector ATPase complex, proton-transporting domain//photosystem//intracellular//nuclear pore//integral component of membrane//proton-transporting ATP synthase complex, coupling factor F(o)	KOG1353	F0F1-type ATP synthase, alpha subunit
c132013_g1	2206	unnamed protein product [Vitis vinifera]	--	K15559	RTT103	regulator of Ty1 transposition protein 103	http://www.genome.jp/dbget-bin/www_bget?ko:K15559	Q9NQG5	277	4.58e-25	Regulation of nuclear pre-mRNA domain-containing protein 1B OS=Homo sapiens GN=RPRD1B PE=1 SV=1	PF13949//PF00558//PF04900//PF03359//PF00973	ALIX V-shaped domain binding to HIV//Vpu protein//Fcf1//Guanylate-kinase-associated protein (GKAP) protein//Paramyxovirus nucleocapsid protein	GO:0006812//GO:0007267//GO:0019076//GO:0032801	cation transport//cell-cell signaling//viral release from host cell//receptor catabolic process	GO:0005198//GO:0005261//GO:0005515	structural molecule activity//cation channel activity//protein binding	GO:0019013//GO:0033644//GO:0032040	viral nucleocapsid//host cell membrane//small-subunit processome	KOG2669	Regulator of nuclear mRNA
c132022_g1	1774	--	--	--	--	--	--	--	--	--	--	PF13748	ABC transporter transmembrane region	GO:0006810//GO:0055085	transport//transmembrane transport	GO:0042626//GO:0005524	ATPase activity, coupled to transmembrane movement of substances//ATP binding	GO:0016021	integral component of membrane	--	--
c132058_g1	767	--	--	--	--	--	--	--	--	--	--	PF02285	Cytochrome oxidase c subunit VIII	GO:0006123//GO:0015992	mitochondrial electron transport, cytochrome c to oxygen//proton transport	GO:0004129	cytochrome-c oxidase activity	GO:0045277	respiratory chain complex IV	--	--
c132138_g2	722	--	--	--	--	--	--	--	--	--	--	PF00060	Ligand-gated ion channel	GO:0007268//GO:0007165//GO:0006811	synaptic transmission//signal transduction//ion transport	GO:0005234//GO:0004970	extracellular-glutamate-gated ion channel activity//ionotropic glutamate receptor activity	GO:0016020	membrane	--	--
c132204_g1	343	--	--	--	--	--	--	--	--	--	--	PF02326	Plant ATP synthase F0	GO:0015986//GO:0015992	ATP synthesis coupled proton transport//proton transport	GO:0015078	hydrogen ion transmembrane transporter activity	GO:0000276	mitochondrial proton-transporting ATP synthase complex, coupling factor F(o)	--	--
c132204_g2	797	hypothetical protein PRUPE_ppa009227mg [Prunus persica] >gi|462401279|gb|EMJ06836.1| hypothetical protein PRUPE_ppa009227mg [Prunus persica]	--	K03978	engB	GTP-binding protein	http://www.genome.jp/dbget-bin/www_bget?ko:K03978	O81004	668	1.18e-84	GTP-binding protein At2g22870 OS=Arabidopsis thaliana GN=EMB2001 PE=2 SV=2	PF01926//PF00350//PF02421//PF03193//PF08477	50S ribosome-binding GTPase//Dynamin family//Ferrous iron transport protein B//Protein of unknown function, DUF258//Miro-like protein	GO:0015684//GO:0007264	ferrous iron transport//small GTPase mediated signal transduction	GO:0003924//GO:0005525//GO:0015093	GTPase activity//GTP binding//ferrous iron transmembrane transporter activity	GO:0016021//GO:0005622	integral component of membrane//intracellular	KOG2486	Predicted GTPase
c132258_g1	1227	hypothetical protein HMPREF1541_10309 [Cyphellophora europaea CBS 101466] >gi|568122044|gb|ETN44639.1| hypothetical protein HMPREF1541_10309 [Cyphellophora europaea CBS 101466]	--	--	--	--	--	P53721	171	1.3e-12	Respiratory supercomplex factor 2, mitochondrial OS=Saccharomyces cerevisiae (strain ATCC 204508 / S288c) GN=RCF2 PE=1 SV=1	PF03185//PF09773//PF08496	Calcium-activated potassium channel, beta subunit//Meckelin (Transmembrane protein 67)//Peptidase family S49 N-terminal	GO:0006813//GO:0042384//GO:0010826	potassium ion transport//cilium assembly//negative regulation of centrosome duplication	GO:0015269//GO:0004252	calcium-activated potassium channel activity//serine-type endopeptidase activity	GO:0036038//GO:0016020//GO:0005886	TCTN-B9D complex//membrane//plasma membrane	--	--
c132292_g4	872	hypothetical protein SETTUDRAFT_164656 [Setosphaeria turcica Et28A] >gi|482806130|gb|EOA83203.1| hypothetical protein SETTUDRAFT_164656 [Setosphaeria turcica Et28A]	Pyrenophora tritici-repentis Pt-1C-BFP mitochondrial phosphate carrier protein, mRNA	K15102	SLC25A3, PHC, PIC	solute carrier family 25 (mitochondrial phosphate transporter), member 3	http://www.genome.jp/dbget-bin/www_bget?ko:K15102	P40035	723	1.6e-92	Mitochondrial phosphate carrier protein 2 OS=Saccharomyces cerevisiae (strain ATCC 204508 / S288c) GN=PIC2 PE=1 SV=1	PF00599	Influenza Matrix protein (M2)	GO:0015992	proton transport	GO:0015078	hydrogen ion transmembrane transporter activity	GO:0055036//GO:0033644	virion membrane//host cell membrane	KOG0767	Mitochondrial phosphate carrier protein
c132319_g1	1113	unnamed protein product [Coffea canephora]	--	K02150	ATPeV1E, ATP6E	V-type H+-transporting ATPase subunit E	http://www.genome.jp/dbget-bin/www_bget?ko:K02150	O23948	833	8.33e-109	V-type proton ATPase subunit E OS=Gossypium hirsutum GN=VATE PE=2 SV=1	PF01991	ATP synthase (E/31 kDa) subunit	GO:0015992//GO:0015991//GO:0006119	proton transport//ATP hydrolysis coupled proton transport//oxidative phosphorylation	GO:0046961	proton-transporting ATPase activity, rotational mechanism	GO:0033178	proton-transporting two-sector ATPase complex, catalytic domain	KOG1664	Vacuolar H+-ATPase V1 sector, subunit E
c132375_g1	2196	GTP-binding family protein [Theobroma cacao] >gi|508702061|gb|EOX93957.1| GTP-binding family protein [Theobroma cacao]	Populus trichocarpa predicted protein, mRNA	K14538	NUG1, GNL3	nuclear GTP-binding protein	http://www.genome.jp/dbget-bin/www_bget?ko:K14538	Q54KS4	821	1.75e-97	Guanine nucleotide-binding protein-like 3 homolog OS=Dictyostelium discoideum GN=gnl3 PE=3 SV=1	PF02421//PF00009//PF01926//PF00350//PF00025//PF03193//PF08477	Ferrous iron transport protein B//Elongation factor Tu GTP binding domain//50S ribosome-binding GTPase//Dynamin family//ADP-ribosylation factor family//Protein of unknown function, DUF258//Miro-like protein	GO:0015684//GO:0007264	ferrous iron transport//small GTPase mediated signal transduction	GO:0005525//GO:0003924//GO:0015093	GTP binding//GTPase activity//ferrous iron transmembrane transporter activity	GO:0016021//GO:0005622	integral component of membrane//intracellular	KOG2484	GTPase
c132451_g1	2213	PREDICTED: ABC transporter D family member 2, chloroplastic-like [Vitis vinifera]	PREDICTED: Fragaria vesca subsp. vesca ABC transporter D family member 2, chloroplastic-like (LOC101294927), mRNA	--	--	--	--	Q6NLC1	2129	0	ABC transporter D family member 2, chloroplastic OS=Arabidopsis thaliana GN=ABCC2 PE=1 SV=1	PF06524//PF01637//PF00004//PF00437//PF00664//PF05992//PF06472//PF00005	NOA36 protein//Archaeal ATPase//ATPase family associated with various cellular activities (AAA)//Type II/IV secretion system protein//ABC transporter transmembrane region//SbmA/BacA-like family//ABC transporter transmembrane region 2//ABC transporter	GO:0006810//GO:0055085	transport//transmembrane transport	GO:0016887//GO:0042626//GO:0008270//GO:0005524//GO:0005215	ATPase activity//ATPase activity, coupled to transmembrane movement of substances//zinc ion binding//ATP binding//transporter activity	GO:0016020//GO:0016021//GO:0005634//GO:0009276	membrane//integral component of membrane//nucleus//Gram-negative-bacterium-type cell wall	KOG0060	Long-chain acyl-CoA transporter, ABC superfamily (involved in peroxisome organization and biogenesis)
c132457_g1	1468	PREDICTED: V-type proton ATPase subunit C [Vitis vinifera] >gi|297734491|emb|CBI15738.3| unnamed protein product [Vitis vinifera]	--	K02148	ATPeV1C, ATP6C	V-type H+-transporting ATPase subunit C	http://www.genome.jp/dbget-bin/www_bget?ko:K02148	Q9SDS7	1441	0	V-type proton ATPase subunit C OS=Arabidopsis thaliana GN=VHA-C PE=1 SV=1	PF03223	V-ATPase subunit C	GO:0015991//GO:0015992	ATP hydrolysis coupled proton transport//proton transport	GO:0015078//GO:0016820	hydrogen ion transmembrane transporter activity//hydrolase activity, acting on acid anhydrides, catalyzing transmembrane movement of substances	GO:0033180	proton-transporting V-type ATPase, V1 domain	KOG2909	Vacuolar H+-ATPase V1 sector, subunit C
c132460_g1	1057	cytochrome c oxidase subunit 2 (mitochondrion) [Exophiala dermatitidis NIH/UT8656] >gi|378725314|gb|EHY51773.1| cytochrome c oxidase subunit 2 (mitochondrion) [Exophiala dermatitidis NIH/UT8656]	Mycosphaerella graminicola mitochondrion, complete genome	K02261	COX2	cytochrome c oxidase subunit 2	http://www.genome.jp/dbget-bin/www_bget?ko:K02261	Q01556	999	4.64e-134	Cytochrome c oxidase subunit 2 OS=Trichophyton rubrum GN=COX2 PE=3 SV=1	PF00116	Cytochrome C oxidase subunit II, periplasmic domain	GO:0006123//GO:0015992//GO:0006118//GO:0022904	mitochondrial electron transport, cytochrome c to oxygen//proton transport//electron transport//respiratory electron transport chain	GO:0020037//GO:0009055//GO:0004129//GO:0005507	heme binding//electron carrier activity//cytochrome-c oxidase activity//copper ion binding	GO:0016021//GO:0045277//GO:0005743//GO:0016020//GO:0070469	integral component of membrane//respiratory chain complex IV//mitochondrial inner membrane//membrane//respiratory chain	KOG4767	Cytochrome c oxidase, subunit II, and related proteins
c132460_g2	665	cytochrome c oxidase subunit II [Cervus elaphus xanthopygus] >gi|288903532|ref|YP_003434286.1| cytochrome c oxidase subunit II [Cervus elaphus yarkandensis] >gi|312233469|ref|YP_004021868.1| cytochrome c oxidase subunit II [Cervus elaphus songaricus] >gi|285013434|gb|ADC32712.1| cytochrome c oxidase subunit II [Cervus elaphus xanthopygus] >gi|285013448|gb|ADC32725.1| cytochrome c oxidase subunit …	Cervus nippon hortulorum mitochondrion, complete genome	K02261	COX2	cytochrome c oxidase subunit 2	http://www.genome.jp/dbget-bin/www_bget?ko:K02261	Q37440	808	2.09e-107	Cytochrome c oxidase subunit 2 OS=Rusa unicolor GN=MT-CO2 PE=3 SV=1	PF02790//PF00895	Cytochrome C oxidase subunit II, transmembrane domain//ATP synthase protein 8	GO:0006123//GO:0022900//GO:0015992//GO:0015986//GO:0022904//GO:0006118	mitochondrial electron transport, cytochrome c to oxygen//electron transport chain//proton transport//ATP synthesis coupled proton transport//respiratory electron transport chain//electron transport	GO:0020037//GO:0009055//GO:0004129//GO:0015078//GO:0005507	heme binding//electron carrier activity//cytochrome-c oxidase activity//hydrogen ion transmembrane transporter activity//copper ion binding	GO:0016021//GO:0000276//GO:0005743//GO:0045277//GO:0070469	integral component of membrane//mitochondrial proton-transporting ATP synthase complex, coupling factor F(o)//mitochondrial inner membrane//respiratory chain complex IV//respiratory chain	KOG4767	Cytochrome c oxidase, subunit II, and related proteins
c132460_g3	1522	ATP synthase subunit 6 (mitochondrion) [Exophiala dermatitidis NIH/UT8656] >gi|378725311|gb|EHY51770.1| ATP synthase subunit 6 (mitochondrion) [Exophiala dermatitidis NIH/UT8656]	Myrothecium inundatum strain IMI158855 ATP synthase subunit 6 (atp6) gene, partial cds; mitochondrial	K02126	ATPeF0A, MTATP6, ATP6	F-type H+-transporting ATPase subunit a	http://www.genome.jp/dbget-bin/www_bget?ko:K02126	Q36918	779	1.58e-98	ATP synthase subunit a OS=Penicillium chrysogenum GN=atp6 PE=3 SV=1	PF00119	ATP synthase A chain	GO:0015986//GO:0015992	ATP synthesis coupled proton transport//proton transport	GO:0015078	hydrogen ion transmembrane transporter activity	GO:0005743//GO:0045263	mitochondrial inner membrane//proton-transporting ATP synthase complex, coupling factor F(o)	KOG4665	ATP synthase F0 subunit 6 and related proteins
c132502_g1	1956	Multidrug and toxin extrusion protein 1 [Theobroma cacao] >gi|508777262|gb|EOY24518.1| Multidrug and toxin extrusion protein 1 [Theobroma cacao]	--	K03327	TC.MATE, SLC47A, norM, mdtK, dinF	multidrug resistance protein, MATE family	http://www.genome.jp/dbget-bin/www_bget?ko:K03327	Q9SIA5	424	8.65e-44	MATE efflux family protein DTX1 OS=Arabidopsis thaliana GN=DTX1 PE=2 SV=1	PF01554//PF07178	MatE//TraL protein	GO:0055085//GO:0015893//GO:0006810//GO:0006855//GO:0000746	transmembrane transport//drug transport//transport//drug transmembrane transport//conjugation	GO:0015238//GO:0015297	drug transmembrane transporter activity//antiporter activity	GO:0016020//GO:0019867	membrane//outer membrane	KOG1347	Uncharacterized membrane protein, predicted efflux pump
c132523_g4	288	cysteine proteinase [Sphaerulina musiva SO2202]	--	--	--	--	--	Q92353	167	2.27e-13	Ubiquitin carboxyl-terminal hydrolase 6 OS=Schizosaccharomyces pombe (strain 972 / ATCC 24843) GN=ubp6 PE=1 SV=2	PF01496//PF04977	V-type ATPase 116kDa subunit family//Septum formation initiator	GO:0015992//GO:0007049//GO:0015991	proton transport//cell cycle//ATP hydrolysis coupled proton transport	GO:0015078	hydrogen ion transmembrane transporter activity	GO:0033179	proton-transporting V-type ATPase, V0 domain	KOG1872	Ubiquitin-specific protease
c132605_g1	1298	--	--	--	--	--	--	--	--	--	--	PF02705	K+ potassium transporter	GO:0071805//GO:0006813	potassium ion transmembrane transport//potassium ion transport	GO:0015079	potassium ion transmembrane transporter activity	GO:0016020	membrane	--	--
c132663_g1	671	predicted protein [Hordeum vulgare subsp. vulgare]	Hordeum vulgare subsp. vulgare mRNA for predicted protein, complete cds, clone: NIASHv1134M01	K02132	ATPeF1A, ATP5A1, ATP1	F-type H+-transporting ATPase subunit alpha	http://www.genome.jp/dbget-bin/www_bget?ko:K02132	Q28TJ8	613	1.29e-74	ATP synthase subunit alpha OS=Jannaschia sp. (strain CCS1) GN=atpA PE=3 SV=1	PF02874//PF00006	ATP synthase alpha/beta family, beta-barrel domain//ATP synthase alpha/beta family, nucleotide-binding domain	GO:0015986//GO:0006119//GO:0046034//GO:0015992//GO:0015991	ATP synthesis coupled proton transport//oxidative phosphorylation//ATP metabolic process//proton transport//ATP hydrolysis coupled proton transport	GO:0005524//GO:0046933//GO:0046961	ATP binding//proton-transporting ATP synthase activity, rotational mechanism//proton-transporting ATPase activity, rotational mechanism	GO:0045259//GO:0045261	proton-transporting ATP synthase complex//proton-transporting ATP synthase complex, catalytic core F(1)	KOG1353	F0F1-type ATP synthase, alpha subunit
c132663_g2	258	hypothetical protein CHGG_01119 [Chaetomium globosum CBS 148.51] >gi|88185416|gb|EAQ92884.1| hypothetical protein CHGG_01119 [Chaetomium globosum CBS 148.51]	Zea mays uncharacterized LOC100273100 (LOC100273100), mRNA >gi|194702225|gb|BT040192.1| Zea mays full-length cDNA clone ZM_BFc0070L06 mRNA, complete cds	K02132	ATPeF1A, ATP5A1, ATP1	F-type H+-transporting ATPase subunit alpha	http://www.genome.jp/dbget-bin/www_bget?ko:K02132	P37211	414	1.32e-47	ATP synthase subunit alpha, mitochondrial OS=Neurospora crassa (strain ATCC 24698 / 74-OR23-1A / CBS 708.71 / DSM 1257 / FGSC 987) GN=atp-1 PE=3 SV=1	--	--	GO:0015992//GO:0006119//GO:0015986	proton transport//oxidative phosphorylation//ATP synthesis coupled proton transport	GO:0046961//GO:0046933//GO:0005524	proton-transporting ATPase activity, rotational mechanism//proton-transporting ATP synthase activity, rotational mechanism//ATP binding	GO:0045261//GO:0045259	proton-transporting ATP synthase complex, catalytic core F(1)//proton-transporting ATP synthase complex	KOG1353	F0F1-type ATP synthase, alpha subunit
c132667_g1	2726	amino acid transporter, putative [Ricinus communis] >gi|223540925|gb|EEF42483.1| amino acid transporter, putative [Ricinus communis]	--	--	--	--	--	Q9C6S5	1892	0	Probable polyamine transporter At1g31830 OS=Arabidopsis thaliana GN=At1g31830 PE=2 SV=1	PF13520//PF00324	Amino acid permease//Amino acid permease	GO:0055085//GO:0006865//GO:0003333//GO:0006810	transmembrane transport//amino acid transport//amino acid transmembrane transport//transport	GO:0015171	amino acid transmembrane transporter activity	GO:0016021//GO:0016020	integral component of membrane//membrane	KOG1287	Amino acid transporters
c132750_g1	1328	--	--	--	--	--	--	--	--	--	--	PF00137	ATP synthase subunit C	GO:0015992//GO:0015991	proton transport//ATP hydrolysis coupled proton transport	GO:0015078	hydrogen ion transmembrane transporter activity	GO:0033177	proton-transporting two-sector ATPase complex, proton-transporting domain	--	--
c132802_g2	756	--	--	--	--	--	--	--	--	--	--	PF00895	ATP synthase protein 8	GO:0015986//GO:0015992	ATP synthesis coupled proton transport//proton transport	GO:0015078	hydrogen ion transmembrane transporter activity	GO:0000276	mitochondrial proton-transporting ATP synthase complex, coupling factor F(o)	--	--
c132841_g1	2159	hypothetical protein PHAVU_011G203400g [Phaseolus vulgaris] >gi|15148924|gb|AAK84889.1|AF402608_1 TGA-type basic leucine zipper protein TGA2.1 [Phaseolus vulgaris] >gi|561006721|gb|ESW05715.1| hypothetical protein PHAVU_011G203400g [Phaseolus vulgaris]	Nicotiana tabacum bZIP transcription factor (TGA2.2) mRNA, complete cds	K14431	TGA	transcription factor TGA	http://www.genome.jp/dbget-bin/www_bget?ko:K14431	P43273	943	2.8e-119	Transcription factor TGA2 OS=Arabidopsis thaliana GN=TGA2 PE=1 SV=1	PF00170//PF07716//PF00895//PF03131//PF14144	bZIP transcription factor//Basic region leucine zipper//ATP synthase protein 8//bZIP Maf transcription factor//Seed dormancy control	GO:0015986//GO:0006355//GO:0006351//GO:0015992	ATP synthesis coupled proton transport//regulation of transcription, DNA-templated//transcription, DNA-templated//proton transport	GO:0003700//GO:0043565//GO:0015078//GO:0003677	sequence-specific DNA binding transcription factor activity//sequence-specific DNA binding//hydrogen ion transmembrane transporter activity//DNA binding	GO:0005667//GO:0005634//GO:0000276	transcription factor complex//nucleus//mitochondrial proton-transporting ATP synthase complex, coupling factor F(o)	--	--
c132905_g4	764	--	--	--	--	--	--	--	--	--	--	PF06387//PF05405	D1 dopamine receptor-interacting protein (calcyon)//Mitochondrial ATP synthase B chain precursor (ATP-synt_B)	GO:0048268//GO:0015992//GO:0007212//GO:0015986	clathrin coat assembly//proton transport//dopamine receptor signaling pathway//ATP synthesis coupled proton transport	GO:0015078//GO:0032051	hydrogen ion transmembrane transporter activity//clathrin light chain binding	GO:0016021//GO:0000276	integral component of membrane//mitochondrial proton-transporting ATP synthase complex, coupling factor F(o)	--	--
c132913_g2	763	--	--	--	--	--	--	--	--	--	--	PF01384	Phosphate transporter family	GO:0006817	phosphate ion transport	GO:0005315	inorganic phosphate transmembrane transporter activity	GO:0016020	membrane	--	--
c132945_g1	1394	F-actin capping protein alpha subunit [Saccharum hybrid cultivar R570]	--	--	--	--	--	--	--	--	--	PF02175//PF00231	Serpentine type 7TM GPCR chemoreceptor Srb//ATP synthase	GO:0007165//GO:0007606//GO:0015992//GO:0006119//GO:0015986	signal transduction//sensory perception of chemical stimulus//proton transport//oxidative phosphorylation//ATP synthesis coupled proton transport	GO:0004888//GO:0046961//GO:0046933	transmembrane signaling receptor activity//proton-transporting ATPase activity, rotational mechanism//proton-transporting ATP synthase activity, rotational mechanism	GO:0016021//GO:0045261//GO:0045259	integral component of membrane//proton-transporting ATP synthase complex, catalytic core F(1)//proton-transporting ATP synthase complex	--	--
c132950_g3	530	--	--	--	--	--	--	--	--	--	--	PF02038	ATP1G1/PLM/MAT8 family	GO:0006811	ion transport	GO:0005216	ion channel activity	GO:0016020	membrane	--	--
c133076_g1	2363	conserved hypothetical protein [Ricinus communis] >gi|223542257|gb|EEF43799.1| conserved hypothetical protein [Ricinus communis]	--	--	--	--	--	Q9FIQ5	712	2.02e-85	Protein TORNADO 2 OS=Arabidopsis thaliana GN=TRN2 PE=1 SV=1	PF00335//PF01496	Tetraspanin family//V-type ATPase 116kDa subunit family	GO:0015991//GO:0015992	ATP hydrolysis coupled proton transport//proton transport	GO:0015078	hydrogen ion transmembrane transporter activity	GO:0016021//GO:0033179	integral component of membrane//proton-transporting V-type ATPase, V0 domain	--	--
c133085_g1	2097	PREDICTED: high affinity cationic amino acid transporter 1 [Vitis vinifera]	--	--	--	--	--	Q9SQZ0	1743	0	Cationic amino acid transporter 7, chloroplastic OS=Arabidopsis thaliana GN=CAT7 PE=3 SV=1	PF13520//PF07544//PF00324//PF02742	Amino acid permease//RNA polymerase II transcription mediator complex subunit 9//Amino acid permease//Iron dependent repressor, metal binding and dimerisation domain	GO:0006865//GO:0003333//GO:0006357//GO:0055085//GO:0006355//GO:0006810	amino acid transport//amino acid transmembrane transport//regulation of transcription from RNA polymerase II promoter//transmembrane transport//regulation of transcription, DNA-templated//transport	GO:0046983//GO:0015171//GO:0001104//GO:0046914	protein dimerization activity//amino acid transmembrane transporter activity//RNA polymerase II transcription cofactor activity//transition metal ion binding	GO:0016020//GO:0016592	membrane//mediator complex	KOG1286	Amino acid transporters
c133088_g1	1506	PREDICTED: thylakoid ADP,ATP carrier protein, chloroplastic [Vitis vinifera]	Populus trichocarpa predicted protein, mRNA	K14684	SLC25A23S	solute carrier family 25 (mitochondrial phosphate transporter), member 23/24/25/41	http://www.genome.jp/dbget-bin/www_bget?ko:K14684	O65023	1110	1.84e-146	Probable envelope ADP,ATP carrier protein, chloroplastic OS=Arabidopsis thaliana GN=EAAC PE=2 SV=2	PF02674//PF00672	Colicin V production protein//HAMP domain	GO:0009403//GO:0015867//GO:0055085//GO:0009624//GO:0010117//GO:0010206//GO:0007165	toxin biosynthetic process//ATP transport//transmembrane transport//response to nematode//photoprotection//photosystem II repair//signal transduction	GO:0004871//GO:0005347	signal transducer activity//ATP transmembrane transporter activity	GO:0042651//GO:0009941//GO:0016021//GO:0016020//GO:0005739	thylakoid membrane//chloroplast envelope//integral component of membrane//membrane//mitochondrion	KOG0752	Mitochondrial solute carrier protein
c133103_g1	1321	PREDICTED: UDP-N-acetylglucosamine transporter-like [Vitis vinifera] >gi|296084745|emb|CBI25889.3| unnamed protein product [Vitis vinifera]	--	K15272	SLC35A1_2_3	solute carrier family 35 (UDP-sugar transporter), member A1/2/3	http://www.genome.jp/dbget-bin/www_bget?ko:K15272	Q8LES0	961	9.48e-126	CMP-sialic acid transporter 5 OS=Arabidopsis thaliana GN=At5g65000 PE=2 SV=1	PF00892//PF08449//PF04142	EamA-like transporter family//UAA transporter family//Nucleotide-sugar transporter	GO:0055085//GO:0015780//GO:0008643	transmembrane transport//nucleotide-sugar transport//carbohydrate transport	GO:0005351//GO:0005338	sugar:proton symporter activity//nucleotide-sugar transmembrane transporter activity	GO:0000139//GO:0016020//GO:0016021	Golgi membrane//membrane//integral component of membrane	KOG2234	Predicted UDP-galactose transporter
c133120_g2	1933	hypothetical protein JCGZ_07374 [Jatropha curcas]	PREDICTED: Vitis vinifera multidrug and toxin extrusion protein 1-like (LOC100262938), mRNA	K03327	TC.MATE, SLC47A, norM, mdtK, dinF	multidrug resistance protein, MATE family	http://www.genome.jp/dbget-bin/www_bget?ko:K03327	A1L1P9	474	1.07e-49	Multidrug and toxin extrusion protein 1 OS=Danio rerio GN=slc47a1 PE=2 SV=1	PF08369//PF01554	Proto-chlorophyllide reductase 57 kD subunit//MatE	GO:0055114//GO:0006855//GO:0015995//GO:0006810//GO:0055085//GO:0015893//GO:0015979	oxidation-reduction process//drug transmembrane transport//chlorophyll biosynthetic process//transport//transmembrane transport//drug transport//photosynthesis	GO:0015297//GO:0015238//GO:0016491	antiporter activity//drug transmembrane transporter activity//oxidoreductase activity	GO:0016020	membrane	KOG1347	Uncharacterized membrane protein, predicted efflux pump
c133152_g1	1630	GTP-binding protein-related isoform 1 [Theobroma cacao] >gi|508700386|gb|EOX92282.1| GTP-binding protein-related isoform 1 [Theobroma cacao]	PREDICTED: Cicer arietinum developmentally-regulated GTP-binding protein 1-like (LOC101493541), mRNA	K06944	K06944	--	http://www.genome.jp/dbget-bin/www_bget?ko:K06944	Q9SVA6	1110	5.17e-146	Developmentally-regulated G-protein 3 OS=Arabidopsis thaliana GN=DRG3 PE=1 SV=1	PF00350//PF04548//PF02421//PF08477//PF03193//PF01926//PF00005//PF00009	Dynamin family//AIG1 family//Ferrous iron transport protein B//Miro-like protein//Protein of unknown function, DUF258//50S ribosome-binding GTPase//ABC transporter//Elongation factor Tu GTP binding domain	GO:0007264//GO:0015684	small GTPase mediated signal transduction//ferrous iron transport	GO:0015093//GO:0016887//GO:0005525//GO:0003924//GO:0005524	ferrous iron transmembrane transporter activity//ATPase activity//GTP binding//GTPase activity//ATP binding	GO:0016021//GO:0005622	integral component of membrane//intracellular	KOG1487	GTP-binding protein DRG1 (ODN superfamily)
c133162_g1	1922	PREDICTED: uncharacterized protein LOC100258615 [Vitis vinifera]	--	--	--	--	--	--	--	--	--	PF13867//PF00909	Sin3 binding region of histone deacetylase complex subunit SAP30//Ammonium Transporter Family	GO:0015696	ammonium transport	GO:0005515//GO:0008519	protein binding//ammonium transmembrane transporter activity	GO:0016020	membrane	--	--
c133288_g1	1363	hypothetical protein ARALYDRAFT_494932 [Arabidopsis lyrata subsp. lyrata] >gi|297309750|gb|EFH40174.1| hypothetical protein ARALYDRAFT_494932 [Arabidopsis lyrata subsp. lyrata]	--	K14009	BCAP31, BAP31	B-cell receptor-associated protein 31	http://www.genome.jp/dbget-bin/www_bget?ko:K14009	--	--	--	--	PF00170//PF04111//PF02996//PF01496//PF05529//PF01025//PF13851//PF02183	bZIP transcription factor//Autophagy protein Apg6//Prefoldin subunit//V-type ATPase 116kDa subunit family//B-cell receptor-associated protein 31-like//GrpE//Growth-arrest specific micro-tubule binding//Homeobox associated leucine zipper	GO:0048870//GO:0006886//GO:0006355//GO:0015992//GO:0015991//GO:0006457//GO:0006914	cell motility//intracellular protein transport//regulation of transcription, DNA-templated//proton transport//ATP hydrolysis coupled proton transport//protein folding//autophagy	GO:0003677//GO:0043565//GO:0003700//GO:0000774//GO:0051082//GO:0015078//GO:0042803//GO:0051087	DNA binding//sequence-specific DNA binding//sequence-specific DNA binding transcription factor activity//adenyl-nucleotide exchange factor activity//unfolded protein binding//hydrogen ion transmembrane transporter activity//protein homodimerization activity//chaperone binding	GO:0016021//GO:0033179//GO:0005667//GO:0016272//GO:0005783//GO:0031514//GO:0005634	integral component of membrane//proton-transporting V-type ATPase, V0 domain//transcription factor complex//prefoldin complex//endoplasmic reticulum//motile cilium//nucleus	--	--
c133341_g1	795	MFS transporter, AGZA family, xanthine/uracil permease [Capronia epimyces CBS 606.96] >gi|590011739|gb|EXJ86943.1| MFS transporter, AGZA family, xanthine/uracil permease [Capronia epimyces CBS 606.96]	Myceliophthora thermophila ATCC 42464 hypothetical protein (MYCTH_2310954) mRNA, complete cds	K06901	pbuG	putative MFS transporter, AGZA family, xanthine/uracil permease	http://www.genome.jp/dbget-bin/www_bget?ko:K06901	O94300	720	1.58e-88	Putative xanthine/uracil permease C887.17 OS=Schizosaccharomyces pombe (strain 972 / ATCC 24843) GN=SPBC887.17 PE=3 SV=1	PF00860//PF00916	Permease family//Sulfate transporter family	GO:0008272//GO:0006810//GO:0055085	sulfate transport//transport//transmembrane transport	GO:0005215//GO:0015116	transporter activity//sulfate transmembrane transporter activity	GO:0016020//GO:0016021	membrane//integral component of membrane	--	--
c133389_g1	2924	hypothetical protein CICLE_v100078032mg, partial [Citrus clementina] >gi|567917472|ref|XP_006450742.1| hypothetical protein CICLE_v100078032mg, partial [Citrus clementina] >gi|557553967|gb|ESR63981.1| hypothetical protein CICLE_v100078032mg, partial [Citrus clementina] >gi|557553968|gb|ESR63982.1| hypothetical protein CICLE_v100078032mg, partial [Citrus clementina]	Picea glauca clone GQ03816_D13 mRNA sequence	--	--	--	--	Q2VYQ6	203	2.68e-16	Endoribonuclease YbeY OS=Magnetospirillum magneticum (strain AMB-1 / ATCC 700264) GN=ybeY PE=3 SV=1	PF01554//PF02130	MatE//Uncharacterized protein family UPF0054	GO:0006810//GO:0055085//GO:0015893//GO:0006364//GO:0006855	transport//transmembrane transport//drug transport//rRNA processing//drug transmembrane transport	GO:0015297//GO:0015238//GO:0004222	antiporter activity//drug transmembrane transporter activity//metalloendopeptidase activity	GO:0016020	membrane	KOG1347	Uncharacterized membrane protein, predicted efflux pump
c133392_g1	702	--	--	--	--	--	--	--	--	--	--	PF00895	ATP synthase protein 8	GO:0015992//GO:0015986	proton transport//ATP synthesis coupled proton transport	GO:0015078	hydrogen ion transmembrane transporter activity	GO:0000276	mitochondrial proton-transporting ATP synthase complex, coupling factor F(o)	--	--
c133412_g1	2597	Plasma-membrane choline transporter family protein isoform 2 [Theobroma cacao] >gi|508721021|gb|EOY12918.1| Plasma-membrane choline transporter family protein isoform 2 [Theobroma cacao]	PREDICTED: Vitis vinifera choline transporter-like protein 2 (LOC100241764), mRNA	K15377	SLC44A2_4_5	solute carrier family 44 (choline transporter-like protein), member 2/4/5	http://www.genome.jp/dbget-bin/www_bget?ko:K15377	Q8BY89	525	4.51e-55	Choline transporter-like protein 2 OS=Mus musculus GN=Slc44a2 PE=1 SV=2	PF02326//PF07340	Plant ATP synthase F0//Cytomegalovirus IE1 protein	GO:0050792//GO:0015992//GO:0015986	regulation of viral process//proton transport//ATP synthesis coupled proton transport	GO:0015078	hydrogen ion transmembrane transporter activity	GO:0000276//GO:0042025	mitochondrial proton-transporting ATP synthase complex, coupling factor F(o)//host cell nucleus	KOG1362	Choline transporter-like protein
c133421_g1	594	--	--	--	--	--	--	--	--	--	--	PF02326	Plant ATP synthase F0	GO:0015986//GO:0015992	ATP synthesis coupled proton transport//proton transport	GO:0015078	hydrogen ion transmembrane transporter activity	GO:0000276	mitochondrial proton-transporting ATP synthase complex, coupling factor F(o)	--	--
c133426_g1	669	--	--	--	--	--	--	--	--	--	--	PF04277	Oxaloacetate decarboxylase, gamma chain	GO:0006560//GO:0006090//GO:0071436//GO:0006814//GO:0006525	proline metabolic process//pyruvate metabolic process//sodium ion export//sodium ion transport//arginine metabolic process	GO:0015081//GO:0008948	sodium ion transmembrane transporter activity//oxaloacetate decarboxylase activity	GO:0016020	membrane	--	--
c133437_g1	2549	cytochrome c oxidase subunit III [Unionicola parkeri] >gi|310619457|gb|ADP01828.1| cytochrome oxidase subunit 3 [Unionicola parkeri]	--	K02262	COX3	cytochrome c oxidase subunit 3	http://www.genome.jp/dbget-bin/www_bget?ko:K02262	O47491	227	8.36e-20	Cytochrome c oxidase subunit 3 OS=Metridium senile GN=COIII PE=3 SV=1	PF00510//PF00119//PF00507	Cytochrome c oxidase subunit III//ATP synthase A chain//NADH-ubiquinone/plastoquinone oxidoreductase, chain 3	GO:0015992//GO:0055114//GO:0006120//GO:0006814//GO:0015986//GO:0006744	proton transport//oxidation-reduction process//mitochondrial electron transport, NADH to ubiquinone//sodium ion transport//ATP synthesis coupled proton transport//ubiquinone biosynthetic process	GO:0015078//GO:0015002//GO:0008137	hydrogen ion transmembrane transporter activity//heme-copper terminal oxidase activity//NADH dehydrogenase (ubiquinone) activity	GO:0016020//GO:0045263	membrane//proton-transporting ATP synthase complex, coupling factor F(o)	KOG4664	Cytochrome oxidase subunit III and related proteins
c133561_g1	962	--	--	--	--	--	--	--	--	--	--	PF02060//PF09907	Slow voltage-gated potassium channel//Uncharacterized protein conserved in bacteria (DUF2136)	GO:0006811//GO:0006813	ion transport//potassium ion transport	GO:0005249//GO:0016788	voltage-gated potassium channel activity//hydrolase activity, acting on ester bonds	GO:0016020//GO:0008076	membrane//voltage-gated potassium channel complex	--	--
c133562_g1	2333	Hydroxyproline-rich glycoprotein family protein, putative [Theobroma cacao] >gi|508707796|gb|EOX99692.1| Hydroxyproline-rich glycoprotein family protein, putative [Theobroma cacao]	--	--	--	--	--	O22799	836	3.64e-99	Uncharacterized protein At2g33490 OS=Arabidopsis thaliana GN=At2g33490 PE=4 SV=2	PF02535//PF04592//PF03114//PF01529	ZIP Zinc transporter//Selenoprotein P, N terminal region//BAR domain//DHHC palmitoyltransferase	GO:0030001//GO:0055085	metal ion transport//transmembrane transport	GO:0008270//GO:0008430//GO:0005515//GO:0046873	zinc ion binding//selenium binding//protein binding//metal ion transmembrane transporter activity	GO:0016020//GO:0005737	membrane//cytoplasm	--	--
c133586_g1	1513	cytochrome oxidase subunit 2 (mitochondrion) [Blasia pusilla]	Chara vulgaris mitochondrion, complete genome	K02261	COX2	cytochrome c oxidase subunit 2	http://www.genome.jp/dbget-bin/www_bget?ko:K02261	P26857	705	1.69e-87	Cytochrome c oxidase subunit 2 OS=Marchantia polymorpha GN=COX2 PE=3 SV=3	PF02790//PF00116	Cytochrome C oxidase subunit II, transmembrane domain//Cytochrome C oxidase subunit II, periplasmic domain	GO:0015992//GO:0022900//GO:0006123	proton transport//electron transport chain//mitochondrial electron transport, cytochrome c to oxygen	GO:0005507//GO:0004129	copper ion binding//cytochrome-c oxidase activity	GO:0045277//GO:0016020//GO:0016021	respiratory chain complex IV//membrane//integral component of membrane	KOG4767	Cytochrome c oxidase, subunit II, and related proteins
c133590_g1	478	hypothetical protein AUEXF2481DRAFT_2030 [Aureobasidium subglaciale EXF-2481]	Gibberella zeae PH-1 hypothetical protein partial mRNA	--	--	--	--	--	--	--	--	PF04627	Mitochondrial ATP synthase epsilon chain	GO:0006119//GO:0015992//GO:0015986	oxidative phosphorylation//proton transport//ATP synthesis coupled proton transport	GO:0046933//GO:0046961	proton-transporting ATP synthase activity, rotational mechanism//proton-transporting ATPase activity, rotational mechanism	GO:0045259//GO:0000275	proton-transporting ATP synthase complex//mitochondrial proton-transporting ATP synthase complex, catalytic core F(1)	KOG3495	Mitochondrial F1F0-ATP synthase, subunit epsilon/ATP15
c133590_g2	390	hypothetical protein SETTUDRAFT_168311 [Setosphaeria turcica Et28A] >gi|482811636|gb|EOA88381.1| hypothetical protein SETTUDRAFT_168311 [Setosphaeria turcica Et28A]	Phaeosphaeria nodorum SN15 hypothetical protein partial mRNA	--	--	--	--	P87316	106	3.46e-06	Putative ATP synthase subunit epsilon, mitochondrial OS=Schizosaccharomyces pombe (strain 972 / ATCC 24843) GN=atp15 PE=3 SV=1	PF04627//PF06083	Mitochondrial ATP synthase epsilon chain//Interleukin-17	GO:0007165//GO:0015992//GO:0006954//GO:0006119//GO:0015986	signal transduction//proton transport//inflammatory response//oxidative phosphorylation//ATP synthesis coupled proton transport	GO:0005125//GO:0046961//GO:0046933	cytokine activity//proton-transporting ATPase activity, rotational mechanism//proton-transporting ATP synthase activity, rotational mechanism	GO:0005576//GO:0045259//GO:0000275	extracellular region//proton-transporting ATP synthase complex//mitochondrial proton-transporting ATP synthase complex, catalytic core F(1)	KOG3495	Mitochondrial F1F0-ATP synthase, subunit epsilon/ATP15
c133603_g1	2121	PREDICTED: nucleolar GTP-binding protein 1-like isoform X1 [Solanum tuberosum] >gi|565375901|ref|XP_006354453.1| PREDICTED: nucleolar GTP-binding protein 1-like isoform X2 [Solanum tuberosum]	PREDICTED: Vitis vinifera nucleolar GTP-binding protein 1-like (LOC100263244), mRNA	K06943	NOG1	nucleolar GTP-binding protein	http://www.genome.jp/dbget-bin/www_bget?ko:K06943	Q99ME9	321	1.67e-29	Nucleolar GTP-binding protein 1 OS=Mus musculus GN=Gtpbp4 PE=2 SV=3	PF08477//PF00350//PF06858//PF01926//PF02421	Miro-like protein//Dynamin family//Nucleolar GTP-binding protein 1 (NOG1)//50S ribosome-binding GTPase//Ferrous iron transport protein B	GO:0015684//GO:0007264	ferrous iron transport//small GTPase mediated signal transduction	GO:0015093//GO:0003924//GO:0005525	ferrous iron transmembrane transporter activity//GTPase activity//GTP binding	GO:0005622//GO:0016021	intracellular//integral component of membrane	KOG1490	GTP-binding protein CRFG/NOG1 (ODN superfamily)
c133645_g1	2928	hypothetical protein VITISV_025472 [Vitis vinifera]	--	--	--	--	--	--	--	--	--	PF00895	ATP synthase protein 8	GO:0015992//GO:0015986	proton transport//ATP synthesis coupled proton transport	GO:0015078	hydrogen ion transmembrane transporter activity	GO:0000276	mitochondrial proton-transporting ATP synthase complex, coupling factor F(o)	--	--
c133653_g1	789	hypothetical protein AUEXF2481DRAFT_27498 [Aureobasidium subglaciale EXF-2481]	--	K08516	YKT6	synaptobrevin homolog YKT6	http://www.genome.jp/dbget-bin/www_bget?ko:K08516	P36015	449	3.45e-53	Synaptobrevin homolog YKT6 OS=Saccharomyces cerevisiae (strain ATCC 204508 / S288c) GN=YKT6 PE=1 SV=1	PF04183//PF05405//PF00957	IucA / IucC family//Mitochondrial ATP synthase B chain precursor (ATP-synt_B)//Synaptobrevin	GO:0015986//GO:0019290//GO:0015992//GO:0006826//GO:0016192	ATP synthesis coupled proton transport//siderophore biosynthetic process//proton transport//iron ion transport//vesicle-mediated transport	GO:0015343//GO:0015078	siderophore transmembrane transporter activity//hydrogen ion transmembrane transporter activity	GO:0000276//GO:0016021	mitochondrial proton-transporting ATP synthase complex, coupling factor F(o)//integral component of membrane	KOG0861	SNARE protein YKT6, synaptobrevin/VAMP syperfamily
c133680_g1	1639	PREDICTED: MATE efflux family protein DTX1-like [Nicotiana tomentosiformis]	Oryza sativa Japonica Group chromosome 10 clone OSJNBa0096G08 map E1363S, complete sequence	K03327	TC.MATE, SLC47A, norM, mdtK, dinF	multidrug resistance protein, MATE family	http://www.genome.jp/dbget-bin/www_bget?ko:K03327	Q8RWF5	499	2.19e-54	MATE efflux family protein 9 OS=Arabidopsis thaliana GN=DTXL5 PE=2 SV=1	PF01554	MatE	GO:0006810//GO:0015893//GO:0006855//GO:0055085	transport//drug transport//drug transmembrane transport//transmembrane transport	GO:0015297//GO:0015238	antiporter activity//drug transmembrane transporter activity	GO:0016020	membrane	KOG1347	Uncharacterized membrane protein, predicted efflux pump
c133714_g1	1104	--	--	--	--	--	--	--	--	--	--	PF04277	Oxaloacetate decarboxylase, gamma chain	GO:0006525//GO:0006814//GO:0006090//GO:0071436//GO:0006560	arginine metabolic process//sodium ion transport//pyruvate metabolic process//sodium ion export//proline metabolic process	GO:0008948//GO:0015081	oxaloacetate decarboxylase activity//sodium ion transmembrane transporter activity	GO:0016020	membrane	--	--
[truncated: 3,344 more rows]
