# Supplementary material for: De novo assembly and transcriptome characterization of spruce dwarf mistletoe Arceuthobium sichuanense uncovers gene expression profiling associated with plant development
Source: BMC Genomics. 2016 Oct 1;17:771. doi: 10.1186/s12864-016-3127-y (PMC5045590; doi:10.1186/s12864-016-3127-y)
Supplement: Additional file 9: — Table S7. Expression profiles of putative plant hormone-associated genes in different developmental tissues. (XLS 682 kb) [file 12864_2016_3127_MOESM9_ESM.xls]

## Sheet: hormone.select.Differential_ana
Suppl. Table 7. Expression proﬁles of putative plant hormone-associated genes in different developmental tissues.
Gene_id	Gene Length	NR Description	NT Description	KO ID	KO Name	KO Description	Http Link	Swissprot ID	Swissprot Score	Swissprot Evalue	Swissprot Description	PFAM ID	PFAM description	Gene Ontology Biological Pathway	BP Description	Gene Ontology Molecular Function	MF Description	Gene Ontology Cellular Component	CC Description	KOG ID	KOG Description
c100336_g1	355	NAD(P)-binding protein [Aureobasidium pullulans EXF-150]	--	--	--	--	--	--	--	--	--	PF01370//PF00106//PF04321//PF01073//PF02719	NAD dependent epimerase/dehydratase family//short chain dehydrogenase//RmlD substrate binding domain//3-beta hydroxysteroid dehydrogenase/isomerase family//Polysaccharide biosynthesis protein	GO:0008207//GO:0008152//GO:0008210//GO:0030639//GO:0055114//GO:0019872//GO:0044237//GO:0009117//GO:0008209//GO:0045226//GO:0009225//GO:0006694//GO:0009058	C21-steroid hormone metabolic process//metabolic process//estrogen metabolic process//polyketide biosynthetic process//oxidation-reduction process//streptomycin biosynthetic process//cellular metabolic process//nucleotide metabolic process//androgen metabolic process//extracellular polysaccharide biosynthetic process//nucleotide-sugar metabolic process//steroid biosynthetic process//biosynthetic …	GO:0050662//GO:0016491//GO:0003854//GO:0003824//GO:0016616//GO:0008831	coenzyme binding//oxidoreductase activity//3-beta-hydroxy-delta5-steroid dehydrogenase activity//catalytic activity//oxidoreductase activity, acting on the CH-OH group of donors, NAD or NADP as acceptor//dTDP-4-dehydrorhamnose reductase activity	--	--	KOG1430	C-3 sterol dehydrogenase/3-beta-hydroxysteroid dehydrogenase and related dehydrogenases
c102015_g2	1115	carbonic anhydrase 1 [Arabidopsis thaliana] >gi|6016709|gb|AAF01535.1|AC009325_5 carbonic anhydrase, chloroplast precursor [Arabidopsis thaliana] >gi|14343|emb|CAA46508.1| carbonic anhydrase [Arabidopsis thaliana] >gi|15810273|gb|AAL07024.1| putative carbonic anhydrase, chloroplast precursor [Arabidopsis thaliana] >gi|17065418|gb|AAL32863.1| carbonic anhydrase, chloroplast precursor [Arabidopsis …	Arabidopsis thaliana carbonic anhydrase 1 mRNA, complete cds	K01673	cynT, can	carbonic anhydrase	http://www.genome.jp/dbget-bin/www_bget?ko:K01673	P27140	1389	0	Beta carbonic anhydrase 1, chloroplastic OS=Arabidopsis thaliana GN=BCA1 PE=1 SV=2	PF04316//PF00484	Anti-sigma-28 factor, FlgM//Carbonic anhydrase	GO:0009595//GO:0006612//GO:0010363//GO:0010200//GO:0002831//GO:0043900//GO:0045892//GO:0019684//GO:0042742//GO:0009862//GO:0010037//GO:0031348//GO:0006098//GO:0009867//GO:0010310//GO:0009409//GO:0006807//GO:0009697//GO:0010119//GO:0006730//GO:0009817//GO:0000165//GO:0015976	detection of biotic stimulus//protein targeting to membrane//regulation of plant-type hypersensitive response//response to chitin//regulation of response to biotic stimulus//regulation of multi-organism process//negative regulation of transcription, DNA-templated//photosynthesis, light reaction//defense response to bacterium//systemic acquired resistance, salicylic acid mediated signaling pathway…	GO:0008270//GO:0004089	zinc ion binding//carbonate dehydratase activity	GO:0009570//GO:0010319//GO:0009535//GO:0009941//GO:0048046	chloroplast stroma//stromule//chloroplast thylakoid membrane//chloroplast envelope//apoplast	KOG1578	Predicted carbonic anhydrase involved in protection against oxidative damage
c102015_g3	348	carbonic anhydrase 2 [Arabidopsis thaliana] >gi|332004689|gb|AED92072.1| carbonic anhydrase 2 [Arabidopsis thaliana]	Arabidopsis thaliana carbonic anhydrase 2 mRNA, complete cds	K01673	cynT, can	carbonic anhydrase	http://www.genome.jp/dbget-bin/www_bget?ko:K01673	P42737	465	2.84081e-56	Beta carbonic anhydrase 2, chloroplastic OS=Arabidopsis thaliana GN=BCA2 PE=1 SV=3	PF07352	Bacteriophage Mu Gam like protein	GO:0009867//GO:0031348//GO:0009409//GO:0019243//GO:0010310//GO:0042262//GO:0010200//GO:0006612//GO:0009595//GO:0010363//GO:0042742//GO:0009862//GO:0019684//GO:0043900//GO:0002831//GO:0000165//GO:0050832//GO:0006730//GO:0015976//GO:0006807//GO:0009697	jasmonic acid mediated signaling pathway//negative regulation of defense response//response to cold//methylglyoxal catabolic process to D-lactate//regulation of hydrogen peroxide metabolic process//DNA protection//response to chitin//protein targeting to membrane//detection of biotic stimulus//regulation of plant-type hypersensitive response//defense response to bacterium//systemic acquired resis…	GO:0004089//GO:0008270//GO:0003690	carbonate dehydratase activity//zinc ion binding//double-stranded DNA binding	GO:0009570//GO:0005829//GO:0009535//GO:0009941//GO:0048046	chloroplast stroma//cytosol//chloroplast thylakoid membrane//chloroplast envelope//apoplast	--	--
c102259_g1	1908	PREDICTED: UDP-glucuronate 4-epimerase 1-like [Cucumis sativus]	PREDICTED: Fragaria vesca subsp. vesca UDP-glucuronate 4-epimerase 1-like (LOC101293767), mRNA	K08679	E5.1.3.6	UDP-glucuronate 4-epimerase	http://www.genome.jp/dbget-bin/www_bget?ko:K08679	Q9M0B6	1891	0	UDP-glucuronate 4-epimerase 1 OS=Arabidopsis thaliana GN=GAE1 PE=1 SV=1	PF02719//PF08241//PF01073//PF04321//PF00106//PF01370	Polysaccharide biosynthesis protein//Methyltransferase domain//3-beta hydroxysteroid dehydrogenase/isomerase family//RmlD substrate binding domain//short chain dehydrogenase//NAD dependent epimerase/dehydratase family	GO:0009225//GO:0008209//GO:0045226//GO:0009058//GO:0006694//GO:0030639//GO:0055114//GO:0019872//GO:0008210//GO:0008152//GO:0008207//GO:0009117//GO:0044237	nucleotide-sugar metabolic process//androgen metabolic process//extracellular polysaccharide biosynthetic process//biosynthetic process//steroid biosynthetic process//polyketide biosynthetic process//oxidation-reduction process//streptomycin biosynthetic process//estrogen metabolic process//metabolic process//C21-steroid hormone metabolic process//nucleotide metabolic process//cellular metabolic …	GO:0016616//GO:0003824//GO:0008168//GO:0008831//GO:0003854//GO:0050662//GO:0016491	oxidoreductase activity, acting on the CH-OH group of donors, NAD or NADP as acceptor//catalytic activity//methyltransferase activity//dTDP-4-dehydrorhamnose reductase activity//3-beta-hydroxy-delta5-steroid dehydrogenase activity//coenzyme binding//oxidoreductase activity	--	--	KOG1371	UDP-glucose 4-epimerase/UDP-sulfoquinovose synthase
c102347_g1	811	PREDICTED: GDP-mannose 3,5-epimerase-like isoform X1 [Glycine max]	Glycine max GDP-mannose 3',5'-epimerase (GME1) mRNA, complete cds	K10046	GME	GDP-D-mannose 3', 5'-epimerase	http://www.genome.jp/dbget-bin/www_bget?ko:K10046	Q2R1V8	1412	0	GDP-mannose 3,5-epimerase 2 OS=Oryza sativa subsp. japonica GN=GME-2 PE=2 SV=2	PF01370//PF01073//PF02719	NAD dependent epimerase/dehydratase family//3-beta hydroxysteroid dehydrogenase/isomerase family//Polysaccharide biosynthesis protein	GO:0008207//GO:0008209//GO:0055114//GO:0008210//GO:0006694//GO:0044237//GO:0009058	C21-steroid hormone metabolic process//androgen metabolic process//oxidation-reduction process//estrogen metabolic process//steroid biosynthetic process//cellular metabolic process//biosynthetic process	GO:0016616//GO:0003824//GO:0050662//GO:0003854//GO:0000166	oxidoreductase activity, acting on the CH-OH group of donors, NAD or NADP as acceptor//catalytic activity//coenzyme binding//3-beta-hydroxy-delta5-steroid dehydrogenase activity//nucleotide binding	--	--	KOG1429	dTDP-glucose 4-6-dehydratase/UDP-glucuronic acid decarboxylase
c103287_g1	682	3-hydroxyacyl-CoA dehydrogenase type-2 [Aureobasidium melanogenum CBS 110374]	--	K08683	HSD17B10	3-hydroxyacyl-CoA dehydrogenase / 3-hydroxy-2-methylbutyryl-CoA dehydrogenase	http://www.genome.jp/dbget-bin/www_bget?ko:K08683	O02691	354	7.26246e-39	3-hydroxyacyl-CoA dehydrogenase type-2 OS=Bos taurus GN=HSD17B10 PE=1 SV=3	PF01370//PF00106//PF01073	NAD dependent epimerase/dehydratase family//short chain dehydrogenase//3-beta hydroxysteroid dehydrogenase/isomerase family	GO:0008210//GO:0055114//GO:0008207//GO:0008209//GO:0008152//GO:0044237//GO:0006694	estrogen metabolic process//oxidation-reduction process//C21-steroid hormone metabolic process//androgen metabolic process//metabolic process//cellular metabolic process//steroid biosynthetic process	GO:0003824//GO:0016616//GO:0003854//GO:0050662//GO:0016491	catalytic activity//oxidoreductase activity, acting on the CH-OH group of donors, NAD or NADP as acceptor//3-beta-hydroxy-delta5-steroid dehydrogenase activity//coenzyme binding//oxidoreductase activity	--	--	KOG0725	Reductases with broad range of substrate specificities
c103318_g1	501	acetoin dehydrogenase [Exophiala dermatitidis NIH/UT8656] >gi|378731666|gb|EHY58125.1| acetoin dehydrogenase [Exophiala dermatitidis NIH/UT8656]	--	K00059	fabG	3-oxoacyl-	http://www.genome.jp/dbget-bin/www_bget?ko:K00059	P0A0I0	230	6.33644e-22	3-oxoacyl-[acyl-carrier-protein] reductase FabG OS=Staphylococcus aureus (strain MW2) GN=fabG PE=3 SV=1	PF01073//PF02719//PF10120//PF01370//PF00106	3-beta hydroxysteroid dehydrogenase/isomerase family//Polysaccharide biosynthesis protein//Putative aldolase//NAD dependent epimerase/dehydratase family//short chain dehydrogenase	GO:0008210//GO:0055114//GO:0008209//GO:0008207//GO:0008152//GO:0044237//GO:0009058//GO:0006694	estrogen metabolic process//oxidation-reduction process//androgen metabolic process//C21-steroid hormone metabolic process//metabolic process//cellular metabolic process//biosynthetic process//steroid biosynthetic process	GO:0003824//GO:0016616//GO:0003854//GO:0000166//GO:0004789//GO:0016491//GO:0050662	catalytic activity//oxidoreductase activity, acting on the CH-OH group of donors, NAD or NADP as acceptor//3-beta-hydroxy-delta5-steroid dehydrogenase activity//nucleotide binding//thiamine-phosphate diphosphorylase activity//oxidoreductase activity//coenzyme binding	--	--	KOG0725	Reductases with broad range of substrate specificities
c10391_g1	391	hypothetical protein AUEXF2481DRAFT_30662 [Aureobasidium subglaciale EXF-2481]	--	K12451	UER1	3,5-epimerase/4-reductase	http://www.genome.jp/dbget-bin/www_bget?ko:K12451	Q9SYM5	370	1.809e-40	Probable rhamnose biosynthetic enzyme 1 OS=Arabidopsis thaliana GN=RHM1 PE=1 SV=1	PF01370//PF00106//PF04321//PF01073//PF02719	NAD dependent epimerase/dehydratase family//short chain dehydrogenase//RmlD substrate binding domain//3-beta hydroxysteroid dehydrogenase/isomerase family//Polysaccharide biosynthesis protein	GO:0008210//GO:0019872//GO:0055114//GO:0030639//GO:0008207//GO:0008152//GO:0044237//GO:0009117//GO:0009225//GO:0008209//GO:0045226//GO:0009058//GO:0006694	estrogen metabolic process//streptomycin biosynthetic process//oxidation-reduction process//polyketide biosynthetic process//C21-steroid hormone metabolic process//metabolic process//cellular metabolic process//nucleotide metabolic process//nucleotide-sugar metabolic process//androgen metabolic process//extracellular polysaccharide biosynthetic process//biosynthetic process//steroid biosynthetic …	GO:0003854//GO:0016491//GO:0050662//GO:0003824//GO:0016616//GO:0008831	3-beta-hydroxy-delta5-steroid dehydrogenase activity//oxidoreductase activity//coenzyme binding//catalytic activity//oxidoreductase activity, acting on the CH-OH group of donors, NAD or NADP as acceptor//dTDP-4-dehydrorhamnose reductase activity	--	--	--	--
c106725_g1	1966	PREDICTED: uncharacterized protein LOC100241189 [Vitis vinifera] >gi|297740537|emb|CBI30719.3| unnamed protein product [Vitis vinifera]	PREDICTED: Vitis vinifera uncharacterized LOC100241189 (LOC100241189), mRNA	--	--	--	--	Q9LQI7	121	6.97452e-06	Probable complex I intermediate-associated protein 30 OS=Arabidopsis thaliana GN=At1g17350 PE=1 SV=2	PF02254//PF01073//PF00106//PF01370	TrkA-N domain//3-beta hydroxysteroid dehydrogenase/isomerase family//short chain dehydrogenase//NAD dependent epimerase/dehydratase family	GO:0055114//GO:0008210//GO:0008152//GO:0008209//GO:0008207//GO:0006813//GO:0044237//GO:0006694	oxidation-reduction process//estrogen metabolic process//metabolic process//androgen metabolic process//C21-steroid hormone metabolic process//potassium ion transport//cellular metabolic process//steroid biosynthetic process	GO:0016616//GO:0003824//GO:0000166//GO:0003854//GO:0050662//GO:0016491	oxidoreductase activity, acting on the CH-OH group of donors, NAD or NADP as acceptor//catalytic activity//nucleotide binding//3-beta-hydroxy-delta5-steroid dehydrogenase activity//coenzyme binding//oxidoreductase activity	--	--	--	--
c106757_g1	1240	hypothetical protein A1O7_07968 [Cladophialophora yegresii CBS 114405] >gi|589974301|gb|EXJ57619.1| hypothetical protein A1O7_07968 [Cladophialophora yegresii CBS 114405]	--	K09841	ABA2	xanthoxin dehydrogenase	http://www.genome.jp/dbget-bin/www_bget?ko:K09841	P94681	542	2.2382e-64	4-formylbenzenesulfonate dehydrogenase TsaC1/TsaC2 OS=Comamonas testosteroni GN=tsaC1 PE=1 SV=1	PF02737//PF01073//PF02254//PF01370//PF12242//PF00106	3-hydroxyacyl-CoA dehydrogenase, NAD binding domain//3-beta hydroxysteroid dehydrogenase/isomerase family//TrkA-N domain//NAD dependent epimerase/dehydratase family//NAD(P)H binding domain of trans-2-enoyl-CoA reductase//short chain dehydrogenase	GO:0006568//GO:0006554//GO:0006813//GO:0044237//GO:0008152//GO:0008207//GO:0055114//GO:0006552//GO:0008210//GO:0006631//GO:0006694//GO:0006574//GO:0006633//GO:0018874//GO:0006550//GO:0008209	tryptophan metabolic process//lysine catabolic process//potassium ion transport//cellular metabolic process//metabolic process//C21-steroid hormone metabolic process//oxidation-reduction process//leucine catabolic process//estrogen metabolic process//fatty acid metabolic process//steroid biosynthetic process//valine catabolic process//fatty acid biosynthetic process//benzoate metabolic process//i…	GO:0050662//GO:0016491//GO:0003854//GO:0003857//GO:0016616//GO:0003824	coenzyme binding//oxidoreductase activity//3-beta-hydroxy-delta5-steroid dehydrogenase activity//3-hydroxyacyl-CoA dehydrogenase activity//oxidoreductase activity, acting on the CH-OH group of donors, NAD or NADP as acceptor//catalytic activity	--	--	KOG0725	Reductases with broad range of substrate specificities
c106882_g1	480	protein of unknown function [Taphrina deformans PYCC 5710]	--	--	--	--	--	--	--	--	--	PF01073//PF01370	3-beta hydroxysteroid dehydrogenase/isomerase family//NAD dependent epimerase/dehydratase family	GO:0006694//GO:0044237//GO:0008209//GO:0008207//GO:0008210//GO:0055114	steroid biosynthetic process//cellular metabolic process//androgen metabolic process//C21-steroid hormone metabolic process//estrogen metabolic process//oxidation-reduction process	GO:0050662//GO:0003854//GO:0003824//GO:0016616	coenzyme binding//3-beta-hydroxy-delta5-steroid dehydrogenase activity//catalytic activity//oxidoreductase activity, acting on the CH-OH group of donors, NAD or NADP as acceptor	--	--	--	--
c107100_g1	457	Dihydroflavonol 4-reductase-like protein [Medicago truncatula] >gi|355517151|gb|AES98774.1| cinnamoyl-CoA reductase-like protein [Medicago truncatula]	--	--	--	--	--	P51103	137	5.02779e-09	Dihydroflavonol-4-reductase OS=Callistephus chinensis GN=F PE=2 SV=1	PF01370//PF01073	NAD dependent epimerase/dehydratase family//3-beta hydroxysteroid dehydrogenase/isomerase family	GO:0055114//GO:0008210//GO:0008209//GO:0008207//GO:0044237//GO:0006694	oxidation-reduction process//estrogen metabolic process//androgen metabolic process//C21-steroid hormone metabolic process//cellular metabolic process//steroid biosynthetic process	GO:0016616//GO:0003824//GO:0000166//GO:0003854//GO:0050662	oxidoreductase activity, acting on the CH-OH group of donors, NAD or NADP as acceptor//catalytic activity//nucleotide binding//3-beta-hydroxy-delta5-steroid dehydrogenase activity//coenzyme binding	--	--	--	--
c107265_g1	1864	hypothetical protein MELLADRAFT_49465 [Melampsora larici-populina 98AG31] >gi|328854479|gb|EGG03611.1| hypothetical protein MELLADRAFT_49465 [Melampsora larici-populina 98AG31]	--	--	--	--	--	P08159	270	7.20086e-24	6-hydroxy-D-nicotine oxidase OS=Arthrobacter oxydans PE=1 SV=2	PF08031//PF09265//PF01565	Berberine and berberine like//Cytokinin dehydrogenase 1, FAD and cytokinin binding//FAD binding domain	GO:0009690//GO:0055114//GO:0006040	cytokinin metabolic process//oxidation-reduction process//amino sugar metabolic process	GO:0019139//GO:0050660//GO:0016491//GO:0008762	cytokinin dehydrogenase activity//flavin adenine dinucleotide binding//oxidoreductase activity//UDP-N-acetylmuramate dehydrogenase activity	--	--	--	--
c108221_g1	497	unknown [Medicago truncatula]	--	--	--	--	--	Q94K41	311	1.74207e-33	Short-chain dehydrogenase reductase 3b OS=Arabidopsis thaliana GN=SDR3b PE=2 SV=1	PF00106//PF01073	short chain dehydrogenase//3-beta hydroxysteroid dehydrogenase/isomerase family	GO:0006694//GO:0008152//GO:0008207//GO:0008209//GO:0055114//GO:0008210	steroid biosynthetic process//metabolic process//C21-steroid hormone metabolic process//androgen metabolic process//oxidation-reduction process//estrogen metabolic process	GO:0016491//GO:0003854//GO:0016616	oxidoreductase activity//3-beta-hydroxy-delta5-steroid dehydrogenase activity//oxidoreductase activity, acting on the CH-OH group of donors, NAD or NADP as acceptor	--	--	KOG0725	Reductases with broad range of substrate specificities
c108622_g1	324	hypothetical protein BAUCODRAFT_566844 [Baudoinia compniacensis UAMH 10762] >gi|449305006|gb|EMD01013.1| hypothetical protein BAUCODRAFT_566844 [Baudoinia compniacensis UAMH 10762]	--	--	--	--	--	O80713	123	8.67983e-08	Short-chain dehydrogenase reductase 3a OS=Arabidopsis thaliana GN=SDR3a PE=2 SV=1	PF01370//PF00106//PF01073//PF02737//PF02719//PF02254	NAD dependent epimerase/dehydratase family//short chain dehydrogenase//3-beta hydroxysteroid dehydrogenase/isomerase family//3-hydroxyacyl-CoA dehydrogenase, NAD binding domain//Polysaccharide biosynthesis protein//TrkA-N domain	GO:0006568//GO:0006813//GO:0044237//GO:0006554//GO:0008207//GO:0008152//GO:0008210//GO:0006552//GO:0055114//GO:0006631//GO:0006694//GO:0009058//GO:0006633//GO:0018874//GO:0006574//GO:0008209//GO:0006550	tryptophan metabolic process//potassium ion transport//cellular metabolic process//lysine catabolic process//C21-steroid hormone metabolic process//metabolic process//estrogen metabolic process//leucine catabolic process//oxidation-reduction process//fatty acid metabolic process//steroid biosynthetic process//biosynthetic process//fatty acid biosynthetic process//benzoate metabolic process//valin…	GO:0016491//GO:0050662//GO:0003854//GO:0003857//GO:0003824//GO:0016616	oxidoreductase activity//coenzyme binding//3-beta-hydroxy-delta5-steroid dehydrogenase activity//3-hydroxyacyl-CoA dehydrogenase activity//catalytic activity//oxidoreductase activity, acting on the CH-OH group of donors, NAD or NADP as acceptor	--	--	KOG0725	Reductases with broad range of substrate specificities
c109258_g1	362	hypothetical protein E5Q_02972 [Mixia osmundae IAM 14324] >gi|658163600|gb|KEI38315.1| hypothetical protein L969DRAFT_99418 [Mixia osmundae IAM 14324]	Torulaspora delbrueckii hypothetical protein (TDEL0G03230) mRNA, complete cds	K00026	MDH2	malate dehydrogenase	http://www.genome.jp/dbget-bin/www_bget?ko:K00026	Q9Y7R8	374	1.44739e-42	Malate dehydrogenase, mitochondrial OS=Schizosaccharomyces pombe (strain 972 / ATCC 24843) GN=MDH1 PE=3 SV=1	PF01118//PF00056//PF01073	Semialdehyde dehydrogenase, NAD binding domain//lactate/malate dehydrogenase, NAD binding domain//3-beta hydroxysteroid dehydrogenase/isomerase family	GO:0006694//GO:0008210//GO:0055114//GO:0008209//GO:0008207	steroid biosynthetic process//estrogen metabolic process//oxidation-reduction process//androgen metabolic process//C21-steroid hormone metabolic process	GO:0051287//GO:0003854//GO:0016491//GO:0016620//GO:0016616	NAD binding//3-beta-hydroxy-delta5-steroid dehydrogenase activity//oxidoreductase activity//oxidoreductase activity, acting on the aldehyde or oxo group of donors, NAD or NADP as acceptor//oxidoreductase activity, acting on the CH-OH group of donors, NAD or NADP as acceptor	--	--	KOG1494	NAD-dependent malate dehydrogenase
c109311_g1	463	hypothetical protein SBOR_9994 [Sclerotinia borealis F-4157]	--	--	--	--	--	Q9UUN9	314	2.34537e-33	Aldehyde reductase 2 OS=Sporobolomyces salmonicolor PE=1 SV=3	PF01073//PF01370	3-beta hydroxysteroid dehydrogenase/isomerase family//NAD dependent epimerase/dehydratase family	GO:0044237//GO:0006694//GO:0055114//GO:0008210//GO:0008209//GO:0008207	cellular metabolic process//steroid biosynthetic process//oxidation-reduction process//estrogen metabolic process//androgen metabolic process//C21-steroid hormone metabolic process	GO:0003854//GO:0050662//GO:0016616//GO:0003824	3-beta-hydroxy-delta5-steroid dehydrogenase activity//coenzyme binding//oxidoreductase activity, acting on the CH-OH group of donors, NAD or NADP as acceptor//catalytic activity	--	--	KOG1502	Flavonol reductase/cinnamoyl-CoA reductase
c113710_g1	1893	hypothetical protein VITISV_000065 [Vitis vinifera]	--	K14493	GID1	gibberellin receptor GID1	http://www.genome.jp/dbget-bin/www_bget?ko:K14493	Q940G6	1386	0	Gibberellin receptor GID1C OS=Arabidopsis thaliana GN=GID1C PE=1 SV=1	PF07934//PF12740//PF07859	8-oxoguanine DNA glycosylase, N-terminal domain//Chlorophyllase enzyme//alpha/beta hydrolase fold	GO:0006289//GO:0010325//GO:0008152//GO:0048444//GO:0006285//GO:0006308//GO:0006281//GO:0015994//GO:0015996//GO:0009939	nucleotide-excision repair//raffinose family oligosaccharide biosynthetic process//metabolic process//floral organ morphogenesis//base-excision repair, AP site formation//DNA catabolic process//DNA repair//chlorophyll metabolic process//chlorophyll catabolic process//positive regulation of gibberellic acid mediated signaling pathway	GO:0008534//GO:0016787//GO:0003684//GO:0047746	oxidized purine nucleobase lesion DNA N-glycosylase activity//hydrolase activity//damaged DNA binding//chlorophyllase activity	GO:0005737//GO:0005634	cytoplasm//nucleus	KOG1515	Arylacetamide deacetylase
c114134_g2	911	catalase 3 [Arabidopsis thaliana] >gi|332191875|gb|AEE29996.1| catalase 3 [Arabidopsis thaliana]	Arabidopsis thaliana AT1G20620 mRNA, partial cds, clone: RAFL22-31-N15	K03781	katE, CAT, catB, srpA	catalase	http://www.genome.jp/dbget-bin/www_bget?ko:K03781	Q42547	1313	1.20367e-178	Catalase-3 OS=Arabidopsis thaliana GN=CAT3 PE=1 SV=3	PF00199	Catalase	GO:0046686//GO:0031347//GO:0006568//GO:0015846//GO:0006865//GO:0003333//GO:0015802//GO:0006804//GO:0009853//GO:0006812//GO:0016036//GO:0015947//GO:0009416//GO:0006995//GO:0009409//GO:0009627//GO:0009684//GO:0055114//GO:0006979//GO:0006569//GO:0042744//GO:0044242//GO:0070838//GO:0030003//GO:0009970	response to cadmium ion//regulation of defense response//tryptophan metabolic process//polyamine transport//amino acid transport//amino acid transmembrane transport//basic amino acid transport//peroxidase reaction//photorespiration//cation transport//cellular response to phosphate starvation//methane metabolic process//response to light stimulus//cellular response to nitrogen starvation//response…	GO:0015326//GO:0004096//GO:0050897//GO:0015174//GO:0020037	cationic amino acid transmembrane transporter activity//catalase activity//cobalt ion binding//basic amino acid transmembrane transporter activity//heme binding	GO:0005739//GO:0005777//GO:0005634//GO:0009941//GO:0009570//GO:0009506//GO:0005618//GO:0005773//GO:0048046//GO:0022626//GO:0005886	mitochondrion//peroxisome//nucleus//chloroplast envelope//chloroplast stroma//plasmodesma//cell wall//vacuole//apoplast//cytosolic ribosome//plasma membrane	KOG0047	Catalase
c114173_g1	334	hypothetical protein W97_06902 [Coniosporium apollinis CBS 100218] >gi|494831025|gb|EON67534.1| hypothetical protein W97_06902 [Coniosporium apollinis CBS 100218]	--	--	--	--	--	Q9UUN9	193	3.2762e-17	Aldehyde reductase 2 OS=Sporobolomyces salmonicolor PE=1 SV=3	PF01073//PF01370	3-beta hydroxysteroid dehydrogenase/isomerase family//NAD dependent epimerase/dehydratase family	GO:0008209//GO:0008207//GO:0008210//GO:0055114//GO:0006694//GO:0044237	androgen metabolic process//C21-steroid hormone metabolic process//estrogen metabolic process//oxidation-reduction process//steroid biosynthetic process//cellular metabolic process	GO:0003824//GO:0016616//GO:0050662//GO:0003854	catalytic activity//oxidoreductase activity, acting on the CH-OH group of donors, NAD or NADP as acceptor//coenzyme binding//3-beta-hydroxy-delta5-steroid dehydrogenase activity	--	--	KOG1502	Flavonol reductase/cinnamoyl-CoA reductase
c116318_g1	471	hypothetical protein MYCFIDRAFT_88750 [Pseudocercospora fijiensis CIRAD86] >gi|452985569|gb|EME85325.1| hypothetical protein MYCFIDRAFT_88750 [Pseudocercospora fijiensis CIRAD86]	--	--	--	--	--	O31680	152	2.3846e-11	Uncharacterized oxidoreductase YkvO OS=Bacillus subtilis (strain 168) GN=ykvO PE=3 SV=1	PF02719//PF03435//PF02254//PF01073//PF00106//PF01370	Polysaccharide biosynthesis protein//Saccharopine dehydrogenase//TrkA-N domain//3-beta hydroxysteroid dehydrogenase/isomerase family//short chain dehydrogenase//NAD dependent epimerase/dehydratase family	GO:0044237//GO:0006813//GO:0009058//GO:0006694//GO:0008210//GO:0055114//GO:0008209//GO:0008207//GO:0008152	cellular metabolic process//potassium ion transport//biosynthetic process//steroid biosynthetic process//estrogen metabolic process//oxidation-reduction process//androgen metabolic process//C21-steroid hormone metabolic process//metabolic process	GO:0003854//GO:0016491//GO:0050662//GO:0003824//GO:0016616	3-beta-hydroxy-delta5-steroid dehydrogenase activity//oxidoreductase activity//coenzyme binding//catalytic activity//oxidoreductase activity, acting on the CH-OH group of donors, NAD or NADP as acceptor	--	--	KOG1208	Dehydrogenases with different specificities (related to short-chain alcohol dehydrogenases)
c118015_g1	498	hypothetical protein E5Q_02878 [Mixia osmundae IAM 14324] >gi|658167497|gb|KEI42206.1| hypothetical protein L969DRAFT_69061 [Mixia osmundae IAM 14324]	Coprinopsis cinerea okayama7#130 t## malate dehydrogenase, mRNA	K00026	MDH2	malate dehydrogenase	http://www.genome.jp/dbget-bin/www_bget?ko:K00026	P00346	513	1.89111e-62	Malate dehydrogenase, mitochondrial OS=Sus scrofa GN=MDH2 PE=1 SV=2	PF02882//PF00056//PF01073	Tetrahydrofolate dehydrogenase/cyclohydrolase, NAD(P)-binding domain//lactate/malate dehydrogenase, NAD binding domain//3-beta hydroxysteroid dehydrogenase/isomerase family	GO:0046487//GO:0008209//GO:0008207//GO:0009396//GO:0008210//GO:0055114//GO:0006694	glyoxylate metabolic process//androgen metabolic process//C21-steroid hormone metabolic process//folic acid-containing compound biosynthetic process//estrogen metabolic process//oxidation-reduction process//steroid biosynthetic process	GO:0003824//GO:0016616//GO:0004488//GO:0016491//GO:0003854	catalytic activity//oxidoreductase activity, acting on the CH-OH group of donors, NAD or NADP as acceptor//methylenetetrahydrofolate dehydrogenase (NADP+) activity//oxidoreductase activity//3-beta-hydroxy-delta5-steroid dehydrogenase activity	--	--	KOG1494	NAD-dependent malate dehydrogenase
c118015_g2	337	malate dehydrogenase [Aureobasidium melanogenum CBS 110374]	Sordaria macrospora k-hell hypothetical protein (SMAC_08400), mRNA	K00026	MDH2	malate dehydrogenase	http://www.genome.jp/dbget-bin/www_bget?ko:K00026	Q9Y7R8	292	7.8007e-31	Malate dehydrogenase, mitochondrial OS=Schizosaccharomyces pombe (strain 972 / ATCC 24843) GN=MDH1 PE=3 SV=1	PF00056//PF02882//PF01118//PF01073//PF01113	lactate/malate dehydrogenase, NAD binding domain//Tetrahydrofolate dehydrogenase/cyclohydrolase, NAD(P)-binding domain//Semialdehyde dehydrogenase, NAD binding domain//3-beta hydroxysteroid dehydrogenase/isomerase family//Dihydrodipicolinate reductase, N-terminus	GO:0009089//GO:0008207//GO:0055114//GO:0009396//GO:0008210//GO:0006694//GO:0009085//GO:0008209//GO:0046487	lysine biosynthetic process via diaminopimelate//C21-steroid hormone metabolic process//oxidation-reduction process//folic acid-containing compound biosynthetic process//estrogen metabolic process//steroid biosynthetic process//lysine biosynthetic process//androgen metabolic process//glyoxylate metabolic process	GO:0016491//GO:0003854//GO:0051287//GO:0016616//GO:0003824//GO:0004488//GO:0016620//GO:0008839	oxidoreductase activity//3-beta-hydroxy-delta5-steroid dehydrogenase activity//NAD binding//oxidoreductase activity, acting on the CH-OH group of donors, NAD or NADP as acceptor//catalytic activity//methylenetetrahydrofolate dehydrogenase (NADP+) activity//oxidoreductase activity, acting on the aldehyde or oxo group of donors, NAD or NADP as acceptor//4-hydroxy-tetrahydrodipicolinate reductase	--	--	KOG1494	NAD-dependent malate dehydrogenase
c118652_g1	458	hypothetical protein BAUCODRAFT_88833 [Baudoinia compniacensis UAMH 10762] >gi|449300116|gb|EMC96128.1| hypothetical protein BAUCODRAFT_88833 [Baudoinia compniacensis UAMH 10762]	--	--	--	--	--	--	--	--	--	PF01370//PF00106//PF10541//PF04321//PF01073//PF02719	NAD dependent epimerase/dehydratase family//short chain dehydrogenase//Nuclear envelope localisation domain//RmlD substrate binding domain//3-beta hydroxysteroid dehydrogenase/isomerase family//Polysaccharide biosynthesis protein	GO:0006694//GO:0009058//GO:0008209//GO:0045226//GO:0009225//GO:0044237//GO:0009117//GO:0008207//GO:0008152//GO:0008210//GO:0019872//GO:0030639//GO:0055114	steroid biosynthetic process//biosynthetic process//androgen metabolic process//extracellular polysaccharide biosynthetic process//nucleotide-sugar metabolic process//cellular metabolic process//nucleotide metabolic process//C21-steroid hormone metabolic process//metabolic process//estrogen metabolic process//streptomycin biosynthetic process//polyketide biosynthetic process//oxidation-reduction …	GO:0008831//GO:0003824//GO:0016616//GO:0050662//GO:0016491//GO:0003779//GO:0003854	dTDP-4-dehydrorhamnose reductase activity//catalytic activity//oxidoreductase activity, acting on the CH-OH group of donors, NAD or NADP as acceptor//coenzyme binding//oxidoreductase activity//actin binding//3-beta-hydroxy-delta5-steroid dehydrogenase activity	GO:0016021	integral component of membrane	--	--
c118960_g1	1207	putative dehydrogenase reductase sdr family member 8 precursor protein [Neofusicoccum parvum UCRNP2] >gi|485918935|gb|EOD45423.1| putative dehydrogenase reductase sdr family member 8 precursor protein [Neofusicoccum parvum UCRNP2]	--	--	--	--	--	Q7TQA3	323	2.35714e-32	Epidermal retinol dehydrogenase 2 OS=Mus musculus GN=Sdr16c5 PE=2 SV=1	PF00106//PF00107//PF01370//PF01073	short chain dehydrogenase//Zinc-binding dehydrogenase//NAD dependent epimerase/dehydratase family//3-beta hydroxysteroid dehydrogenase/isomerase family	GO:0008209//GO:0008207//GO:0008152//GO:0008210//GO:0055114//GO:0006694//GO:0044237	androgen metabolic process//C21-steroid hormone metabolic process//metabolic process//estrogen metabolic process//oxidation-reduction process//steroid biosynthetic process//cellular metabolic process	GO:0003824//GO:0008270//GO:0016616//GO:0016491//GO:0050662//GO:0003854	catalytic activity//zinc ion binding//oxidoreductase activity, acting on the CH-OH group of donors, NAD or NADP as acceptor//oxidoreductase activity//coenzyme binding//3-beta-hydroxy-delta5-steroid dehydrogenase activity	--	--	KOG1201	Hydroxysteroid 17-beta dehydrogenase 11
c119312_g1	1252	hypothetical protein SORBIDRAFT_04g026480 [Sorghum bicolor] >gi|241934028|gb|EES07173.1| hypothetical protein SORBIDRAFT_04g026480 [Sorghum bicolor]	--	K09422	MYBP	myb proto-oncogene protein, plant	http://www.genome.jp/dbget-bin/www_bget?ko:K09422	Q7XBH4	397	4.30529e-43	Myb-related protein Myb4 OS=Oryza sativa subsp. japonica GN=MYB4 PE=2 SV=2	PF00249	Myb-like DNA-binding domain	GO:0009651//GO:0046686//GO:0009753//GO:0009739//GO:0009733//GO:0009723//GO:0010200//GO:0009751	response to salt stress//response to cadmium ion//response to jasmonic acid//response to gibberellin//response to auxin//response to ethylene//response to chitin//response to salicylic acid	GO:0003682//GO:0003677	chromatin binding//DNA binding	GO:0000785	chromatin	KOG0048	Transcription factor, Myb superfamily
c11976_g1	234	NAD-dependent epimerase/dehydratase [Macrophomina phaseolina MS6]	--	--	--	--	--	Q9UT59	146	4.35891e-11	Putative uncharacterized oxidoreductase C513.07 OS=Schizosaccharomyces pombe (strain 972 / ATCC 24843) GN=SPAC513.07 PE=3 SV=1	PF01370//PF04321//PF00106//PF01073//PF03435	NAD dependent epimerase/dehydratase family//RmlD substrate binding domain//short chain dehydrogenase//3-beta hydroxysteroid dehydrogenase/isomerase family//Saccharopine dehydrogenase	GO:0009117//GO:0044237//GO:0008152//GO:0008207//GO:0019872//GO:0055114//GO:0030639//GO:0008210//GO:0006694//GO:0045226//GO:0008209//GO:0009225	nucleotide metabolic process//cellular metabolic process//metabolic process//C21-steroid hormone metabolic process//streptomycin biosynthetic process//oxidation-reduction process//polyketide biosynthetic process//estrogen metabolic process//steroid biosynthetic process//extracellular polysaccharide biosynthetic process//androgen metabolic process//nucleotide-sugar metabolic process	GO:0016491//GO:0050662//GO:0003854//GO:0008831//GO:0016616//GO:0003824	oxidoreductase activity//coenzyme binding//3-beta-hydroxy-delta5-steroid dehydrogenase activity//dTDP-4-dehydrorhamnose reductase activity//oxidoreductase activity, acting on the CH-OH group of donors, NAD or NADP as acceptor//catalytic activity	--	--	KOG1502	Flavonol reductase/cinnamoyl-CoA reductase
c120044_g1	1656	PREDICTED: 3-ketodihydrosphingosine reductase-like isoform X1 [Solanum tuberosum] >gi|565380590|ref|XP_006356680.1| PREDICTED: 3-ketodihydrosphingosine reductase-like isoform X2 [Solanum tuberosum]	--	K04708	E1.1.1.102	3-dehydrosphinganine reductase	http://www.genome.jp/dbget-bin/www_bget?ko:K04708	Q06136	459	3.69773e-50	3-ketodihydrosphingosine reductase OS=Homo sapiens GN=KDSR PE=1 SV=1	PF01073//PF00106//PF12242//PF01370	3-beta hydroxysteroid dehydrogenase/isomerase family//short chain dehydrogenase//NAD(P)H binding domain of trans-2-enoyl-CoA reductase//NAD dependent epimerase/dehydratase family	GO:0044237//GO:0006694//GO:0008210//GO:0055114//GO:0008209//GO:0008207//GO:0008152	cellular metabolic process//steroid biosynthetic process//estrogen metabolic process//oxidation-reduction process//androgen metabolic process//C21-steroid hormone metabolic process//metabolic process	GO:0003854//GO:0050662//GO:0016491//GO:0003824//GO:0016616	3-beta-hydroxy-delta5-steroid dehydrogenase activity//coenzyme binding//oxidoreductase activity//catalytic activity//oxidoreductase activity, acting on the CH-OH group of donors, NAD or NADP as acceptor	--	--	KOG1210	Predicted 3-ketosphinganine reductase
c120182_g1	487	hypothetical protein PTT_10840 [Pyrenophora teres f. teres 0-1] >gi|311326439|gb|EFQ92139.1| hypothetical protein PTT_10840 [Pyrenophora teres f. teres 0-1]	--	K15734	SDR16C5	all-trans-retinol dehydrogenase (NAD+)	http://www.genome.jp/dbget-bin/www_bget?ko:K15734	Q7TQA3	268	5.88433e-27	Epidermal retinol dehydrogenase 2 OS=Mus musculus GN=Sdr16c5 PE=2 SV=1	PF04321//PF00106//PF01370//PF03435//PF01073	RmlD substrate binding domain//short chain dehydrogenase//NAD dependent epimerase/dehydratase family//Saccharopine dehydrogenase//3-beta hydroxysteroid dehydrogenase/isomerase family	GO:0009117//GO:0044237//GO:0055114//GO:0030639//GO:0019872//GO:0008210//GO:0008152//GO:0008207//GO:0006694//GO:0009225//GO:0008209//GO:0045226	nucleotide metabolic process//cellular metabolic process//oxidation-reduction process//polyketide biosynthetic process//streptomycin biosynthetic process//estrogen metabolic process//metabolic process//C21-steroid hormone metabolic process//steroid biosynthetic process//nucleotide-sugar metabolic process//androgen metabolic process//extracellular polysaccharide biosynthetic process	GO:0003854//GO:0016491//GO:0050662//GO:0008831//GO:0016616//GO:0003824	3-beta-hydroxy-delta5-steroid dehydrogenase activity//oxidoreductase activity//coenzyme binding//dTDP-4-dehydrorhamnose reductase activity//oxidoreductase activity, acting on the CH-OH group of donors, NAD or NADP as acceptor//catalytic activity	--	--	KOG1201	Hydroxysteroid 17-beta dehydrogenase 11
c120774_g1	2704	UDP-glucuronic acid decarboxylase 1 [Morus notabilis]	Nicotiana tabacum UDP-glucuronate decarboxylase 1 mRNA, complete cds	--	--	--	--	Q9ZV36	1596	0	UDP-glucuronic acid decarboxylase 6 OS=Arabidopsis thaliana GN=UXS6 PE=2 SV=1	PF01370//PF04321//PF00106//PF01073//PF02719	NAD dependent epimerase/dehydratase family//RmlD substrate binding domain//short chain dehydrogenase//3-beta hydroxysteroid dehydrogenase/isomerase family//Polysaccharide biosynthesis protein	GO:0009058//GO:0006694//GO:0009225//GO:0008209//GO:0045226//GO:0044237//GO:0009117//GO:0008210//GO:0055114//GO:0030639//GO:0019872//GO:0008207//GO:0008152	biosynthetic process//steroid biosynthetic process//nucleotide-sugar metabolic process//androgen metabolic process//extracellular polysaccharide biosynthetic process//cellular metabolic process//nucleotide metabolic process//estrogen metabolic process//oxidation-reduction process//polyketide biosynthetic process//streptomycin biosynthetic process//C21-steroid hormone metabolic process//metabolic …	GO:0008831//GO:0003824//GO:0016616//GO:0003854//GO:0016491//GO:0050662	dTDP-4-dehydrorhamnose reductase activity//catalytic activity//oxidoreductase activity, acting on the CH-OH group of donors, NAD or NADP as acceptor//3-beta-hydroxy-delta5-steroid dehydrogenase activity//oxidoreductase activity//coenzyme binding	--	--	KOG1429	dTDP-glucose 4-6-dehydratase/UDP-glucuronic acid decarboxylase
c121625_g2	1263	UDP-glucuronic acid decarboxylase Uxs1p [Trichosporon asahii var. asahii CBS 2479] >gi|406695044|gb|EKC98359.1| UDP-glucuronic acid decarboxylase Uxs1p [Trichosporon asahii var. asahii CBS 8904]	Cryptococcus neoformans var. neoformans B-3501A hypothetical protein (CNBG2210) partial mRNA	K08678	UXS1	UDP-glucuronate decarboxylase	http://www.genome.jp/dbget-bin/www_bget?ko:K08678	Q8NBZ7	1128	8.61955e-150	UDP-glucuronic acid decarboxylase 1 OS=Homo sapiens GN=UXS1 PE=1 SV=1	PF01073//PF02719//PF01370//PF04321//PF00106	3-beta hydroxysteroid dehydrogenase/isomerase family//Polysaccharide biosynthesis protein//NAD dependent epimerase/dehydratase family//RmlD substrate binding domain//short chain dehydrogenase	GO:0008207//GO:0008152//GO:0008210//GO:0055114//GO:0030639//GO:0019872//GO:0044237//GO:0009117//GO:0008209//GO:0045226//GO:0009225//GO:0006694//GO:0009058	C21-steroid hormone metabolic process//metabolic process//estrogen metabolic process//oxidation-reduction process//polyketide biosynthetic process//streptomycin biosynthetic process//cellular metabolic process//nucleotide metabolic process//androgen metabolic process//extracellular polysaccharide biosynthetic process//nucleotide-sugar metabolic process//steroid biosynthetic process//biosynthetic …	GO:0016491//GO:0050662//GO:0003854//GO:0003824//GO:0016616//GO:0008831	oxidoreductase activity//coenzyme binding//3-beta-hydroxy-delta5-steroid dehydrogenase activity//catalytic activity//oxidoreductase activity, acting on the CH-OH group of donors, NAD or NADP as acceptor//dTDP-4-dehydrorhamnose reductase activity	--	--	KOG1429	dTDP-glucose 4-6-dehydratase/UDP-glucuronic acid decarboxylase
c122499_g1	2590	cinnamoyl-CoA reductase [Populus tomentosa] >gi|429326420|gb|AFZ78550.1| cinnamoyl-CoA reductase [Populus tomentosa]	Linum album mRNA for cinnamoyl-CoA reductase (ccr gene)	K09753	CCR	cinnamoyl-CoA reductase	http://www.genome.jp/dbget-bin/www_bget?ko:K09753	Q9S9N9	1276	4.47211e-167	Cinnamoyl-CoA reductase 1 OS=Arabidopsis thaliana GN=CCR1 PE=1 SV=1	PF05198//PF02719//PF01073//PF00106//PF01370	Translation initiation factor IF-3, N-terminal domain//Polysaccharide biosynthesis protein//3-beta hydroxysteroid dehydrogenase/isomerase family//short chain dehydrogenase//NAD dependent epimerase/dehydratase family	GO:0006694//GO:0009058//GO:0008209//GO:0006446//GO:0006413//GO:0044237//GO:0008152//GO:0008207//GO:0055114//GO:0008210	steroid biosynthetic process//biosynthetic process//androgen metabolic process//regulation of translational initiation//translational initiation//cellular metabolic process//metabolic process//C21-steroid hormone metabolic process//oxidation-reduction process//estrogen metabolic process	GO:0000166//GO:0016616//GO:0003824//GO:0050662//GO:0016491//GO:0003854//GO:0003743	nucleotide binding//oxidoreductase activity, acting on the CH-OH group of donors, NAD or NADP as acceptor//catalytic activity//coenzyme binding//oxidoreductase activity//3-beta-hydroxy-delta5-steroid dehydrogenase activity//translation initiation factor activity	GO:0005840	ribosome	KOG1502	Flavonol reductase/cinnamoyl-CoA reductase
c122686_g1	1638	hypothetical protein EUGRSUZ_H02683 [Eucalyptus grandis]	Anaeromyxobacter dehalogenans 2CP-C, complete genome	K08679	E5.1.3.6	UDP-glucuronate 4-epimerase	http://www.genome.jp/dbget-bin/www_bget?ko:K08679	Q9LIS3	1542	0	UDP-glucuronate 4-epimerase 6 OS=Arabidopsis thaliana GN=GAE6 PE=1 SV=1	PF08241//PF01073//PF02719//PF01370//PF00056//PF00106//PF04321	Methyltransferase domain//3-beta hydroxysteroid dehydrogenase/isomerase family//Polysaccharide biosynthesis protein//NAD dependent epimerase/dehydratase family//lactate/malate dehydrogenase, NAD binding domain//short chain dehydrogenase//RmlD substrate binding domain	GO:0009225//GO:0008209//GO:0045226//GO:0009058//GO:0006694//GO:0019872//GO:0055114//GO:0030639//GO:0008210//GO:0008152//GO:0008207//GO:0009117//GO:0044237	nucleotide-sugar metabolic process//androgen metabolic process//extracellular polysaccharide biosynthetic process//biosynthetic process//steroid biosynthetic process//streptomycin biosynthetic process//oxidation-reduction process//polyketide biosynthetic process//estrogen metabolic process//metabolic process//C21-steroid hormone metabolic process//nucleotide metabolic process//cellular metabolic …	GO:0016616//GO:0003824//GO:0008168//GO:0008831//GO:0003854//GO:0050662//GO:0016491	oxidoreductase activity, acting on the CH-OH group of donors, NAD or NADP as acceptor//catalytic activity//methyltransferase activity//dTDP-4-dehydrorhamnose reductase activity//3-beta-hydroxy-delta5-steroid dehydrogenase activity//coenzyme binding//oxidoreductase activity	--	--	KOG1371	UDP-glucose 4-epimerase/UDP-sulfoquinovose synthase
c123726_g1	4109	PREDICTED: sex determination protein tasselseed-2 [Vitis vinifera] >gi|296082281|emb|CBI21286.3| unnamed protein product [Vitis vinifera]	--	--	--	--	--	Q9SCU0	579	1.53683e-64	Short-chain dehydrogenase reductase 2a OS=Arabidopsis thaliana GN=SDR2a PE=3 SV=1	PF01073//PF01370//PF02362//PF00106	3-beta hydroxysteroid dehydrogenase/isomerase family//NAD dependent epimerase/dehydratase family//B3 DNA binding domain//short chain dehydrogenase	GO:0006694//GO:0044237//GO:0008152//GO:0008209//GO:0008207//GO:0055114//GO:0008210	steroid biosynthetic process//cellular metabolic process//metabolic process//androgen metabolic process//C21-steroid hormone metabolic process//oxidation-reduction process//estrogen metabolic process	GO:0050662//GO:0016491//GO:0003854//GO:0016616//GO:0003824//GO:0003677	coenzyme binding//oxidoreductase activity//3-beta-hydroxy-delta5-steroid dehydrogenase activity//oxidoreductase activity, acting on the CH-OH group of donors, NAD or NADP as acceptor//catalytic activity//DNA binding	--	--	KOG0725	Reductases with broad range of substrate specificities
c124521_g1	1931	calcium-binding EF hand family protein [Populus trichocarpa] >gi|550331621|gb|EEE87699.2| calcium-binding EF hand family protein [Populus trichocarpa]	--	--	--	--	--	--	--	--	--	PF13202//PF13405//PF01073//PF00036//PF13499	EF hand//EF-hand domain//3-beta hydroxysteroid dehydrogenase/isomerase family//EF hand//EF-hand domain pair	GO:0055114//GO:0008210//GO:0008209//GO:0008207//GO:0006694	oxidation-reduction process//estrogen metabolic process//androgen metabolic process//C21-steroid hormone metabolic process//steroid biosynthetic process	GO:0016616//GO:0003854//GO:0005509	oxidoreductase activity, acting on the CH-OH group of donors, NAD or NADP as acceptor//3-beta-hydroxy-delta5-steroid dehydrogenase activity//calcium ion binding	--	--	--	--
c124760_g1	1842	unnamed protein product [Vitis vinifera]	Rheum australe monodehydroascorbate reductase (MDAR) mRNA, complete cds	K08232	E1.6.5.4	monodehydroascorbate reductase (NADH)	http://www.genome.jp/dbget-bin/www_bget?ko:K08232	Q43497	1790	0	Monodehydroascorbate reductase OS=Solanum lycopersicum GN=AFRR PE=1 SV=1	PF01266//PF07992//PF00070//PF13241	FAD dependent oxidoreductase//Pyridine nucleotide-disulphide oxidoreductase//Pyridine nucleotide-disulphide oxidoreductase//Putative NAD(P)-binding	GO:0043903//GO:0009651//GO:0006779//GO:0009610//GO:0009753//GO:0019354//GO:0010043//GO:0009414//GO:0055114	regulation of symbiosis, encompassing mutualism through parasitism//response to salt stress//porphyrin-containing compound biosynthetic process//response to symbiotic fungus//response to jasmonic acid//siroheme biosynthetic process//response to zinc ion//response to water deprivation//oxidation-reduction process	GO:0016491//GO:0043115//GO:0050660	oxidoreductase activity//precorrin-2 dehydrogenase activity//flavin adenine dinucleotide binding	GO:0005829	cytosol	KOG1336	Monodehydroascorbate/ferredoxin reductase
c125297_g1	1349	PREDICTED: isoflavone reductase homolog [Prunus mume]	Vitis vinifera isoflavone reductase-like protein 5 (IFRL5), mRNA >gi|76559893|tpe|BN000710.1| TPA_inf: Vitis vinifera mRNA for isoflavone reductase-like protein 5 (ifrl5 gene)	--	--	--	--	E1U332	1186	6.96088e-160	Isoflavone reductase-like protein OS=Olea europaea PE=1 SV=1	PF01370//PF02558//PF01118//PF01113//PF03435//PF02254//PF00106//PF01073	NAD dependent epimerase/dehydratase family//Ketopantoate reductase PanE/ApbA//Semialdehyde dehydrogenase, NAD binding domain//Dihydrodipicolinate reductase, N-terminus//Saccharopine dehydrogenase//TrkA-N domain//short chain dehydrogenase//3-beta hydroxysteroid dehydrogenase/isomerase family	GO:0008152//GO:0009089//GO:0008207//GO:0055114//GO:0008210//GO:0044237//GO:0006813//GO:0008209//GO:0009085//GO:0006694//GO:0015940	metabolic process//lysine biosynthetic process via diaminopimelate//C21-steroid hormone metabolic process//oxidation-reduction process//estrogen metabolic process//cellular metabolic process//potassium ion transport//androgen metabolic process//lysine biosynthetic process//steroid biosynthetic process//pantothenate biosynthetic process	GO:0016491//GO:0050662//GO:0003854//GO:0051287//GO:0016616//GO:0003824//GO:0016620//GO:0008839//GO:0008677	oxidoreductase activity//coenzyme binding//3-beta-hydroxy-delta5-steroid dehydrogenase activity//NAD binding//oxidoreductase activity, acting on the CH-OH group of donors, NAD or NADP as acceptor//catalytic activity//oxidoreductase activity, acting on the aldehyde or oxo group of donors, NAD or NADP as acceptor//4-hydroxy-tetrahydrodipicolinate reductase//2-dehydropantoate 2-reductase activity	--	--	--	--
c125628_g1	774	hypothetical protein DOTSEDRAFT_127265 [Dothistroma septosporum NZE10]	--	--	--	--	--	O74482	319	3.30395e-33	Uncharacterized protein C1840.09 OS=Schizosaccharomyces pombe (strain 972 / ATCC 24843) GN=SPCC1840.09 PE=3 SV=1	PF01073//PF02719//PF01370//PF00106//PF04321	3-beta hydroxysteroid dehydrogenase/isomerase family//Polysaccharide biosynthesis protein//NAD dependent epimerase/dehydratase family//short chain dehydrogenase//RmlD substrate binding domain	GO:0006694//GO:0009058//GO:0008209//GO:0045226//GO:0009225//GO:0044237//GO:0009117//GO:0008207//GO:0008152//GO:0008210//GO:0019872//GO:0055114//GO:0030639	steroid biosynthetic process//biosynthetic process//androgen metabolic process//extracellular polysaccharide biosynthetic process//nucleotide-sugar metabolic process//cellular metabolic process//nucleotide metabolic process//C21-steroid hormone metabolic process//metabolic process//estrogen metabolic process//streptomycin biosynthetic process//oxidation-reduction process//polyketide biosynthetic …	GO:0008831//GO:0003824//GO:0016616//GO:0050662//GO:0016491//GO:0003854	dTDP-4-dehydrorhamnose reductase activity//catalytic activity//oxidoreductase activity, acting on the CH-OH group of donors, NAD or NADP as acceptor//coenzyme binding//oxidoreductase activity//3-beta-hydroxy-delta5-steroid dehydrogenase activity	--	--	KOG4288	Predicted oxidoreductase
c125787_g1	1838	--	--	--	--	--	--	--	--	--	--	PF01956//PF02161//PF15281//PF04145//PF05132//PF02724//PF05680//PF08496	Integral membrane protein DUF106//Progesterone receptor//Consortin C-terminus//Ctr copper transporter family//RNA polymerase III RPC4//CDC45-like protein//ATP synthase E chain//Peptidase family S49 N-terminal	GO:0006351//GO:0006825//GO:0006206//GO:0006270//GO:0035434//GO:0006355//GO:0043401//GO:0006383//GO:0042998//GO:0007165//GO:0006144//GO:0015992//GO:0015986	transcription, DNA-templated//copper ion transport//pyrimidine nucleobase metabolic process//DNA replication initiation//copper ion transmembrane transport//regulation of transcription, DNA-templated//steroid hormone mediated signaling pathway//transcription from RNA polymerase III promoter//positive regulation of Golgi to plasma membrane protein transport//signal transduction//purine nucleobase …	GO:0005375//GO:0003707//GO:0004252//GO:0003677//GO:0005496//GO:0015078//GO:0071253//GO:0003899	copper ion transmembrane transporter activity//steroid hormone receptor activity//serine-type endopeptidase activity//DNA binding//steroid binding//hydrogen ion transmembrane transporter activity//connexin binding//DNA-directed RNA polymerase activity	GO:0016021//GO:0005886//GO:0005730//GO:0016020//GO:0005802//GO:0000276//GO:0005666//GO:0005634	integral component of membrane//plasma membrane//nucleolus//membrane//trans-Golgi network//mitochondrial proton-transporting ATP synthase complex, coupling factor F(o)//DNA-directed RNA polymerase III complex//nucleus	--	--
c125787_g2	1888	--	--	--	--	--	--	--	--	--	--	PF01956//PF02724//PF02161//PF04145//PF04921//PF04088	Integral membrane protein DUF106//CDC45-like protein//Progesterone receptor//Ctr copper transporter family//XAP5, circadian clock regulator//Peroxin 13, N-terminal region	GO:0035434//GO:0006270//GO:0016560//GO:0006355//GO:0043401//GO:0007165//GO:0006825	copper ion transmembrane transport//DNA replication initiation//protein import into peroxisome matrix, docking//regulation of transcription, DNA-templated//steroid hormone mediated signaling pathway//signal transduction//copper ion transport	GO:0005496//GO:0005375//GO:0003677//GO:0003707	steroid binding//copper ion transmembrane transporter activity//DNA binding//steroid hormone receptor activity	GO:0005777//GO:0005634//GO:0016021//GO:0016020	peroxisome//nucleus//integral component of membrane//membrane	--	--
c127145_g1	1828	Transducin/WD40 repeat-like superfamily protein isoform 1 [Theobroma cacao] >gi|508717462|gb|EOY09359.1| Transducin/WD40 repeat-like superfamily protein isoform 1 [Theobroma cacao]	Populus trichocarpa predicted protein, mRNA	K08266	GBL	G protein beta subunit-like	http://www.genome.jp/dbget-bin/www_bget?ko:K08266	Q54D08	967	1.20927e-124	Protein LST8 homolog OS=Dictyostelium discoideum GN=lst8 PE=1 SV=1	PF00400//PF09265	WD domain, G-beta repeat//Cytokinin dehydrogenase 1, FAD and cytokinin binding	GO:0009690//GO:0055114	cytokinin metabolic process//oxidation-reduction process	GO:0019139//GO:0005515//GO:0050660	cytokinin dehydrogenase activity//protein binding//flavin adenine dinucleotide binding	--	--	KOG0315	G-protein beta subunit-like protein (contains WD40 repeats)
c127506_g2	458	GSK3/SHAGGY-LIKE protein KINASE 1 [Populus trichocarpa] >gi|222860469|gb|EEE98016.1| GSK3/SHAGGY-LIKE protein KINASE 1 [Populus trichocarpa]	--	K03083	GSK3B	glycogen synthase kinase 3 beta	http://www.genome.jp/dbget-bin/www_bget?ko:K03083	Q39011	293	3.09379e-30	Shaggy-related protein kinase eta OS=Arabidopsis thaliana GN=ASK7 PE=1 SV=2	PF00069	Protein kinase domain	GO:0009965//GO:0009069//GO:0009729//GO:0009825//GO:0009742//GO:0046827//GO:0009733//GO:0016310//GO:0006468	leaf morphogenesis//serine family amino acid metabolic process//detection of brassinosteroid stimulus//multidimensional cell growth//brassinosteroid mediated signaling pathway//positive regulation of protein export from nucleus//response to auxin//phosphorylation//protein phosphorylation	GO:0004674//GO:0005524//GO:0004672	protein serine/threonine kinase activity//ATP binding//protein kinase activity	GO:0005886	plasma membrane	KOG0658	Glycogen synthase kinase-3
c127510_g3	996	photosystem II subunit P-1 [Arabidopsis thaliana] >gi|18206371|sp|Q42029.2|PSBP1_ARATH RecName: Full=Oxygen-evolving enhancer protein 2-1, chloroplastic; Short=OEE2; AltName: Full=23 kDa subunit of oxygen evolving system of photosystem II; AltName: Full=23 kDa thylakoid membrane protein; AltName: Full=OEC 23 kDa subunit; Short=OEC23; Flags: Precursor [Arabidopsis thaliana] >gi|6692695|gb|AAF24829…	Arabidopsis thaliana photosystem II subunit P-1 mRNA, complete cds	K02717	psbP	photosystem II oxygen-evolving enhancer protein 2	http://www.genome.jp/dbget-bin/www_bget?ko:K02717	Q42029	1170	5.22583e-160	Oxygen-evolving enhancer protein 2-1, chloroplastic OS=Arabidopsis thaliana GN=PSBP1 PE=1 SV=2	PF01789//PF05757	PsbP//Oxygen evolving enhancer protein 3 (PsbQ)	GO:0010363//GO:0006612//GO:0010114//GO:0042742//GO:0010155//GO:0002831//GO:0043900//GO:0009867//GO:0031348//GO:0010310//GO:0009409//GO:0009773//GO:0006364//GO:0009697//GO:0019344//GO:0000165//GO:0010218//GO:0050832//GO:0009644//GO:0009657//GO:0015979//GO:0009744//GO:0010200//GO:0009595//GO:0009862//GO:0010207//GO:0009637	regulation of plant-type hypersensitive response//protein targeting to membrane//response to red light//defense response to bacterium//regulation of proton transport//regulation of response to biotic stimulus//regulation of multi-organism process//jasmonic acid mediated signaling pathway//negative regulation of defense response//regulation of hydrogen peroxide metabolic process//response to cold/…	GO:0008266//GO:0005509	poly(U) RNA binding//calcium ion binding	GO:0009570//GO:0009941//GO:0009543//GO:0048046//GO:0009654//GO:0009523//GO:0030095//GO:0019898	chloroplast stroma//chloroplast envelope//chloroplast thylakoid lumen//apoplast//photosystem II oxygen evolving complex//photosystem II//chloroplast photosystem II//extrinsic component of membrane	--	--
c127683_g1	395	Similar to Malate dehydrogenase, mitochondrial; acc. no. Q9Y7R8 [Pyronema omphalodes CBS 100304]	Myceliophthora thermophila ATCC 42464 hypothetical protein (MYCTH_2305575) mRNA, complete cds	K00026	MDH2	malate dehydrogenase	http://www.genome.jp/dbget-bin/www_bget?ko:K00026	Q9Y7R8	389	1.12511e-44	Malate dehydrogenase, mitochondrial OS=Schizosaccharomyces pombe (strain 972 / ATCC 24843) GN=MDH1 PE=3 SV=1	PF02882//PF00056//PF01073	Tetrahydrofolate dehydrogenase/cyclohydrolase, NAD(P)-binding domain//lactate/malate dehydrogenase, NAD binding domain//3-beta hydroxysteroid dehydrogenase/isomerase family	GO:0006694//GO:0009396//GO:0008210//GO:0055114//GO:0046487//GO:0008209//GO:0008207	steroid biosynthetic process//folic acid-containing compound biosynthetic process//estrogen metabolic process//oxidation-reduction process//glyoxylate metabolic process//androgen metabolic process//C21-steroid hormone metabolic process	GO:0003854//GO:0016491//GO:0004488//GO:0003824//GO:0016616	3-beta-hydroxy-delta5-steroid dehydrogenase activity//oxidoreductase activity//methylenetetrahydrofolate dehydrogenase (NADP+) activity//catalytic activity//oxidoreductase activity, acting on the CH-OH group of donors, NAD or NADP as acceptor	--	--	KOG1494	NAD-dependent malate dehydrogenase
c127683_g2	418	hypothetical protein SNOG_05974 [Phaeosphaeria nodorum SN15] >gi|160706863|gb|EAT87038.2| hypothetical protein SNOG_05974 [Phaeosphaeria nodorum SN15]	Picea glauca clone GQ03505_L04 mRNA sequence	K00026	MDH2	malate dehydrogenase	http://www.genome.jp/dbget-bin/www_bget?ko:K00026	Q9Y7R8	385	7.36589e-44	Malate dehydrogenase, mitochondrial OS=Schizosaccharomyces pombe (strain 972 / ATCC 24843) GN=MDH1 PE=3 SV=1	PF01073//PF01118//PF02882//PF00056	3-beta hydroxysteroid dehydrogenase/isomerase family//Semialdehyde dehydrogenase, NAD binding domain//Tetrahydrofolate dehydrogenase/cyclohydrolase, NAD(P)-binding domain//lactate/malate dehydrogenase, NAD binding domain	GO:0001302//GO:0008207//GO:0008210//GO:0009396//GO:0055114//GO:0006090//GO:0006099//GO:0008209//GO:0046487//GO:0019643//GO:0001300//GO:0006694//GO:0006108//GO:0044262	replicative cell aging//C21-steroid hormone metabolic process//estrogen metabolic process//folic acid-containing compound biosynthetic process//oxidation-reduction process//pyruvate metabolic process//tricarboxylic acid cycle//androgen metabolic process//glyoxylate metabolic process//reductive tricarboxylic acid cycle//chronological cell aging//steroid biosynthetic process//malate metabolic proce…	GO:0016491//GO:0051287//GO:0003854//GO:0003824//GO:0016616//GO:0003729//GO:0016620//GO:0004488//GO:0030060//GO:0000166	oxidoreductase activity//NAD binding//3-beta-hydroxy-delta5-steroid dehydrogenase activity//catalytic activity//oxidoreductase activity, acting on the CH-OH group of donors, NAD or NADP as acceptor//mRNA binding//oxidoreductase activity, acting on the aldehyde or oxo group of donors, NAD or NADP as acceptor//methylenetetrahydrofolate dehydrogenase (NADP+) activity//L-malate dehydrogenase activity…	GO:0005739	mitochondrion	KOG1494	NAD-dependent malate dehydrogenase
c127683_g3	486	malate dehydrogenase, NAD-dependent [Exophiala dermatitidis NIH/UT8656] >gi|378730838|gb|EHY57297.1| malate dehydrogenase, NAD-dependent [Exophiala dermatitidis NIH/UT8656]	--	K00026	MDH2	malate dehydrogenase	http://www.genome.jp/dbget-bin/www_bget?ko:K00026	P83778	322	1.79562e-34	Malate dehydrogenase, cytoplasmic OS=Candida albicans (strain SC5314 / ATCC MYA-2876) GN=MDH1 PE=1 SV=2	PF01073//PF02882//PF00056//PF05699	3-beta hydroxysteroid dehydrogenase/isomerase family//Tetrahydrofolate dehydrogenase/cyclohydrolase, NAD(P)-binding domain//lactate/malate dehydrogenase, NAD binding domain//hAT family C-terminal dimerisation region	GO:0006090//GO:0006099//GO:0008207//GO:0055114//GO:0009396//GO:0008210//GO:0006108//GO:0006694//GO:0044262//GO:0019643//GO:0046487//GO:0008209	pyruvate metabolic process//tricarboxylic acid cycle//C21-steroid hormone metabolic process//oxidation-reduction process//folic acid-containing compound biosynthetic process//estrogen metabolic process//malate metabolic process//steroid biosynthetic process//cellular carbohydrate metabolic process//reductive tricarboxylic acid cycle//glyoxylate metabolic process//androgen metabolic process	GO:0016491//GO:0003854//GO:0000166//GO:0016616//GO:0046983//GO:0003824//GO:0030060//GO:0004488	oxidoreductase activity//3-beta-hydroxy-delta5-steroid dehydrogenase activity//nucleotide binding//oxidoreductase activity, acting on the CH-OH group of donors, NAD or NADP as acceptor//protein dimerization activity//catalytic activity//L-malate dehydrogenase activity//methylenetetrahydrofolate dehydrogenase (NADP+) activity	--	--	KOG1494	NAD-dependent malate dehydrogenase
c127973_g1	1449	Rhamnose biosynthesis 1 [Theobroma cacao] >gi|508721636|gb|EOY13533.1| Rhamnose biosynthesis 1 [Theobroma cacao]	--	K12450	RHM	UDP-glucose 4,6-dehydratase	http://www.genome.jp/dbget-bin/www_bget?ko:K12450	Q9SYM5	1287	2.47792e-169	Probable rhamnose biosynthetic enzyme 1 OS=Arabidopsis thaliana GN=RHM1 PE=1 SV=1	PF01370//PF04321//PF00106//PF01073//PF02719	NAD dependent epimerase/dehydratase family//RmlD substrate binding domain//short chain dehydrogenase//3-beta hydroxysteroid dehydrogenase/isomerase family//Polysaccharide biosynthesis protein	GO:0009225//GO:0045226//GO:0008209//GO:0009058//GO:0006694//GO:0008210//GO:0030639//GO:0055114//GO:0019872//GO:0008207//GO:0008152//GO:0044237//GO:0009117	nucleotide-sugar metabolic process//extracellular polysaccharide biosynthetic process//androgen metabolic process//biosynthetic process//steroid biosynthetic process//estrogen metabolic process//polyketide biosynthetic process//oxidation-reduction process//streptomycin biosynthetic process//C21-steroid hormone metabolic process//metabolic process//cellular metabolic process//nucleotide metabolic …	GO:0003824//GO:0016616//GO:0008831//GO:0003854//GO:0050662//GO:0016491	catalytic activity//oxidoreductase activity, acting on the CH-OH group of donors, NAD or NADP as acceptor//dTDP-4-dehydrorhamnose reductase activity//3-beta-hydroxy-delta5-steroid dehydrogenase activity//coenzyme binding//oxidoreductase activity	--	--	KOG0747	Putative NAD+-dependent epimerases
c127991_g1	747	--	--	--	--	--	--	--	--	--	--	PF02159	Oestrogen receptor	GO:0043401//GO:0007165//GO:0006355	steroid hormone mediated signaling pathway//signal transduction//regulation of transcription, DNA-templated	GO:0005496//GO:0030284//GO:0003677	steroid binding//estrogen receptor activity//DNA binding	GO:0005634	nucleus	--	--
c12805_g1	263	NAD-dependent epimerase/dehydratase family protein [Acanthamoeba castellanii str. Neff] >gi|440791961|gb|ELR13193.1| NAD-dependent epimerase/dehydratase family protein [Acanthamoeba castellanii str. Neff]	--	--	--	--	--	--	--	--	--	PF01370//PF03945//PF01073	NAD dependent epimerase/dehydratase family//delta endotoxin, N-terminal domain//3-beta hydroxysteroid dehydrogenase/isomerase family	GO:0044237//GO:0006694//GO:0008210//GO:0055114//GO:0009405//GO:0008209//GO:0008207	cellular metabolic process//steroid biosynthetic process//estrogen metabolic process//oxidation-reduction process//pathogenesis//androgen metabolic process//C21-steroid hormone metabolic process	GO:0003854//GO:0050662//GO:0003824//GO:0016616	3-beta-hydroxy-delta5-steroid dehydrogenase activity//coenzyme binding//catalytic activity//oxidoreductase activity, acting on the CH-OH group of donors, NAD or NADP as acceptor	--	--	--	--
c128490_g1	2805	hypodontia, autosomal recessive (2) [Vitis vinifera] >gi|296085468|emb|CBI29200.3| unnamed protein product [Vitis vinifera] >gi|469657988|gb|AGH68823.1| ABA 8' hydroxylase 2 [Vitis vinifera]	Lactuca sativa LsABA8ox3 mRNA for ABA 8-oxidase, complete cds	K09843	E1.14.13.93	(+)-abscisic acid 8'-hydroxylase	http://www.genome.jp/dbget-bin/www_bget?ko:K09843	Q949P1	1152	7.1707e-146	Abscisic acid 8'-hydroxylase 1 OS=Arabidopsis thaliana GN=CYP707A1 PE=2 SV=1	PF00067	Cytochrome P450	GO:0006118//GO:0046345//GO:0009414//GO:0048838//GO:0009737//GO:0055114//GO:0009639//GO:0050832//GO:0030912//GO:0032940//GO:0022900	electron transport//abscisic acid catabolic process//response to water deprivation//release of seed from dormancy//response to abscisic acid//oxidation-reduction process//response to red or far red light//defense response to fungus//response to deep water//secretion by cell//electron transport chain	GO:0016705//GO:0010295//GO:0005506//GO:0009055//GO:0020037	oxidoreductase activity, acting on paired donors, with incorporation or reduction of molecular oxygen//(+)-abscisic acid 8'-hydroxylase activity//iron ion binding//electron carrier activity//heme binding	--	--	KOG0157	Cytochrome P450 CYP4/CYP19/CYP26 subfamilies
c129145_g1	857	14-3-3 protein 32kDa endonuclease [Populus trichocarpa] >gi|118482439|gb|ABK93142.1| unknown [Populus trichocarpa] >gi|222842797|gb|EEE80344.1| 14-3-3 protein 32kDa endonuclease [Populus trichocarpa]	Eutrema salsugineum 14-3-3-like protein GF14 Phi mRNA, complete cds	K06630	YWHAE	14-3-3 protein epsilon	http://www.genome.jp/dbget-bin/www_bget?ko:K06630	P46266	1029	1.89695e-139	14-3-3-like protein OS=Pisum sativum PE=2 SV=1	PF08439	Oligopeptidase F	GO:0046686//GO:0009742	response to cadmium ion//brassinosteroid mediated signaling pathway	GO:0019904//GO:0008237//GO:0008270	protein domain specific binding//metallopeptidase activity//zinc ion binding	GO:0005773//GO:0009507//GO:0005634//GO:0048046//GO:0005886//GO:0005829	vacuole//chloroplast//nucleus//apoplast//plasma membrane//cytosol	KOG0841	Multifunctional chaperone (14-3-3 family)
c129192_g1	1613	PREDICTED: uncharacterized protein At5g02240 [Prunus mume]	PREDICTED: Cucumis sativus uncharacterized LOC101212389 (LOC101212389), mRNA	--	--	--	--	O80934	1140	2.83353e-151	Uncharacterized protein At2g37660, chloroplastic OS=Arabidopsis thaliana GN=At2g37660 PE=1 SV=2	PF01370//PF01073//PF01113//PF02719//PF02254	NAD dependent epimerase/dehydratase family//3-beta hydroxysteroid dehydrogenase/isomerase family//Dihydrodipicolinate reductase, N-terminus//Polysaccharide biosynthesis protein//TrkA-N domain	GO:0006694//GO:0006813//GO:0009058//GO:0044237//GO:0009085//GO:0008207//GO:0008209//GO:0009089//GO:0008210//GO:0055114	steroid biosynthetic process//potassium ion transport//biosynthetic process//cellular metabolic process//lysine biosynthetic process//C21-steroid hormone metabolic process//androgen metabolic process//lysine biosynthetic process via diaminopimelate//estrogen metabolic process//oxidation-reduction process	GO:0050662//GO:0003854//GO:0003824//GO:0016616//GO:0008839	coenzyme binding//3-beta-hydroxy-delta5-steroid dehydrogenase activity//catalytic activity//oxidoreductase activity, acting on the CH-OH group of donors, NAD or NADP as acceptor//4-hydroxy-tetrahydrodipicolinate reductase	--	--	--	--
c129220_g1	1976	beta-1,4-N-acetylglucosaminyltransferase-like protein [Medicago truncatula]	Brassica rapa subsp. pekinensis clone KBrB017B11, complete sequence	K00737	MGAT3	beta-1,4-mannosyl-glycoprotein beta-1,4-N-acetylglucosaminyltransferase	http://www.genome.jp/dbget-bin/www_bget?ko:K00737	Q02527	167	7.279e-11	Beta-1,4-mannosyl-glycoprotein 4-beta-N-acetylglucosaminyltransferase OS=Rattus norvegicus GN=Mgat3 PE=1 SV=2	PF04724	Glycosyltransferase family 17	GO:0006355//GO:0009734//GO:0006487	regulation of transcription, DNA-templated//auxin-activated signaling pathway//protein N-linked glycosylation	GO:0003830//GO:0046983	beta-1,4-mannosylglycoprotein 4-beta-N-acetylglucosaminyltransferase activity//protein dimerization activity	GO:0005634//GO:0016020	nucleus//membrane	--	--
c129853_g1	1758	sugar transporter 1 [Arabidopsis thaliana] >gi|21542458|sp|P23586.2|STP1_ARATH RecName: Full=Sugar transport protein 1; AltName: Full=Glucose transporter; AltName: Full=Hexose transporter 1 [Arabidopsis thaliana] >gi|5734730|gb|AAD49995.1|AC007259_8 glucose transporter [Arabidopsis thaliana] >gi|15809962|gb|AAL06908.1| At1g11260/T28P6_18 [Arabidopsis thaliana] >gi|16604673|gb|AAL24129.1| putative…	Datisca glomerata mRNA for monosaccharide-H+ symporter (ht1 gene)	--	--	--	--	P23586	2014	0	Sugar transport protein 1 OS=Arabidopsis thaliana GN=STP1 PE=1 SV=2	PF00049//PF00083//PF07690	Insulin/IGF/Relaxin family//Sugar (and other) transporter//Major Facilitator Superfamily	GO:0015749//GO:0008643//GO:0009825//GO:0007165//GO:0031347//GO:0055085//GO:0009735//GO:0009627	monosaccharide transport//carbohydrate transport//multidimensional cell growth//signal transduction//regulation of defense response//transmembrane transport//response to cytokinin//systemic acquired resistance	GO:0022857//GO:0005351//GO:0015145//GO:0005179	transmembrane transporter activity//sugar:proton symporter activity//monosaccharide transmembrane transporter activity//hormone activity	GO:0016021//GO:0005576//GO:0005886//GO:0005773//GO:0009506//GO:0005634	integral component of membrane//extracellular region//plasma membrane//vacuole//plasmodesma//nucleus	KOG0254	Predicted transporter (major facilitator superfamily)
c129949_g1	1017	hypothetical protein NECHADRAFT_16178 [Nectria haematococca mpVI 77-13-4] >gi|256730082|gb|EEU43434.1| hypothetical protein NECHADRAFT_16178 [Nectria haematococca mpVI 77-13-4]	--	K01784	galE, GALE	UDP-glucose 4-epimerase	http://www.genome.jp/dbget-bin/www_bget?ko:K01784	Q9SN58	499	8.36681e-58	UDP-glucose 4-epimerase 5 OS=Arabidopsis thaliana GN=UGE5 PE=1 SV=3	PF01266//PF01370//PF00106//PF03721//PF01073//PF02719	FAD dependent oxidoreductase//NAD dependent epimerase/dehydratase family//short chain dehydrogenase//UDP-glucose/GDP-mannose dehydrogenase family, NAD binding domain//3-beta hydroxysteroid dehydrogenase/isomerase family//Polysaccharide biosynthesis protein	GO:0008209//GO:0008207//GO:0008152//GO:0008210//GO:0055114//GO:0006694//GO:0044237//GO:0009058	androgen metabolic process//C21-steroid hormone metabolic process//metabolic process//estrogen metabolic process//oxidation-reduction process//steroid biosynthetic process//cellular metabolic process//biosynthetic process	GO:0003824//GO:0016616//GO:0005488//GO:0050662//GO:0016491//GO:0051287//GO:0003854	catalytic activity//oxidoreductase activity, acting on the CH-OH group of donors, NAD or NADP as acceptor//binding//coenzyme binding//oxidoreductase activity//NAD binding//3-beta-hydroxy-delta5-steroid dehydrogenase activity	--	--	KOG1371	UDP-glucose 4-epimerase/UDP-sulfoquinovose synthase
c130716_g1	958	unknown [Populus trichocarpa] >gi|118485646|gb|ABK94673.1| unknown [Populus trichocarpa]	Ricinus communis trafficking protein particle complex subunit 6b, putative, mRNA	--	--	--	--	Q86SZ2	360	7.18244e-40	Trafficking protein particle complex subunit 6B OS=Homo sapiens GN=TRAPPC6B PE=1 SV=1	--	--	GO:0009737//GO:0048868	response to abscisic acid//pollen tube development	--	--	--	--	KOG3316	Transport protein particle (TRAPP) complex subunit
c131192_g1	707	--	--	--	--	--	--	--	--	--	--	PF05438	Thyrotropin-releasing hormone (TRH)	GO:0009755//GO:0007218	hormone-mediated signaling pathway//neuropeptide signaling pathway	GO:0005184	neuropeptide hormone activity	GO:0005576	extracellular region	--	--
c131541_g1	1665	PREDICTED: xanthoxin dehydrogenase-like [Malus domestica]	--	K09841	ABA2	xanthoxin dehydrogenase	http://www.genome.jp/dbget-bin/www_bget?ko:K09841	Q9C826	954	1.3107e-123	Xanthoxin dehydrogenase OS=Arabidopsis thaliana GN=ABA2 PE=1 SV=1	PF00106//PF01370//PF01073	short chain dehydrogenase//NAD dependent epimerase/dehydratase family//3-beta hydroxysteroid dehydrogenase/isomerase family	GO:0055114//GO:0008210//GO:0008152//GO:0008209//GO:0008207//GO:0044237//GO:0006694	oxidation-reduction process//estrogen metabolic process//metabolic process//androgen metabolic process//C21-steroid hormone metabolic process//cellular metabolic process//steroid biosynthetic process	GO:0016616//GO:0003824//GO:0003854//GO:0050662//GO:0016491	oxidoreductase activity, acting on the CH-OH group of donors, NAD or NADP as acceptor//catalytic activity//3-beta-hydroxy-delta5-steroid dehydrogenase activity//coenzyme binding//oxidoreductase activity	--	--	KOG0725	Reductases with broad range of substrate specificities
c132021_g1	521	PREDICTED: probable steroid reductase DET2 [Vitis vinifera] >gi|297740252|emb|CBI30434.3| unnamed protein product [Vitis vinifera]	--	K09591	DET2	steroid 5-alpha-reductase	http://www.genome.jp/dbget-bin/www_bget?ko:K09591	Q5K2N1	329	5.87684e-36	Steroid 5-alpha-reductase DET2 OS=Solanum lycopersicum GN=DET2 PE=1 SV=1	PF02544//PF01222	3-oxo-5-alpha-steroid 4-dehydrogenase//Ergosterol biosynthesis ERG4/ERG24 family	GO:0008210//GO:0055114//GO:0006699//GO:0008209//GO:0008202//GO:0006629	estrogen metabolic process//oxidation-reduction process//bile acid biosynthetic process//androgen metabolic process//steroid metabolic process//lipid metabolic process	GO:0003865//GO:0016627	3-oxo-5-alpha-steroid 4-dehydrogenase activity//oxidoreductase activity, acting on the CH-CH group of donors	GO:0016020//GO:0016021//GO:0005737	membrane//integral component of membrane//cytoplasm	KOG1638	Steroid reductase
c132352_g1	1214	malate dehydrogenase, NAD-dependent [Cladophialophora psammophila CBS 110553] >gi|589989282|gb|EXJ72040.1| malate dehydrogenase, NAD-dependent [Cladophialophora psammophila CBS 110553]	Paracoccidioides brasiliensis Pb01 malate dehydrogenase, mRNA	K00026	MDH2	malate dehydrogenase	http://www.genome.jp/dbget-bin/www_bget?ko:K00026	P83778	887	5.15198e-115	Malate dehydrogenase, cytoplasmic OS=Candida albicans (strain SC5314 / ATCC MYA-2876) GN=MDH1 PE=1 SV=2	PF01073//PF00056//PF02866//PF02056	3-beta hydroxysteroid dehydrogenase/isomerase family//lactate/malate dehydrogenase, NAD binding domain//lactate/malate dehydrogenase, alpha/beta C-terminal domain//Family 4 glycosyl hydrolase	GO:0008207//GO:0008209//GO:0055114//GO:0008210//GO:0006694//GO:0005975	C21-steroid hormone metabolic process//androgen metabolic process//oxidation-reduction process//estrogen metabolic process//steroid biosynthetic process//carbohydrate metabolic process	GO:0016616//GO:0004553//GO:0016491//GO:0003854	oxidoreductase activity, acting on the CH-OH group of donors, NAD or NADP as acceptor//hydrolase activity, hydrolyzing O-glycosyl compounds//oxidoreductase activity//3-beta-hydroxy-delta5-steroid dehydrogenase activity	--	--	KOG1494	NAD-dependent malate dehydrogenase
c132369_g1	1076	hypothetical protein AUEXF2481DRAFT_73628 [Aureobasidium subglaciale EXF-2481]	--	--	--	--	--	Q6ZDJ7	179	4.01067e-13	UDP-glucose 4-epimerase 2 OS=Oryza sativa subsp. japonica GN=UGE-2 PE=2 SV=1	PF00106//PF04321//PF01370//PF02719//PF00208//PF01073	short chain dehydrogenase//RmlD substrate binding domain//NAD dependent epimerase/dehydratase family//Polysaccharide biosynthesis protein//Glutamate/Leucine/Phenylalanine/Valine dehydrogenase//3-beta hydroxysteroid dehydrogenase/isomerase family	GO:0006694//GO:0006520//GO:0009058//GO:0008209//GO:0045226//GO:0009225//GO:0009117//GO:0044237//GO:0008152//GO:0008207//GO:0030639//GO:0055114//GO:0019872//GO:0008210	steroid biosynthetic process//cellular amino acid metabolic process//biosynthetic process//androgen metabolic process//extracellular polysaccharide biosynthetic process//nucleotide-sugar metabolic process//nucleotide metabolic process//cellular metabolic process//metabolic process//C21-steroid hormone metabolic process//polyketide biosynthetic process//oxidation-reduction process//streptomycin bi…	GO:0008831//GO:0016616//GO:0003824//GO:0050662//GO:0016491//GO:0003854	dTDP-4-dehydrorhamnose reductase activity//oxidoreductase activity, acting on the CH-OH group of donors, NAD or NADP as acceptor//catalytic activity//coenzyme binding//oxidoreductase activity//3-beta-hydroxy-delta5-steroid dehydrogenase activity	--	--	KOG1371	UDP-glucose 4-epimerase/UDP-sulfoquinovose synthase
c1323_g1	339	hypothetical protein NECHADRAFT_52062 [Nectria haematococca mpVI 77-13-4] >gi|256723616|gb|EEU36990.1| hypothetical protein NECHADRAFT_52062 [Nectria haematococca mpVI 77-13-4]	--	--	--	--	--	P52579	124	1.02323e-07	Isoflavone reductase homolog A622 OS=Nicotiana tabacum PE=2 SV=1	PF00106//PF02719//PF01073//PF01209//PF02571//PF04321//PF01370//PF02844//PF02254//PF03435//PF01113	short chain dehydrogenase//Polysaccharide biosynthesis protein//3-beta hydroxysteroid dehydrogenase/isomerase family//ubiE/COQ5 methyltransferase family//Precorrin-6x reductase CbiJ/CobK//RmlD substrate binding domain//NAD dependent epimerase/dehydratase family//Phosphoribosylglycinamide synthetase, N domain//TrkA-N domain//Saccharopine dehydrogenase//Dihydrodipicolinate reductase, N-terminus	GO:0009058//GO:0015994//GO:0009236//GO:0006694//GO:0009225//GO:0009085//GO:0045226//GO:0008209//GO:0009117//GO:0006813//GO:0044237//GO:0019872//GO:0055114//GO:0030639//GO:0006144//GO:0008210//GO:0009113//GO:0008152//GO:0008207//GO:0009089	biosynthetic process//chlorophyll metabolic process//cobalamin biosynthetic process//steroid biosynthetic process//nucleotide-sugar metabolic process//lysine biosynthetic process//extracellular polysaccharide biosynthetic process//androgen metabolic process//nucleotide metabolic process//potassium ion transport//cellular metabolic process//streptomycin biosynthetic process//oxidation-reduction pr…	GO:0008168//GO:0004637//GO:0008831//GO:0008839//GO:0016616//GO:0016994//GO:0003824//GO:0003854//GO:0050662//GO:0016491	methyltransferase activity//phosphoribosylamine-glycine ligase activity//dTDP-4-dehydrorhamnose reductase activity//4-hydroxy-tetrahydrodipicolinate reductase//oxidoreductase activity, acting on the CH-OH group of donors, NAD or NADP as acceptor//precorrin-6A reductase activity//catalytic activity//3-beta-hydroxy-delta5-steroid dehydrogenase activity//coenzyme binding//oxidoreductase activity	--	--	--	--
c132686_g1	443	UDP-glucose 4-epimerase [Sphaerulina musiva SO2202]	--	K01785	galM, GALM	aldose 1-epimerase	http://www.genome.jp/dbget-bin/www_bget?ko:K01784,K01785	Q553X7	378	9.55601e-43	UDP-glucose 4-epimerase OS=Dictyostelium discoideum GN=galE PE=1 SV=1	PF03721//PF02737//PF04321//PF01118//PF01266//PF01370//PF02719//PF01073//PF00106	UDP-glucose/GDP-mannose dehydrogenase family, NAD binding domain//3-hydroxyacyl-CoA dehydrogenase, NAD binding domain//RmlD substrate binding domain//Semialdehyde dehydrogenase, NAD binding domain//FAD dependent oxidoreductase//NAD dependent epimerase/dehydratase family//Polysaccharide biosynthesis protein//3-beta hydroxysteroid dehydrogenase/isomerase family//short chain dehydrogenase	GO:0008209//GO:0045226//GO:0006550//GO:0009225//GO:0006694//GO:0006631//GO:0006633//GO:0018874//GO:0009058//GO:0006574//GO:0008207//GO:0008152//GO:0008210//GO:0006552//GO:0030639//GO:0055114//GO:0019872//GO:0006568//GO:0044237//GO:0009117//GO:0006554	androgen metabolic process//extracellular polysaccharide biosynthetic process//isoleucine catabolic process//nucleotide-sugar metabolic process//steroid biosynthetic process//fatty acid metabolic process//fatty acid biosynthetic process//benzoate metabolic process//biosynthetic process//valine catabolic process//C21-steroid hormone metabolic process//metabolic process//estrogen metabolic process/…	GO:0003824//GO:0016616//GO:0016620//GO:0008831//GO:0003857//GO:0016491//GO:0050662//GO:0051287//GO:0003854	catalytic activity//oxidoreductase activity, acting on the CH-OH group of donors, NAD or NADP as acceptor//oxidoreductase activity, acting on the aldehyde or oxo group of donors, NAD or NADP as acceptor//dTDP-4-dehydrorhamnose reductase activity//3-hydroxyacyl-CoA dehydrogenase activity//oxidoreductase activity//coenzyme binding//NAD binding//3-beta-hydroxy-delta5-steroid dehydrogenase activity	--	--	KOG1371	UDP-glucose 4-epimerase/UDP-sulfoquinovose synthase
c132686_g2	1319	hypothetical protein DOTSEDRAFT_56111 [Dothistroma septosporum NZE10]	Aspergillus niger CBS 513.88 hypothetical protein, mRNA	K01785	galM, GALM	aldose 1-epimerase	http://www.genome.jp/dbget-bin/www_bget?ko:K01784,K01785	P04397	1016	5.61395e-129	Bifunctional protein GAL10 OS=Saccharomyces cerevisiae (strain ATCC 204508 / S288c) GN=GAL10 PE=1 SV=2	PF03721//PF04321//PF00959//PF01266//PF01370//PF02719//PF01073//PF00106	UDP-glucose/GDP-mannose dehydrogenase family, NAD binding domain//RmlD substrate binding domain//Phage lysozyme//FAD dependent oxidoreductase//NAD dependent epimerase/dehydratase family//Polysaccharide biosynthesis protein//3-beta hydroxysteroid dehydrogenase/isomerase family//short chain dehydrogenase	GO:0009225//GO:0008209//GO:0045226//GO:0009253//GO:0009058//GO:0016998//GO:0006694//GO:0008210//GO:0019872//GO:0055114//GO:0030639//GO:0008207//GO:0008152//GO:0044237//GO:0009117//GO:0005975	nucleotide-sugar metabolic process//androgen metabolic process//extracellular polysaccharide biosynthetic process//peptidoglycan catabolic process//biosynthetic process//cell wall macromolecule catabolic process//steroid biosynthetic process//estrogen metabolic process//streptomycin biosynthetic process//oxidation-reduction process//polyketide biosynthetic process//C21-steroid hormone metabolic p…	GO:0003824//GO:0016616//GO:0008831//GO:0051287//GO:0003854//GO:0003796//GO:0050662//GO:0016491	catalytic activity//oxidoreductase activity, acting on the CH-OH group of donors, NAD or NADP as acceptor//dTDP-4-dehydrorhamnose reductase activity//NAD binding//3-beta-hydroxy-delta5-steroid dehydrogenase activity//lysozyme activity//coenzyme binding//oxidoreductase activity	--	--	KOG1371	UDP-glucose 4-epimerase/UDP-sulfoquinovose synthase
c132896_g1	2787	PREDICTED: gibberellin receptor GID1B [Vitis vinifera]	--	K14493	GID1	gibberellin receptor GID1	http://www.genome.jp/dbget-bin/www_bget?ko:K14493	Q9LYC1	1233	1.26366e-159	Gibberellin receptor GID1B OS=Arabidopsis thaliana GN=GID1B PE=1 SV=1	PF07859//PF05090//PF01484	alpha/beta hydrolase fold//Vitamin K-dependent gamma-carboxylase//Nematode cuticle collagen N-terminal domain	GO:0008152//GO:0010325//GO:0009939//GO:0048444//GO:0017187	metabolic process//raffinose family oligosaccharide biosynthetic process//positive regulation of gibberellic acid mediated signaling pathway//floral organ morphogenesis//peptidyl-glutamic acid carboxylation	GO:0042302//GO:0008488//GO:0016787	structural constituent of cuticle//gamma-glutamyl carboxylase activity//hydrolase activity	--	--	KOG1515	Arylacetamide deacetylase
c132973_g1	3722	PREDICTED: uncharacterized protein LOC100248864 [Vitis vinifera]	PREDICTED: Glycine max uncharacterized protein LOC100794534 (LOC100794534), mRNA	--	--	--	--	Q9C516	1571	0	Extra-large guanine nucleotide-binding protein 3 OS=Arabidopsis thaliana GN=XLG3 PE=1 SV=1	PF03029//PF00503//PF00025	Conserved hypothetical ATP binding protein//G-protein alpha subunit//ADP-ribosylation factor family	GO:0007186//GO:0009652//GO:0009750//GO:0009744//GO:2000067//GO:0009723//GO:0007165//GO:0010555//GO:0009630//GO:0009737//GO:0009749	G-protein coupled receptor signaling pathway//thigmotropism//response to fructose//response to sucrose//regulation of root morphogenesis//response to ethylene//signal transduction//response to mannitol//gravitropism//response to abscisic acid//response to glucose	GO:0000166//GO:0004871//GO:0031683//GO:0019001//GO:0003924//GO:0005525	nucleotide binding//signal transducer activity//G-protein beta/gamma-subunit complex binding//guanyl nucleotide binding//GTPase activity//GTP binding	GO:0005634	nucleus	KOG0082	G-protein alpha subunit (small G protein superfamily)
c133175_g1	1245	PREDICTED: bifunctional dihydroflavonol 4-reductase/flavanone 4-reductase [Vitis vinifera] >gi|297745605|emb|CBI40770.3| unnamed protein product [Vitis vinifera]	--	--	--	--	--	Q9S9N9	521	4.19468e-60	Cinnamoyl-CoA reductase 1 OS=Arabidopsis thaliana GN=CCR1 PE=1 SV=1	PF02719//PF01073//PF04321//PF00106//PF01370	Polysaccharide biosynthesis protein//3-beta hydroxysteroid dehydrogenase/isomerase family//RmlD substrate binding domain//short chain dehydrogenase//NAD dependent epimerase/dehydratase family	GO:0006694//GO:0009058//GO:0008209//GO:0045226//GO:0009225//GO:0009117//GO:0044237//GO:0008152//GO:0008207//GO:0030639//GO:0055114//GO:0019872//GO:0008210	steroid biosynthetic process//biosynthetic process//androgen metabolic process//extracellular polysaccharide biosynthetic process//nucleotide-sugar metabolic process//nucleotide metabolic process//cellular metabolic process//metabolic process//C21-steroid hormone metabolic process//polyketide biosynthetic process//oxidation-reduction process//streptomycin biosynthetic process//estrogen metabolic …	GO:0008831//GO:0000166//GO:0016616//GO:0003824//GO:0050662//GO:0016491//GO:0003854	dTDP-4-dehydrorhamnose reductase activity//nucleotide binding//oxidoreductase activity, acting on the CH-OH group of donors, NAD or NADP as acceptor//catalytic activity//coenzyme binding//oxidoreductase activity//3-beta-hydroxy-delta5-steroid dehydrogenase activity	--	--	KOG1502	Flavonol reductase/cinnamoyl-CoA reductase
c133300_g1	2148	unnamed protein product [Vitis vinifera]	Vitis vinifera mitogen-activated protein kinase kinase kinase (MAP3K), mRNA >gi|42540754|gb|AY461710.1| Vitis vinifera mitogen-activated protein kinase kinase kinase (MAP3K) mRNA, complete cds	--	--	--	--	Q40541	1152	1.86498e-145	Mitogen-activated protein kinase kinase kinase NPK1 OS=Nicotiana tabacum GN=NPK1 PE=1 SV=1	PF00104//PF00069//PF07714	Ligand-binding domain of nuclear hormone receptor//Protein kinase domain//Protein tyrosine kinase	GO:0043401//GO:0007165//GO:0006468//GO:0006355	steroid hormone mediated signaling pathway//signal transduction//protein phosphorylation//regulation of transcription, DNA-templated	GO:0003707//GO:0005524//GO:0004672//GO:0003700	steroid hormone receptor activity//ATP binding//protein kinase activity//sequence-specific DNA binding transcription factor activity	GO:0005667//GO:0005634	transcription factor complex//nucleus	KOG0198	MEKK and related serine/threonine protein kinases
c133646_g1	2238	hypothetical protein PRUPE_ppa006565mg [Prunus persica] >gi|462396459|gb|EMJ02258.1| hypothetical protein PRUPE_ppa006565mg [Prunus persica]	PREDICTED: Solanum lycopersicum uncharacterized LOC101252442, transcript variant 2 (LOC101252442), mRNA	--	--	--	--	P48279	843	3.0216e-104	Uncharacterized protein ycf39 OS=Cyanophora paradoxa GN=ycf39 PE=3 SV=1	PF02254//PF01073//PF04321//PF00106//PF01370	TrkA-N domain//3-beta hydroxysteroid dehydrogenase/isomerase family//RmlD substrate binding domain//short chain dehydrogenase//NAD dependent epimerase/dehydratase family	GO:0009225//GO:0008209//GO:0045226//GO:0006694//GO:0019872//GO:0055114//GO:0030639//GO:0008210//GO:0008152//GO:0008207//GO:0009117//GO:0006813//GO:0044237	nucleotide-sugar metabolic process//androgen metabolic process//extracellular polysaccharide biosynthetic process//steroid biosynthetic process//streptomycin biosynthetic process//oxidation-reduction process//polyketide biosynthetic process//estrogen metabolic process//metabolic process//C21-steroid hormone metabolic process//nucleotide metabolic process//potassium ion transport//cellular metabol…	GO:0016616//GO:0003824//GO:0008831//GO:0003854//GO:0016491//GO:0050662	oxidoreductase activity, acting on the CH-OH group of donors, NAD or NADP as acceptor//catalytic activity//dTDP-4-dehydrorhamnose reductase activity//3-beta-hydroxy-delta5-steroid dehydrogenase activity//oxidoreductase activity//coenzyme binding	--	--	--	--
c134132_g1	1599	cinnamyl-alcohol dehydrogenase family protein [Populus trichocarpa] >gi|222850487|gb|EEE88034.1| cinnamyl-alcohol dehydrogenase family protein [Populus trichocarpa]	Quercus suber NADPH-dependent cinnamyl alcohol dehydrogenase (CAD1) mRNA, complete cds	--	--	--	--	Q9S9N9	689	1.62372e-83	Cinnamoyl-CoA reductase 1 OS=Arabidopsis thaliana GN=CCR1 PE=1 SV=1	PF01073//PF02719//PF01370//PF00106	3-beta hydroxysteroid dehydrogenase/isomerase family//Polysaccharide biosynthesis protein//NAD dependent epimerase/dehydratase family//short chain dehydrogenase	GO:0008210//GO:0055114//GO:0008209//GO:0008207//GO:0008152//GO:0044237//GO:0009058//GO:0006694	estrogen metabolic process//oxidation-reduction process//androgen metabolic process//C21-steroid hormone metabolic process//metabolic process//cellular metabolic process//biosynthetic process//steroid biosynthetic process	GO:0003824//GO:0016616//GO:0003854//GO:0000166//GO:0016491//GO:0050662	catalytic activity//oxidoreductase activity, acting on the CH-OH group of donors, NAD or NADP as acceptor//3-beta-hydroxy-delta5-steroid dehydrogenase activity//nucleotide binding//oxidoreductase activity//coenzyme binding	--	--	KOG1502	Flavonol reductase/cinnamoyl-CoA reductase
c134181_g1	1439	PREDICTED: anthocyanidin reductase-like [Pyrus x bretschneideri] >gi|694311739|ref|XP_009359330.1| PREDICTED: anthocyanidin reductase-like [Pyrus x bretschneideri] >gi|694446325|ref|XP_009349535.1| PREDICTED: anthocyanidin reductase-like [Pyrus x bretschneideri]	--	K15891	FLDH	farnesol dehydrogenase	http://www.genome.jp/dbget-bin/www_bget?ko:K15891	P73212	317	4.92706e-31	Putative dihydroflavonol-4-reductase OS=Synechocystis sp. (strain PCC 6803 / Kazusa) GN=dfrA PE=3 SV=1	PF02719//PF06936//PF01073//PF04321//PF01118//PF00106//PF01370	Polysaccharide biosynthesis protein//Selenoprotein S (SelS)//3-beta hydroxysteroid dehydrogenase/isomerase family//RmlD substrate binding domain//Semialdehyde dehydrogenase, NAD binding domain//short chain dehydrogenase//NAD dependent epimerase/dehydratase family	GO:0009225//GO:0008209//GO:0045226//GO:0009058//GO:0006886//GO:0006694//GO:0008210//GO:0030639//GO:0055114//GO:0019872//GO:0008207//GO:0008152//GO:0044237//GO:0009117	nucleotide-sugar metabolic process//androgen metabolic process//extracellular polysaccharide biosynthetic process//biosynthetic process//intracellular protein transport//steroid biosynthetic process//estrogen metabolic process//polyketide biosynthetic process//oxidation-reduction process//streptomycin biosynthetic process//C21-steroid hormone metabolic process//metabolic process//cellular metabol…	GO:0016620//GO:0008430//GO:0003824//GO:0016616//GO:0008831//GO:0051287//GO:0003854//GO:0016491//GO:0050662	oxidoreductase activity, acting on the aldehyde or oxo group of donors, NAD or NADP as acceptor//selenium binding//catalytic activity//oxidoreductase activity, acting on the CH-OH group of donors, NAD or NADP as acceptor//dTDP-4-dehydrorhamnose reductase activity//NAD binding//3-beta-hydroxy-delta5-steroid dehydrogenase activity//oxidoreductase activity//coenzyme binding	GO:0030176	integral component of endoplasmic reticulum membrane	KOG1502	Flavonol reductase/cinnamoyl-CoA reductase
c134202_g1	1854	putative dihydroflavonol 4-reductase [Vitis bellula]	--	K13082	DFR	bifunctional dihydroflavonol 4-reductase/flavanone 4-reductase	http://www.genome.jp/dbget-bin/www_bget?ko:K13082	P51110	1225	8.31072e-163	Dihydroflavonol-4-reductase OS=Vitis vinifera GN=DFR PE=1 SV=1	PF01073//PF00056//PF01370//PF02882//PF00106	3-beta hydroxysteroid dehydrogenase/isomerase family//lactate/malate dehydrogenase, NAD binding domain//NAD dependent epimerase/dehydratase family//Tetrahydrofolate dehydrogenase/cyclohydrolase, NAD(P)-binding domain//short chain dehydrogenase	GO:0008207//GO:0008152//GO:0008210//GO:0009396//GO:0055114//GO:0044237//GO:0008209//GO:0046487//GO:0006694	C21-steroid hormone metabolic process//metabolic process//estrogen metabolic process//folic acid-containing compound biosynthetic process//oxidation-reduction process//cellular metabolic process//androgen metabolic process//glyoxylate metabolic process//steroid biosynthetic process	GO:0005488//GO:0016491//GO:0050662//GO:0003854//GO:0003824//GO:0016616//GO:0004488	binding//oxidoreductase activity//coenzyme binding//3-beta-hydroxy-delta5-steroid dehydrogenase activity//catalytic activity//oxidoreductase activity, acting on the CH-OH group of donors, NAD or NADP as acceptor//methylenetetrahydrofolate dehydrogenase (NADP+) activity	--	--	KOG1502	Flavonol reductase/cinnamoyl-CoA reductase
c134670_g1	2248	diminuto family protein [Populus trichocarpa] >gi|224098858|ref|XP_002311294.1| hypothetical protein POPTR_0008s08440g [Populus trichocarpa] >gi|222851035|gb|EEE88582.1| diminuto family protein [Populus trichocarpa] >gi|222851114|gb|EEE88661.1| hypothetical protein POPTR_0008s08440g [Populus trichocarpa]	Populus trichocarpa predicted protein, mRNA	K09828	DHCR24	delta24-sterol reductase	http://www.genome.jp/dbget-bin/www_bget?ko:K09828	P93472	2500	0	Delta(24)-sterol reductase OS=Pisum sativum GN=DIM PE=1 SV=1	PF06221//PF01565	Putative zinc finger motif, C2HC5-type//FAD binding domain	GO:0006040//GO:0006355//GO:0009826//GO:0016132//GO:0055114//GO:0009416	amino sugar metabolic process//regulation of transcription, DNA-templated//unidimensional cell growth//brassinosteroid biosynthetic process//oxidation-reduction process//response to light stimulus	GO:0016491//GO:0008762//GO:0008270//GO:0005516//GO:0050660	oxidoreductase activity//UDP-N-acetylmuramate dehydrogenase activity//zinc ion binding//calmodulin binding//flavin adenine dinucleotide binding	GO:0005773//GO:0005634//GO:0016021//GO:0005886	vacuole//nucleus//integral component of membrane//plasma membrane	KOG1262	FAD-binding protein DIMINUTO
c134987_g1	2009	METHIONINE AMINOPEPTIDASE 1D family protein [Populus trichocarpa] >gi|222855913|gb|EEE93460.1| METHIONINE AMINOPEPTIDASE 1D family protein [Populus trichocarpa]	PREDICTED: Vitis vinifera methionine aminopeptidase 1D (MAP1D), mRNA	K01265	E3.4.11.18, map	methionyl aminopeptidase	http://www.genome.jp/dbget-bin/www_bget?ko:K01265	Q9FV50	1205	7.94393e-159	Methionine aminopeptidase 1D, chloroplastic/mitochondrial OS=Arabidopsis thaliana GN=MAP1D PE=2 SV=1	--	--	GO:0009737//GO:0009987//GO:0006508	response to abscisic acid//cellular process//proteolysis	GO:0008235//GO:0004177//GO:0046872	metalloexopeptidase activity//aminopeptidase activity//metal ion binding	--	--	KOG2738	Putative methionine aminopeptidase
c135229_g1	1425	cinnamoyl-CoA reductase [Camellia oleifera]	Solanum tuberosum clone 057A12 putative cinnamoyl-CoA reductase-like protein mRNA, complete cds	--	--	--	--	Q9S9N9	621	2.8764e-74	Cinnamoyl-CoA reductase 1 OS=Arabidopsis thaliana GN=CCR1 PE=1 SV=1	PF02719//PF01073//PF00106//PF01370	Polysaccharide biosynthesis protein//3-beta hydroxysteroid dehydrogenase/isomerase family//short chain dehydrogenase//NAD dependent epimerase/dehydratase family	GO:0009811//GO:0008209//GO:0009809//GO:0009058//GO:0006694//GO:0008210//GO:0055114//GO:0008207//GO:0008152//GO:0044237//GO:0009805	stilbene biosynthetic process//androgen metabolic process//lignin biosynthetic process//biosynthetic process//steroid biosynthetic process//estrogen metabolic process//oxidation-reduction process//C21-steroid hormone metabolic process//metabolic process//cellular metabolic process//coumarin biosynthetic process	GO:0003824//GO:0016616//GO:0016621//GO:0000166//GO:0003854//GO:0050662//GO:0016491	catalytic activity//oxidoreductase activity, acting on the CH-OH group of donors, NAD or NADP as acceptor//cinnamoyl-CoA reductase activity//nucleotide binding//3-beta-hydroxy-delta5-steroid dehydrogenase activity//coenzyme binding//oxidoreductase activity	--	--	KOG1502	Flavonol reductase/cinnamoyl-CoA reductase
c135603_g2	751	hypothetical protein DOTSEDRAFT_72363 [Dothistroma septosporum NZE10]	Pichia pastoris CBS 7435 chromosome 2, complete replicon sequence	K00026	MDH2	malate dehydrogenase	http://www.genome.jp/dbget-bin/www_bget?ko:K00026	Q5NVR2	692	6.76596e-88	Malate dehydrogenase, mitochondrial OS=Pongo abelii GN=MDH2 PE=2 SV=1	PF02882//PF02866//PF02056//PF00056//PF01073	Tetrahydrofolate dehydrogenase/cyclohydrolase, NAD(P)-binding domain//lactate/malate dehydrogenase, alpha/beta C-terminal domain//Family 4 glycosyl hydrolase//lactate/malate dehydrogenase, NAD binding domain//3-beta hydroxysteroid dehydrogenase/isomerase family	GO:0046487//GO:0008209//GO:0008207//GO:0055114//GO:0008210//GO:0009396//GO:0006694//GO:0005975	glyoxylate metabolic process//androgen metabolic process//C21-steroid hormone metabolic process//oxidation-reduction process//estrogen metabolic process//folic acid-containing compound biosynthetic process//steroid biosynthetic process//carbohydrate metabolic process	GO:0016616//GO:0003824//GO:0004488//GO:0004553//GO:0016491//GO:0003854	oxidoreductase activity, acting on the CH-OH group of donors, NAD or NADP as acceptor//catalytic activity//methylenetetrahydrofolate dehydrogenase (NADP+) activity//hydrolase activity, hydrolyzing O-glycosyl compounds//oxidoreductase activity//3-beta-hydroxy-delta5-steroid dehydrogenase activity	--	--	KOG1494	NAD-dependent malate dehydrogenase
c135802_g1	1725	PREDICTED: cannabidiolic acid synthase-like [Nicotiana tomentosiformis]	--	--	--	--	--	P93479	927	6.26768e-116	Reticuline oxidase OS=Papaver somniferum GN=BBE1 PE=3 SV=1	PF08031//PF09265//PF01565//PF02783	Berberine and berberine like//Cytokinin dehydrogenase 1, FAD and cytokinin binding//FAD binding domain//Methyl-coenzyme M reductase beta subunit, N-terminal domain	GO:0009690//GO:0006040//GO:0055114//GO:0046656	cytokinin metabolic process//amino sugar metabolic process//oxidation-reduction process//folic acid biosynthetic process	GO:0008762//GO:0016491//GO:0050524//GO:0019139//GO:0050660	UDP-N-acetylmuramate dehydrogenase activity//oxidoreductase activity//coenzyme-B sulfoethylthiotransferase activity//cytokinin dehydrogenase activity//flavin adenine dinucleotide binding	--	--	--	--
c136194_g1	1163	PREDICTED: uncharacterized protein At1g32220, chloroplastic-like isoform X1 [Malus domestica]	--	--	--	--	--	Q9FVR6	483	1.61813e-55	Uncharacterized protein At1g32220, chloroplastic OS=Arabidopsis thaliana GN=At1g32220 PE=2 SV=1	PF01370//PF04321//PF01073//PF02719	NAD dependent epimerase/dehydratase family//RmlD substrate binding domain//3-beta hydroxysteroid dehydrogenase/isomerase family//Polysaccharide biosynthesis protein	GO:0008210//GO:0055114//GO:0030639//GO:0019872//GO:0008207//GO:0044237//GO:0009117//GO:0009225//GO:0045226//GO:0008209//GO:0009058//GO:0006694	estrogen metabolic process//oxidation-reduction process//polyketide biosynthetic process//streptomycin biosynthetic process//C21-steroid hormone metabolic process//cellular metabolic process//nucleotide metabolic process//nucleotide-sugar metabolic process//extracellular polysaccharide biosynthetic process//androgen metabolic process//biosynthetic process//steroid biosynthetic process	GO:0003854//GO:0050662//GO:0003824//GO:0016616//GO:0008831	3-beta-hydroxy-delta5-steroid dehydrogenase activity//coenzyme binding//catalytic activity//oxidoreductase activity, acting on the CH-OH group of donors, NAD or NADP as acceptor//dTDP-4-dehydrorhamnose reductase activity	--	--	KOG4288	Predicted oxidoreductase
c136286_g1	2759	CBL-interacting protein kinase 16 [Vitis vinifera] >gi|229609833|gb|ACQ83532.1| CBL-interacting protein kinase 16 [Vitis vinifera]	PREDICTED: Metaseiulus occidentalis serine/threonine-protein kinase Chk1-like (LOC100903136), mRNA	K07198	PRKAA, AMPK	5'-AMP-activated protein kinase, catalytic alpha subunit	http://www.genome.jp/dbget-bin/www_bget?ko:K07198	Q9LWM4	1557	0	CBL-interacting protein kinase 5 OS=Oryza sativa subsp. japonica GN=CIPK5 PE=2 SV=1	PF03822//PF07714//PF00069//PF06293	NAF domain//Protein tyrosine kinase//Protein kinase domain//Lipopolysaccharide kinase (Kdo/WaaP) family	GO:0006468//GO:0016310//GO:0009737//GO:0009103//GO:0009069//GO:0007165	protein phosphorylation//phosphorylation//response to abscisic acid//lipopolysaccharide biosynthetic process//serine family amino acid metabolic process//signal transduction	GO:0005524//GO:0004672//GO:0016773//GO:0004674	ATP binding//protein kinase activity//phosphotransferase activity, alcohol group as acceptor//protein serine/threonine kinase activity	GO:0016020	membrane	KOG0583	Serine/threonine protein kinase
c136388_g1	4283	alpha-glucosidase, putative [Ricinus communis] >gi|223528753|gb|EEF30763.1| alpha-glucosidase, putative [Ricinus communis]	PREDICTED: Glycine max alpha-xylosidase-like (LOC100808526), mRNA	K15925	XYL1	alpha-D-xyloside xylohydrolase	http://www.genome.jp/dbget-bin/www_bget?ko:K15925	Q9S7Y7	3330	0	Alpha-xylosidase 1 OS=Arabidopsis thaliana GN=XYL1 PE=1 SV=1	PF01073//PF05198//PF02719//PF01055//PF01370//PF02950//PF00106	3-beta hydroxysteroid dehydrogenase/isomerase family//Translation initiation factor IF-3, N-terminal domain//Polysaccharide biosynthesis protein//Glycosyl hydrolases family 31//NAD dependent epimerase/dehydratase family//Conotoxin//short chain dehydrogenase	GO:0008152//GO:0008207//GO:0055114//GO:0008210//GO:0005975//GO:0006413//GO:0044237//GO:0009405//GO:0008209//GO:0006446//GO:0006694//GO:0006810//GO:0009058	metabolic process//C21-steroid hormone metabolic process//oxidation-reduction process//estrogen metabolic process//carbohydrate metabolic process//translational initiation//cellular metabolic process//pathogenesis//androgen metabolic process//regulation of translational initiation//steroid biosynthetic process//transport//biosynthetic process	GO:0003743//GO:0004553//GO:0050662//GO:0016491//GO:0008200//GO:0003854//GO:0030246//GO:0016616//GO:0032450//GO:0003824	translation initiation factor activity//hydrolase activity, hydrolyzing O-glycosyl compounds//coenzyme binding//oxidoreductase activity//ion channel inhibitor activity//3-beta-hydroxy-delta5-steroid dehydrogenase activity//carbohydrate binding//oxidoreductase activity, acting on the CH-OH group of donors, NAD or NADP as acceptor//maltose alpha-glucosidase activity//catalytic activity	GO:0005840//GO:0005576	ribosome//extracellular region	KOG1065	Maltase glucoamylase and related hydrolases, glycosyl hydrolase family 31
c136508_g1	1460	PREDICTED: auxin-induced protein 5NG4-like [Vitis vinifera]	Arabidopsis lyrata subsp. lyrata nodulin MtN21 family protein, mRNA	--	--	--	--	Q94AP3	1333	3.46916e-180	Protein WALLS ARE THIN 1 OS=Arabidopsis thaliana GN=WAT1 PE=1 SV=1	PF00892	EamA-like transporter family	GO:0009834//GO:0090358//GO:0090355//GO:0009826	secondary cell wall biogenesis//positive regulation of tryptophan metabolic process//positive regulation of auxin metabolic process//unidimensional cell growth	--	--	GO:0005886//GO:0016020//GO:0009705	plasma membrane//membrane//plant-type vacuole membrane	--	--
c136512_g1	1728	hypothetical protein POPTR_0004s12470g [Populus trichocarpa] >gi|550340899|gb|EEE85891.2| hypothetical protein POPTR_0004s12470g [Populus trichocarpa]	Populus trichocarpa predicted protein, mRNA	--	--	--	--	Q8LGI2	1509	0	Probable mitochondrial saccharopine dehydrogenase-like oxidoreductase At5g39410 OS=Arabidopsis thaliana GN=At5g39410 PE=1 SV=2	PF01370//PF01073//PF03435	NAD dependent epimerase/dehydratase family//3-beta hydroxysteroid dehydrogenase/isomerase family//Saccharopine dehydrogenase	GO:0006694//GO:0044237//GO:0008209//GO:0008207//GO:0008210//GO:0055114	steroid biosynthetic process//cellular metabolic process//androgen metabolic process//C21-steroid hormone metabolic process//estrogen metabolic process//oxidation-reduction process	GO:0016491//GO:0050662//GO:0003854//GO:0003824//GO:0016616	oxidoreductase activity//coenzyme binding//3-beta-hydroxy-delta5-steroid dehydrogenase activity//catalytic activity//oxidoreductase activity, acting on the CH-OH group of donors, NAD or NADP as acceptor	--	--	KOG2733	Uncharacterized membrane protein
c137000_g4	1754	PREDICTED: dihydroflavonol-4-reductase [Vitis vinifera] >gi|296089143|emb|CBI38846.3| unnamed protein product [Vitis vinifera]	--	--	--	--	--	--	--	--	--	--	--	GO:0044711//GO:0016131//GO:0044249//GO:1901362	single-organism biosynthetic process//brassinosteroid metabolic process//cellular biosynthetic process//organic cyclic compound biosynthetic process	GO:0005488	binding	--	--	--	--
c137067_g1	1391	--	--	--	--	--	--	--	--	--	--	PF02159	Oestrogen receptor	GO:0006355//GO:0007165//GO:0043401	regulation of transcription, DNA-templated//signal transduction//steroid hormone mediated signaling pathway	GO:0003677//GO:0030284//GO:0005496	DNA binding//estrogen receptor activity//steroid binding	GO:0005634	nucleus	--	--
c137105_g1	1892	Cytokinin oxidase/dehydrogenase 1 isoform 1 [Theobroma cacao] >gi|590635412|ref|XP_007028627.1| Cytokinin oxidase/dehydrogenase 1 isoform 1 [Theobroma cacao] >gi|508717231|gb|EOY09128.1| Cytokinin oxidase/dehydrogenase 1 isoform 1 [Theobroma cacao] >gi|508717232|gb|EOY09129.1| Cytokinin oxidase/dehydrogenase 1 isoform 1 [Theobroma cacao]	--	K00279	CKX	cytokinin dehydrogenase	http://www.genome.jp/dbget-bin/www_bget?ko:K00279	Q9LY71	1307	5.21965e-172	Cytokinin dehydrogenase 6 OS=Arabidopsis thaliana GN=CKX6 PE=2 SV=2	PF09265//PF01565	Cytokinin dehydrogenase 1, FAD and cytokinin binding//FAD binding domain	GO:0006040//GO:0055114//GO:0009690	amino sugar metabolic process//oxidation-reduction process//cytokinin metabolic process	GO:0008762//GO:0016491//GO:0019139//GO:0050660	UDP-N-acetylmuramate dehydrogenase activity//oxidoreductase activity//cytokinin dehydrogenase activity//flavin adenine dinucleotide binding	--	--	KOG1231	Proteins containing the FAD binding domain
c137220_g1	1402	PREDICTED: probable replication factor C subunit 3 [Vitis vinifera] >gi|296089274|emb|CBI39046.3| unnamed protein product [Vitis vinifera]	PREDICTED: Vitis vinifera probable replication factor C subunit 3-like (LOC100247946), mRNA	K10756	RFC3_5	replication factor C subunit 3/5	http://www.genome.jp/dbget-bin/www_bget?ko:K10756	Q8VXX4	1519	0	Replication factor C subunit 3 OS=Arabidopsis thaliana GN=RFC3 PE=2 SV=1	PF05496//PF00004//PF03306//PF01078//PF00437//PF06144//PF00005//PF07728//PF01926//PF00104	Holliday junction DNA helicase ruvB N-terminus//ATPase family associated with various cellular activities (AAA)//Alpha-acetolactate decarboxylase//Magnesium chelatase, subunit ChlI//Type II/IV secretion system protein//DNA polymerase III, delta subunit//ABC transporter//AAA domain (dynein-related subfamily)//50S ribosome-binding GTPase//Ligand-binding domain of nuclear hormone receptor	GO:0006310//GO:0006260//GO:0007165//GO:0043401//GO:0019751//GO:0006355//GO:0015994//GO:0006810//GO:0015979//GO:0015995//GO:0006281	DNA recombination//DNA replication//signal transduction//steroid hormone mediated signaling pathway//polyol metabolic process//regulation of transcription, DNA-templated//chlorophyll metabolic process//transport//photosynthesis//chlorophyll biosynthetic process//DNA repair	GO:0005524//GO:0005525//GO:0003700//GO:0009378//GO:0047605//GO:0017111//GO:0003707//GO:0003887//GO:0016887//GO:0003677//GO:0016851	ATP binding//GTP binding//sequence-specific DNA binding transcription factor activity//four-way junction helicase activity//acetolactate decarboxylase activity//nucleoside-triphosphatase activity//steroid hormone receptor activity//DNA-directed DNA polymerase activity//ATPase activity//DNA binding//magnesium chelatase activity	GO:0005634//GO:0009360//GO:0010007//GO:0005667//GO:0042575//GO:0005657//GO:0009379	nucleus//DNA polymerase III complex//magnesium chelatase complex//transcription factor complex//DNA polymerase complex//replication fork//Holliday junction helicase complex	KOG2035	Replication factor C, subunit RFC3
c137273_g1	1069	hypothetical protein BAUCODRAFT_452817 [Baudoinia compniacensis UAMH 10762] >gi|449301444|gb|EMC97455.1| hypothetical protein BAUCODRAFT_452817 [Baudoinia compniacensis UAMH 10762]	--	--	--	--	--	Q12177	151	8.68524e-10	Uncharacterized protein YLL056C OS=Saccharomyces cerevisiae (strain ATCC 204508 / S288c) GN=YLL056C PE=2 SV=1	PF01073//PF07531//PF03435//PF01370//PF01118	3-beta hydroxysteroid dehydrogenase/isomerase family//NHR1 homology to TAF//Saccharopine dehydrogenase//NAD dependent epimerase/dehydratase family//Semialdehyde dehydrogenase, NAD binding domain	GO:0006355//GO:0006694//GO:0008209//GO:0044237//GO:0055114//GO:0008210//GO:0008207	regulation of transcription, DNA-templated//steroid biosynthetic process//androgen metabolic process//cellular metabolic process//oxidation-reduction process//estrogen metabolic process//C21-steroid hormone metabolic process	GO:0003700//GO:0016620//GO:0016616//GO:0003824//GO:0003854//GO:0051287//GO:0016491//GO:0050662	sequence-specific DNA binding transcription factor activity//oxidoreductase activity, acting on the aldehyde or oxo group of donors, NAD or NADP as acceptor//oxidoreductase activity, acting on the CH-OH group of donors, NAD or NADP as acceptor//catalytic activity//3-beta-hydroxy-delta5-steroid dehydrogenase activity//NAD binding//oxidoreductase activity//coenzyme binding	GO:0005667	transcription factor complex	--	--
c137469_g1	283	hypothetical protein BAUCODRAFT_66927 [Baudoinia compniacensis UAMH 10762] >gi|449301760|gb|EMC97769.1| hypothetical protein BAUCODRAFT_66927 [Baudoinia compniacensis UAMH 10762]	Mycosphaerella graminicola IPO323 hypothetical protein (MYCGRDRAFT_70266) mRNA, complete cds	--	--	--	--	P44094	136	1.58005e-09	Uncharacterized protein HI_1014 OS=Haemophilus influenzae (strain ATCC 51907 / DSM 11121 / KW20 / Rd) GN=HI_1014 PE=3 SV=1	PF01073//PF01370	3-beta hydroxysteroid dehydrogenase/isomerase family//NAD dependent epimerase/dehydratase family	GO:0008209//GO:0008207//GO:0055114//GO:0008210//GO:0006694//GO:0044237	androgen metabolic process//C21-steroid hormone metabolic process//oxidation-reduction process//estrogen metabolic process//steroid biosynthetic process//cellular metabolic process	GO:0016616//GO:0003824//GO:0050662//GO:0003854	oxidoreductase activity, acting on the CH-OH group of donors, NAD or NADP as acceptor//catalytic activity//coenzyme binding//3-beta-hydroxy-delta5-steroid dehydrogenase activity	--	--	--	--
c137469_g2	453	hypothetical protein BAUCODRAFT_66927 [Baudoinia compniacensis UAMH 10762] >gi|449301760|gb|EMC97769.1| hypothetical protein BAUCODRAFT_66927 [Baudoinia compniacensis UAMH 10762]	Mycosphaerella graminicola IPO323 hypothetical protein (MYCGRDRAFT_70266) mRNA, complete cds	--	--	--	--	P44094	228	1.22742e-21	Uncharacterized protein HI_1014 OS=Haemophilus influenzae (strain ATCC 51907 / DSM 11121 / KW20 / Rd) GN=HI_1014 PE=3 SV=1	PF00106//PF02719//PF01408//PF01073//PF04321//PF01370//PF02558//PF00056//PF03435//PF02254//PF01113//PF02737//PF03721	short chain dehydrogenase//Polysaccharide biosynthesis protein//Oxidoreductase family, NAD-binding Rossmann fold//3-beta hydroxysteroid dehydrogenase/isomerase family//RmlD substrate binding domain//NAD dependent epimerase/dehydratase family//Ketopantoate reductase PanE/ApbA//lactate/malate dehydrogenase, NAD binding domain//Saccharopine dehydrogenase//TrkA-N domain//Dihydrodipicolinate reductase…	GO:0006813//GO:0006554//GO:0006552//GO:0055114//GO:0009089//GO:0008152//GO:0006633//GO:0015940//GO:0008209//GO:0006550//GO:0044237//GO:0009117//GO:0006568//GO:0008210//GO:0030639//GO:0019872//GO:0008207//GO:0018874//GO:0009058//GO:0006574//GO:0006694//GO:0006631//GO:0009225//GO:0045226//GO:0009085	potassium ion transport//lysine catabolic process//leucine catabolic process//oxidation-reduction process//lysine biosynthetic process via diaminopimelate//metabolic process//fatty acid biosynthetic process//pantothenate biosynthetic process//androgen metabolic process//isoleucine catabolic process//cellular metabolic process//nucleotide metabolic process//tryptophan metabolic process//estrogen m…	GO:0051287//GO:0016491//GO:0008831//GO:0008839//GO:0003824//GO:0003854//GO:0050662//GO:0003857//GO:0008677//GO:0016616	NAD binding//oxidoreductase activity//dTDP-4-dehydrorhamnose reductase activity//4-hydroxy-tetrahydrodipicolinate reductase//catalytic activity//3-beta-hydroxy-delta5-steroid dehydrogenase activity//coenzyme binding//3-hydroxyacyl-CoA dehydrogenase activity//2-dehydropantoate 2-reductase activity//oxidoreductase activity, acting on the CH-OH group of donors, NAD or NADP as acceptor	--	--	KOG1371	UDP-glucose 4-epimerase/UDP-sulfoquinovose synthase
c137469_g3	1109	hypothetical protein DOTSEDRAFT_151015 [Dothistroma septosporum NZE10]	Mycosphaerella graminicola IPO323 hypothetical protein (MYCGRDRAFT_70266) mRNA, complete cds	--	--	--	--	P44094	611	2.50697e-74	Uncharacterized protein HI_1014 OS=Haemophilus influenzae (strain ATCC 51907 / DSM 11121 / KW20 / Rd) GN=HI_1014 PE=3 SV=1	PF00106//PF04321//PF01370//PF00056//PF01584//PF02719//PF01073	short chain dehydrogenase//RmlD substrate binding domain//NAD dependent epimerase/dehydratase family//lactate/malate dehydrogenase, NAD binding domain//CheW-like domain//Polysaccharide biosynthesis protein//3-beta hydroxysteroid dehydrogenase/isomerase family	GO:0044237//GO:0009117//GO:0008210//GO:0006935//GO:0030639//GO:0055114//GO:0007165//GO:0019872//GO:0008207//GO:0008152//GO:0009058//GO:0006694//GO:0009225//GO:0008209//GO:0045226	cellular metabolic process//nucleotide metabolic process//estrogen metabolic process//chemotaxis//polyketide biosynthetic process//oxidation-reduction process//signal transduction//streptomycin biosynthetic process//C21-steroid hormone metabolic process//metabolic process//biosynthetic process//steroid biosynthetic process//nucleotide-sugar metabolic process//androgen metabolic process//extracell…	GO:0003854//GO:0050662//GO:0016491//GO:0004871//GO:0008831//GO:0003824//GO:0016616	3-beta-hydroxy-delta5-steroid dehydrogenase activity//coenzyme binding//oxidoreductase activity//signal transducer activity//dTDP-4-dehydrorhamnose reductase activity//catalytic activity//oxidoreductase activity, acting on the CH-OH group of donors, NAD or NADP as acceptor	GO:0005622	intracellular	KOG1371	UDP-glucose 4-epimerase/UDP-sulfoquinovose synthase
c137605_g1	1774	PREDICTED: UDP-arabinose 4-epimerase 1-like [Cucumis melo] >gi|659118442|ref|XP_008459121.1| PREDICTED: UDP-arabinose 4-epimerase 1-like [Cucumis melo]	PREDICTED: Glycine max UDP-arabinose 4-epimerase 1-like (LOC100783397), mRNA	K12448	UXE	UDP-arabinose 4-epimerase	http://www.genome.jp/dbget-bin/www_bget?ko:K12448	Q9SA77	1694	0	UDP-arabinose 4-epimerase 1 OS=Arabidopsis thaliana GN=MUR4 PE=1 SV=1	PF07992//PF01370//PF01266//PF04321//PF03721//PF00106//PF01073//PF02719	Pyridine nucleotide-disulphide oxidoreductase//NAD dependent epimerase/dehydratase family//FAD dependent oxidoreductase//RmlD substrate binding domain//UDP-glucose/GDP-mannose dehydrogenase family, NAD binding domain//short chain dehydrogenase//3-beta hydroxysteroid dehydrogenase/isomerase family//Polysaccharide biosynthesis protein	GO:0030639//GO:0055114//GO:0019872//GO:0008210//GO:0008152//GO:0008207//GO:0009117//GO:0044237//GO:0009225//GO:0008209//GO:0045226//GO:0009058//GO:0006694	polyketide biosynthetic process//oxidation-reduction process//streptomycin biosynthetic process//estrogen metabolic process//metabolic process//C21-steroid hormone metabolic process//nucleotide metabolic process//cellular metabolic process//nucleotide-sugar metabolic process//androgen metabolic process//extracellular polysaccharide biosynthetic process//biosynthetic process//steroid biosynthetic …	GO:0003854//GO:0051287//GO:0016491//GO:0050662//GO:0016616//GO:0003824//GO:0008831	3-beta-hydroxy-delta5-steroid dehydrogenase activity//NAD binding//oxidoreductase activity//coenzyme binding//oxidoreductase activity, acting on the CH-OH group of donors, NAD or NADP as acceptor//catalytic activity//dTDP-4-dehydrorhamnose reductase activity	--	--	KOG1371	UDP-glucose 4-epimerase/UDP-sulfoquinovose synthase
c137605_g2	1839	PREDICTED: UDP-arabinose 4-epimerase 1 [Malus domestica]	Prunus persica cultivar Chunxue UDP-D-xylose 4-epimerase (UXE) mRNA, complete cds	K12448	UXE	UDP-arabinose 4-epimerase	http://www.genome.jp/dbget-bin/www_bget?ko:K12448	Q9SA77	1773	0	UDP-arabinose 4-epimerase 1 OS=Arabidopsis thaliana GN=MUR4 PE=1 SV=1	PF01073//PF02719//PF01370//PF01266//PF04321//PF00106	3-beta hydroxysteroid dehydrogenase/isomerase family//Polysaccharide biosynthesis protein//NAD dependent epimerase/dehydratase family//FAD dependent oxidoreductase//RmlD substrate binding domain//short chain dehydrogenase	GO:0008210//GO:0030639//GO:0055114//GO:0019872//GO:0008207//GO:0008152//GO:0044237//GO:0009117//GO:0009225//GO:0008209//GO:0045226//GO:0009058//GO:0006694	estrogen metabolic process//polyketide biosynthetic process//oxidation-reduction process//streptomycin biosynthetic process//C21-steroid hormone metabolic process//metabolic process//cellular metabolic process//nucleotide metabolic process//nucleotide-sugar metabolic process//androgen metabolic process//extracellular polysaccharide biosynthetic process//biosynthetic process//steroid biosynthetic …	GO:0003854//GO:0016491//GO:0050662//GO:0003824//GO:0016616//GO:0008831	3-beta-hydroxy-delta5-steroid dehydrogenase activity//oxidoreductase activity//coenzyme binding//catalytic activity//oxidoreductase activity, acting on the CH-OH group of donors, NAD or NADP as acceptor//dTDP-4-dehydrorhamnose reductase activity	--	--	KOG1371	UDP-glucose 4-epimerase/UDP-sulfoquinovose synthase
c137678_g1	4976	PREDICTED: DNA mismatch repair protein MSH2-like [Pyrus x bretschneideri]	Ricinus communis DNA mismatch repair protein MSH2, putative, mRNA	K08735	MSH2	DNA mismatch repair protein MSH2	http://www.genome.jp/dbget-bin/www_bget?ko:K08735	O24617	3347	0	DNA mismatch repair protein MSH2 OS=Arabidopsis thaliana GN=MSH2 PE=1 SV=1	PF05188//PF05190//PF01073//PF00106//PF00488//PF02609//PF05192//PF01370	MutS domain II//MutS family domain IV//3-beta hydroxysteroid dehydrogenase/isomerase family//short chain dehydrogenase//MutS domain V//Exonuclease VII small subunit//MutS domain III//NAD dependent epimerase/dehydratase family	GO:0008207//GO:0008152//GO:0008210//GO:0055114//GO:0044237//GO:0008209//GO:0006308//GO:0006298//GO:0006694	C21-steroid hormone metabolic process//metabolic process//estrogen metabolic process//oxidation-reduction process//cellular metabolic process//androgen metabolic process//DNA catabolic process//mismatch repair//steroid biosynthetic process	GO:0030983//GO:0016491//GO:0050662//GO:0005524//GO:0003854//GO:0008855//GO:0003824//GO:0016616	mismatched DNA binding//oxidoreductase activity//coenzyme binding//ATP binding//3-beta-hydroxy-delta5-steroid dehydrogenase activity//exodeoxyribonuclease VII activity//catalytic activity//oxidoreductase activity, acting on the CH-OH group of donors, NAD or NADP as acceptor	GO:0009318	exodeoxyribonuclease VII complex	KOG0219	Mismatch repair ATPase MSH2 (MutS family)
c137751_g1	1695	UDP-D-glucose/UDP-D-galactose 4-epimerase 5 isoform 1 [Theobroma cacao] >gi|508777788|gb|EOY25044.1| UDP-D-glucose/UDP-D-galactose 4-epimerase 5 isoform 1 [Theobroma cacao]	PREDICTED: Glycine max UDP-glucose 4-epimerase GEPI48-like (LOC100792137), mRNA	K01784	galE, GALE	UDP-glucose 4-epimerase	http://www.genome.jp/dbget-bin/www_bget?ko:K01784	O65781	1532	0	UDP-glucose 4-epimerase GEPI48 OS=Cyamopsis tetragonoloba PE=2 SV=1	PF02719//PF01073//PF04321//PF00106//PF01370	Polysaccharide biosynthesis protein//3-beta hydroxysteroid dehydrogenase/isomerase family//RmlD substrate binding domain//short chain dehydrogenase//NAD dependent epimerase/dehydratase family	GO:0009058//GO:0006694//GO:0009225//GO:0045226//GO:0008209//GO:0044237//GO:0009117//GO:0008210//GO:0055114//GO:0030639//GO:0019872//GO:0008207//GO:0008152	biosynthetic process//steroid biosynthetic process//nucleotide-sugar metabolic process//extracellular polysaccharide biosynthetic process//androgen metabolic process//cellular metabolic process//nucleotide metabolic process//estrogen metabolic process//oxidation-reduction process//polyketide biosynthetic process//streptomycin biosynthetic process//C21-steroid hormone metabolic process//metabolic …	GO:0008831//GO:0003824//GO:0016616//GO:0003854//GO:0050662//GO:0016491	dTDP-4-dehydrorhamnose reductase activity//catalytic activity//oxidoreductase activity, acting on the CH-OH group of donors, NAD or NADP as acceptor//3-beta-hydroxy-delta5-steroid dehydrogenase activity//coenzyme binding//oxidoreductase activity	--	--	KOG1371	UDP-glucose 4-epimerase/UDP-sulfoquinovose synthase
c138023_g1	1724	hypothetical protein PRUPE_ppa004912mg [Prunus persica] >gi|462405699|gb|EMJ11163.1| hypothetical protein PRUPE_ppa004912mg [Prunus persica]	--	--	--	--	--	Q4R7R1	699	5.29533e-84	Short-chain dehydrogenase/reductase family 42E member 1 OS=Macaca fascicularis GN=SDR42E1 PE=2 SV=1	PF01073//PF02719//PF02254//PF01370//PF04321//PF00106	3-beta hydroxysteroid dehydrogenase/isomerase family//Polysaccharide biosynthesis protein//TrkA-N domain//NAD dependent epimerase/dehydratase family//RmlD substrate binding domain//short chain dehydrogenase	GO:0006813//GO:0044237//GO:0009117//GO:0008207//GO:0008152//GO:0008210//GO:0019872//GO:0030639//GO:0055114//GO:0006694//GO:0009058//GO:0008209//GO:0045226//GO:0009225	potassium ion transport//cellular metabolic process//nucleotide metabolic process//C21-steroid hormone metabolic process//metabolic process//estrogen metabolic process//streptomycin biosynthetic process//polyketide biosynthetic process//oxidation-reduction process//steroid biosynthetic process//biosynthetic process//androgen metabolic process//extracellular polysaccharide biosynthetic process//nu…	GO:0016491//GO:0050662//GO:0003854//GO:0008831//GO:0003824//GO:0016616	oxidoreductase activity//coenzyme binding//3-beta-hydroxy-delta5-steroid dehydrogenase activity//dTDP-4-dehydrorhamnose reductase activity//catalytic activity//oxidoreductase activity, acting on the CH-OH group of donors, NAD or NADP as acceptor	--	--	KOG1430	C-3 sterol dehydrogenase/3-beta-hydroxysteroid dehydrogenase and related dehydrogenases
c138117_g1	1789	gulonolactone oxidase, putative [Ricinus communis] >gi|223546575|gb|EEF48073.1| gulonolactone oxidase, putative [Ricinus communis]	--	K00279	CKX	cytokinin dehydrogenase	http://www.genome.jp/dbget-bin/www_bget?ko:K00279	Q9FUJ2	729	4.92398e-114	Cytokinin dehydrogenase 4 OS=Arabidopsis thaliana GN=CKX4 PE=1 SV=2	PF09265//PF02913//PF01030//PF01565	Cytokinin dehydrogenase 1, FAD and cytokinin binding//FAD linked oxidases, C-terminal domain//Receptor L domain//FAD binding domain	GO:0006040//GO:0009690//GO:0055114//GO:0008152	amino sugar metabolic process//cytokinin metabolic process//oxidation-reduction process//metabolic process	GO:0016614//GO:0019139//GO:0016491//GO:0008762//GO:0050660//GO:0003824	oxidoreductase activity, acting on CH-OH group of donors//cytokinin dehydrogenase activity//oxidoreductase activity//UDP-N-acetylmuramate dehydrogenase activity//flavin adenine dinucleotide binding//catalytic activity	GO:0016020	membrane	--	--
c138185_g1	2256	PREDICTED: enolase [Vitis vinifera] >gi|296084129|emb|CBI24517.3| unnamed protein product [Vitis vinifera]	--	K01689	ENO, eno	enolase	http://www.genome.jp/dbget-bin/www_bget?ko:K01689	P42895	1711	0	Enolase 2 OS=Zea mays GN=ENO2 PE=2 SV=1	PF00113//PF03952	Enolase, C-terminal TIM barrel domain//Enolase, N-terminal domain	GO:0006571//GO:0009409//GO:0046686//GO:0009737//GO:0009651//GO:0009094//GO:0006094//GO:0009416//GO:0000162//GO:0006096	tyrosine biosynthetic process//response to cold//response to cadmium ion//response to abscisic acid//response to salt stress//L-phenylalanine biosynthetic process//gluconeogenesis//response to light stimulus//tryptophan biosynthetic process//glycolytic process	GO:0005507//GO:0004634//GO:0000287	copper ion binding//phosphopyruvate hydratase activity//magnesium ion binding	GO:0005634//GO:0000015//GO:0009507//GO:0005740//GO:0005886//GO:0048046	nucleus//phosphopyruvate hydratase complex//chloroplast//mitochondrial envelope//plasma membrane//apoplast	KOG2670	Enolase
c138461_g1	1322	NAD(P)-binding Rossmann-fold superfamily protein isoform 1 [Theobroma cacao] >gi|508785554|gb|EOY32810.1| NAD(P)-binding Rossmann-fold superfamily protein isoform 1 [Theobroma cacao]	PREDICTED: Vitis vinifera uncharacterized LOC100255039 (LOC100255039), mRNA	--	--	--	--	O80934	193	7.15115e-15	Uncharacterized protein At2g37660, chloroplastic OS=Arabidopsis thaliana GN=At2g37660 PE=1 SV=2	PF01370//PF12242//PF00106//PF01073	NAD dependent epimerase/dehydratase family//NAD(P)H binding domain of trans-2-enoyl-CoA reductase//short chain dehydrogenase//3-beta hydroxysteroid dehydrogenase/isomerase family	GO:0044237//GO:0006694//GO:0008210//GO:0055114//GO:0008209//GO:0008207//GO:0008152	cellular metabolic process//steroid biosynthetic process//estrogen metabolic process//oxidation-reduction process//androgen metabolic process//C21-steroid hormone metabolic process//metabolic process	GO:0003854//GO:0050662//GO:0016491//GO:0003824//GO:0016616	3-beta-hydroxy-delta5-steroid dehydrogenase activity//coenzyme binding//oxidoreductase activity//catalytic activity//oxidoreductase activity, acting on the CH-OH group of donors, NAD or NADP as acceptor	--	--	--	--
c138957_g1	1958	PREDICTED: fatty acyl-CoA reductase 2-like isoform X2 [Citrus sinensis] >gi|568856248|ref|XP_006481698.1| PREDICTED: fatty acyl-CoA reductase 2-like isoform X3 [Citrus sinensis]	--	K13356	FAR	fatty acyl-CoA reductase	http://www.genome.jp/dbget-bin/www_bget?ko:K13356	Q08891	1399	0	Fatty acyl-CoA reductase 2 OS=Arabidopsis thaliana GN=FAR2 PE=2 SV=2	PF02719//PF01073//PF04321//PF01370//PF03015	Polysaccharide biosynthesis protein//3-beta hydroxysteroid dehydrogenase/isomerase family//RmlD substrate binding domain//NAD dependent epimerase/dehydratase family//Male sterility protein	GO:0006694//GO:0009058//GO:0008209//GO:0045226//GO:0009225//GO:0009117//GO:0044237//GO:0008207//GO:0055114//GO:0030639//GO:0019872//GO:0008210	steroid biosynthetic process//biosynthetic process//androgen metabolic process//extracellular polysaccharide biosynthetic process//nucleotide-sugar metabolic process//nucleotide metabolic process//cellular metabolic process//C21-steroid hormone metabolic process//oxidation-reduction process//polyketide biosynthetic process//streptomycin biosynthetic process//estrogen metabolic process	GO:0008831//GO:0080019//GO:0016616//GO:0003824//GO:0050662//GO:0003854	dTDP-4-dehydrorhamnose reductase activity//fatty-acyl-CoA reductase (alcohol-forming) activity//oxidoreductase activity, acting on the CH-OH group of donors, NAD or NADP as acceptor//catalytic activity//coenzyme binding//3-beta-hydroxy-delta5-steroid dehydrogenase activity	--	--	KOG1221	Acyl-CoA reductase
c139210_g1	399	malate dehydrogenase [Zymoseptoria tritici IPO323] >gi|339468768|gb|EGP83868.1| malate dehydrogenase [Zymoseptoria tritici IPO323]	Nectria haematococca mpVI 77-13-4 predicted protein, mRNA	K00026	MDH2	malate dehydrogenase	http://www.genome.jp/dbget-bin/www_bget?ko:K00026	Q9Y7R8	368	1.74929e-41	Malate dehydrogenase, mitochondrial OS=Schizosaccharomyces pombe (strain 972 / ATCC 24843) GN=MDH1 PE=3 SV=1	PF01118//PF00056//PF01073	Semialdehyde dehydrogenase, NAD binding domain//lactate/malate dehydrogenase, NAD binding domain//3-beta hydroxysteroid dehydrogenase/isomerase family	GO:0006108//GO:0006694//GO:0044262//GO:0019643//GO:0046487//GO:0008209//GO:0001300//GO:0006090//GO:0006099//GO:0008207//GO:0001302//GO:0055114//GO:0008210	malate metabolic process//steroid biosynthetic process//cellular carbohydrate metabolic process//reductive tricarboxylic acid cycle//glyoxylate metabolic process//androgen metabolic process//chronological cell aging//pyruvate metabolic process//tricarboxylic acid cycle//C21-steroid hormone metabolic process//replicative cell aging//oxidation-reduction process//estrogen metabolic process	GO:0000166//GO:0016616//GO:0030060//GO:0016620//GO:0003729//GO:0016491//GO:0003854//GO:0051287	nucleotide binding//oxidoreductase activity, acting on the CH-OH group of donors, NAD or NADP as acceptor//L-malate dehydrogenase activity//oxidoreductase activity, acting on the aldehyde or oxo group of donors, NAD or NADP as acceptor//mRNA binding//oxidoreductase activity//3-beta-hydroxy-delta5-steroid dehydrogenase activity//NAD binding	GO:0005739	mitochondrion	KOG1494	NAD-dependent malate dehydrogenase
c139672_g1	2621	hypothetical protein MELLADRAFT_48043 [Melampsora larici-populina 98AG31] >gi|328858600|gb|EGG07712.1| hypothetical protein MELLADRAFT_48043 [Melampsora larici-populina 98AG31]	--	--	--	--	--	Q10327	406	2.98886e-39	Uncharacterized protein C32A11.02c OS=Schizosaccharomyces pombe (strain 972 / ATCC 24843) GN=SPAC32A11.02c PE=4 SV=1	PF05039	Agouti protein	GO:0009755	hormone-mediated signaling pathway	--	--	GO:0005576	extracellular region	--	--
c139706_g1	1762	Synaptic glycoprotein SC2, putative [Ricinus communis] >gi|223529574|gb|EEF31524.1| Synaptic glycoprotein SC2, putative [Ricinus communis]	--	K10258	TER, TSC13, CER10	very-long-chain enoyl-CoA reductase	http://www.genome.jp/dbget-bin/www_bget?ko:K10258	Q9M2U2	1210	2.23792e-161	Very-long-chain enoyl-CoA reductase OS=Arabidopsis thaliana GN=ECR PE=2 SV=1	PF02544	3-oxo-5-alpha-steroid 4-dehydrogenase	GO:0008210//GO:0006699//GO:0055114//GO:0008209//GO:0006629	estrogen metabolic process//bile acid biosynthetic process//oxidation-reduction process//androgen metabolic process//lipid metabolic process	GO:0003865//GO:0016627	3-oxo-5-alpha-steroid 4-dehydrogenase activity//oxidoreductase activity, acting on the CH-CH group of donors	GO:0016021//GO:0005737	integral component of membrane//cytoplasm	KOG1639	Steroid reductase required for elongation of the very long chain fatty acids
c139746_g1	1411	PREDICTED: uncharacterized protein At1g32220, chloroplastic isoform X2 [Nicotiana tomentosiformis]	Glycine max uncharacterized LOC100791538 (LOC100791538), mRNA	--	--	--	--	Q9FVR6	1035	5.99112e-137	Uncharacterized protein At1g32220, chloroplastic OS=Arabidopsis thaliana GN=At1g32220 PE=2 SV=1	PF01073//PF01370//PF04321	3-beta hydroxysteroid dehydrogenase/isomerase family//NAD dependent epimerase/dehydratase family//RmlD substrate binding domain	GO:0044237//GO:0009117//GO:0008210//GO:0019872//GO:0055114//GO:0030639//GO:0008207//GO:0006694//GO:0009225//GO:0008209//GO:0045226	cellular metabolic process//nucleotide metabolic process//estrogen metabolic process//streptomycin biosynthetic process//oxidation-reduction process//polyketide biosynthetic process//C21-steroid hormone metabolic process//steroid biosynthetic process//nucleotide-sugar metabolic process//androgen metabolic process//extracellular polysaccharide biosynthetic process	GO:0003854//GO:0050662//GO:0008831//GO:0003824//GO:0016616	3-beta-hydroxy-delta5-steroid dehydrogenase activity//coenzyme binding//dTDP-4-dehydrorhamnose reductase activity//catalytic activity//oxidoreductase activity, acting on the CH-OH group of donors, NAD or NADP as acceptor	--	--	KOG4288	Predicted oxidoreductase
c139996_g1	1787	ribulose bisphosphate carboxylase/oxygenase activase [Arabidopsis thaliana] >gi|330254622|gb|AEC09716.1| ribulose bisphosphate carboxylase/oxygenase activase [Arabidopsis thaliana]	Arabidopsis thaliana ribulose bisphosphate carboxylase/oxygenase activase mRNA, complete cds	--	--	--	--	P10896	2065	0	Ribulose bisphosphate carboxylase/oxygenase activase, chloroplastic OS=Arabidopsis thaliana GN=RCA PE=1 SV=2	PF00004//PF06309	ATPase family associated with various cellular activities (AAA)//Torsin	GO:0010200//GO:0009595//GO:0009862//GO:0010150//GO:0009637//GO:0010363//GO:0006612//GO:0010114//GO:0051085//GO:0019684//GO:0042742//GO:0002831//GO:0010155//GO:0043900//GO:0009867//GO:0031348//GO:0010310//GO:0009409//GO:0009697//GO:0000165//GO:0010218//GO:0050832//GO:0009644//GO:0009744	response to chitin//detection of biotic stimulus//systemic acquired resistance, salicylic acid mediated signaling pathway//leaf senescence//response to blue light//regulation of plant-type hypersensitive response//protein targeting to membrane//response to red light//chaperone mediated protein folding requiring cofactor//photosynthesis, light reaction//defense response to bacterium//regulation of…	GO:0005524//GO:0046863//GO:0043531	ATP binding//ribulose-1,5-bisphosphate carboxylase/oxygenase activator activity//ADP binding	GO:0010319//GO:0009941//GO:0009535//GO:0005634//GO:0048046//GO:0005618//GO:0010287	stromule//chloroplast envelope//chloroplast thylakoid membrane//nucleus//apoplast//cell wall//plastoglobule	KOG0651	26S proteasome regulatory complex, ATPase RPT4
c140083_g1	2555	PREDICTED: probable rhamnose biosynthetic enzyme 1 [Vitis vinifera]	PREDICTED: Vitis vinifera probable rhamnose biosynthetic enzyme 1-like (LOC100260586), mRNA	K12450	RHM	UDP-glucose 4,6-dehydratase	http://www.genome.jp/dbget-bin/www_bget?ko:K12450	Q9SYM5	3128	0	Probable rhamnose biosynthetic enzyme 1 OS=Arabidopsis thaliana GN=RHM1 PE=1 SV=1	PF01370//PF00106//PF04321//PF01073//PF02719	NAD dependent epimerase/dehydratase family//short chain dehydrogenase//RmlD substrate binding domain//3-beta hydroxysteroid dehydrogenase/isomerase family//Polysaccharide biosynthesis protein	GO:0009225//GO:0010214//GO:0010253//GO:0045226//GO:0008209//GO:0009058//GO:0010192//GO:0006694//GO:0019872//GO:0010315//GO:0030639//GO:0055114//GO:0008210//GO:0008152//GO:0008207//GO:0051555//GO:0009117//GO:0044237	nucleotide-sugar metabolic process//seed coat development//UDP-rhamnose biosynthetic process//extracellular polysaccharide biosynthetic process//androgen metabolic process//biosynthetic process//mucilage biosynthetic process//steroid biosynthetic process//streptomycin biosynthetic process//auxin efflux//polyketide biosynthetic process//oxidation-reduction process//estrogen metabolic process//meta…	GO:0010280//GO:0016616//GO:0003824//GO:0000166//GO:0050377//GO:0008831//GO:0003854//GO:0016491//GO:0050662	UDP-L-rhamnose synthase activity//oxidoreductase activity, acting on the CH-OH group of donors, NAD or NADP as acceptor//catalytic activity//nucleotide binding//UDP-glucose 4,6-dehydratase activity//dTDP-4-dehydrorhamnose reductase activity//3-beta-hydroxy-delta5-steroid dehydrogenase activity//oxidoreductase activity//coenzyme binding	--	--	KOG0747	Putative NAD+-dependent epimerases
c140205_g1	2076	hypothetical protein EUGRSUZ_C031572, partial [Eucalyptus grandis]	--	K00279	CKX	cytokinin dehydrogenase	http://www.genome.jp/dbget-bin/www_bget?ko:K00279	Q9FUJ1	816	2.69166e-98	Cytokinin dehydrogenase 7 OS=Arabidopsis thaliana GN=CKX7 PE=1 SV=1	PF09265//PF01565	Cytokinin dehydrogenase 1, FAD and cytokinin binding//FAD binding domain	GO:0006040//GO:0009690//GO:0055114	amino sugar metabolic process//cytokinin metabolic process//oxidation-reduction process	GO:0050660//GO:0019139//GO:0008762//GO:0016491	flavin adenine dinucleotide binding//cytokinin dehydrogenase activity//UDP-N-acetylmuramate dehydrogenase activity//oxidoreductase activity	--	--	KOG1262	FAD-binding protein DIMINUTO
c14028_g1	291	4-hydroxy-3-methylbut-2-enyl diphosphate synthase [Arabidopsis thaliana] >gi|332009972|gb|AED97355.1| 4-hydroxy-3-methylbut-2-enyl diphosphate synthase [Arabidopsis thaliana]	Arabidopsis thaliana 4-hydroxy-3-methylbut-2-enyl diphosphate synthase mRNA, complete cds	K03526	E1.17.7.1, gcpE, ispG	(E)-4-hydroxy-3-methylbut-2-enyl-diphosphate synthase	http://www.genome.jp/dbget-bin/www_bget?ko:K03526	F4K0E8	475	1.70729e-55	4-hydroxy-3-methylbut-2-en-1-yl diphosphate synthase, chloroplastic OS=Arabidopsis thaliana GN=ISPG PE=1 SV=1	--	--	GO:0031408//GO:0010114//GO:0006612//GO:0010363//GO:0043900//GO:0002831//GO:0016117//GO:0010155//GO:0019684//GO:0042742//GO:0019760//GO:0031348//GO:0006546//GO:0009867//GO:0006098//GO:0006766//GO:0006636//GO:0009409//GO:0010310//GO:0009695//GO:0009697//GO:0019216//GO:0015995//GO:0009644//GO:0050832//GO:0010218//GO:0000165//GO:0009744//GO:0009657//GO:0010304//GO:0000096//GO:0009106//GO:0009595//GO:…	oxylipin biosynthetic process//response to red light//protein targeting to membrane//regulation of plant-type hypersensitive response//regulation of multi-organism process//regulation of response to biotic stimulus//carotenoid biosynthetic process//regulation of proton transport//photosynthesis, light reaction//defense response to bacterium//glucosinolate metabolic process//negative regulation of…	GO:0051539//GO:0046429//GO:0005506	4 iron, 4 sulfur cluster binding//4-hydroxy-3-methylbut-2-en-1-yl diphosphate synthase activity//iron ion binding	GO:0009570//GO:0009941//GO:0005634	chloroplast stroma//chloroplast envelope//nucleus	--	--
c140396_g1	2969	hypothetical protein JCGZ_02019 [Jatropha curcas]	--	--	--	--	--	J9RYI6	1412	0	Divinyl chlorophyllide a 8-vinyl-reductase, chloroplastic OS=Cucumis sativus GN=DVR PE=1 SV=1	PF04321//PF00106//PF01370//PF02719//PF01073//PF01825	RmlD substrate binding domain//short chain dehydrogenase//NAD dependent epimerase/dehydratase family//Polysaccharide biosynthesis protein//3-beta hydroxysteroid dehydrogenase/isomerase family//Latrophilin/CL-1-like GPS domain	GO:0009058//GO:0006694//GO:0009225//GO:0008209//GO:0045226//GO:0009117//GO:0044237//GO:0007218//GO:0055114//GO:0030639//GO:0019872//GO:0008210//GO:0008152//GO:0008207	biosynthetic process//steroid biosynthetic process//nucleotide-sugar metabolic process//androgen metabolic process//extracellular polysaccharide biosynthetic process//nucleotide metabolic process//cellular metabolic process//neuropeptide signaling pathway//oxidation-reduction process//polyketide biosynthetic process//streptomycin biosynthetic process//estrogen metabolic process//metabolic process…	GO:0008831//GO:0016616//GO:0003824//GO:0003854//GO:0050662//GO:0016491	dTDP-4-dehydrorhamnose reductase activity//oxidoreductase activity, acting on the CH-OH group of donors, NAD or NADP as acceptor//catalytic activity//3-beta-hydroxy-delta5-steroid dehydrogenase activity//coenzyme binding//oxidoreductase activity	GO:0016020	membrane	--	--
c140719_g3	3542	UDP-D-glucuronate 4-epimerase 3 [Theobroma cacao] >gi|508704347|gb|EOX96243.1| UDP-D-glucuronate 4-epimerase 3 [Theobroma cacao]	PREDICTED: Vitis vinifera UDP-glucuronate 4-epimerase 3-like (LOC100242036), mRNA	K08679	E5.1.3.6	UDP-glucuronate 4-epimerase	http://www.genome.jp/dbget-bin/www_bget?ko:K08679	O81312	1742	0	UDP-glucuronate 4-epimerase 3 OS=Arabidopsis thaliana GN=GAE3 PE=2 SV=1	PF02719//PF08241//PF01073//PF00106//PF04321//PF01370	Polysaccharide biosynthesis protein//Methyltransferase domain//3-beta hydroxysteroid dehydrogenase/isomerase family//short chain dehydrogenase//RmlD substrate binding domain//NAD dependent epimerase/dehydratase family	GO:0006694//GO:0009058//GO:0045226//GO:0008209//GO:0009225//GO:0009117//GO:0044237//GO:0008152//GO:0008207//GO:0030639//GO:0055114//GO:0019872//GO:0008210	steroid biosynthetic process//biosynthetic process//extracellular polysaccharide biosynthetic process//androgen metabolic process//nucleotide-sugar metabolic process//nucleotide metabolic process//cellular metabolic process//metabolic process//C21-steroid hormone metabolic process//polyketide biosynthetic process//oxidation-reduction process//streptomycin biosynthetic process//estrogen metabolic …	GO:0008831//GO:0008168//GO:0016616//GO:0003824//GO:0050662//GO:0016491//GO:0003854	dTDP-4-dehydrorhamnose reductase activity//methyltransferase activity//oxidoreductase activity, acting on the CH-OH group of donors, NAD or NADP as acceptor//catalytic activity//coenzyme binding//oxidoreductase activity//3-beta-hydroxy-delta5-steroid dehydrogenase activity	--	--	KOG1371	UDP-glucose 4-epimerase/UDP-sulfoquinovose synthase
c140845_g1	2677	PREDICTED: ribosome biogenesis GTPase A-like [Vitis vinifera] >gi|296086696|emb|CBI32331.3| unnamed protein product [Vitis vinifera]	--	--	--	--	--	Q9LYA9	1034	9.6772e-134	Chloroplast stem-loop binding protein of 41 kDa a, chloroplastic OS=Arabidopsis thaliana GN=CSP41A PE=1 SV=1	PF02421//PF00350//PF04548//PF08477//PF01073//PF03193//PF01370//PF01926	Ferrous iron transport protein B//Dynamin family//AIG1 family//Miro-like protein//3-beta hydroxysteroid dehydrogenase/isomerase family//Protein of unknown function, DUF258//NAD dependent epimerase/dehydratase family//50S ribosome-binding GTPase	GO:0006694//GO:0015684//GO:0008209//GO:0007264//GO:0044237//GO:0008207//GO:0055114//GO:0008210	steroid biosynthetic process//ferrous iron transport//androgen metabolic process//small GTPase mediated signal transduction//cellular metabolic process//C21-steroid hormone metabolic process//oxidation-reduction process//estrogen metabolic process	GO:0016616//GO:0003824//GO:0015093//GO:0050662//GO:0003854//GO:0005525//GO:0003924	oxidoreductase activity, acting on the CH-OH group of donors, NAD or NADP as acceptor//catalytic activity//ferrous iron transmembrane transporter activity//coenzyme binding//3-beta-hydroxy-delta5-steroid dehydrogenase activity//GTP binding//GTPase activity	GO:0005622//GO:0016021	intracellular//integral component of membrane	KOG2484	GTPase
c141057_g1	2522	XAP5 family protein [Populus trichocarpa] >gi|222850148|gb|EEE87695.1| XAP5 family protein [Populus trichocarpa]	Populus trichocarpa predicted protein, mRNA	K13119	FAM50, XAP5	protein FAM50	http://www.genome.jp/dbget-bin/www_bget?ko:K13119	Q8H110	787	4.88784e-95	Protein XAP5 CIRCADIAN TIMEKEEPER OS=Arabidopsis thaliana GN=XCT PE=1 SV=1	--	--	GO:0009637//GO:0042752//GO:0009873//GO:0010099//GO:0010114	response to blue light//regulation of circadian rhythm//ethylene-activated signaling pathway//regulation of photomorphogenesis//response to red light	--	--	GO:0005634	nucleus	KOG2894	Uncharacterized conserved protein XAP-5
c141189_g1	1113	hypothetical protein BAUCODRAFT_31675 [Baudoinia compniacensis UAMH 10762] >gi|449303348|gb|EMC99356.1| hypothetical protein BAUCODRAFT_31675 [Baudoinia compniacensis UAMH 10762]	--	--	--	--	--	Q0VCN1	208	3.00577e-17	NmrA-like family domain-containing protein 1 OS=Bos taurus GN=NMRAL1 PE=2 SV=1	PF01113//PF01073//PF00106//PF01118//PF01370	Dihydrodipicolinate reductase, N-terminus//3-beta hydroxysteroid dehydrogenase/isomerase family//short chain dehydrogenase//Semialdehyde dehydrogenase, NAD binding domain//NAD dependent epimerase/dehydratase family	GO:0044237//GO:0008152//GO:0008207//GO:0009089//GO:0055114//GO:0008210//GO:0006694//GO:0008209//GO:0009085	cellular metabolic process//metabolic process//C21-steroid hormone metabolic process//lysine biosynthetic process via diaminopimelate//oxidation-reduction process//estrogen metabolic process//steroid biosynthetic process//androgen metabolic process//lysine biosynthetic process	GO:0016491//GO:0050662//GO:0003854//GO:0051287//GO:0016616//GO:0003824//GO:0016620//GO:0008839	oxidoreductase activity//coenzyme binding//3-beta-hydroxy-delta5-steroid dehydrogenase activity//NAD binding//oxidoreductase activity, acting on the CH-OH group of donors, NAD or NADP as acceptor//catalytic activity//oxidoreductase activity, acting on the aldehyde or oxo group of donors, NAD or NADP as acceptor//4-hydroxy-tetrahydrodipicolinate reductase	--	--	--	--
c141198_g6	1460	--	--	--	--	--	--	--	--	--	--	PF05438//PF10186//PF03739	Thyrotropin-releasing hormone (TRH)//UV radiation resistance protein and autophagy-related subunit 14//Predicted permease YjgP/YjgQ family	GO:0009755//GO:0007218//GO:0010508	hormone-mediated signaling pathway//neuropeptide signaling pathway//positive regulation of autophagy	GO:0005184	neuropeptide hormone activity	GO:0005576//GO:0016021	extracellular region//integral component of membrane	--	--
c141651_g1	1524	PREDICTED: uncharacterized protein At2g34460, chloroplastic-like [Citrus sinensis] >gi|641859447|gb|KDO78137.1| hypothetical protein CISIN_1g021838mg [Citrus sinensis]	Vitis vinifera contig VV78X267237.9, whole genome shotgun sequence	--	--	--	--	Q8H124	940	3.26218e-122	Uncharacterized protein At2g34460, chloroplastic OS=Arabidopsis thaliana GN=At2g34460 PE=2 SV=1	PF01118//PF01370//PF01073//PF01113	Semialdehyde dehydrogenase, NAD binding domain//NAD dependent epimerase/dehydratase family//3-beta hydroxysteroid dehydrogenase/isomerase family//Dihydrodipicolinate reductase, N-terminus	GO:0044237//GO:0006694//GO:0008210//GO:0055114//GO:0008207//GO:0008209//GO:0009089//GO:0009085	cellular metabolic process//steroid biosynthetic process//estrogen metabolic process//oxidation-reduction process//C21-steroid hormone metabolic process//androgen metabolic process//lysine biosynthetic process via diaminopimelate//lysine biosynthetic process	GO:0051287//GO:0003854//GO:0050662//GO:0008839//GO:0016620//GO:0003824//GO:0016616	NAD binding//3-beta-hydroxy-delta5-steroid dehydrogenase activity//coenzyme binding//4-hydroxy-tetrahydrodipicolinate reductase//oxidoreductase activity, acting on the aldehyde or oxo group of donors, NAD or NADP as acceptor//catalytic activity//oxidoreductase activity, acting on the CH-OH group of donors, NAD or NADP as acceptor	--	--	--	--
c141692_g1	2850	PREDICTED: transport inhibitor response 1-like protein [Vitis vinifera] >gi|147845617|emb|CAN80598.1| hypothetical protein VITISV_002642 [Vitis vinifera]	--	--	--	--	--	Q9LTX2	1063	1.27917e-130	Transport inhibitor response 1-like protein OS=Arabidopsis thaliana GN=At5g49980 PE=2 SV=1	PF07757//PF00646	Predicted AdoMet-dependent methyltransferase//F-box domain	GO:0009734	auxin-activated signaling pathway	GO:0005515//GO:0008168//GO:0000822	protein binding//methyltransferase activity//inositol hexakisphosphate binding	--	--	KOG4341	F-box protein containing LRR
c141773_g2	2277	cinnamoyl-CoA reductase, putative [Ricinus communis] >gi|223537158|gb|EEF38791.1| cinnamoyl-CoA reductase, putative [Ricinus communis]	--	--	--	--	--	Q500U8	1016	9.31105e-130	Tetraketide alpha-pyrone reductase 1 OS=Arabidopsis thaliana GN=TKPR1 PE=2 SV=1	PF04321//PF00106//PF01370//PF02719//PF01073	RmlD substrate binding domain//short chain dehydrogenase//NAD dependent epimerase/dehydratase family//Polysaccharide biosynthesis protein//3-beta hydroxysteroid dehydrogenase/isomerase family	GO:0044237//GO:0009117//GO:0009813//GO:0008210//GO:0030639//GO:0055114//GO:0019872//GO:0008207//GO:0008152//GO:0009058//GO:0006694//GO:0009225//GO:0008209//GO:0045226	cellular metabolic process//nucleotide metabolic process//flavonoid biosynthetic process//estrogen metabolic process//polyketide biosynthetic process//oxidation-reduction process//streptomycin biosynthetic process//C21-steroid hormone metabolic process//metabolic process//biosynthetic process//steroid biosynthetic process//nucleotide-sugar metabolic process//androgen metabolic process//extracellu…	GO:0003854//GO:0045552//GO:0016491//GO:0050662//GO:0000166//GO:0008831//GO:0003824//GO:0016616	3-beta-hydroxy-delta5-steroid dehydrogenase activity//dihydrokaempferol 4-reductase activity//oxidoreductase activity//coenzyme binding//nucleotide binding//dTDP-4-dehydrorhamnose reductase activity//catalytic activity//oxidoreductase activity, acting on the CH-OH group of donors, NAD or NADP as acceptor	--	--	KOG1502	Flavonol reductase/cinnamoyl-CoA reductase
c141887_g1	4037	dtdp-glucose 4-6-dehydratase, putative [Ricinus communis] >gi|223529130|gb|EEF31110.1| dtdp-glucose 4-6-dehydratase, putative [Ricinus communis]	Vitis vinifera clone SS0AAG40YA10	K10046	GME	GDP-D-mannose 3', 5'-epimerase	http://www.genome.jp/dbget-bin/www_bget?ko:K10046	A3C4S4	1806	0	GDP-mannose 3,5-epimerase 1 OS=Oryza sativa subsp. japonica GN=GME-1 PE=1 SV=1	PF04321//PF01370//PF07941//PF01142//PF00476//PF02719//PF01073	RmlD substrate binding domain//NAD dependent epimerase/dehydratase family//Potassium channel Kv1.4 tandem inactivation domain//tRNA pseudouridine synthase D (TruD)//DNA polymerase family A//Polysaccharide biosynthesis protein//3-beta hydroxysteroid dehydrogenase/isomerase family	GO:0001522//GO:0008209//GO:0006813//GO:0055114//GO:0006694//GO:0009058//GO:0045226//GO:0009451//GO:0009225//GO:0006260//GO:0044237//GO:0009117//GO:0008207//GO:0008210//GO:0019872//GO:0030639	pseudouridine synthesis//androgen metabolic process//potassium ion transport//oxidation-reduction process//steroid biosynthetic process//biosynthetic process//extracellular polysaccharide biosynthetic process//RNA modification//nucleotide-sugar metabolic process//DNA replication//cellular metabolic process//nucleotide metabolic process//C21-steroid hormone metabolic process//estrogen metabolic pr…	GO:0008831//GO:0000166//GO:0003824//GO:0009982//GO:0030955//GO:0016616//GO:0003677//GO:0003887//GO:0050662//GO:0005249//GO:0003854//GO:0047918//GO:0003723	dTDP-4-dehydrorhamnose reductase activity//nucleotide binding//catalytic activity//pseudouridine synthase activity//potassium ion binding//oxidoreductase activity, acting on the CH-OH group of donors, NAD or NADP as acceptor//DNA binding//DNA-directed DNA polymerase activity//coenzyme binding//voltage-gated potassium channel activity//3-beta-hydroxy-delta5-steroid dehydrogenase activity//GDP-mann…	GO:0042575//GO:0016021//GO:0008076	DNA polymerase complex//integral component of membrane//voltage-gated potassium channel complex	KOG1429	dTDP-glucose 4-6-dehydratase/UDP-glucuronic acid decarboxylase
c141997_g1	1685	hypothetical protein VITISV_012222 [Vitis vinifera]	--	K17506	PPM1L, PP2CE	protein phosphatase 1L	http://www.genome.jp/dbget-bin/www_bget?ko:K17506	O80871	727	3.67267e-88	Probable protein phosphatase 2C 25 OS=Arabidopsis thaliana GN=At2g30020 PE=1 SV=1	PF06039//PF00481	Malate:quinone oxidoreductase (Mqo)//Protein phosphatase 2C	GO:0009738//GO:0006099//GO:0006470//GO:0006090//GO:0055114	abscisic acid-activated signaling pathway//tricarboxylic acid cycle//protein dephosphorylation//pyruvate metabolic process//oxidation-reduction process	GO:0046872//GO:0008924//GO:0004722//GO:0003824	metal ion binding//malate dehydrogenase (quinone) activity//protein serine/threonine phosphatase activity//catalytic activity	GO:0005634//GO:0008287	nucleus//protein serine/threonine phosphatase complex	KOG0698	Serine/threonine protein phosphatase
c142071_g1	770	--	--	--	--	--	--	--	--	--	--	PF09265	Cytokinin dehydrogenase 1, FAD and cytokinin binding	GO:0055114//GO:0009690	oxidation-reduction process//cytokinin metabolic process	GO:0019139//GO:0050660	cytokinin dehydrogenase activity//flavin adenine dinucleotide binding	--	--	--	--
c142819_g1	3133	hypothetical protein VITISV_011475 [Vitis vinifera]	PREDICTED: Glycine max uncharacterized protein LOC100781989 (LOC100781989), mRNA	--	--	--	--	Q8VYY4	585	5.83023e-65	Probable sodium/metabolite cotransporter BASS6, chloroplastic OS=Arabidopsis thaliana GN=BASS6 PE=2 SV=1	PF01758//PF01956//PF03970//PF01578	Sodium Bile acid symporter family//Integral membrane protein DUF106//Herpesvirus UL37 tegument protein//Cytochrome C assembly protein	GO:0019068//GO:0015721//GO:0006814//GO:0008535//GO:0019761//GO:0009611//GO:0006461//GO:0009753	virion assembly//bile acid and bile salt transport//sodium ion transport//respiratory chain complex IV assembly//glucosinolate biosynthetic process//response to wounding//protein complex assembly//response to jasmonic acid	GO:0008508	bile acid:sodium symporter activity	GO:0016020//GO:0009536	membrane//plastid	--	--
c142927_g2	692	--	--	--	--	--	--	--	--	--	--	PF02159	Oestrogen receptor	GO:0043401//GO:0006355//GO:0007165	steroid hormone mediated signaling pathway//regulation of transcription, DNA-templated//signal transduction	GO:0030284//GO:0005496//GO:0003677	estrogen receptor activity//steroid binding//DNA binding	GO:0005634	nucleus	--	--
c143560_g1	2919	PREDICTED: type I inositol-1,4,5-trisphosphate 5-phosphatase CVP2-like [Vitis vinifera]	PREDICTED: Solanum lycopersicum type I inositol 1,4,5-trisphosphate 5-phosphatase CVP2-like (LOC101250445), mRNA	--	--	--	--	Q9LR47	1804	0	Type I inositol 1,4,5-trisphosphate 5-phosphatase CVP2 OS=Arabidopsis thaliana GN=CVP2 PE=1 SV=2	PF02935	Cytochrome c oxidase subunit VIIc	GO:0032957//GO:0010305//GO:0009737//GO:0015992//GO:0010067//GO:0006123//GO:0010588//GO:0046854//GO:0046855	inositol trisphosphate metabolic process//leaf vascular tissue pattern formation//response to abscisic acid//proton transport//procambium histogenesis//mitochondrial electron transport, cytochrome c to oxygen//cotyledon vascular tissue pattern formation//phosphatidylinositol phosphorylation//inositol phosphate dephosphorylation	GO:0046030//GO:0004129	inositol trisphosphate phosphatase activity//cytochrome-c oxidase activity	GO:0045277	respiratory chain complex IV	KOG0565	Inositol polyphosphate 5-phosphatase and related proteins
c143811_g1	2110	PREDICTED: pentatricopeptide repeat-containing protein At5g08510 [Nicotiana tomentosiformis]	--	--	--	--	--	Q9FNN7	1359	4.64225e-179	Pentatricopeptide repeat-containing protein At5g08510 OS=Arabidopsis thaliana GN=PCMP-E20 PE=2 SV=1	PF00515//PF13176//PF05874//PF13181	Tetratricopeptide repeat//Tetratricopeptide repeat//Pheromone biosynthesis activating neuropeptide (PBAN)//Tetratricopeptide repeat	GO:0007218//GO:0042811	neuropeptide signaling pathway//pheromone biosynthetic process	GO:0005515//GO:0005184	protein binding//neuropeptide hormone activity	--	--	--	--
c143948_g1	1127	beta-hydroxyisobutyryl-coa hydrolase 1 family protein [Populus trichocarpa] >gi|118489682|gb|ABK96642.1| unknown [Populus trichocarpa x Populus deltoides] >gi|222861350|gb|EEE98892.1| beta-hydroxyisobutyryl-coa hydrolase 1 family protein [Populus trichocarpa]	--	K05605	HIBCH	3-hydroxyisobutyryl-CoA hydrolase	http://www.genome.jp/dbget-bin/www_bget?ko:K05605	Q9LKJ1	369	1.8241e-38	3-hydroxyisobutyryl-CoA hydrolase 1 OS=Arabidopsis thaliana GN=CHY1 PE=1 SV=1	--	--	GO:0006550//GO:0009409//GO:0009733//GO:0006552//GO:0019482//GO:0006574	isoleucine catabolic process//response to cold//response to auxin//leucine catabolic process//beta-alanine metabolic process//valine catabolic process	GO:0003860	3-hydroxyisobutyryl-CoA hydrolase activity	--	--	KOG1684	Enoyl-CoA hydratase
c144166_g2	1165	Acyl-protein thioesterase, putative [Ricinus communis] >gi|223536232|gb|EEF37884.1| Acyl-protein thioesterase, putative [Ricinus communis]	--	K06130	LYPLA2	lysophospholipase II	http://www.genome.jp/dbget-bin/www_bget?ko:K06130	Q9QYL8	329	5.42536e-34	Acyl-protein thioesterase 2 OS=Rattus norvegicus GN=Lypla2 PE=1 SV=1	PF01738//PF00566//PF02230//PF03583//PF00326//PF01764	Dienelactone hydrolase family//Rab-GTPase-TBC domain//Phospholipase/Carboxylesterase//Secretory lipase//Prolyl oligopeptidase family//Lipase (class 3)	GO:0006508//GO:0046486//GO:0042572//GO:0032313//GO:0016042//GO:0006629	proteolysis//glycerolipid metabolic process//retinol metabolic process//regulation of Rab GTPase activity//lipid catabolic process//lipid metabolic process	GO:0050253//GO:0008236//GO:0080031//GO:0005097//GO:0080032//GO:0016787//GO:0004806//GO:0080030	retinyl-palmitate esterase activity//serine-type peptidase activity//methyl salicylate esterase activity//Rab GTPase activator activity//methyl jasmonate esterase activity//hydrolase activity//triglyceride lipase activity//methyl indole-3-acetate esterase activity	--	--	KOG2112	Lysophospholipase
c145001_g1	1641	PREDICTED: malate dehydrogenase, chloroplastic-like [Vitis vinifera]	Populus trichocarpa predicted protein, mRNA	K00026	MDH2	malate dehydrogenase	http://www.genome.jp/dbget-bin/www_bget?ko:K00026	Q9SN86	1269	1.80241e-169	Malate dehydrogenase, chloroplastic OS=Arabidopsis thaliana GN=At3g47520 PE=1 SV=1	PF01073//PF01118//PF02866//PF00056	3-beta hydroxysteroid dehydrogenase/isomerase family//Semialdehyde dehydrogenase, NAD binding domain//lactate/malate dehydrogenase, alpha/beta C-terminal domain//lactate/malate dehydrogenase, NAD binding domain	GO:0055114//GO:0008210//GO:0008209//GO:0008207//GO:0006694	oxidation-reduction process//estrogen metabolic process//androgen metabolic process//C21-steroid hormone metabolic process//steroid biosynthetic process	GO:0016620//GO:0016616//GO:0003854//GO:0051287//GO:0016491	oxidoreductase activity, acting on the aldehyde or oxo group of donors, NAD or NADP as acceptor//oxidoreductase activity, acting on the CH-OH group of donors, NAD or NADP as acceptor//3-beta-hydroxy-delta5-steroid dehydrogenase activity//NAD binding//oxidoreductase activity	--	--	KOG1494	NAD-dependent malate dehydrogenase
c145166_g1	3410	PREDICTED: E3 ubiquitin protein ligase DRIP2-like [Nicotiana tomentosiformis]	--	K16253	NRPD7, NRPE7	DNA-directed RNA polymerase IV and V subunit 7	http://www.genome.jp/dbget-bin/www_bget?ko:K16253	A6QRA1	615	1.1096e-71	DNA-directed RNA polymerase V subunit 7 OS=Arabidopsis thaliana GN=NRPE7 PE=1 SV=1	PF02823//PF13423//PF03876//PF00575//PF02159//PF06955	ATP synthase, Delta/Epsilon chain, beta-sandwich domain//Ubiquitin carboxyl-terminal hydrolase//SHS2 domain found in N terminus of Rpb7p/Rpc25p/MJ0397//S1 RNA binding domain//Oestrogen receptor//Xyloglucan endo-transglycosylase (XET) C-terminus	GO:0006073//GO:0006119//GO:0006206//GO:0006355//GO:0006351//GO:0016579//GO:0015986//GO:0043401//GO:0007165//GO:0006144//GO:0015992//GO:0006511	cellular glucan metabolic process//oxidative phosphorylation//pyrimidine nucleobase metabolic process//regulation of transcription, DNA-templated//transcription, DNA-templated//protein deubiquitination//ATP synthesis coupled proton transport//steroid hormone mediated signaling pathway//signal transduction//purine nucleobase metabolic process//proton transport//ubiquitin-dependent protein cataboli…	GO:0046933//GO:0005496//GO:0016762//GO:0004221//GO:0003677//GO:0046961//GO:0003899//GO:0030284//GO:0003723	proton-transporting ATP synthase activity, rotational mechanism//steroid binding//xyloglucan:xyloglucosyl transferase activity//ubiquitin thiolesterase activity//DNA binding//proton-transporting ATPase activity, rotational mechanism//DNA-directed RNA polymerase activity//estrogen receptor activity//RNA binding	GO:0005618//GO:0048046//GO:0005634//GO:0045259//GO:0005730//GO:0045261	cell wall//apoplast//nucleus//proton-transporting ATP synthase complex//nucleolus//proton-transporting ATP synthase complex, catalytic core F(1)	KOG3298	DNA-directed RNA polymerase subunit E'
c145789_g2	2717	Jojoba acyl CoA reductase-related male sterility protein [Theobroma cacao] >gi|508717706|gb|EOY09603.1| Jojoba acyl CoA reductase-related male sterility protein [Theobroma cacao]	PREDICTED: Fragaria vesca subsp. vesca fatty acyl-CoA reductase 2-like (LOC101311020), mRNA	K13356	FAR	fatty acyl-CoA reductase	http://www.genome.jp/dbget-bin/www_bget?ko:K13356	Q08891	1743	0	Fatty acyl-CoA reductase 2 OS=Arabidopsis thaliana GN=FAR2 PE=2 SV=2	PF04321//PF03015//PF01370//PF02719//PF01073	RmlD substrate binding domain//Male sterility protein//NAD dependent epimerase/dehydratase family//Polysaccharide biosynthesis protein//3-beta hydroxysteroid dehydrogenase/isomerase family	GO:0044237//GO:0009117//GO:0008210//GO:0019872//GO:0030639//GO:0055114//GO:0008207//GO:0009058//GO:0006694//GO:0009225//GO:0045226//GO:0008209	cellular metabolic process//nucleotide metabolic process//estrogen metabolic process//streptomycin biosynthetic process//polyketide biosynthetic process//oxidation-reduction process//C21-steroid hormone metabolic process//biosynthetic process//steroid biosynthetic process//nucleotide-sugar metabolic process//extracellular polysaccharide biosynthetic process//androgen metabolic process	GO:0003854//GO:0050662//GO:0080019//GO:0008831//GO:0003824//GO:0016616	3-beta-hydroxy-delta5-steroid dehydrogenase activity//coenzyme binding//fatty-acyl-CoA reductase (alcohol-forming) activity//dTDP-4-dehydrorhamnose reductase activity//catalytic activity//oxidoreductase activity, acting on the CH-OH group of donors, NAD or NADP as acceptor	--	--	KOG1221	Acyl-CoA reductase
c145866_g1	2566	PREDICTED: protein TIC 62, chloroplastic-like isoform X1 [Citrus sinensis] >gi|568851366|ref|XP_006479364.1| PREDICTED: protein TIC 62, chloroplastic-like isoform X2 [Citrus sinensis]	Ricinus communis NAD dependent epimerase/dehydratase, putative, mRNA	--	--	--	--	Q8SKU2	1074	2.63642e-134	Protein TIC 62, chloroplastic OS=Pisum sativum GN=TIC62 PE=1 SV=2	PF00106//PF01118//PF01370//PF00076//PF02719//PF01113//PF01073	short chain dehydrogenase//Semialdehyde dehydrogenase, NAD binding domain//NAD dependent epimerase/dehydratase family//RNA recognition motif. (a.k.a. RRM, RBD, or RNP domain)//Polysaccharide biosynthesis protein//Dihydrodipicolinate reductase, N-terminus//3-beta hydroxysteroid dehydrogenase/isomerase family	GO:0008209//GO:0009085//GO:0006694//GO:0009058//GO:0008152//GO:0008207//GO:0009089//GO:0055114//GO:0008210//GO:0044237	androgen metabolic process//lysine biosynthetic process//steroid biosynthetic process//biosynthetic process//metabolic process//C21-steroid hormone metabolic process//lysine biosynthetic process via diaminopimelate//oxidation-reduction process//estrogen metabolic process//cellular metabolic process	GO:0016616//GO:0003824//GO:0016620//GO:0003676//GO:0008839//GO:0016491//GO:0050662//GO:0003854//GO:0051287	oxidoreductase activity, acting on the CH-OH group of donors, NAD or NADP as acceptor//catalytic activity//oxidoreductase activity, acting on the aldehyde or oxo group of donors, NAD or NADP as acceptor//nucleic acid binding//4-hydroxy-tetrahydrodipicolinate reductase//oxidoreductase activity//coenzyme binding//3-beta-hydroxy-delta5-steroid dehydrogenase activity//NAD binding	--	--	KOG0118	FOG: RRM domain
c145883_g1	1690	PREDICTED: probable polygalacturonase [Nicotiana tomentosiformis]	--	--	--	--	--	A7PZL3	147	1.22011e-08	Probable polygalacturonase OS=Vitis vinifera GN=GSVIVT00026920001 PE=1 SV=1	PF04376//PF02159	Arginine-tRNA-protein transferase, N terminus//Oestrogen receptor	GO:0007165//GO:0043401//GO:0006355//GO:0016598	signal transduction//steroid hormone mediated signaling pathway//regulation of transcription, DNA-templated//protein arginylation	GO:0003677//GO:0030284//GO:0005496//GO:0004057	DNA binding//estrogen receptor activity//steroid binding//arginyltransferase activity	GO:0005634	nucleus	--	--
c145923_g1	2463	putative transcription factor MYB60 [Arabidopsis thaliana] >gi|26450026|dbj|BAC42133.1| putative transcription factor [Arabidopsis thaliana] >gi|28827526|gb|AAO50607.1| putative myb family transcription factor [Arabidopsis thaliana] >gi|41619088|gb|AAS10021.1| MYB transcription factor [Arabidopsis thaliana] >gi|332190230|gb|AEE28351.1| myb domain protein 60 [Arabidopsis thaliana]	PREDICTED: Glycine max myb-related protein 306-like (LOC100802204), mRNA	K09422	MYBP	myb proto-oncogene protein, plant	http://www.genome.jp/dbget-bin/www_bget?ko:K09422	P81392	546	3.33906e-61	Myb-related protein 306 OS=Antirrhinum majus GN=MYB306 PE=2 SV=1	PF00249//PF01940//PF00646	Myb-like DNA-binding domain//Integral membrane protein DUF92//F-box domain	GO:0009753//GO:0006355//GO:0009416//GO:0009737//GO:0009751//GO:0009414//GO:0010118	response to jasmonic acid//regulation of transcription, DNA-templated//response to light stimulus//response to abscisic acid//response to salicylic acid//response to water deprivation//stomatal movement	GO:0003700//GO:0003682//GO:0005515//GO:0003677	sequence-specific DNA binding transcription factor activity//chromatin binding//protein binding//DNA binding	GO:0005634//GO:0005667//GO:0000785//GO:0016021	nucleus//transcription factor complex//chromatin//integral component of membrane	KOG0048	Transcription factor, Myb superfamily
c146611_g1	7012	PREDICTED: activating signal cointegrator 1 complex subunit 3 [Vitis vinifera] >gi|297733882|emb|CBI15129.3| unnamed protein product [Vitis vinifera]	PREDICTED: Vitis vinifera activating signal cointegrator 1 complex subunit 3-like (LOC100251846), mRNA	K01529	E3.6.1.-	--	http://www.genome.jp/dbget-bin/www_bget?ko:K01529	Q8N3C0	4956	0	Activating signal cointegrator 1 complex subunit 3 OS=Homo sapiens GN=ASCC3 PE=1 SV=3	PF00104//PF00270//PF00271//PF04851//PF00437//PF01695//PF00580//PF00004//PF02562	Ligand-binding domain of nuclear hormone receptor//DEAD/DEAH box helicase//Helicase conserved C-terminal domain//Type III restriction enzyme, res subunit//Type II/IV secretion system protein//IstB-like ATP binding protein//UvrD/REP helicase N-terminal domain//ATPase family associated with various cellular activities (AAA)//PhoH-like protein	GO:0007165//GO:0043401//GO:0006355//GO:0006810	signal transduction//steroid hormone mediated signaling pathway//regulation of transcription, DNA-templated//transport	GO:0003707//GO:0003676//GO:0003677//GO:0003700//GO:0016787//GO:0005524//GO:0004386//GO:0008026	steroid hormone receptor activity//nucleic acid binding//DNA binding//sequence-specific DNA binding transcription factor activity//hydrolase activity//ATP binding//helicase activity//ATP-dependent helicase activity	GO:0005634//GO:0005667	nucleus//transcription factor complex	KOG0952	DNA/RNA helicase MER3/SLH1, DEAD-box superfamily
c146724_g3	1153	UDP-D-glucuronate 4-epimerase 3 [Theobroma cacao] >gi|508704347|gb|EOX96243.1| UDP-D-glucuronate 4-epimerase 3 [Theobroma cacao]	--	K08679	E5.1.3.6	UDP-glucuronate 4-epimerase	http://www.genome.jp/dbget-bin/www_bget?ko:K08679	O81312	1062	2.6623e-140	UDP-glucuronate 4-epimerase 3 OS=Arabidopsis thaliana GN=GAE3 PE=2 SV=1	PF04321//PF00106//PF01370//PF02719//PF01073//PF08241	RmlD substrate binding domain//short chain dehydrogenase//NAD dependent epimerase/dehydratase family//Polysaccharide biosynthesis protein//3-beta hydroxysteroid dehydrogenase/isomerase family//Methyltransferase domain	GO:0009225//GO:0008209//GO:0045226//GO:0009058//GO:0006694//GO:0008210//GO:0030639//GO:0055114//GO:0019872//GO:0008207//GO:0008152//GO:0044237//GO:0009117	nucleotide-sugar metabolic process//androgen metabolic process//extracellular polysaccharide biosynthetic process//biosynthetic process//steroid biosynthetic process//estrogen metabolic process//polyketide biosynthetic process//oxidation-reduction process//streptomycin biosynthetic process//C21-steroid hormone metabolic process//metabolic process//cellular metabolic process//nucleotide metabolic …	GO:0003824//GO:0016616//GO:0008168//GO:0008831//GO:0003854//GO:0050662//GO:0016491	catalytic activity//oxidoreductase activity, acting on the CH-OH group of donors, NAD or NADP as acceptor//methyltransferase activity//dTDP-4-dehydrorhamnose reductase activity//3-beta-hydroxy-delta5-steroid dehydrogenase activity//coenzyme binding//oxidoreductase activity	--	--	KOG1371	UDP-glucose 4-epimerase/UDP-sulfoquinovose synthase
c147163_g1	4796	PREDICTED: uncharacterized protein LOC103329970 [Prunus mume]	--	--	--	--	--	--	--	--	--	PF01073	3-beta hydroxysteroid dehydrogenase/isomerase family	GO:0055114//GO:0008210//GO:0006694//GO:0008209//GO:0008207	oxidation-reduction process//estrogen metabolic process//steroid biosynthetic process//androgen metabolic process//C21-steroid hormone metabolic process	GO:0003854//GO:0016616	3-beta-hydroxy-delta5-steroid dehydrogenase activity//oxidoreductase activity, acting on the CH-OH group of donors, NAD or NADP as acceptor	--	--	--	--
c147187_g1	1107	hypothetical protein MYCGRDRAFT_102294 [Zymoseptoria tritici IPO323] >gi|339477354|gb|EGP92445.1| hypothetical protein MYCGRDRAFT_102294 [Zymoseptoria tritici IPO323]	Mycosphaerella graminicola IPO323 hypothetical protein (MYCGRDRAFT_102294) mRNA, complete cds	--	--	--	--	Q9X248	363	8.32594e-39	3-oxoacyl-[acyl-carrier-protein] reductase FabG OS=Thermotoga maritima (strain ATCC 43589 / MSB8 / DSM 3109 / JCM 10099) GN=fabG PE=3 SV=1	PF01004//PF01370//PF02882//PF00106//PF02737//PF01073//PF02719	Flavivirus envelope glycoprotein M//NAD dependent epimerase/dehydratase family//Tetrahydrofolate dehydrogenase/cyclohydrolase, NAD(P)-binding domain//short chain dehydrogenase//3-hydroxyacyl-CoA dehydrogenase, NAD binding domain//3-beta hydroxysteroid dehydrogenase/isomerase family//Polysaccharide biosynthesis protein	GO:0006631//GO:0006694//GO:0006574//GO:0009058//GO:0018874//GO:0006633//GO:0006550//GO:0008209//GO:0046487//GO:0006568//GO:0019058//GO:0006554//GO:0044237//GO:0008152//GO:0008207//GO:0006552//GO:0055114//GO:0009396//GO:0008210	fatty acid metabolic process//steroid biosynthetic process//valine catabolic process//biosynthetic process//benzoate metabolic process//fatty acid biosynthetic process//isoleucine catabolic process//androgen metabolic process//glyoxylate metabolic process//tryptophan metabolic process//viral life cycle//lysine catabolic process//cellular metabolic process//metabolic process//C21-steroid hormone m…	GO:0000166//GO:0016616//GO:0003824//GO:0004488//GO:0016491//GO:0050662//GO:0003854//GO:0003857	nucleotide binding//oxidoreductase activity, acting on the CH-OH group of donors, NAD or NADP as acceptor//catalytic activity//methylenetetrahydrofolate dehydrogenase (NADP+) activity//oxidoreductase activity//coenzyme binding//3-beta-hydroxy-delta5-steroid dehydrogenase activity//3-hydroxyacyl-CoA dehydrogenase activity	GO:0019031	viral envelope	KOG0725	Reductases with broad range of substrate specificities
c147544_g1	2477	PREDICTED: cinnamoyl-CoA reductase 2-like [Pyrus x bretschneideri]	--	--	--	--	--	Q850K7	722	6.78735e-87	Expansin-like B1 OS=Oryza sativa subsp. japonica GN=EXLB1 PE=2 SV=2	PF01073//PF12567//PF01370	3-beta hydroxysteroid dehydrogenase/isomerase family//Leukocyte receptor CD45//NAD dependent epimerase/dehydratase family	GO:0050852//GO:0006470//GO:0044237//GO:0006694//GO:0008210//GO:0055114//GO:0006570//GO:0008207//GO:0008209	T cell receptor signaling pathway//protein dephosphorylation//cellular metabolic process//steroid biosynthetic process//estrogen metabolic process//oxidation-reduction process//tyrosine metabolic process//C21-steroid hormone metabolic process//androgen metabolic process	GO:0003854//GO:0050662//GO:0004725//GO:0003824//GO:0016616	3-beta-hydroxy-delta5-steroid dehydrogenase activity//coenzyme binding//protein tyrosine phosphatase activity//catalytic activity//oxidoreductase activity, acting on the CH-OH group of donors, NAD or NADP as acceptor	--	--	--	--
c147710_g2	2400	hypothetical protein CICLE_v10020167mg [Citrus clementina] >gi|557546616|gb|ESR57594.1| hypothetical protein CICLE_v10020167mg [Citrus clementina]	PREDICTED: Vitis vinifera UDP-glucuronic acid decarboxylase 1-like (LOC100257232), mRNA	--	--	--	--	Q9LZI2	1839	0	UDP-glucuronic acid decarboxylase 2 OS=Arabidopsis thaliana GN=UXS2 PE=1 SV=1	PF04321//PF00106//PF01370//PF02719//PF01073	RmlD substrate binding domain//short chain dehydrogenase//NAD dependent epimerase/dehydratase family//Polysaccharide biosynthesis protein//3-beta hydroxysteroid dehydrogenase/isomerase family	GO:0008209//GO:0045226//GO:0009225//GO:0006694//GO:0009058//GO:0008152//GO:0008207//GO:0019872//GO:0055114//GO:0030639//GO:0008210//GO:0009117//GO:0044237	androgen metabolic process//extracellular polysaccharide biosynthetic process//nucleotide-sugar metabolic process//steroid biosynthetic process//biosynthetic process//metabolic process//C21-steroid hormone metabolic process//streptomycin biosynthetic process//oxidation-reduction process//polyketide biosynthetic process//estrogen metabolic process//nucleotide metabolic process//cellular metabolic …	GO:0016616//GO:0003824//GO:0008831//GO:0050662//GO:0016491//GO:0003854	oxidoreductase activity, acting on the CH-OH group of donors, NAD or NADP as acceptor//catalytic activity//dTDP-4-dehydrorhamnose reductase activity//coenzyme binding//oxidoreductase activity//3-beta-hydroxy-delta5-steroid dehydrogenase activity	--	--	KOG1429	dTDP-glucose 4-6-dehydratase/UDP-glucuronic acid decarboxylase
c147974_g1	1917	hypothetical protein PHAVU_011G014000g [Phaseolus vulgaris] >gi|561004444|gb|ESW03438.1| hypothetical protein PHAVU_011G014000g [Phaseolus vulgaris]	--	K00279	CKX	cytokinin dehydrogenase	http://www.genome.jp/dbget-bin/www_bget?ko:K00279	O22213	1552	0	Cytokinin dehydrogenase 1 OS=Arabidopsis thaliana GN=CKX1 PE=1 SV=1	PF09265//PF01565	Cytokinin dehydrogenase 1, FAD and cytokinin binding//FAD binding domain	GO:0009690//GO:0055114//GO:0006040	cytokinin metabolic process//oxidation-reduction process//amino sugar metabolic process	GO:0019139//GO:0050660//GO:0008762//GO:0016491	cytokinin dehydrogenase activity//flavin adenine dinucleotide binding//UDP-N-acetylmuramate dehydrogenase activity//oxidoreductase activity	--	--	--	--
c147997_g1	8204	PREDICTED: cullin-associated NEDD8-dissociated protein 1-like [Vitis vinifera]	PREDICTED: Vitis vinifera cullin-associated NEDD8-dissociated protein 1-like (LOC100852578), mRNA	K17263	CAND1	cullin-associated NEDD8-dissociated protein 1	http://www.genome.jp/dbget-bin/www_bget?ko:K17263	Q8L5Y6	4662	0	Cullin-associated NEDD8-dissociated protein 1 OS=Arabidopsis thaliana GN=CAND1 PE=1 SV=1	PF02985//PF05496//PF12169//PF00004//PF07728//PF08335//PF07224	HEAT repeat//Holliday junction DNA helicase ruvB N-terminus//DNA polymerase III subunits gamma and tau domain III//ATPase family associated with various cellular activities (AAA)//AAA domain (dynein-related subfamily)//GlnD PII-uridylyltransferase//Chlorophyllase	GO:0006260//GO:0010228//GO:0006310//GO:0010051//GO:0015996//GO:0015994//GO:0009733//GO:0006281	DNA replication//vegetative to reproductive phase transition of meristem//DNA recombination//xylem and phloem pattern formation//chlorophyll catabolic process//chlorophyll metabolic process//response to auxin//DNA repair	GO:0005524//GO:0016779//GO:0005515//GO:0009378//GO:0047746//GO:0016887//GO:0003887	ATP binding//nucleotidyltransferase activity//protein binding//four-way junction helicase activity//chlorophyllase activity//ATPase activity//DNA-directed DNA polymerase activity	GO:0005657//GO:0005618//GO:0042575//GO:0009379//GO:0005886	replication fork//cell wall//DNA polymerase complex//Holliday junction helicase complex//plasma membrane	KOG1824	TATA-binding protein-interacting protein
c148196_g1	4427	PREDICTED: arginine decarboxylase [Vitis vinifera]	PREDICTED: Vitis vinifera arginine decarboxylase (ADC), mRNA	K01583	E4.1.1.19	arginine decarboxylase	http://www.genome.jp/dbget-bin/www_bget?ko:K01583	Q43075	2311	0	Arginine decarboxylase OS=Pisum sativum PE=2 SV=1	PF06728//PF00278//PF02784//PF12300//PF01370//PF14583	GPI transamidase subunit PIG-U//Pyridoxal-dependent decarboxylase, C-terminal sheet domain//Pyridoxal-dependent decarboxylase, pyridoxal binding domain//Protein of unknown function (DUF3628)//NAD dependent epimerase/dehydratase family//Oligogalacturonate lyase	GO:0006527//GO:0009737//GO:0009446//GO:0044237//GO:0006506//GO:0009409//GO:0008295//GO:0006560//GO:0045490//GO:0080167//GO:0006525//GO:0009753//GO:0009611//GO:0006979//GO:0009651//GO:0048316	arginine catabolic process//response to abscisic acid//putrescine biosynthetic process//cellular metabolic process//GPI anchor biosynthetic process//response to cold//spermidine biosynthetic process//proline metabolic process//pectin catabolic process//response to karrikin//arginine metabolic process//response to jasmonic acid//response to wounding//response to oxidative stress//response to salt …	GO:0008792//GO:0050662//GO:0016817//GO:0003824//GO:0047487	arginine decarboxylase activity//coenzyme binding//hydrolase activity, acting on acid anhydrides//catalytic activity//oligogalacturonide lyase activity	GO:0005789//GO:0016021	endoplasmic reticulum membrane//integral component of membrane	--	--
c148256_g1	2146	hypothetical protein EUGRSUZ_C007451, partial [Eucalyptus grandis]	PREDICTED: Vitis vinifera 3beta-hydroxysteroid-dehydrogenase/decarboxylase isoform 2-like (LOC100257631), mRNA	K07748	E1.1.1.170, NSDHL, ERG26	sterol-4alpha-carboxylate 3-dehydrogenase (decarboxylating)	http://www.genome.jp/dbget-bin/www_bget?ko:K07748	Q9FX01	1078	6.69678e-138	3beta-hydroxysteroid-dehydrogenase/decarboxylase isoform 1 OS=Arabidopsis thaliana GN=3BETAHSD/D1 PE=2 SV=1	PF02719//PF01073//PF04321//PF01370	Polysaccharide biosynthesis protein//3-beta hydroxysteroid dehydrogenase/isomerase family//RmlD substrate binding domain//NAD dependent epimerase/dehydratase family	GO:0009225//GO:0008209//GO:0045226//GO:0009058//GO:0006694//GO:0019872//GO:0055114//GO:0030639//GO:0008210//GO:0008207//GO:0009117//GO:0044237	nucleotide-sugar metabolic process//androgen metabolic process//extracellular polysaccharide biosynthetic process//biosynthetic process//steroid biosynthetic process//streptomycin biosynthetic process//oxidation-reduction process//polyketide biosynthetic process//estrogen metabolic process//C21-steroid hormone metabolic process//nucleotide metabolic process//cellular metabolic process	GO:0016616//GO:0003824//GO:0008831//GO:0003854//GO:0050662	oxidoreductase activity, acting on the CH-OH group of donors, NAD or NADP as acceptor//catalytic activity//dTDP-4-dehydrorhamnose reductase activity//3-beta-hydroxy-delta5-steroid dehydrogenase activity//coenzyme binding	--	--	KOG1430	C-3 sterol dehydrogenase/3-beta-hydroxysteroid dehydrogenase and related dehydrogenases
c148708_g1	722	hypothetical protein DOTSEDRAFT_74047 [Dothistroma septosporum NZE10]	Mycosphaerella graminicola IPO323 hypothetical protein (MYCGRDRAFT_35581) mRNA, complete cds	K17741	GRE2	NADPH-dependent methylglyoxal reductase	http://www.genome.jp/dbget-bin/www_bget?ko:K17741	P83775	487	2.04122e-57	Putative NADPH-dependent methylglyoxal reductase GRP2 OS=Candida albicans (strain SC5314 / ATCC MYA-2876) GN=GRP2 PE=1 SV=2	PF04321//PF00106//PF01370//PF03435//PF02719//PF01073//PF01113	RmlD substrate binding domain//short chain dehydrogenase//NAD dependent epimerase/dehydratase family//Saccharopine dehydrogenase//Polysaccharide biosynthesis protein//3-beta hydroxysteroid dehydrogenase/isomerase family//Dihydrodipicolinate reductase, N-terminus	GO:0009225//GO:0008209//GO:0045226//GO:0009085//GO:0009058//GO:0006694//GO:0008210//GO:0055114//GO:0030639//GO:0019872//GO:0008207//GO:0009089//GO:0008152//GO:0044237//GO:0009117	nucleotide-sugar metabolic process//androgen metabolic process//extracellular polysaccharide biosynthetic process//lysine biosynthetic process//biosynthetic process//steroid biosynthetic process//estrogen metabolic process//oxidation-reduction process//polyketide biosynthetic process//streptomycin biosynthetic process//C21-steroid hormone metabolic process//lysine biosynthetic process via diamino…	GO:0008839//GO:0003824//GO:0016616//GO:0008831//GO:0003854//GO:0050662//GO:0016491	4-hydroxy-tetrahydrodipicolinate reductase//catalytic activity//oxidoreductase activity, acting on the CH-OH group of donors, NAD or NADP as acceptor//dTDP-4-dehydrorhamnose reductase activity//3-beta-hydroxy-delta5-steroid dehydrogenase activity//coenzyme binding//oxidoreductase activity	--	--	KOG1502	Flavonol reductase/cinnamoyl-CoA reductase
c148783_g1	3028	PREDICTED: uncharacterized protein LOC100266005 [Vitis vinifera]	PREDICTED: Vitis vinifera uncharacterized LOC100266005 (LOC100266005), mRNA	--	--	--	--	Q40316	916	1.77584e-112	Vestitone reductase OS=Medicago sativa PE=1 SV=1	PF00106//PF01370//PF01073	short chain dehydrogenase//NAD dependent epimerase/dehydratase family//3-beta hydroxysteroid dehydrogenase/isomerase family	GO:0006694//GO:0044237//GO:0008152//GO:0008207//GO:0008209//GO:0055114//GO:0008210	steroid biosynthetic process//cellular metabolic process//metabolic process//C21-steroid hormone metabolic process//androgen metabolic process//oxidation-reduction process//estrogen metabolic process	GO:0016491//GO:0050662//GO:0003854//GO:0016616//GO:0003824	oxidoreductase activity//coenzyme binding//3-beta-hydroxy-delta5-steroid dehydrogenase activity//oxidoreductase activity, acting on the CH-OH group of donors, NAD or NADP as acceptor//catalytic activity	--	--	KOG1502	Flavonol reductase/cinnamoyl-CoA reductase
c148852_g1	1418	PREDICTED: uncharacterized protein LOC103503577 isoform X1 [Cucumis melo]	Ricinus communis conserved hypothetical protein, mRNA	--	--	--	--	--	--	--	--	PF02161	Progesterone receptor	GO:0007165//GO:0006355//GO:0043401	signal transduction//regulation of transcription, DNA-templated//steroid hormone mediated signaling pathway	GO:0003677//GO:0003707//GO:0005496	DNA binding//steroid hormone receptor activity//steroid binding	GO:0005634	nucleus	--	--
c148939_g1	5269	PREDICTED: ABC transporter B family member 1-like [Vitis vinifera]	PREDICTED: Cucumis sativus ABC transporter B family member 1-like (LOC101220974), mRNA	K05658	ABCB1	ATP-binding cassette, subfamily B (MDR/TAP), member 1	http://www.genome.jp/dbget-bin/www_bget?ko:K05658	Q9ZR72	5038	0	ABC transporter B family member 1 OS=Arabidopsis thaliana GN=ABCB1 PE=1 SV=1	PF07728//PF06414//PF00005//PF01583//PF06220//PF00664//PF04670//PF05001//PF00625//PF13008//PF03193//PF00503//PF08477//PF00356	AAA domain (dynein-related subfamily)//Zeta toxin//ABC transporter//Adenylylsulphate kinase//U1 zinc finger//ABC transporter transmembrane region//Gtr1/RagA G protein conserved region//RNA polymerase Rpb1 C-terminal repeat//Guanylate kinase//Zinc-binding domain of Paramyxoviridae V protein//Protein of unknown function, DUF258//G-protein alpha subunit//Miro-like protein//Bacterial regulatory prote…	GO:0009637//GO:0006810//GO:0043481//GO:0010315//GO:0009624//GO:0048443//GO:0000103//GO:0007186//GO:0006200//GO:0006355//GO:0009958//GO:0006366//GO:0006144//GO:0007165//GO:0007264//GO:0008361//GO:0009640//GO:0055085//GO:0009926	response to blue light//transport//anthocyanin accumulation in tissues in response to UV light//auxin efflux//response to nematode//stamen development//sulfate assimilation//G-protein coupled receptor signaling pathway//ATP catabolic process//regulation of transcription, DNA-templated//positive gravitropism//transcription from RNA polymerase II promoter//purine nucleobase metabolic process//signa…	GO:0003677//GO:0042626//GO:0031683//GO:0004871//GO:0010329//GO:0008270//GO:0003924//GO:0005525//GO:0004020//GO:0005524//GO:0016887//GO:0046872//GO:0003700//GO:0005515//GO:0019001//GO:0016301	DNA binding//ATPase activity, coupled to transmembrane movement of substances//G-protein beta/gamma-subunit complex binding//signal transducer activity//auxin efflux transmembrane transporter activity//zinc ion binding//GTPase activity//GTP binding//adenylylsulfate kinase activity//ATP binding//ATPase activity//metal ion binding//sequence-specific DNA binding transcription factor activity//protei…	GO:0005886//GO:0016021//GO:0005667//GO:0005622//GO:0005665//GO:0005634//GO:0005737	plasma membrane//integral component of membrane//transcription factor complex//intracellular//DNA-directed RNA polymerase II, core complex//nucleus//cytoplasm	KOG0055	Multidrug/pheromone exporter, ABC superfamily
c149327_g2	3920	hypothetical protein EUGRSUZ_E00187 [Eucalyptus grandis]	--	--	--	--	--	D4GU71	168	3.4817e-11	Probable low-salt glycan biosynthesis reductase Agl14 OS=Haloferax volcanii (strain ATCC 29605 / DSM 3757 / JCM 8879 / NBRC 14742 / NCIMB 2012 / VKM B-1768 / DS2) GN=agl14 PE=3 SV=1	PF01370//PF01118//PF01715//PF04321//PF02258//PF01073//PF02719//PF00681	NAD dependent epimerase/dehydratase family//Semialdehyde dehydrogenase, NAD binding domain//IPP transferase//RmlD substrate binding domain//Shiga-like toxin beta subunit//3-beta hydroxysteroid dehydrogenase/isomerase family//Polysaccharide biosynthesis protein//Plectin repeat	GO:0008210//GO:0019872//GO:0055114//GO:0030639//GO:0008207//GO:0044237//GO:0009117//GO:0008033//GO:0019836//GO:0009225//GO:0008209//GO:0045226//GO:0009058//GO:0006694	estrogen metabolic process//streptomycin biosynthetic process//oxidation-reduction process//polyketide biosynthetic process//C21-steroid hormone metabolic process//cellular metabolic process//nucleotide metabolic process//tRNA processing//hemolysis by symbiont of host erythrocytes//nucleotide-sugar metabolic process//androgen metabolic process//extracellular polysaccharide biosynthetic process//b…	GO:0051287//GO:0005524//GO:0003854//GO:0050662//GO:0016620//GO:0003824//GO:0016616//GO:0008831	NAD binding//ATP binding//3-beta-hydroxy-delta5-steroid dehydrogenase activity//coenzyme binding//oxidoreductase activity, acting on the aldehyde or oxo group of donors, NAD or NADP as acceptor//catalytic activity//oxidoreductase activity, acting on the CH-OH group of donors, NAD or NADP as acceptor//dTDP-4-dehydrorhamnose reductase activity	GO:0005856//GO:0005576	cytoskeleton//extracellular region	--	--
c149424_g1	4491	PREDICTED: uncharacterized protein LOC101205259 [Cucumis sativus] >gi|449501748|ref|XP_004161448.1| PREDICTED: uncharacterized LOC101205259 [Cucumis sativus]	PREDICTED: Vitis vinifera uncharacterized LOC100256501, transcript variant 1 (LOC100256501), mRNA	--	--	--	--	--	--	--	--	PF02254//PF01073//PF02892//PF02882//PF00106//PF01370//PF05699	TrkA-N domain//3-beta hydroxysteroid dehydrogenase/isomerase family//BED zinc finger//Tetrahydrofolate dehydrogenase/cyclohydrolase, NAD(P)-binding domain//short chain dehydrogenase//NAD dependent epimerase/dehydratase family//hAT family C-terminal dimerisation region	GO:0008209//GO:0046487//GO:0006694//GO:0008152//GO:0008207//GO:0055114//GO:0009396//GO:0008210//GO:0044237//GO:0006813	androgen metabolic process//glyoxylate metabolic process//steroid biosynthetic process//metabolic process//C21-steroid hormone metabolic process//oxidation-reduction process//folic acid-containing compound biosynthetic process//estrogen metabolic process//cellular metabolic process//potassium ion transport	GO:0016616//GO:0046983//GO:0003824//GO:0004488//GO:0003677//GO:0016491//GO:0050662//GO:0003854	oxidoreductase activity, acting on the CH-OH group of donors, NAD or NADP as acceptor//protein dimerization activity//catalytic activity//methylenetetrahydrofolate dehydrogenase (NADP+) activity//DNA binding//oxidoreductase activity//coenzyme binding//3-beta-hydroxy-delta5-steroid dehydrogenase activity	--	--	--	--
c149428_g1	3910	PREDICTED: squamosa promoter-binding-like protein 14-like [Vitis vinifera]	PREDICTED: Brachypodium distachyon squamosa promoter-binding-like protein 5-like (LOC100829401), mRNA	--	--	--	--	Q8RY95	939	2.57354e-107	Squamosa promoter-binding-like protein 14 OS=Arabidopsis thaliana GN=SPL14 PE=2 SV=3	PF00104//PF00023//PF00539//PF03110//PF03243	Ligand-binding domain of nuclear hormone receptor//Ankyrin repeat//Transactivating regulatory protein (Tat)//SBP domain//Alkylmercury lyase	GO:0046413//GO:0043401//GO:0007165//GO:0006355	organomercury catabolic process//steroid hormone mediated signaling pathway//signal transduction//regulation of transcription, DNA-templated	GO:0005515//GO:0003677//GO:0003707//GO:0018836//GO:0003700	protein binding//DNA binding//steroid hormone receptor activity//alkylmercury lyase activity//sequence-specific DNA binding transcription factor activity	GO:0005667//GO:0042025//GO:0005634	transcription factor complex//host cell nucleus//nucleus	--	--
c150014_g1	1345	hypothetical protein BAUCODRAFT_30399 [Baudoinia compniacensis UAMH 10762] >gi|449303966|gb|EMC99973.1| hypothetical protein BAUCODRAFT_30399 [Baudoinia compniacensis UAMH 10762]	Penicillium chrysogenum Wisconsin 54-1255 hypothetical protein (Pc22g01610) mRNA, complete cds	K03953	NDUFA9	NADH dehydrogenase (ubiquinone) 1 alpha subcomplex subunit 9	http://www.genome.jp/dbget-bin/www_bget?ko:K03953	P25284	1360	0	NADH-ubiquinone oxidoreductase 40 kDa subunit, mitochondrial OS=Neurospora crassa (strain ATCC 24698 / 74-OR23-1A / CBS 708.71 / DSM 1257 / FGSC 987) GN=nuo40 PE=1 SV=2	PF01370//PF02558//PF00106//PF04321//PF01073//PF03435	NAD dependent epimerase/dehydratase family//Ketopantoate reductase PanE/ApbA//short chain dehydrogenase//RmlD substrate binding domain//3-beta hydroxysteroid dehydrogenase/isomerase family//Saccharopine dehydrogenase	GO:0008209//GO:0045226//GO:0009225//GO:0006694//GO:0015940//GO:0008207//GO:0008152//GO:0008210//GO:0019872//GO:0030639//GO:0055114//GO:0044237//GO:0009117	androgen metabolic process//extracellular polysaccharide biosynthetic process//nucleotide-sugar metabolic process//steroid biosynthetic process//pantothenate biosynthetic process//C21-steroid hormone metabolic process//metabolic process//estrogen metabolic process//streptomycin biosynthetic process//polyketide biosynthetic process//oxidation-reduction process//cellular metabolic process//nucleoti…	GO:0003824//GO:0016616//GO:0008677//GO:0008831//GO:0016491//GO:0050662//GO:0003854	catalytic activity//oxidoreductase activity, acting on the CH-OH group of donors, NAD or NADP as acceptor//2-dehydropantoate 2-reductase activity//dTDP-4-dehydrorhamnose reductase activity//oxidoreductase activity//coenzyme binding//3-beta-hydroxy-delta5-steroid dehydrogenase activity	--	--	KOG2865	NADH:ubiquinone oxidoreductase, NDUFA9/39kDa subunit
c150016_g1	2421	geranylgeranyl pyrophosphate synthase family protein [Populus trichocarpa] >gi|550331696|gb|EEE86891.2| geranylgeranyl pyrophosphate synthase family protein [Populus trichocarpa]	--	K13789	GGPS	geranylgeranyl diphosphate synthase, type II	http://www.genome.jp/dbget-bin/www_bget?ko:K13789	Q39108	974	6.24769e-123	Heterodimeric geranylgeranyl pyrophosphate synthase small subunit, chloroplastic OS=Arabidopsis thaliana GN=GGR PE=1 SV=2	PF00104//PF00348//PF04911	Ligand-binding domain of nuclear hormone receptor//Polyprenyl synthetase//ATP synthase j chain	GO:0043401//GO:0015992//GO:0007165//GO:0008299//GO:0015986//GO:0006355	steroid hormone mediated signaling pathway//proton transport//signal transduction//isoprenoid biosynthetic process//ATP synthesis coupled proton transport//regulation of transcription, DNA-templated	GO:0015078//GO:0003707//GO:0003700	hydrogen ion transmembrane transporter activity//steroid hormone receptor activity//sequence-specific DNA binding transcription factor activity	GO:0045263//GO:0005667//GO:0005634	proton-transporting ATP synthase complex, coupling factor F(o)//transcription factor complex//nucleus	KOG0776	Geranylgeranyl pyrophosphate synthase/Polyprenyl synthetase
c150016_g3	2385	hypothetical protein JCGZ_13114 [Jatropha curcas]	--	--	--	--	--	--	--	--	--	PF01073	3-beta hydroxysteroid dehydrogenase/isomerase family	GO:0055114//GO:0008210//GO:0006694//GO:0008209//GO:0008207	oxidation-reduction process//estrogen metabolic process//steroid biosynthetic process//androgen metabolic process//C21-steroid hormone metabolic process	GO:0003854//GO:0016616	3-beta-hydroxy-delta5-steroid dehydrogenase activity//oxidoreductase activity, acting on the CH-OH group of donors, NAD or NADP as acceptor	--	--	--	--
c150110_g1	3893	hypothetical protein POPTR_0005s05560g [Populus trichocarpa] >gi|118484744|gb|ABK94241.1| unknown [Populus trichocarpa] >gi|550338168|gb|ERP60595.1| hypothetical protein POPTR_0005s05560g [Populus trichocarpa]	PREDICTED: Vitis vinifera auxin-induced protein AUX28-like, transcript variant 1 (LOC100259693), mRNA	K14484	IAA	auxin-responsive protein IAA	http://www.genome.jp/dbget-bin/www_bget?ko:K14484	Q38832	549	1.37445e-61	Auxin-responsive protein IAA14 OS=Arabidopsis thaliana GN=IAA14 PE=1 SV=2	PF02309//PF01769	AUX/IAA family//Divalent cation transporter	GO:0006355//GO:0006812//GO:0080090//GO:2000112//GO:0010468//GO:0009733//GO:0006351	regulation of transcription, DNA-templated//cation transport//regulation of primary metabolic process//regulation of cellular macromolecule biosynthetic process//regulation of gene expression//response to auxin//transcription, DNA-templated	GO:0008324	cation transmembrane transporter activity	GO:0043231//GO:0005634	intracellular membrane-bounded organelle//nucleus	--	--
c150314_g2	3560	PREDICTED: uncharacterized protein ycf45 [Vitis vinifera]	PREDICTED: Cucumis sativus uncharacterized LOC101204864 (LOC101204864), partial mRNA	--	--	--	--	P17783	1261	4.06595e-161	Malate dehydrogenase, mitochondrial OS=Citrullus lanatus GN=MMDH PE=1 SV=1	PF00910//PF02866//PF01926//PF01073//PF03266//PF01113//PF07728//PF00005//PF00056//PF05496//PF01695//PF00692//PF01637//PF00004//PF03193//PF00503//PF00448//PF01078//PF00437//PF07726	RNA helicase//lactate/malate dehydrogenase, alpha/beta C-terminal domain//50S ribosome-binding GTPase//3-beta hydroxysteroid dehydrogenase/isomerase family//NTPase//Dihydrodipicolinate reductase, N-terminus//AAA domain (dynein-related subfamily)//ABC transporter//lactate/malate dehydrogenase, NAD binding domain//Holliday junction DNA helicase ruvB N-terminus//IstB-like ATP binding protein//dUTPas…	GO:0006694//GO:0015994//GO:0006614//GO:0006810//GO:0009085//GO:0006310//GO:0008207//GO:0008210//GO:0015979//GO:0015995//GO:0006281//GO:0007186//GO:0008209//GO:0046080//GO:0009089//GO:0055114//GO:0007165	steroid biosynthetic process//chlorophyll metabolic process//SRP-dependent cotranslational protein targeting to membrane//transport//lysine biosynthetic process//DNA recombination//C21-steroid hormone metabolic process//estrogen metabolic process//photosynthesis//chlorophyll biosynthetic process//DNA repair//G-protein coupled receptor signaling pathway//androgen metabolic process//dUTP metabolic …	GO:0031683//GO:0004871//GO:0016616//GO:0016851//GO:0098519//GO:0003854//GO:0016787//GO:0005524//GO:0003924//GO:0005525//GO:0003723//GO:0009378//GO:0016887//GO:0008839//GO:0016491//GO:0003724//GO:0019001	G-protein beta/gamma-subunit complex binding//signal transducer activity//oxidoreductase activity, acting on the CH-OH group of donors, NAD or NADP as acceptor//magnesium chelatase activity//nucleotide phosphatase activity, acting on free nucleotides//3-beta-hydroxy-delta5-steroid dehydrogenase activity//hydrolase activity//ATP binding//GTPase activity//GTP binding//RNA binding//four-way junction…	GO:0005657//GO:0009379//GO:0010007	replication fork//Holliday junction helicase complex//magnesium chelatase complex	KOG1494	NAD-dependent malate dehydrogenase
c150408_g1	5633	PREDICTED: ABC transporter C family member 10-like [Citrus sinensis]	PREDICTED: Vitis vinifera ABC transporter C family member 10-like (LOC100245097), mRNA	--	--	--	--	Q9LYS2	4520	0	ABC transporter C family member 10 OS=Arabidopsis thaliana GN=ABCC10 PE=2 SV=2	PF02159//PF00005//PF03029//PF00009//PF00931//PF01580//PF01926//PF00006//PF08477//PF03193//PF03266//PF01853//PF00350//PF00664//PF00437	Oestrogen receptor//ABC transporter//Conserved hypothetical ATP binding protein//Elongation factor Tu GTP binding domain//NB-ARC domain//FtsK/SpoIIIE family//50S ribosome-binding GTPase//ATP synthase alpha/beta family, nucleotide-binding domain//Miro-like protein//Protein of unknown function, DUF258//NTPase//MOZ/SAS family//Dynamin family//ABC transporter transmembrane region//Type II/IV secretio…	GO:0006355//GO:0006810//GO:0051301//GO:0055085//GO:0007049//GO:0007059//GO:0007264//GO:0043401//GO:0007165	regulation of transcription, DNA-templated//transport//cell division//transmembrane transport//cell cycle//chromosome segregation//small GTPase mediated signal transduction//steroid hormone mediated signaling pathway//signal transduction	GO:0005496//GO:0000166//GO:0043531//GO:0042626//GO:0016887//GO:0003677//GO:0098519//GO:0005524//GO:0016747//GO:0003924//GO:0005525//GO:0030284	steroid binding//nucleotide binding//ADP binding//ATPase activity, coupled to transmembrane movement of substances//ATPase activity//DNA binding//nucleotide phosphatase activity, acting on free nucleotides//ATP binding//transferase activity, transferring acyl groups other than amino-acyl groups//GTPase activity//GTP binding//estrogen receptor activity	GO:0005622//GO:0016021//GO:0005634	intracellular//integral component of membrane//nucleus	KOG0054	Multidrug resistance-associated protein/mitoxantrone resistance protein, ABC superfamily
c150417_g1	2049	--	--	--	--	--	--	--	--	--	--	PF02159	Oestrogen receptor	GO:0043401//GO:0006355//GO:0007165	steroid hormone mediated signaling pathway//regulation of transcription, DNA-templated//signal transduction	GO:0005496//GO:0030284//GO:0003677	steroid binding//estrogen receptor activity//DNA binding	GO:0005634	nucleus	--	--
c150453_g2	492	--	--	--	--	--	--	--	--	--	--	PF02159	Oestrogen receptor	GO:0006355//GO:0007165//GO:0043401	regulation of transcription, DNA-templated//signal transduction//steroid hormone mediated signaling pathway	GO:0003677//GO:0005496//GO:0030284	DNA binding//steroid binding//estrogen receptor activity	GO:0005634	nucleus	--	--
c150460_g1	1713	PREDICTED: phytochrome B-like [Vitis vinifera]	Altoparadisium chapadense phytochrome B (phyB) gene, partial cds	K12121	PHYB	phytochrome B	http://www.genome.jp/dbget-bin/www_bget?ko:K12121	P29130	1705	0	Phytochrome B OS=Nicotiana tabacum GN=PHYB PE=2 SV=2	PF08446//PF01590//PF13492	PAS fold//GAF domain//GAF domain	GO:0010029//GO:0009687//GO:0016310//GO:0009584//GO:0009630//GO:0031347//GO:0017006//GO:0023014//GO:0009585//GO:0009638//GO:0000160//GO:0010617//GO:0009649//GO:0010148//GO:0015979//GO:0010202//GO:0018298//GO:0006355//GO:0006325//GO:0007165//GO:0009409//GO:0010161//GO:0007187//GO:0009867//GO:0010374	regulation of seed germination//abscisic acid metabolic process//phosphorylation//detection of visible light//gravitropism//regulation of defense response//protein-tetrapyrrole linkage//signal transduction by phosphorylation//red, far-red light phototransduction//phototropism//phosphorelay signal transduction system//circadian regulation of calcium ion oscillation//entrainment of circadian clock/…	GO:0008020//GO:0005524//GO:0009883//GO:0000155//GO:0005515//GO:0042803	G-protein coupled photoreceptor activity//ATP binding//red or far-red light photoreceptor activity//phosphorelay sensor kinase activity//protein binding//protein homodimerization activity	GO:0009365//GO:0016020//GO:0005634	protein histidine kinase complex//membrane//nucleus	--	--
c150460_g2	2551	phytochrome B [Vitis vinifera]	PREDICTED: Cucumis sativus phytochrome B-like (LOC101224347), mRNA	K12121	PHYB	phytochrome B	http://www.genome.jp/dbget-bin/www_bget?ko:K12121	P34094	3109	0	Phytochrome B OS=Solanum tuberosum GN=PHYB PE=3 SV=2	PF13426//PF13188//PF08447//PF02518//PF00989//PF00360//PF00512	PAS domain//PAS domain//PAS fold//Histidine kinase-, DNA gyrase B-, and HSP90-like ATPase//PAS fold//Phytochrome region//His Kinase A (phospho-acceptor) domain	GO:0031347//GO:0017006//GO:0023014//GO:0009585//GO:0009630//GO:0009584//GO:0010029//GO:0009687//GO:0016310//GO:0010161//GO:0009409//GO:0007187//GO:0009867//GO:0010374//GO:0006325//GO:0007165//GO:0015979//GO:0010148//GO:0010202//GO:0018298//GO:0006355//GO:0009638//GO:0000160//GO:0010617//GO:0009649	regulation of defense response//protein-tetrapyrrole linkage//signal transduction by phosphorylation//red, far-red light phototransduction//gravitropism//detection of visible light//regulation of seed germination//abscisic acid metabolic process//phosphorylation//red light signaling pathway//response to cold//G-protein coupled receptor signaling pathway, coupled to cyclic nucleotide second messen…	GO:0005524//GO:0008020//GO:0004871//GO:0000155//GO:0005515//GO:0042803//GO:0009883	ATP binding//G-protein coupled photoreceptor activity//signal transducer activity//phosphorelay sensor kinase activity//protein binding//protein homodimerization activity//red or far-red light photoreceptor activity	GO:0009365//GO:0005634//GO:0016020	protein histidine kinase complex//nucleus//membrane	--	--
c150474_g1	1861	hypothetical protein JCGZ_05895 [Jatropha curcas]	--	--	--	--	--	--	--	--	--	PF04258//PF02155//PF02083	Signal peptide peptidase//Glucocorticoid receptor//Urotensin II	GO:0042921//GO:0007165//GO:0042312//GO:0006355//GO:0043402//GO:0008217	glucocorticoid receptor signaling pathway//signal transduction//regulation of vasodilation//regulation of transcription, DNA-templated//glucocorticoid mediated signaling pathway//regulation of blood pressure	GO:0003677//GO:0005179//GO:0004883//GO:0004190//GO:0005496	DNA binding//hormone activity//glucocorticoid receptor activity//aspartic-type endopeptidase activity//steroid binding	GO:0005576//GO:0016021//GO:0005634	extracellular region//integral component of membrane//nucleus	--	--
c150517_g1	1227	malate dehydrogenase, mitochondrial [Coniosporium apollinis CBS 100218] >gi|494826656|gb|EON63712.1| malate dehydrogenase, mitochondrial [Coniosporium apollinis CBS 100218]	Phaeosphaeria nodorum SN15 hypothetical protein partial mRNA	K00026	MDH2	malate dehydrogenase	http://www.genome.jp/dbget-bin/www_bget?ko:K00026	Q9Y7R8	963	3.10975e-126	Malate dehydrogenase, mitochondrial OS=Schizosaccharomyces pombe (strain 972 / ATCC 24843) GN=MDH1 PE=3 SV=1	PF01073//PF02866//PF02056//PF00056	3-beta hydroxysteroid dehydrogenase/isomerase family//lactate/malate dehydrogenase, alpha/beta C-terminal domain//Family 4 glycosyl hydrolase//lactate/malate dehydrogenase, NAD binding domain	GO:0055114//GO:0008210//GO:0008207//GO:0008209//GO:0006694//GO:0005975	oxidation-reduction process//estrogen metabolic process//C21-steroid hormone metabolic process//androgen metabolic process//steroid biosynthetic process//carbohydrate metabolic process	GO:0004553//GO:0016616//GO:0003854//GO:0016491	hydrolase activity, hydrolyzing O-glycosyl compounds//oxidoreductase activity, acting on the CH-OH group of donors, NAD or NADP as acceptor//3-beta-hydroxy-delta5-steroid dehydrogenase activity//oxidoreductase activity	--	--	KOG1494	NAD-dependent malate dehydrogenase
c150592_g2	2184	PREDICTED: uncharacterized protein LOC103941836 [Pyrus x bretschneideri] >gi|694449223|ref|XP_009350309.1| PREDICTED: uncharacterized protein LOC103941837 [Pyrus x bretschneideri]	--	--	--	--	--	--	--	--	--	PF03032//PF09265	Brevenin/esculentin/gaegurin/rugosin family//Cytokinin dehydrogenase 1, FAD and cytokinin binding	GO:0055114//GO:0009690//GO:0006952//GO:0042742	oxidation-reduction process//cytokinin metabolic process//defense response//defense response to bacterium	GO:0019139//GO:0050660	cytokinin dehydrogenase activity//flavin adenine dinucleotide binding	GO:0005576	extracellular region	--	--
c150946_g1	10272	PREDICTED: uncharacterized protein LOC100247348 [Vitis vinifera]	Ricinus communis conserved hypothetical protein, mRNA	--	--	--	--	Q55GD2	240	3.28155e-18	Protein DDB_G0268328 OS=Dictyostelium discoideum GN=DDB_G0268328 PE=4 SV=1	PF02166	Androgen receptor	GO:0006355//GO:0007165//GO:0030521	regulation of transcription, DNA-templated//signal transduction//androgen receptor signaling pathway	GO:0004882//GO:0003677//GO:0005496	androgen receptor activity//DNA binding//steroid binding	GO:0005634	nucleus	--	--
c151540_g1	578	nitrilase 1 [Arabidopsis thaliana] >gi|145332737|ref|NP_001078234.1| nitrilase 1 [Arabidopsis thaliana] >gi|166898033|sp|P32961.2|NRL1_ARATH RecName: Full=Nitrilase 1 [Arabidopsis thaliana] >gi|1389699|gb|AAB05221.1| nitrilase 1 [Arabidopsis thaliana] >gi|6580143|emb|CAA68935.2| nitrilase 1 [Arabidopsis thaliana] >gi|7649382|emb|CAB88999.1| nitrilase 1 [Arabidopsis thaliana] >gi|14596119|gb|AAK68…	Arabidopsis thaliana nitrilase 1 mRNA, complete cds	K01501	E3.5.5.1	nitrilase	http://www.genome.jp/dbget-bin/www_bget?ko:K01501	P32961	986	2.87e-133	Nitrilase 1 OS=Arabidopsis thaliana GN=NIT1 PE=1 SV=2	PF00795	Carbon-nitrogen hydrolase	GO:0009684//GO:0006807	indoleacetic acid biosynthetic process//nitrogen compound metabolic process	GO:0016810//GO:0080109//GO:0080061	hydrolase activity, acting on carbon-nitrogen (but not peptide) bonds//indole-3-acetonitrile nitrile hydratase activity//indole-3-acetonitrile nitrilase activity	GO:0009506//GO:0009507//GO:0048046//GO:0005886//GO:0005829	plasmodesma//chloroplast//apoplast//plasma membrane//cytosol	KOG0805	Carbon-nitrogen hydrolase
c151754_g1	301	hypothetical protein COCCADRAFT_85693 [Bipolaris zeicola 26-R-13] >gi|576923340|gb|EUC37459.1| hypothetical protein COCCADRAFT_85693 [Bipolaris zeicola 26-R-13]	--	--	--	--	--	Q9Y7N9	181	5.25207e-15	PX domain-containing protein C1450.12 OS=Schizosaccharomyces pombe (strain 972 / ATCC 24843) GN=SPCC1450.12 PE=1 SV=1	PF05438//PF00787//PF01474	Thyrotropin-releasing hormone (TRH)//PX domain//Class-II DAHP synthetase family	GO:0000162//GO:0006571//GO:0009073//GO:0007218//GO:0009094//GO:0009755	tryptophan biosynthetic process//tyrosine biosynthetic process//aromatic amino acid family biosynthetic process//neuropeptide signaling pathway//L-phenylalanine biosynthetic process//hormone-mediated signaling pathway	GO:0005184//GO:0003849//GO:0035091	neuropeptide hormone activity//3-deoxy-7-phosphoheptulonate synthase activity//phosphatidylinositol binding	GO:0005576	extracellular region	--	--
c152548_g1	404	hypothetical protein DOTSEDRAFT_66352 [Dothistroma septosporum NZE10]	--	--	--	--	--	--	--	--	--	PF01073//PF01118//PF02670//PF01370	3-beta hydroxysteroid dehydrogenase/isomerase family//Semialdehyde dehydrogenase, NAD binding domain//1-deoxy-D-xylulose 5-phosphate reductoisomerase//NAD dependent epimerase/dehydratase family	GO:0008209//GO:0008207//GO:0008210//GO:0055114//GO:0006694//GO:0044237	androgen metabolic process//C21-steroid hormone metabolic process//estrogen metabolic process//oxidation-reduction process//steroid biosynthetic process//cellular metabolic process	GO:0003824//GO:0070402//GO:0016616//GO:0016620//GO:0050662//GO:0051287//GO:0003854	catalytic activity//NADPH binding//oxidoreductase activity, acting on the CH-OH group of donors, NAD or NADP as acceptor//oxidoreductase activity, acting on the aldehyde or oxo group of donors, NAD or NADP as acceptor//coenzyme binding//NAD binding//3-beta-hydroxy-delta5-steroid dehydrogenase activity	--	--	--	--
c15263_g1	356	hypothetical protein A1O9_09483 [Exophiala aquamarina CBS 119918]	--	--	--	--	--	P53199	127	5.50801e-08	Sterol-4-alpha-carboxylate 3-dehydrogenase, decarboxylating OS=Saccharomyces cerevisiae (strain ATCC 204508 / S288c) GN=ERG26 PE=1 SV=1	PF01073	3-beta hydroxysteroid dehydrogenase/isomerase family	GO:0008207//GO:0008209//GO:0006694//GO:0008210//GO:0055114	C21-steroid hormone metabolic process//androgen metabolic process//steroid biosynthetic process//estrogen metabolic process//oxidation-reduction process	GO:0016616//GO:0003854	oxidoreductase activity, acting on the CH-OH group of donors, NAD or NADP as acceptor//3-beta-hydroxy-delta5-steroid dehydrogenase activity	--	--	--	--
c153459_g1	669	glutathione S-transferase TAU 20 [Arabidopsis thaliana] >gi|75329755|sp|Q8L7C9.1|GSTUK_ARATH RecName: Full=Glutathione S-transferase U20; Short=AtGSTU20; AltName: Full=FIN219-interacting protein 1; AltName: Full=GST class-tau member 20 [Arabidopsis thaliana] >gi|22531000|gb|AAM97004.1| 2,4-D-inducible glutathione S-transferase, putative [Arabidopsis thaliana] >gi|23197920|gb|AAN15487.1| 2,4-D-ind…	Arabidopsis thaliana glutathione S-transferase TAU 20 mRNA, complete cds	K00799	GST, gst	glutathione S-transferase	http://www.genome.jp/dbget-bin/www_bget?ko:K00799	Q8L7C9	1010	3.10563e-138	Glutathione S-transferase U20 OS=Arabidopsis thaliana GN=GSTU20 PE=1 SV=1	PF13417//PF02798//PF13409	Glutathione S-transferase, N-terminal domain//Glutathione S-transferase, N-terminal domain//Glutathione S-transferase, N-terminal domain	GO:0009684//GO:0006803//GO:0000023//GO:0043085//GO:0006569//GO:0006749//GO:0009407//GO:2000030//GO:0019252	indoleacetic acid biosynthetic process//glutathione conjugation reaction//maltose metabolic process//positive regulation of catalytic activity//tryptophan catabolic process//glutathione metabolic process//toxin catabolic process//regulation of response to red or far red light//starch biosynthetic process	GO:0004364//GO:0005515//GO:0019899	glutathione transferase activity//protein binding//enzyme binding	GO:0048046//GO:0005634//GO:0009507	apoplast//nucleus//chloroplast	KOG0406	Glutathione S-transferase
c153693_g1	209	Ketoreductase [Taphrina deformans PYCC 5710]	--	--	--	--	--	Q9UUN9	137	6.0724e-10	Aldehyde reductase 2 OS=Sporobolomyces salmonicolor PE=1 SV=3	PF00106//PF01370//PF01073	short chain dehydrogenase//NAD dependent epimerase/dehydratase family//3-beta hydroxysteroid dehydrogenase/isomerase family	GO:0055114//GO:0008210//GO:0008152//GO:0008209//GO:0008207//GO:0044237//GO:0006694	oxidation-reduction process//estrogen metabolic process//metabolic process//androgen metabolic process//C21-steroid hormone metabolic process//cellular metabolic process//steroid biosynthetic process	GO:0016616//GO:0003824//GO:0003854//GO:0050662//GO:0016491	oxidoreductase activity, acting on the CH-OH group of donors, NAD or NADP as acceptor//catalytic activity//3-beta-hydroxy-delta5-steroid dehydrogenase activity//coenzyme binding//oxidoreductase activity	--	--	KOG1502	Flavonol reductase/cinnamoyl-CoA reductase
c154146_g1	366	cysteine synthase C1 [Arabidopsis thaliana] >gi|332646684|gb|AEE80205.1| cysteine synthase C1 [Arabidopsis thaliana]	Arabidopsis thaliana cysteine synthase C1 mRNA, complete cds	K13034	ATCYSC1	L-3-cyanoalanine synthase/ cysteine synthase	http://www.genome.jp/dbget-bin/www_bget?ko:K13034	Q9S757	500	6.50761e-61	Bifunctional L-3-cyanoalanine synthase/cysteine synthase C1, mitochondrial OS=Arabidopsis thaliana GN=CYSC1 PE=1 SV=1	--	--	GO:0009684//GO:0009266//GO:0019500//GO:0046686//GO:0006972//GO:0019761//GO:0006535//GO:0007030//GO:0006096//GO:0006833//GO:0032880//GO:0080147//GO:0009651//GO:0009750//GO:0051410//GO:0019288//GO:0042744	indoleacetic acid biosynthetic process//response to temperature stimulus//cyanide catabolic process//response to cadmium ion//hyperosmotic response//glucosinolate biosynthetic process//cysteine biosynthetic process from serine//Golgi organization//glycolytic process//water transport//regulation of protein localization//root hair cell development//response to salt stress//response to fructose//det…	GO:0030170//GO:0004124//GO:0005507//GO:0050017	pyridoxal phosphate binding//cysteine synthase activity//copper ion binding//L-3-cyanoalanine synthase activity	GO:0005739//GO:0009333//GO:0009507	mitochondrion//cysteine synthase complex//chloroplast	KOG1252	Cystathionine beta-synthase and related enzymes
c154463_g1	207	--	--	--	--	--	--	--	--	--	--	PF02166	Androgen receptor	GO:0007165//GO:0006355//GO:0030521	signal transduction//regulation of transcription, DNA-templated//androgen receptor signaling pathway	GO:0003677//GO:0004882//GO:0005496	DNA binding//androgen receptor activity//steroid binding	GO:0005634	nucleus	--	--
c154551_g1	339	alcohol dehydrogenase [Exophiala aquamarina CBS 119918]	--	--	--	--	--	P44094	127	4.02682e-08	Uncharacterized protein HI_1014 OS=Haemophilus influenzae (strain ATCC 51907 / DSM 11121 / KW20 / Rd) GN=HI_1014 PE=3 SV=1	PF02719//PF01073//PF00106//PF04321//PF01370//PF00056	Polysaccharide biosynthesis protein//3-beta hydroxysteroid dehydrogenase/isomerase family//short chain dehydrogenase//RmlD substrate binding domain//NAD dependent epimerase/dehydratase family//lactate/malate dehydrogenase, NAD binding domain	GO:0006694//GO:0009058//GO:0008209//GO:0045226//GO:0009225//GO:0009117//GO:0044237//GO:0008152//GO:0008207//GO:0019872//GO:0030639//GO:0055114//GO:0008210	steroid biosynthetic process//biosynthetic process//androgen metabolic process//extracellular polysaccharide biosynthetic process//nucleotide-sugar metabolic process//nucleotide metabolic process//cellular metabolic process//metabolic process//C21-steroid hormone metabolic process//streptomycin biosynthetic process//polyketide biosynthetic process//oxidation-reduction process//estrogen metabolic …	GO:0008831//GO:0016616//GO:0003824//GO:0016491//GO:0050662//GO:0003854	dTDP-4-dehydrorhamnose reductase activity//oxidoreductase activity, acting on the CH-OH group of donors, NAD or NADP as acceptor//catalytic activity//oxidoreductase activity//coenzyme binding//3-beta-hydroxy-delta5-steroid dehydrogenase activity	--	--	--	--
c154763_g1	218	NAC domain containing protein 83 [Arabidopsis thaliana] >gi|14326560|gb|AAK60324.1|AF385734_1 AT5g13180/T19L5_140 [Arabidopsis thaliana] >gi|9955562|emb|CAC05446.1| NAM-like protein [Arabidopsis thaliana] >gi|23506087|gb|AAN28903.1| At5g13180/T19L5_140 [Arabidopsis thaliana] >gi|332004477|gb|AED91860.1| NAC domain containing protein 83 [Arabidopsis thaliana]	Arabidopsis thaliana NAC domain containing protein 83 mRNA, complete cds	--	--	--	--	Q8H4S4	234	3.49323e-23	NAC transcription factor ONAC010 OS=Oryza sativa subsp. japonica GN=ONAC010 PE=2 SV=1	PF00524//PF02365	E1 Protein, N terminal domain//No apical meristem (NAM) protein	GO:0006612//GO:0009737//GO:0010363//GO:0010089//GO:0009741//GO:0045892//GO:0010150//GO:0006355//GO:0009651//GO:0009963	protein targeting to membrane//response to abscisic acid//regulation of plant-type hypersensitive response//xylem development//response to brassinosteroid//negative regulation of transcription, DNA-templated//leaf senescence//regulation of transcription, DNA-templated//response to salt stress//positive regulation of flavonoid biosynthetic process	GO:0005515//GO:0003677//GO:0016817//GO:0003700	protein binding//DNA binding//hydrolase activity, acting on acid anhydrides//sequence-specific DNA binding transcription factor activity	GO:0005634//GO:0005667	nucleus//transcription factor complex	--	--
c154937_g1	1059	chloroplast RNA binding protein [Arabidopsis thaliana] >gi|12230623|sp|Q9ZUU4.1|ROC1_ARATH RecName: Full=Ribonucleoprotein At2g37220, chloroplastic; Flags: Precursor [Arabidopsis thaliana] >gi|13877809|gb|AAK43982.1|AF370167_1 putative RNA-binding protein [Arabidopsis thaliana] >gi|4056477|gb|AAC98043.1| putative RNA-binding protein [Arabidopsis thaliana] >gi|15081717|gb|AAK82513.1| At2g37220/F3G…	Arabidopsis thaliana chloroplast RNA binding protein mRNA, complete cds	K11294	NCL, NSR1	nucleolin	http://www.genome.jp/dbget-bin/www_bget?ko:K11294	Q9ZUU4	1159	1.42988e-157	Ribonucleoprotein At2g37220, chloroplastic OS=Arabidopsis thaliana GN=At2g37220 PE=1 SV=1	PF00313//PF00076	'Cold-shock' DNA-binding domain//RNA recognition motif. (a.k.a. RRM, RBD, or RNP domain)	GO:0009409//GO:0009814//GO:0006355//GO:0042742//GO:0019684//GO:0009697//GO:0009737	response to cold//defense response, incompatible interaction//regulation of transcription, DNA-templated//defense response to bacterium//photosynthesis, light reaction//salicylic acid biosynthetic process//response to abscisic acid	GO:0000166//GO:0008266//GO:0003676//GO:0003677	nucleotide binding//poly(U) RNA binding//nucleic acid binding//DNA binding	GO:0009535//GO:0009941//GO:0009570//GO:0010319	chloroplast thylakoid membrane//chloroplast envelope//chloroplast stroma//stromule	KOG0118	FOG: RRM domain
c156453_g1	420	NAD(P)-binding protein [Aureobasidium pullulans var. namibiae CBS 147.97]	--	--	--	--	--	--	--	--	--	PF01073//PF02719//PF01370//PF00106//PF04321	3-beta hydroxysteroid dehydrogenase/isomerase family//Polysaccharide biosynthesis protein//NAD dependent epimerase/dehydratase family//short chain dehydrogenase//RmlD substrate binding domain	GO:0006694//GO:0009058//GO:0008209//GO:0045226//GO:0009225//GO:0044237//GO:0009117//GO:0008207//GO:0008152//GO:0008210//GO:0019872//GO:0055114//GO:0030639	steroid biosynthetic process//biosynthetic process//androgen metabolic process//extracellular polysaccharide biosynthetic process//nucleotide-sugar metabolic process//cellular metabolic process//nucleotide metabolic process//C21-steroid hormone metabolic process//metabolic process//estrogen metabolic process//streptomycin biosynthetic process//oxidation-reduction process//polyketide biosynthetic …	GO:0008831//GO:0003824//GO:0016616//GO:0016491//GO:0050662//GO:0003854	dTDP-4-dehydrorhamnose reductase activity//catalytic activity//oxidoreductase activity, acting on the CH-OH group of donors, NAD or NADP as acceptor//oxidoreductase activity//coenzyme binding//3-beta-hydroxy-delta5-steroid dehydrogenase activity	--	--	--	--
c156635_g1	669	1-aminocyclopropane-1-carboxylate oxidase 2 [Arabidopsis thaliana] >gi|75221275|sp|Q41931.2|ACCO2_ARATH RecName: Full=1-aminocyclopropane-1-carboxylate oxidase 2; Short=ACC oxidase 2; Short=AtACO2 [Arabidopsis thaliana] >gi|7940279|gb|AAF70838.1|AC003113_5 F2401.11 [Arabidopsis thaliana] >gi|15028039|gb|AAK76550.1| putative ACC oxidase [Arabidopsis thaliana] >gi|17065218|gb|AAL32763.1| Unknown pr…	Arabidopsis thaliana 1-aminocyclopropane-1-carboxylate oxidase 2 mRNA, complete cds	K05933	E1.14.17.4	aminocyclopropanecarboxylate oxidase	http://www.genome.jp/dbget-bin/www_bget?ko:K05933	Q41931	932	6.59546e-125	1-aminocyclopropane-1-carboxylate oxidase 2 OS=Arabidopsis thaliana GN=ACO2 PE=2 SV=2	PF03171	2OG-Fe(II) oxygenase superfamily	GO:0010167//GO:0055114//GO:0071398//GO:0071281//GO:0007010//GO:0006102//GO:0006972//GO:0009266//GO:0009805//GO:0006833//GO:0006101//GO:0009727//GO:0019344//GO:0009693//GO:0006094//GO:0009651//GO:0006487//GO:0071732//GO:0007030//GO:0015706//GO:0010498//GO:0046686//GO:0009060//GO:0046487//GO:0006096//GO:0010030//GO:0019643//GO:0009611	response to nitrate//oxidation-reduction process//cellular response to fatty acid//cellular response to iron ion//cytoskeleton organization//isocitrate metabolic process//hyperosmotic response//response to temperature stimulus//coumarin biosynthetic process//water transport//citrate metabolic process//detection of ethylene stimulus//cysteine biosynthetic process//ethylene biosynthetic process//gl…	GO:0005507//GO:0051539//GO:0016491//GO:0003994//GO:0016706//GO:0009815	copper ion binding//4 iron, 4 sulfur cluster binding//oxidoreductase activity//aconitate hydratase activity//oxidoreductase activity, acting on paired donors, with incorporation or reduction of molecular oxygen, 2-oxoglutarate as one donor, and incorporation of one atom each of oxygen into both donors//1-aminocyclopropane-1-carboxylate oxidase activity	GO:0005886//GO:0005794//GO:0005783//GO:0009506//GO:0005618//GO:0005829//GO:0005739//GO:0009507	plasma membrane//Golgi apparatus//endoplasmic reticulum//plasmodesma//cell wall//cytosol//mitochondrion//chloroplast	--	--
c156792_g1	215	telomere repeat-binding protein 2 [Arabidopsis thaliana] >gi|75337464|sp|Q9SNB9.1|TRP2_ARATH RecName: Full=Telomere repeat-binding protein 2; AltName: Full=Protein TRF-LIKE 1 [Arabidopsis thaliana] >gi|6523062|emb|CAB62329.1| telomere repeat-binding protein homolog [Arabidopsis thaliana] >gi|110739261|dbj|BAF01544.1| telomere repeat-binding protein like [Arabidopsis thaliana] >gi|194294566|gb|ACF…	Arabidopsis thaliana chromosome 3, complete sequence	--	--	--	--	Q9SNB9	364	6.08086e-41	Telomere repeat-binding protein 2 OS=Arabidopsis thaliana GN=TRP2 PE=1 SV=1	--	--	GO:0046686//GO:0009739//GO:0009753//GO:0009723//GO:0009737//GO:0009751	response to cadmium ion//response to gibberellin//response to jasmonic acid//response to ethylene//response to abscisic acid//response to salicylic acid	GO:0008301//GO:0005515//GO:0042162	DNA binding, bending//protein binding//telomeric DNA binding	GO:0005634	nucleus	--	--
c157023_g1	455	hypothetical protein DOTSEDRAFT_73152 [Dothistroma septosporum NZE10]	--	--	--	--	--	--	--	--	--	PF08031//PF09265	Berberine and berberine like//Cytokinin dehydrogenase 1, FAD and cytokinin binding	GO:0055114//GO:0009690	oxidation-reduction process//cytokinin metabolic process	GO:0019139//GO:0050660//GO:0016491	cytokinin dehydrogenase activity//flavin adenine dinucleotide binding//oxidoreductase activity	--	--	--	--
c15731_g1	386	NAD(P)-binding protein [Aureobasidium melanogenum CBS 110374]	--	--	--	--	--	--	--	--	--	PF01370//PF04321//PF00106//PF01073//PF00208//PF02719	NAD dependent epimerase/dehydratase family//RmlD substrate binding domain//short chain dehydrogenase//3-beta hydroxysteroid dehydrogenase/isomerase family//Glutamate/Leucine/Phenylalanine/Valine dehydrogenase//Polysaccharide biosynthesis protein	GO:0044237//GO:0009117//GO:0008210//GO:0019872//GO:0055114//GO:0030639//GO:0008207//GO:0008152//GO:0009058//GO:0006520//GO:0006694//GO:0009225//GO:0008209//GO:0045226	cellular metabolic process//nucleotide metabolic process//estrogen metabolic process//streptomycin biosynthetic process//oxidation-reduction process//polyketide biosynthetic process//C21-steroid hormone metabolic process//metabolic process//biosynthetic process//cellular amino acid metabolic process//steroid biosynthetic process//nucleotide-sugar metabolic process//androgen metabolic process//ext…	GO:0003854//GO:0050662//GO:0016491//GO:0008831//GO:0003824//GO:0016616	3-beta-hydroxy-delta5-steroid dehydrogenase activity//coenzyme binding//oxidoreductase activity//dTDP-4-dehydrorhamnose reductase activity//catalytic activity//oxidoreductase activity, acting on the CH-OH group of donors, NAD or NADP as acceptor	--	--	--	--
c157322_g1	311	3,8-divinyl protochlorophyllide [Arabidopsis thaliana] >gi|122225136|sp|Q1H537.1|DCVR_ARATH RecName: Full=Divinyl chlorophyllide a 8-vinyl-reductase, chloroplastic; AltName: Full=Protein PALE-GREEN AND CHLOROPHYLL B REDUCED 2; Flags: Precursor [Arabidopsis thaliana] >gi|98961123|gb|ABF59045.1| At5g18660 [Arabidopsis thaliana] >gi|332005212|gb|AED92595.1| 3,8-divinyl protochlorophyllide [Arabidops…	Arabidopsis thaliana chromosome 5, complete sequence	--	--	--	--	Q1H537	538	1.88675e-66	Divinyl chlorophyllide a 8-vinyl-reductase, chloroplastic OS=Arabidopsis thaliana GN=DVR PE=1 SV=1	PF01073	3-beta hydroxysteroid dehydrogenase/isomerase family	GO:0015995//GO:0008209//GO:0006364//GO:0030154//GO:0009965//GO:0006694//GO:0019344//GO:0019288//GO:0016117//GO:0008207//GO:0055114//GO:0045893//GO:0008210//GO:0009073//GO:0006636//GO:0006098	chlorophyll biosynthetic process//androgen metabolic process//rRNA processing//cell differentiation//leaf morphogenesis//steroid biosynthetic process//cysteine biosynthetic process//isopentenyl diphosphate biosynthetic process, methylerythritol 4-phosphate pathway//carotenoid biosynthetic process//C21-steroid hormone metabolic process//oxidation-reduction process//positive regulation of transcrip…	GO:0016616//GO:0051744//GO:0000166//GO:0003854	oxidoreductase activity, acting on the CH-OH group of donors, NAD or NADP as acceptor//3,8-divinyl protochlorophyllide a 8-vinyl reductase activity//nucleotide binding//3-beta-hydroxy-delta5-steroid dehydrogenase activity	GO:0009534//GO:0009941//GO:0005739//GO:0016020	chloroplast thylakoid//chloroplast envelope//mitochondrion//membrane	--	--
c158621_g1	274	hypothetical protein BATDEDRAFT_19996 [Batrachochytrium dendrobatidis JAM81] >gi|328769215|gb|EGF79259.1| hypothetical protein BATDEDRAFT_19996 [Batrachochytrium dendrobatidis JAM81]	--	--	--	--	--	--	--	--	--	PF01370//PF01468//PF04321//PF01073	NAD dependent epimerase/dehydratase family//GA module//RmlD substrate binding domain//3-beta hydroxysteroid dehydrogenase/isomerase family	GO:0006694//GO:0008209//GO:0045226//GO:0009405//GO:0009225//GO:0044237//GO:0009117//GO:0008207//GO:0008210//GO:0030639//GO:0055114//GO:0019872	steroid biosynthetic process//androgen metabolic process//extracellular polysaccharide biosynthetic process//pathogenesis//nucleotide-sugar metabolic process//cellular metabolic process//nucleotide metabolic process//C21-steroid hormone metabolic process//estrogen metabolic process//polyketide biosynthetic process//oxidation-reduction process//streptomycin biosynthetic process	GO:0008831//GO:0000166//GO:0003824//GO:0016616//GO:0050662//GO:0003854	dTDP-4-dehydrorhamnose reductase activity//nucleotide binding//catalytic activity//oxidoreductase activity, acting on the CH-OH group of donors, NAD or NADP as acceptor//coenzyme binding//3-beta-hydroxy-delta5-steroid dehydrogenase activity	--	--	--	--
c158923_g1	202	arabinogalactan protein 31 [Arabidopsis thaliana] >gi|9795608|gb|AAF98426.1|AC021044_5 Unknown protein [Arabidopsis thaliana] >gi|119360033|gb|ABL66745.1| At1g28290 [Arabidopsis thaliana] >gi|332192822|gb|AEE30943.1| arabinogalactan protein 31 [Arabidopsis thaliana]	Arabidopsis thaliana chromosome 1, complete sequence	--	--	--	--	--	--	--	--	--	--	GO:0009753	response to jasmonic acid	--	--	GO:0009506//GO:0005576//GO:0005886	plasmodesma//extracellular region//plasma membrane	--	--
c158987_g1	418	metallothionein 3 [Arabidopsis thaliana] >gi|2338712|gb|AAB67234.1| metallothionein-like protein [Arabidopsis thaliana] >gi|9294268|dbj|BAB02170.1| metallothionein-like protein [Arabidopsis thaliana] >gi|18377773|gb|AAL67036.1| unknown protein [Arabidopsis thaliana] >gi|20259219|gb|AAM14325.1| unknown protein [Arabidopsis thaliana] >gi|21592819|gb|AAM64769.1| metallothionein-like protein [Arabido…	Arabidopsis thaliana mRNA for hypothetical protein, complete cds, clone: RAFL17-48-M06	--	--	--	--	Q96386	141	7.29101e-11	Metallothionein-like protein type 3 OS=Carica papaya PE=3 SV=1	PF01439	Metallothionein	GO:0007389//GO:0006833//GO:0040007//GO:0010015//GO:0009651//GO:0009750//GO:0009963//GO:0006612//GO:0010363//GO:0006878//GO:0008361//GO:0046686//GO:0009926	pattern specification process//water transport//growth//root morphogenesis//response to salt stress//response to fructose//positive regulation of flavonoid biosynthetic process//protein targeting to membrane//regulation of plant-type hypersensitive response//cellular copper ion homeostasis//regulation of cell size//response to cadmium ion//auxin polar transport	GO:0046872//GO:0005507	metal ion binding//copper ion binding	GO:0005576	extracellular region	--	--
c159864_g1	326	hypothetical protein DOTSEDRAFT_48464 [Dothistroma septosporum NZE10]	--	--	--	--	--	--	--	--	--	PF02159	Oestrogen receptor	GO:0043401//GO:0006355//GO:0007165	steroid hormone mediated signaling pathway//regulation of transcription, DNA-templated//signal transduction	GO:0005496//GO:0030284//GO:0003677	steroid binding//estrogen receptor activity//DNA binding	GO:0005634	nucleus	--	--
c160313_g1	366	RecName: Full=Putative lipase ATG15; AltName: Full=Autophagy-related protein 15 [Passalora fulva] >gi|2330582|emb|CAA74888.1| pSI-7 protein [Passalora fulva]	--	--	--	--	--	O13444	197	7.18665e-17	Putative lipase ATG15 OS=Passalora fulva GN=ATG15 PE=2 SV=1	PF08103	Uperin family	GO:0046486//GO:0042572//GO:0006914//GO:0016042	glycerolipid metabolic process//retinol metabolic process//autophagy//lipid catabolic process	GO:0050253//GO:0004806	retinyl-palmitate esterase activity//triglyceride lipase activity	GO:0000139//GO:0032585//GO:0016021//GO:0005576//GO:0005789	Golgi membrane//multivesicular body membrane//integral component of membrane//extracellular region//endoplasmic reticulum membrane	--	--
c160460_g1	220	hypothetical protein SNOG_05157 [Phaeosphaeria nodorum SN15] >gi|111066428|gb|EAT87548.1| hypothetical protein SNOG_05157 [Phaeosphaeria nodorum SN15]	--	--	--	--	--	--	--	--	--	PF12404	Peptidase	GO:0008202//GO:0008210//GO:0006508//GO:0006699//GO:0055114//GO:0008209	steroid metabolic process//estrogen metabolic process//proteolysis//bile acid biosynthetic process//oxidation-reduction process//androgen metabolic process	GO:0003865//GO:0030145//GO:0008235//GO:0004177	3-oxo-5-alpha-steroid 4-dehydrogenase activity//manganese ion binding//metalloexopeptidase activity//aminopeptidase activity	GO:0005737//GO:0016021	cytoplasm//integral component of membrane	--	--
c161180_g1	369	thioredoxin H3 [Arabidopsis thaliana] >gi|18206377|sp|Q42403.1|TRXH3_ARATH RecName: Full=Thioredoxin H3; Short=AtTrxh3; AltName: Full=Thioredoxin 3; Short=AtTRX3 [Arabidopsis thaliana] >gi|992962|emb|CAA84611.1| thioredoxin [Arabidopsis thaliana] >gi|1388076|gb|AAC49351.1| thioredoxin h [Arabidopsis thaliana] >gi|9758587|dbj|BAB09200.1| thioredoxin (clone GIF1) [Arabidopsis thaliana] >gi|16649001…	Arabidopsis thaliana thioredoxin H3 mRNA, complete cds	K03671	trxA	thioredoxin 1	http://www.genome.jp/dbget-bin/www_bget?ko:K03671	Q42403	558	6.87592e-73	Thioredoxin H3 OS=Arabidopsis thaliana GN=TRX3 PE=1 SV=1	PF00085//PF00578//PF08534//PF13380	Thioredoxin//AhpC/TSA family//Redoxin//CoA binding domain	GO:0010188//GO:0055114//GO:0010286//GO:0006457//GO:0042542//GO:0006118//GO:0006662//GO:0045454//GO:0009734//GO:0051259//GO:0050832	response to microbial phytotoxin//oxidation-reduction process//heat acclimation//protein folding//response to hydrogen peroxide//electron transport//glycerol ether metabolic process//cell redox homeostasis//auxin-activated signaling pathway//protein oligomerization//defense response to fungus	GO:0016671//GO:0015035//GO:0016491//GO:0016209//GO:0009055//GO:0048037	oxidoreductase activity, acting on a sulfur group of donors, disulfide as acceptor//protein disulfide oxidoreductase activity//oxidoreductase activity//antioxidant activity//electron carrier activity//cofactor binding	GO:0005829//GO:0005739//GO:0009570//GO:0005886//GO:0005794//GO:0009506//GO:0005618//GO:0005773	cytosol//mitochondrion//chloroplast stroma//plasma membrane//Golgi apparatus//plasmodesma//cell wall//vacuole	KOG0907	Thioredoxin
c16155_g1	437	hypothetical protein PTT_10840 [Pyrenophora teres f. teres 0-1] >gi|311326439|gb|EFQ92139.1| hypothetical protein PTT_10840 [Pyrenophora teres f. teres 0-1]	--	K15734	SDR16C5	all-trans-retinol dehydrogenase (NAD+)	http://www.genome.jp/dbget-bin/www_bget?ko:K15734	Q8N3Y7	214	9.42797e-20	Epidermal retinol dehydrogenase 2 OS=Homo sapiens GN=SDR16C5 PE=2 SV=2	PF01073//PF01370//PF00106//PF00107	3-beta hydroxysteroid dehydrogenase/isomerase family//NAD dependent epimerase/dehydratase family//short chain dehydrogenase//Zinc-binding dehydrogenase	GO:0055114//GO:0008210//GO:0008152//GO:0008207//GO:0008209//GO:0044237//GO:0006694	oxidation-reduction process//estrogen metabolic process//metabolic process//C21-steroid hormone metabolic process//androgen metabolic process//cellular metabolic process//steroid biosynthetic process	GO:0016616//GO:0003824//GO:0008270//GO:0003854//GO:0050662//GO:0016491	oxidoreductase activity, acting on the CH-OH group of donors, NAD or NADP as acceptor//catalytic activity//zinc ion binding//3-beta-hydroxy-delta5-steroid dehydrogenase activity//coenzyme binding//oxidoreductase activity	--	--	KOG1201	Hydroxysteroid 17-beta dehydrogenase 11
c161610_g1	568	soluble inorganic pyrophosphatase 1 [Arabidopsis thaliana] >gi|75264322|sp|Q9LXC9.1|IPYR1_ARATH RecName: Full=Soluble inorganic pyrophosphatase 1, chloroplastic; AltName: Full=Inorganic pyrophosphatase 1; AltName: Full=Pyrophosphate phospho-hydrolase 1; Short=PPase 1; Flags: Precursor [Arabidopsis thaliana] >gi|7671424|emb|CAB89365.1| inorganic pyrophosphatase-like protein [Arabidopsis thaliana] …	Arabidopsis thaliana soluble inorganic pyrophosphatase 1 mRNA, complete cds	K01507	ppa	inorganic pyrophosphatase	http://www.genome.jp/dbget-bin/www_bget?ko:K01507	Q9LXC9	836	3.10595e-111	Soluble inorganic pyrophosphatase 1, chloroplastic OS=Arabidopsis thaliana GN=PPA1 PE=1 SV=1	PF00719	Inorganic pyrophosphatase	GO:0019761//GO:0046686//GO:0009409//GO:0010310//GO:0031348//GO:0009867//GO:0043900//GO:0002831//GO:0009684//GO:0009862//GO:0019684//GO:0042742//GO:0006612//GO:0010363//GO:0009595//GO:0010200//GO:0006796//GO:0009651//GO:0006119//GO:0050832//GO:0000165//GO:0019344//GO:0009697	glucosinolate biosynthetic process//response to cadmium ion//response to cold//regulation of hydrogen peroxide metabolic process//negative regulation of defense response//jasmonic acid mediated signaling pathway//regulation of multi-organism process//regulation of response to biotic stimulus//indoleacetic acid biosynthetic process//systemic acquired resistance, salicylic acid mediated signaling p…	GO:0000287//GO:0004427	magnesium ion binding//inorganic diphosphatase activity	GO:0005737//GO:0009941//GO:0016020//GO:0009579//GO:0005829//GO:0009570	cytoplasm//chloroplast envelope//membrane//thylakoid//cytosol//chloroplast stroma	KOG1626	Inorganic pyrophosphatase/Nucleosome remodeling factor, subunit NURF38
c161958_g1	401	oxygen-evolving enhancer protein 1-2 [Arabidopsis thaliana] >gi|11134146|sp|Q9S841.1|PSBO2_ARATH RecName: Full=Oxygen-evolving enhancer protein 1-2, chloroplastic; Short=OEE1; AltName: Full=33 kDa subunit of oxygen evolving system of photosystem II; AltName: Full=33 kDa thylakoid membrane protein; AltName: Full=Manganese-stabilizing protein 2; Short=MSP-2; AltName: Full=OEC 33 kDa subunit; Flags:…	Arabidopsis thaliana oxygen-evolving enhancer protein 1-2 mRNA, complete cds	K02716	psbO	photosystem II oxygen-evolving enhancer protein 1	http://www.genome.jp/dbget-bin/www_bget?ko:K02716	Q9S841	675	2.10323e-87	Oxygen-evolving enhancer protein 1-2, chloroplastic OS=Arabidopsis thaliana GN=PSBO2 PE=1 SV=1	PF01716	Manganese-stabilising protein / photosystem II polypeptide	GO:0009902//GO:0045893//GO:0009862//GO:0035304//GO:0042793//GO:0010207//GO:0009965//GO:0031348//GO:0009867//GO:0006098//GO:0019761//GO:0009773//GO:0042549//GO:0010310//GO:0006612//GO:0010363//GO:0010205//GO:0042742//GO:0000165//GO:0015979//GO:0010027//GO:0030154//GO:0006364//GO:0070838//GO:0030003	chloroplast relocation//positive regulation of transcription, DNA-templated//systemic acquired resistance, salicylic acid mediated signaling pathway//regulation of protein dephosphorylation//transcription from plastid promoter//photosystem II assembly//leaf morphogenesis//negative regulation of defense response//jasmonic acid mediated signaling pathway//pentose-phosphate shunt//glucosinolate bios…	GO:0008266//GO:0005509//GO:0010242//GO:0005515	poly(U) RNA binding//calcium ion binding//oxygen evolving activity//protein binding	GO:0009523//GO:0009654//GO:0030095//GO:0019898//GO:0010287//GO:0009543	photosystem II//photosystem II oxygen evolving complex//chloroplast photosystem II//extrinsic component of membrane//plastoglobule//chloroplast thylakoid lumen	--	--
c162909_g1	230	hypothetical protein PTT_07151 [Pyrenophora teres f. teres 0-1] >gi|311330697|gb|EFQ94983.1| hypothetical protein PTT_07151 [Pyrenophora teres f. teres 0-1]	--	--	--	--	--	--	--	--	--	PF12242//PF00106//PF01370//PF01073	NAD(P)H binding domain of trans-2-enoyl-CoA reductase//short chain dehydrogenase//NAD dependent epimerase/dehydratase family//3-beta hydroxysteroid dehydrogenase/isomerase family	GO:0008210//GO:0055114//GO:0008209//GO:0008207//GO:0008152//GO:0044237//GO:0006694	estrogen metabolic process//oxidation-reduction process//androgen metabolic process//C21-steroid hormone metabolic process//metabolic process//cellular metabolic process//steroid biosynthetic process	GO:0003824//GO:0016616//GO:0003854//GO:0016491//GO:0050662	catalytic activity//oxidoreductase activity, acting on the CH-OH group of donors, NAD or NADP as acceptor//3-beta-hydroxy-delta5-steroid dehydrogenase activity//oxidoreductase activity//coenzyme binding	--	--	--	--
c163273_g1	225	sulfite reductase [Arabidopsis thaliana] >gi|75181197|sp|Q9LZ66.1|SIR_ARATH RecName: Full=Sulfite reductase [ferredoxin], chloroplastic; Short=AtSiR; Flags: Precursor [Arabidopsis thaliana] >gi|11762202|gb|AAG40379.1|AF325027_1 AT5g04590 [Arabidopsis thaliana] >gi|7406463|emb|CAB85565.1| sulphite reductase [Arabidopsis thaliana] >gi|332003379|gb|AED90762.1| sulfite reductase [Arabidopsis thaliana]	Arabidopsis lyrata subsp. lyrata hypothetical protein, mRNA	K00392	sir	sulfite reductase (ferredoxin)	http://www.genome.jp/dbget-bin/www_bget?ko:K00392	Q9LZ66	435	1.86756e-50	Sulfite reductase [ferredoxin], chloroplastic OS=Arabidopsis thaliana GN=SIR PE=1 SV=1	PF01077	Nitrite and sulphite reductase 4Fe-4S domain	GO:0006096//GO:0006833//GO:0006790//GO:0019419//GO:0016126//GO:0009651//GO:0019344//GO:0009684//GO:0055114//GO:0046686//GO:0006972//GO:0019761//GO:0009409//GO:0007030	glycolytic process//water transport//sulfur compound metabolic process//sulfate reduction//sterol biosynthetic process//response to salt stress//cysteine biosynthetic process//indoleacetic acid biosynthetic process//oxidation-reduction process//response to cadmium ion//hyperosmotic response//glucosinolate biosynthetic process//response to cold//Golgi organization	GO:0020037//GO:0016002//GO:0050311//GO:0051536//GO:0016491//GO:0005507	heme binding//sulfite reductase activity//sulfite reductase (ferredoxin) activity//iron-sulfur cluster binding//oxidoreductase activity//copper ion binding	GO:0048046//GO:0009941//GO:0005829//GO:0016020//GO:0009570//GO:0010319	apoplast//chloroplast envelope//cytosol//membrane//chloroplast stroma//stromule	KOG0560	Sulfite reductase (ferredoxin)
c163501_g1	276	salt tolerance protein [Arabidopsis thaliana] >gi|332189811|gb|AEE27932.1| Salt tolerance protein [Arabidopsis thaliana]	Arabidopsis thaliana Salt tolerance protein mRNA, complete cds	--	--	--	--	Q96288	452	1.16845e-55	Salt tolerance protein OS=Arabidopsis thaliana GN=STO PE=1 SV=1	PF00643//PF00130//PF00628	B-box zinc finger//Phorbol esters/diacylglycerol binding domain (C1 domain)//PHD-finger	GO:0006972//GO:0080167//GO:0009640//GO:0046686//GO:0009266//GO:0007030//GO:0035556//GO:0009737//GO:0009651//GO:0006833//GO:0006096	hyperosmotic response//response to karrikin//photomorphogenesis//response to cadmium ion//response to temperature stimulus//Golgi organization//intracellular signal transduction//response to abscisic acid//response to salt stress//water transport//glycolytic process	GO:0008270//GO:0005515//GO:0003700//GO:0003677	zinc ion binding//protein binding//sequence-specific DNA binding transcription factor activity//DNA binding	GO:0005634//GO:0005667//GO:0005622	nucleus//transcription factor complex//intracellular	--	--
c164022_g1	257	transcription factor MYB28 [Arabidopsis thaliana] >gi|75337491|sp|Q9SPG2.1|MYB28_ARATH RecName: Full=Transcription factor MYB28; AltName: Full=Myb-related protein 28; Short=AtMYB28; AltName: Full=Protein HIGH ALIPHATIC GLUCOSINOLATE 1; AltName: Full=Protein PRODUCTION OF METHIONINE-DERIVED GLUCOSINOLATE 1 [Arabidopsis thaliana] >gi|5823329|gb|AAD53103.1|AF175998_1 putative transcription factor [A…	Arabidopsis thaliana transcription factor MYB28 mRNA, complete cds	K09422	MYBP	myb proto-oncogene protein, plant	http://www.genome.jp/dbget-bin/www_bget?ko:K09422	Q9SPG2	469	5.28508e-57	Transcription factor MYB28 OS=Arabidopsis thaliana GN=MYB28 PE=1 SV=1	PF00249	Myb-like DNA-binding domain	GO:0009682//GO:0009751//GO:0009753//GO:0006355//GO:0010439//GO:0009739//GO:0010438//GO:0050832	induced systemic resistance//response to salicylic acid//response to jasmonic acid//regulation of transcription, DNA-templated//regulation of glucosinolate biosynthetic process//response to gibberellin//cellular response to sulfur starvation//defense response to fungus	GO:0003677//GO:0003682//GO:0003700	DNA binding//chromatin binding//sequence-specific DNA binding transcription factor activity	GO:0000785//GO:0005634//GO:0005667	chromatin//nucleus//transcription factor complex	KOG0048	Transcription factor, Myb superfamily
c164776_g1	256	malate dehydrogenase, NAD-dependent [Coniosporium apollinis CBS 100218] >gi|494830075|gb|EON66644.1| malate dehydrogenase, NAD-dependent [Coniosporium apollinis CBS 100218]	Gibberella zeae PH-1 hypothetical protein partial mRNA	K00026	MDH2	malate dehydrogenase	http://www.genome.jp/dbget-bin/www_bget?ko:K00026	Q9Y7R8	235	1.81554e-23	Malate dehydrogenase, mitochondrial OS=Schizosaccharomyces pombe (strain 972 / ATCC 24843) GN=MDH1 PE=3 SV=1	PF02882//PF01118//PF00056//PF01073	Tetrahydrofolate dehydrogenase/cyclohydrolase, NAD(P)-binding domain//Semialdehyde dehydrogenase, NAD binding domain//lactate/malate dehydrogenase, NAD binding domain//3-beta hydroxysteroid dehydrogenase/isomerase family	GO:0006694//GO:0008210//GO:0009396//GO:0055114//GO:0008207//GO:0008209//GO:0046487	steroid biosynthetic process//estrogen metabolic process//folic acid-containing compound biosynthetic process//oxidation-reduction process//C21-steroid hormone metabolic process//androgen metabolic process//glyoxylate metabolic process	GO:0051287//GO:0003854//GO:0016491//GO:0016620//GO:0004488//GO:0003824//GO:0016616	NAD binding//3-beta-hydroxy-delta5-steroid dehydrogenase activity//oxidoreductase activity//oxidoreductase activity, acting on the aldehyde or oxo group of donors, NAD or NADP as acceptor//methylenetetrahydrofolate dehydrogenase (NADP+) activity//catalytic activity//oxidoreductase activity, acting on the CH-OH group of donors, NAD or NADP as acceptor	--	--	KOG1494	NAD-dependent malate dehydrogenase
c164937_g1	228	NAD(P)-binding protein [Aureobasidium pullulans EXF-150]	--	--	--	--	--	--	--	--	--	PF00106//PF00056//PF03435//PF01073	short chain dehydrogenase//lactate/malate dehydrogenase, NAD binding domain//Saccharopine dehydrogenase//3-beta hydroxysteroid dehydrogenase/isomerase family	GO:0006694//GO:0055114//GO:0008210//GO:0008152//GO:0008207//GO:0008209	steroid biosynthetic process//oxidation-reduction process//estrogen metabolic process//metabolic process//C21-steroid hormone metabolic process//androgen metabolic process	GO:0003854//GO:0016491//GO:0016616	3-beta-hydroxy-delta5-steroid dehydrogenase activity//oxidoreductase activity//oxidoreductase activity, acting on the CH-OH group of donors, NAD or NADP as acceptor	--	--	--	--
c165091_g1	294	hypothetical protein PFICI_14810 [Pestalotiopsis fici W106-1] >gi|573053887|gb|ETS73864.1| hypothetical protein PFICI_14810 [Pestalotiopsis fici W106-1]	--	--	--	--	--	--	--	--	--	PF00106//PF01370//PF02719//PF02254//PF03435//PF01073	short chain dehydrogenase//NAD dependent epimerase/dehydratase family//Polysaccharide biosynthesis protein//TrkA-N domain//Saccharopine dehydrogenase//3-beta hydroxysteroid dehydrogenase/isomerase family	GO:0006813//GO:0009058//GO:0044237//GO:0006694//GO:0055114//GO:0008210//GO:0008152//GO:0008209//GO:0008207	potassium ion transport//biosynthetic process//cellular metabolic process//steroid biosynthetic process//oxidation-reduction process//estrogen metabolic process//metabolic process//androgen metabolic process//C21-steroid hormone metabolic process	GO:0003854//GO:0050662//GO:0016491//GO:0016616//GO:0003824	3-beta-hydroxy-delta5-steroid dehydrogenase activity//coenzyme binding//oxidoreductase activity//oxidoreductase activity, acting on the CH-OH group of donors, NAD or NADP as acceptor//catalytic activity	--	--	KOG0725	Reductases with broad range of substrate specificities
c165317_g1	231	hypothetical protein BAUCODRAFT_182018 [Baudoinia compniacensis UAMH 10762] >gi|449304749|gb|EMD00756.1| hypothetical protein BAUCODRAFT_182018 [Baudoinia compniacensis UAMH 10762]	--	--	--	--	--	Q5ZID0	166	4.54585e-14	NmrA-like family domain-containing protein 1 OS=Gallus gallus GN=NMRAL1 PE=2 SV=1	PF01073	3-beta hydroxysteroid dehydrogenase/isomerase family	GO:0006694//GO:0008209//GO:0008207//GO:0008210//GO:0055114	steroid biosynthetic process//androgen metabolic process//C21-steroid hormone metabolic process//estrogen metabolic process//oxidation-reduction process	GO:0016616//GO:0003854	oxidoreductase activity, acting on the CH-OH group of donors, NAD or NADP as acceptor//3-beta-hydroxy-delta5-steroid dehydrogenase activity	--	--	--	--
c16549_g1	286	unknown [Glycine max]	Glycine max GDP-mannose 3',5'-epimerase (GME1) mRNA, complete cds	K10046	GME	GDP-D-mannose 3', 5'-epimerase	http://www.genome.jp/dbget-bin/www_bget?ko:K10046	A3C4S4	450	6.17941e-54	GDP-mannose 3,5-epimerase 1 OS=Oryza sativa subsp. japonica GN=GME-1 PE=1 SV=1	PF01370//PF04321//PF01073	NAD dependent epimerase/dehydratase family//RmlD substrate binding domain//3-beta hydroxysteroid dehydrogenase/isomerase family	GO:0008207//GO:0008210//GO:0019872//GO:0055114//GO:0030639//GO:0044237//GO:0009117//GO:0008209//GO:0045226//GO:0009225//GO:0006694	C21-steroid hormone metabolic process//estrogen metabolic process//streptomycin biosynthetic process//oxidation-reduction process//polyketide biosynthetic process//cellular metabolic process//nucleotide metabolic process//androgen metabolic process//extracellular polysaccharide biosynthetic process//nucleotide-sugar metabolic process//steroid biosynthetic process	GO:0050662//GO:0003854//GO:0003824//GO:0016616//GO:0008831//GO:0000166	coenzyme binding//3-beta-hydroxy-delta5-steroid dehydrogenase activity//catalytic activity//oxidoreductase activity, acting on the CH-OH group of donors, NAD or NADP as acceptor//dTDP-4-dehydrorhamnose reductase activity//nucleotide binding	--	--	--	--
c165509_g1	287	hypothetical protein A1O7_00279 [Cladophialophora yegresii CBS 114405] >gi|589980703|gb|EXJ63944.1| hypothetical protein A1O7_00279 [Cladophialophora yegresii CBS 114405]	--	--	--	--	--	--	--	--	--	PF02719//PF01073	Polysaccharide biosynthesis protein//3-beta hydroxysteroid dehydrogenase/isomerase family	GO:0006694//GO:0009058//GO:0008209//GO:0008207//GO:0055114//GO:0008210	steroid biosynthetic process//biosynthetic process//androgen metabolic process//C21-steroid hormone metabolic process//oxidation-reduction process//estrogen metabolic process	GO:0003854//GO:0016616	3-beta-hydroxy-delta5-steroid dehydrogenase activity//oxidoreductase activity, acting on the CH-OH group of donors, NAD or NADP as acceptor	--	--	--	--
c165610_g1	239	hscarg protein [Microsporum gypseum CBS 118893] >gi|311341891|gb|EFR01094.1| hscarg protein [Microsporum gypseum CBS 118893]	--	--	--	--	--	Q8KU07	111	2.62077e-06	NAD(P)H azoreductase OS=Xenophilus azovorans GN=azoB PE=1 SV=2	PF02254//PF02719//PF03435//PF01073//PF01113//PF01118//PF01370	TrkA-N domain//Polysaccharide biosynthesis protein//Saccharopine dehydrogenase//3-beta hydroxysteroid dehydrogenase/isomerase family//Dihydrodipicolinate reductase, N-terminus//Semialdehyde dehydrogenase, NAD binding domain//NAD dependent epimerase/dehydratase family	GO:0055114//GO:0008210//GO:0009089//GO:0008207//GO:0044237//GO:0006813//GO:0008209//GO:0009085//GO:0009058//GO:0006694	oxidation-reduction process//estrogen metabolic process//lysine biosynthetic process via diaminopimelate//C21-steroid hormone metabolic process//cellular metabolic process//potassium ion transport//androgen metabolic process//lysine biosynthetic process//biosynthetic process//steroid biosynthetic process	GO:0003854//GO:0051287//GO:0016491//GO:0050662//GO:0016620//GO:0008839//GO:0016616//GO:0003824	3-beta-hydroxy-delta5-steroid dehydrogenase activity//NAD binding//oxidoreductase activity//coenzyme binding//oxidoreductase activity, acting on the aldehyde or oxo group of donors, NAD or NADP as acceptor//4-hydroxy-tetrahydrodipicolinate reductase//oxidoreductase activity, acting on the CH-OH group of donors, NAD or NADP as acceptor//catalytic activity	--	--	--	--
c165620_g1	316	hypothetical protein HMPREF1541_03382 [Cyphellophora europaea CBS 101466] >gi|568118839|gb|ETN41446.1| hypothetical protein HMPREF1541_03382 [Cyphellophora europaea CBS 101466]	--	--	--	--	--	--	--	--	--	PF02166	Androgen receptor	GO:0030521//GO:0006355//GO:0007165	androgen receptor signaling pathway//regulation of transcription, DNA-templated//signal transduction	GO:0005496//GO:0004882//GO:0003677	steroid binding//androgen receptor activity//DNA binding	GO:0005634	nucleus	--	--
c165681_g1	226	hypothetical protein MYCFIDRAFT_27681 [Pseudocercospora fijiensis CIRAD86] >gi|452989197|gb|EME88952.1| hypothetical protein MYCFIDRAFT_27681 [Pseudocercospora fijiensis CIRAD86]	--	--	--	--	--	--	--	--	--	PF02719//PF01113//PF01073//PF00106//PF01118//PF01370	Polysaccharide biosynthesis protein//Dihydrodipicolinate reductase, N-terminus//3-beta hydroxysteroid dehydrogenase/isomerase family//short chain dehydrogenase//Semialdehyde dehydrogenase, NAD binding domain//NAD dependent epimerase/dehydratase family	GO:0008210//GO:0055114//GO:0009089//GO:0008207//GO:0008152//GO:0044237//GO:0009085//GO:0008209//GO:0009058//GO:0006694	estrogen metabolic process//oxidation-reduction process//lysine biosynthetic process via diaminopimelate//C21-steroid hormone metabolic process//metabolic process//cellular metabolic process//lysine biosynthetic process//androgen metabolic process//biosynthetic process//steroid biosynthetic process	GO:0051287//GO:0003854//GO:0050662//GO:0016491//GO:0008839//GO:0016620//GO:0003824//GO:0016616	NAD binding//3-beta-hydroxy-delta5-steroid dehydrogenase activity//coenzyme binding//oxidoreductase activity//4-hydroxy-tetrahydrodipicolinate reductase//oxidoreductase activity, acting on the aldehyde or oxo group of donors, NAD or NADP as acceptor//catalytic activity//oxidoreductase activity, acting on the CH-OH group of donors, NAD or NADP as acceptor	--	--	--	--
c166148_g1	253	alcohol dehydrogenase [Exophiala aquamarina CBS 119918]	--	--	--	--	--	--	--	--	--	PF01073	3-beta hydroxysteroid dehydrogenase/isomerase family	GO:0055114//GO:0008210//GO:0008209//GO:0006694//GO:0008207	oxidation-reduction process//estrogen metabolic process//androgen metabolic process//steroid biosynthetic process//C21-steroid hormone metabolic process	GO:0003854//GO:0016616	3-beta-hydroxy-delta5-steroid dehydrogenase activity//oxidoreductase activity, acting on the CH-OH group of donors, NAD or NADP as acceptor	--	--	--	--
c166518_g1	283	60S ribosomal protein L6 [Aureobasidium pullulans EXF-150]	Phaeosphaeria nodorum SN15 hypothetical protein partial mRNA	K02934	RP-L6e, RPL6	large subunit ribosomal protein L6e	http://www.genome.jp/dbget-bin/www_bget?ko:K02934	Q02326	194	3.88617e-18	60S ribosomal protein L6-A OS=Saccharomyces cerevisiae (strain ATCC 204508 / S288c) GN=RPL6A PE=1 SV=2	PF02166	Androgen receptor	GO:0006355//GO:0007165//GO:0030521	regulation of transcription, DNA-templated//signal transduction//androgen receptor signaling pathway	GO:0004882//GO:0003677//GO:0005496	androgen receptor activity//DNA binding//steroid binding	GO:0005634	nucleus	KOG1694	60s ribosomal protein L6
c166826_g1	348	hypothetical protein HMPREF1541_02745 [Cyphellophora europaea CBS 101466] >gi|568120984|gb|ETN43586.1| hypothetical protein HMPREF1541_02745 [Cyphellophora europaea CBS 101466]	--	--	--	--	--	--	--	--	--	PF01113//PF13241//PF01370//PF02882//PF01118//PF04321//PF01073//PF00106	Dihydrodipicolinate reductase, N-terminus//Putative NAD(P)-binding//NAD dependent epimerase/dehydratase family//Tetrahydrofolate dehydrogenase/cyclohydrolase, NAD(P)-binding domain//Semialdehyde dehydrogenase, NAD binding domain//RmlD substrate binding domain//3-beta hydroxysteroid dehydrogenase/isomerase family//short chain dehydrogenase	GO:0044237//GO:0006779//GO:0009117//GO:0008207//GO:0009089//GO:0008152//GO:0008210//GO:0009396//GO:0019872//GO:0055114//GO:0030639//GO:0006694//GO:0009085//GO:0046487//GO:0045226//GO:0008209//GO:0019354//GO:0009225	cellular metabolic process//porphyrin-containing compound biosynthetic process//nucleotide metabolic process//C21-steroid hormone metabolic process//lysine biosynthetic process via diaminopimelate//metabolic process//estrogen metabolic process//folic acid-containing compound biosynthetic process//streptomycin biosynthetic process//oxidation-reduction process//polyketide biosynthetic process//ster…	GO:0050662//GO:0016491//GO:0051287//GO:0003854//GO:0008831//GO:0003824//GO:0016616//GO:0008839//GO:0043115//GO:0016620//GO:0004488	coenzyme binding//oxidoreductase activity//NAD binding//3-beta-hydroxy-delta5-steroid dehydrogenase activity//dTDP-4-dehydrorhamnose reductase activity//catalytic activity//oxidoreductase activity, acting on the CH-OH group of donors, NAD or NADP as acceptor//4-hydroxy-tetrahydrodipicolinate reductase//precorrin-2 dehydrogenase activity//oxidoreductase activity, acting on the aldehyde or oxo grou…	--	--	--	--
c167320_g1	262	Sedoheptulose-1,7-bisphosphatase [Arabidopsis thaliana] >gi|1173345|sp|P46283.1|S17P_ARATH RecName: Full=Sedoheptulose-1,7-bisphosphatase, chloroplastic; AltName: Full=SED(1,7)P2ase; AltName: Full=Sedoheptulose bisphosphatase; Short=SBPase; Flags: Precursor [Arabidopsis thaliana] >gi|786466|gb|AAB33001.1| sedoheptulose-1,7-bisphosphatase (chloroplast) [Arabidopsis thaliana] >gi|7263568|emb|CAB816…	Arabidopsis thaliana chromosome 3, complete sequence	K01100	E3.1.3.37	sedoheptulose-bisphosphatase	http://www.genome.jp/dbget-bin/www_bget?ko:K01100	P46283	312	7.8858e-34	Sedoheptulose-1,7-bisphosphatase, chloroplastic OS=Arabidopsis thaliana GN=At3g55800 PE=1 SV=1	PF00316	Fructose-1-6-bisphosphatase	GO:0005975//GO:0043085//GO:0010200//GO:0009595//GO:0009862//GO:0019288//GO:0019252//GO:0035304//GO:0005986//GO:0010103//GO:0010207//GO:0006096//GO:0009867//GO:0006098//GO:0031348//GO:0009409//GO:0010310//GO:0019761//GO:0009773//GO:0019253//GO:0010363//GO:0006612//GO:0042742//GO:0000023//GO:0043900//GO:0002831//GO:0000165//GO:0019344//GO:0050832//GO:0009657//GO:0015976//GO:0006094//GO:0006013//GO:…	carbohydrate metabolic process//positive regulation of catalytic activity//response to chitin//detection of biotic stimulus//systemic acquired resistance, salicylic acid mediated signaling pathway//isopentenyl diphosphate biosynthetic process, methylerythritol 4-phosphate pathway//starch biosynthetic process//regulation of protein dephosphorylation//sucrose biosynthetic process//stomatal complex …	GO:0042132//GO:0042578//GO:0050278	fructose 1,6-bisphosphate 1-phosphatase activity//phosphoric ester hydrolase activity//sedoheptulose-bisphosphatase activity	GO:0009579//GO:0009570//GO:0009941//GO:0048046	thylakoid//chloroplast stroma//chloroplast envelope//apoplast	--	--
c167686_g1	281	hypothetical protein COCVIDRAFT_113852 [Bipolaris victoriae FI3]	--	--	--	--	--	Q70LM4	152	4.64806e-11	Linear gramicidin synthase subunit D OS=Brevibacillus parabrevis GN=lgrD PE=1 SV=1	PF01370//PF01073//PF02719	NAD dependent epimerase/dehydratase family//3-beta hydroxysteroid dehydrogenase/isomerase family//Polysaccharide biosynthesis protein	GO:0009058//GO:0044237//GO:0006694//GO:0008210//GO:0055114//GO:0008207//GO:0008209	biosynthetic process//cellular metabolic process//steroid biosynthetic process//estrogen metabolic process//oxidation-reduction process//C21-steroid hormone metabolic process//androgen metabolic process	GO:0003854//GO:0050662//GO:0003824//GO:0016616	3-beta-hydroxy-delta5-steroid dehydrogenase activity//coenzyme binding//catalytic activity//oxidoreductase activity, acting on the CH-OH group of donors, NAD or NADP as acceptor	--	--	KOG1221	Acyl-CoA reductase
c168045_g1	262	NAD(P)-binding protein [Aureobasidium pullulans var. namibiae CBS 147.97]	--	--	--	--	--	--	--	--	--	PF01118//PF00106//PF01370//PF03435//PF01073	Semialdehyde dehydrogenase, NAD binding domain//short chain dehydrogenase//NAD dependent epimerase/dehydratase family//Saccharopine dehydrogenase//3-beta hydroxysteroid dehydrogenase/isomerase family	GO:0055114//GO:0008210//GO:0008152//GO:0008209//GO:0008207//GO:0044237//GO:0006694	oxidation-reduction process//estrogen metabolic process//metabolic process//androgen metabolic process//C21-steroid hormone metabolic process//cellular metabolic process//steroid biosynthetic process	GO:0016620//GO:0016616//GO:0003824//GO:0003854//GO:0051287//GO:0016491//GO:0050662	oxidoreductase activity, acting on the aldehyde or oxo group of donors, NAD or NADP as acceptor//oxidoreductase activity, acting on the CH-OH group of donors, NAD or NADP as acceptor//catalytic activity//3-beta-hydroxy-delta5-steroid dehydrogenase activity//NAD binding//oxidoreductase activity//coenzyme binding	--	--	--	--
c168082_g1	411	AIG2-like protein [Arabidopsis thaliana] >gi|15294180|gb|AAK95267.1|AF410281_1 AT3g28940/K5K13_2 [Arabidopsis thaliana] >gi|7939542|dbj|BAA95745.1| AIG2 protein-like [Arabidopsis thaliana] >gi|20857128|gb|AAM26701.1| AT3g28940/K5K13_2 [Arabidopsis thaliana] >gi|332643990|gb|AEE77511.1| AIG2-like protein [Arabidopsis thaliana]	Arabidopsis thaliana AIG2-like protein mRNA, complete cds	--	--	--	--	P54121	660	2.54417e-87	Protein AIG2 OS=Arabidopsis thaliana GN=AIG2 PE=2 SV=1	--	--	GO:0006569//GO:0019761//GO:0042742//GO:0009684	tryptophan catabolic process//glucosinolate biosynthetic process//defense response to bacterium//indoleacetic acid biosynthetic process	--	--	GO:0005634//GO:0009507//GO:0005829//GO:0005886	nucleus//chloroplast//cytosol//plasma membrane	--	--
c168384_g1	222	uncharacterized protein [Arabidopsis thaliana] >gi|12321956|gb|AAG51013.1|AC069474_12 unknown protein; 103760-102532 [Arabidopsis thaliana] >gi|12322043|gb|AAG51066.1|AC069472_6 unknown protein; 48715-49943 [Arabidopsis thaliana] >gi|13507543|gb|AAK28634.1|AF360337_1 unknown protein [Arabidopsis thaliana] >gi|15293281|gb|AAK93751.1| unknown protein [Arabidopsis thaliana] >gi|15795152|dbj|BAB03140…	Arabidopsis thaliana uncharacterized protein mRNA, complete cds	--	--	--	--	--	--	--	--	--	--	GO:0007623//GO:0009651//GO:0010264//GO:0009737	circadian rhythm//response to salt stress//myo-inositol hexakisphosphate biosynthetic process//response to abscisic acid	--	--	GO:0005634	nucleus	--	--
c168408_g1	701	hypothetical protein TRIADDRAFT_52229 [Trichoplax adhaerens] >gi|190589610|gb|EDV29632.1| hypothetical protein TRIADDRAFT_52229 [Trichoplax adhaerens]	--	K00083	E1.1.1.195	cinnamyl-alcohol dehydrogenase	http://www.genome.jp/dbget-bin/www_bget?ko:K00083	Q500U8	161	1.21939e-11	Tetraketide alpha-pyrone reductase 1 OS=Arabidopsis thaliana GN=TKPR1 PE=2 SV=1	PF01073//PF02719//PF01370//PF00106//PF04321	3-beta hydroxysteroid dehydrogenase/isomerase family//Polysaccharide biosynthesis protein//NAD dependent epimerase/dehydratase family//short chain dehydrogenase//RmlD substrate binding domain	GO:0008209//GO:0045226//GO:0009225//GO:0006694//GO:0009058//GO:0008152//GO:0008207//GO:0019872//GO:0030639//GO:0055114//GO:0008210//GO:0009117//GO:0044237	androgen metabolic process//extracellular polysaccharide biosynthetic process//nucleotide-sugar metabolic process//steroid biosynthetic process//biosynthetic process//metabolic process//C21-steroid hormone metabolic process//streptomycin biosynthetic process//polyketide biosynthetic process//oxidation-reduction process//estrogen metabolic process//nucleotide metabolic process//cellular metabolic …	GO:0016616//GO:0003824//GO:0008831//GO:0050662//GO:0016491//GO:0003854	oxidoreductase activity, acting on the CH-OH group of donors, NAD or NADP as acceptor//catalytic activity//dTDP-4-dehydrorhamnose reductase activity//coenzyme binding//oxidoreductase activity//3-beta-hydroxy-delta5-steroid dehydrogenase activity	--	--	KOG1502	Flavonol reductase/cinnamoyl-CoA reductase
c168576_g1	694	aluminum induced protein with YGL and LRDR motifs [Arabidopsis thaliana] >gi|14532644|gb|AAK64050.1| putative aluminium-induced protein [Arabidopsis thaliana] >gi|21280809|gb|AAM44947.1| putative aluminium-induced protein [Arabidopsis thaliana] >gi|332005275|gb|AED92658.1| aluminum induced protein with YGL and LRDR motifs [Arabidopsis thaliana]	Arabidopsis thaliana aluminum induced protein with YGL and LRDR motifs mRNA, complete cds	--	--	--	--	P24805	241	1.45398e-23	Stem-specific protein TSJT1 OS=Nicotiana tabacum GN=TSJT1 PE=2 SV=1	PF13537//PF00310	Glutamine amidotransferase domain//Glutamine amidotransferases class-II	GO:0008152//GO:0010044//GO:0009733	metabolic process//response to aluminum ion//response to auxin	--	--	GO:0005737//GO:0005886	cytoplasm//plasma membrane	--	--
c168657_g1	347	uncharacterized protein [Arabidopsis thaliana] >gi|75181359|sp|Q9LZX1.1|LOR15_ARATH RecName: Full=Protein LURP-one-related 15 [Arabidopsis thaliana] >gi|13926237|gb|AAK49593.1|AF372877_1 AT5g01750/T20L15_20 [Arabidopsis thaliana] >gi|7329648|emb|CAB82745.1| putative protein [Arabidopsis thaliana] >gi|22655412|gb|AAM98298.1| At5g01750/T20L15_20 [Arabidopsis thaliana] >gi|332003004|gb|AED90387.1| u…	Arabidopsis thaliana uncharacterized protein mRNA, complete cds	--	--	--	--	Q9LZX1	613	6.38582e-80	Protein LURP-one-related 15 OS=Arabidopsis thaliana GN=At5g01750 PE=1 SV=1	PF13640	2OG-Fe(II) oxygenase superfamily	GO:0006995//GO:0006569//GO:0055114//GO:0070838//GO:0030003//GO:0009684	cellular response to nitrogen starvation//tryptophan catabolic process//oxidation-reduction process//divalent metal ion transport//cellular cation homeostasis//indoleacetic acid biosynthetic process	GO:0016706//GO:0016491	oxidoreductase activity, acting on paired donors, with incorporation or reduction of molecular oxygen, 2-oxoglutarate as one donor, and incorporation of one atom each of oxygen into both donors//oxidoreductase activity	GO:0009507	chloroplast	--	--
c169471_g1	344	isoflavone reductase [Exophiala dermatitidis NIH/UT8656] >gi|378729161|gb|EHY55620.1| isoflavone reductase [Exophiala dermatitidis NIH/UT8656]	--	--	--	--	--	--	--	--	--	PF01113//PF01073//PF02719//PF01370//PF02670//PF01118	Dihydrodipicolinate reductase, N-terminus//3-beta hydroxysteroid dehydrogenase/isomerase family//Polysaccharide biosynthesis protein//NAD dependent epimerase/dehydratase family//1-deoxy-D-xylulose 5-phosphate reductoisomerase//Semialdehyde dehydrogenase, NAD binding domain	GO:0044237//GO:0055114//GO:0008210//GO:0008207//GO:0009089//GO:0009058//GO:0006694//GO:0008209//GO:0009085	cellular metabolic process//oxidation-reduction process//estrogen metabolic process//C21-steroid hormone metabolic process//lysine biosynthetic process via diaminopimelate//biosynthetic process//steroid biosynthetic process//androgen metabolic process//lysine biosynthetic process	GO:0003854//GO:0051287//GO:0050662//GO:0016620//GO:0008839//GO:0016616//GO:0003824//GO:0070402	3-beta-hydroxy-delta5-steroid dehydrogenase activity//NAD binding//coenzyme binding//oxidoreductase activity, acting on the aldehyde or oxo group of donors, NAD or NADP as acceptor//4-hydroxy-tetrahydrodipicolinate reductase//oxidoreductase activity, acting on the CH-OH group of donors, NAD or NADP as acceptor//catalytic activity//NADPH binding	--	--	--	--
c169703_g1	524	NAD(P)-binding Rossmann-fold-containing protein [Arabidopsis thaliana] >gi|22096383|sp|O80934.2|Y2766_ARATH RecName: Full=Uncharacterized protein At2g37660, chloroplastic; Flags: Precursor [Arabidopsis thaliana] >gi|14596079|gb|AAK68767.1| Unknown protein [Arabidopsis thaliana] >gi|20148255|gb|AAM10018.1| unknown protein [Arabidopsis thaliana] >gi|20197253|gb|AAC23636.2| expressed protein [Arabid…	Arabidopsis thaliana AT2G37660 mRNA, complete cds, clone: RAFL21-76-H10	--	--	--	--	O80934	850	3.24889e-113	Uncharacterized protein At2g37660, chloroplastic OS=Arabidopsis thaliana GN=At2g37660 PE=1 SV=2	--	--	GO:0019288//GO:0009814//GO:0006694//GO:0015995//GO:0006364//GO:0008209//GO:0009697//GO:0009664//GO:0009409//GO:0055114//GO:0000272//GO:0005982//GO:0008210//GO:0042742//GO:0019684//GO:0008207	isopentenyl diphosphate biosynthetic process, methylerythritol 4-phosphate pathway//defense response, incompatible interaction//steroid biosynthetic process//chlorophyll biosynthetic process//rRNA processing//androgen metabolic process//salicylic acid biosynthetic process//plant-type cell wall organization//response to cold//oxidation-reduction process//polysaccharide catabolic process//starch me…	GO:0000166//GO:0003854//GO:0005507	nucleotide binding//3-beta-hydroxy-delta5-steroid dehydrogenase activity//copper ion binding	GO:0048046//GO:0009570//GO:0009579	apoplast//chloroplast stroma//thylakoid	--	--
c170347_g1	284	catalase 3 [Arabidopsis thaliana] >gi|332191875|gb|AEE29996.1| catalase 3 [Arabidopsis thaliana]	Arabidopsis thaliana chromosome 1, complete sequence	K03781	katE, CAT, catB, srpA	catalase	http://www.genome.jp/dbget-bin/www_bget?ko:K03781	Q42547	516	1.24848e-62	Catalase-3 OS=Arabidopsis thaliana GN=CAT3 PE=1 SV=3	PF00199	Catalase	GO:0015846//GO:0046686//GO:0031347//GO:0006568//GO:0003333//GO:0015802//GO:0006865//GO:0009853//GO:0006812//GO:0006804//GO:0009416//GO:0016036//GO:0015947//GO:0009627//GO:0006995//GO:0009409//GO:0055114//GO:0009684//GO:0042744//GO:0044242//GO:0006979//GO:0006569//GO:0009970//GO:0070838//GO:0030003	polyamine transport//response to cadmium ion//regulation of defense response//tryptophan metabolic process//amino acid transmembrane transport//basic amino acid transport//amino acid transport//photorespiration//cation transport//peroxidase reaction//response to light stimulus//cellular response to phosphate starvation//methane metabolic process//systemic acquired resistance//cellular response to…	GO:0015326//GO:0004096//GO:0020037//GO:0050897//GO:0015174	cationic amino acid transmembrane transporter activity//catalase activity//heme binding//cobalt ion binding//basic amino acid transmembrane transporter activity	GO:0005739//GO:0005777//GO:0005634//GO:0009570//GO:0009941//GO:0009506//GO:0005618//GO:0005773//GO:0005886//GO:0048046//GO:0022626	mitochondrion//peroxisome//nucleus//chloroplast stroma//chloroplast envelope//plasmodesma//cell wall//vacuole//plasma membrane//apoplast//cytosolic ribosome	KOG0047	Catalase
c170564_g1	907	cytochrome b6-f complex iron-sulfur subunit [Arabidopsis thaliana] >gi|68566234|sp|Q9ZR03.1|UCRIA_ARATH RecName: Full=Cytochrome b6-f complex iron-sulfur subunit, chloroplastic; AltName: Full=Plastohydroquinone:plastocyanin oxidoreductase iron-sulfur protein; AltName: Full=Proton gradient regulation protein 1; AltName: Full=Rieske iron-sulfur protein; Short=ISP; Short=RISP; Flags: Precursor [Arab…	Arabidopsis thaliana cytochrome b6-f complex iron-sulfur subunit mRNA, complete cds	K02636	petC	cytochrome b6-f complex iron-sulfur subunit	http://www.genome.jp/dbget-bin/www_bget?ko:K02636	Q9ZR03	1052	3.56707e-143	Cytochrome b6-f complex iron-sulfur subunit, chloroplastic OS=Arabidopsis thaliana GN=petC PE=1 SV=1	PF00355//PF08802	Rieske [2Fe-2S] domain//Cytochrome B6-F complex Fe-S subunit	GO:0010196//GO:0009595//GO:0015992//GO:0010200//GO:0009862//GO:0010207//GO:0009767//GO:0031348//GO:0006098//GO:0009867//GO:0006118//GO:0080167//GO:0010310//GO:0009409//GO:0006612//GO:0010363//GO:0055114//GO:0002831//GO:0043900//GO:0042742//GO:0050832//GO:0000165//GO:0006119//GO:0009657//GO:0006364//GO:0009697	nonphotochemical quenching//detection of biotic stimulus//proton transport//response to chitin//systemic acquired resistance, salicylic acid mediated signaling pathway//photosystem II assembly//photosynthetic electron transport chain//negative regulation of defense response//pentose-phosphate shunt//jasmonic acid mediated signaling pathway//electron transport//response to karrikin//regulation of …	GO:0046028//GO:0008121//GO:0051537//GO:0016491//GO:0005515//GO:0009496	electron transporter, transferring electrons from cytochrome b6/f complex of photosystem II activity//ubiquinol-cytochrome-c reductase activity//2 iron, 2 sulfur cluster binding//oxidoreductase activity//protein binding//plastoquinol--plastocyanin reductase activity	GO:0009523//GO:0042651//GO:0009512//GO:0009535//GO:0009941//GO:0005886	photosystem II//thylakoid membrane//cytochrome b6f complex//chloroplast thylakoid membrane//chloroplast envelope//plasma membrane	KOG1671	Ubiquinol cytochrome c reductase, subunit RIP1
c170928_g1	649	peptidyl-prolyl cis-trans isomerase CYP20-3 [Arabidopsis thaliana] >gi|461899|sp|P34791.1|CP20C_ARATH RecName: Full=Peptidyl-prolyl cis-trans isomerase CYP20-3, chloroplastic; Short=PPIase CYP20-3; AltName: Full=Cyclophilin of 20 kDa 3; AltName: Full=Cyclosporin A-binding protein; AltName: Full=Rotamase CYP20-3; AltName: Full=Rotamase cyclophilin-4; Flags: Precursor [Arabidopsis thaliana] >gi|405…	Arabidopsis thaliana peptidyl-prolyl cis-trans isomerase CYP20-3 mRNA, complete cds	K03768	PPIB, ppiB	peptidyl-prolyl cis-trans isomerase B (cyclophilin B)	http://www.genome.jp/dbget-bin/www_bget?ko:K03768	P34791	856	2.14499e-114	Peptidyl-prolyl cis-trans isomerase CYP20-3, chloroplastic OS=Arabidopsis thaliana GN=CYP20-3 PE=1 SV=1	PF00160	Cyclophilin type peptidyl-prolyl cis-trans isomerase/CLD	GO:0009695//GO:0009409//GO:0006636//GO:0006766//GO:0006546//GO:0019684//GO:0042742//GO:0010155//GO:0045036//GO:0007165//GO:0010555//GO:0010114//GO:0009651//GO:0006979//GO:0009744//GO:0019344//GO:0010218//GO:0009644//GO:0015995//GO:0009697//GO:0030154//GO:0000413//GO:0006733//GO:0009073//GO:0009117//GO:0006457//GO:0045893//GO:0009737//GO:0009106//GO:0019288//GO:0009814//GO:0019748//GO:0009637//GO:…	jasmonic acid biosynthetic process//response to cold//unsaturated fatty acid biosynthetic process//vitamin metabolic process//glycine catabolic process//photosynthesis, light reaction//defense response to bacterium//regulation of proton transport//protein targeting to chloroplast//signal transduction//response to mannitol//response to red light//response to salt stress//response to oxidative stre…	GO:0005515//GO:0003755	protein binding//peptidyl-prolyl cis-trans isomerase activity	GO:0009941//GO:0009535//GO:0009570//GO:0022626//GO:0048046//GO:0031977//GO:0005739	chloroplast envelope//chloroplast thylakoid membrane//chloroplast stroma//cytosolic ribosome//apoplast//thylakoid lumen//mitochondrion	KOG0880	Peptidyl-prolyl cis-trans isomerase
c171155_g1	227	aluminum induced protein with YGL and LRDR motif [Arabidopsis thaliana] >gi|11994714|dbj|BAB03030.1| unnamed protein product [Arabidopsis thaliana] >gi|18252901|gb|AAL62377.1| unknown protein [Arabidopsis thaliana] >gi|21387077|gb|AAM47942.1| unknown protein [Arabidopsis thaliana] >gi|332643163|gb|AEE76684.1| aluminum induced protein with YGL and LRDR motif [Arabidopsis thaliana]	Arabidopsis thaliana aluminum induced protein with YGL and LRDR motif mRNA, complete cds	--	--	--	--	--	--	--	--	--	--	GO:0042398//GO:0006598//GO:0009737//GO:0009698	cellular modified amino acid biosynthetic process//polyamine catabolic process//response to abscisic acid//phenylpropanoid metabolic process	--	--	GO:0005634//GO:0005829//GO:0005886	nucleus//cytosol//plasma membrane	--	--
c171496_g1	358	hypothetical protein AUEXF2481DRAFT_73628 [Aureobasidium subglaciale EXF-2481]	--	K01784	galE, GALE	UDP-glucose 4-epimerase	http://www.genome.jp/dbget-bin/www_bget?ko:K01784	Q42605	142	5.36334e-10	Bifunctional UDP-glucose 4-epimerase and UDP-xylose 4-epimerase 1 OS=Arabidopsis thaliana GN=UGE1 PE=1 SV=2	PF01073//PF02719//PF01370//PF04321	3-beta hydroxysteroid dehydrogenase/isomerase family//Polysaccharide biosynthesis protein//NAD dependent epimerase/dehydratase family//RmlD substrate binding domain	GO:0009225//GO:0045226//GO:0008209//GO:0009058//GO:0006694//GO:0008210//GO:0019872//GO:0055114//GO:0030639//GO:0008207//GO:0044237//GO:0009117	nucleotide-sugar metabolic process//extracellular polysaccharide biosynthetic process//androgen metabolic process//biosynthetic process//steroid biosynthetic process//estrogen metabolic process//streptomycin biosynthetic process//oxidation-reduction process//polyketide biosynthetic process//C21-steroid hormone metabolic process//cellular metabolic process//nucleotide metabolic process	GO:0003824//GO:0016616//GO:0008831//GO:0003854//GO:0050662	catalytic activity//oxidoreductase activity, acting on the CH-OH group of donors, NAD or NADP as acceptor//dTDP-4-dehydrorhamnose reductase activity//3-beta-hydroxy-delta5-steroid dehydrogenase activity//coenzyme binding	--	--	KOG1371	UDP-glucose 4-epimerase/UDP-sulfoquinovose synthase
c171952_g1	331	ribose 5-phosphate isomerase A [Arabidopsis thaliana] >gi|75265348|sp|Q9S726.1|RPI3_ARATH RecName: Full=Probable ribose-5-phosphate isomerase 3, chloroplastic; AltName: Full=Phosphoriboisomerase 3; AltName: Full=Protein EMBRYO DEFECTIVE 3119; Flags: Precursor [Arabidopsis thaliana] >gi|6175179|gb|AAF04905.1|AC011437_20 putative ribose 5-phosphate isomerase [Arabidopsis thaliana] >gi|12322865|gb|A…	Arabidopsis thaliana chromosome 3, complete sequence	K01807	rpiA	ribose 5-phosphate isomerase A	http://www.genome.jp/dbget-bin/www_bget?ko:K01807	Q9S726	584	7.65346e-75	Probable ribose-5-phosphate isomerase 3, chloroplastic OS=Arabidopsis thaliana GN=RPI3 PE=1 SV=1	PF06026	Ribose 5-phosphate isomerase A (phosphoriboisomerase A)	GO:0009106//GO:0009595//GO:0010200//GO:0009862//GO:0009052//GO:0009108//GO:0019748//GO:0019288//GO:0010363//GO:0006612//GO:0019253//GO:0043900//GO:0002831//GO:0009684//GO:0042742//GO:0019684//GO:0031348//GO:0006098//GO:0006546//GO:0009867//GO:0006766//GO:0006636//GO:0009409//GO:0010310//GO:0009695//GO:0009697//GO:0050832//GO:0000165//GO:0019344//GO:0006569//GO:0015976	lipoate metabolic process//detection of biotic stimulus//response to chitin//systemic acquired resistance, salicylic acid mediated signaling pathway//pentose-phosphate shunt, non-oxidative branch//coenzyme biosynthetic process//secondary metabolic process//isopentenyl diphosphate biosynthetic process, methylerythritol 4-phosphate pathway//regulation of plant-type hypersensitive response//protein …	GO:0004751	ribose-5-phosphate isomerase activity	GO:0009570//GO:0009535//GO:0009941	chloroplast stroma//chloroplast thylakoid membrane//chloroplast envelope	KOG3075	Ribose 5-phosphate isomerase
c173315_g1	402	similar to NADPH-dependent methylglyoxal reductase GRE2 [Leptosphaeria maculans JN3] >gi|312211086|emb|CBX91172.1| similar to NADPH-dependent methylglyoxal reductase GRE2 [Leptosphaeria maculans JN3]	--	K17741	GRE2	NADPH-dependent methylglyoxal reductase	http://www.genome.jp/dbget-bin/www_bget?ko:K17741	P83775	300	1.11498e-31	Putative NADPH-dependent methylglyoxal reductase GRP2 OS=Candida albicans (strain SC5314 / ATCC MYA-2876) GN=GRP2 PE=1 SV=2	PF01073//PF01370	3-beta hydroxysteroid dehydrogenase/isomerase family//NAD dependent epimerase/dehydratase family	GO:0055114//GO:0008210//GO:0008209//GO:0008207//GO:0044237//GO:0006694	oxidation-reduction process//estrogen metabolic process//androgen metabolic process//C21-steroid hormone metabolic process//cellular metabolic process//steroid biosynthetic process	GO:0016616//GO:0003824//GO:0003854//GO:0000166//GO:0050662	oxidoreductase activity, acting on the CH-OH group of donors, NAD or NADP as acceptor//catalytic activity//3-beta-hydroxy-delta5-steroid dehydrogenase activity//nucleotide binding//coenzyme binding	--	--	KOG1502	Flavonol reductase/cinnamoyl-CoA reductase
c173445_g1	419	ferredoxin-NADP(+)-oxidoreductase 1 [Arabidopsis thaliana] >gi|332010792|gb|AED98175.1| ferredoxin-NADP(+)-oxidoreductase 1 [Arabidopsis thaliana]	Arabidopsis thaliana ferredoxin-NADP(+)-oxidoreductase 1 mRNA, complete cds	K02641	petH	ferredoxin--NADP+ reductase	http://www.genome.jp/dbget-bin/www_bget?ko:K02641	Q9FKW6	389	2.562e-44	Ferredoxin--NADP reductase, leaf isozyme 1, chloroplastic OS=Arabidopsis thaliana GN=LFNR1 PE=1 SV=1	PF03688//PF00175	Nepovirus coat protein, C-terminal domain//Oxidoreductase NAD-binding domain	GO:0006364//GO:0009697//GO:0050832//GO:0000165//GO:0009657//GO:0010363//GO:0006612//GO:0055114//GO:0002831//GO:0043900//GO:0042742//GO:0019684//GO:0031348//GO:0006098//GO:0009867//GO:0006118//GO:0009773//GO:0019761//GO:0010310//GO:0009409//GO:0010207//GO:0009595//GO:0043085//GO:0010200//GO:0009862	rRNA processing//salicylic acid biosynthetic process//defense response to fungus//MAPK cascade//plastid organization//regulation of plant-type hypersensitive response//protein targeting to membrane//oxidation-reduction process//regulation of response to biotic stimulus//regulation of multi-organism process//defense response to bacterium//photosynthesis, light reaction//negative regulation of defe…	GO:0004324//GO:0050661//GO:0016491//GO:0045157//GO:0050660//GO:0045156//GO:0008266//GO:0003959	ferredoxin-NADP+ reductase activity//NADP binding//oxidoreductase activity//electron transporter, transferring electrons within the noncyclic electron transport pathway of photosynthesis activity//flavin adenine dinucleotide binding//electron transporter, transferring electrons within the cyclic electron transport pathway of photosynthesis activity//poly(U) RNA binding//NADPH dehydrogenase activi…	GO:0031977//GO:0048046//GO:0009570//GO:0009941//GO:0009535//GO:0019028	thylakoid lumen//apoplast//chloroplast stroma//chloroplast envelope//chloroplast thylakoid membrane//viral capsid	--	--
c173800_g1	381	phospholipase D alpha 1 [Arabidopsis thaliana] >gi|13124800|sp|Q38882.2|PLDA1_ARATH RecName: Full=Phospholipase D alpha 1; Short=AtPLDalpha1; Short=PLD alpha 1; AltName: Full=Choline phosphatase 1; AltName: Full=PLDalpha; AltName: Full=Phosphatidylcholine-hydrolyzing phospholipase D 1 [Arabidopsis thaliana] >gi|11994345|dbj|BAB02304.1| phospholipase D [Arabidopsis thaliana] >gi|110742066|dbj|BAE9…	Arabidopsis thaliana phospholipase D alpha 1 mRNA, complete cds	K01115	PLD1_2	phospholipase D1/2	http://www.genome.jp/dbget-bin/www_bget?ko:K01115	Q38882	596	1.44382e-71	Phospholipase D alpha 1 OS=Arabidopsis thaliana GN=PLDALPHA1 PE=1 SV=2	PF00168	C2 domain	GO:0009266//GO:0006972//GO:0046686//GO:0009845//GO:0007030//GO:0009789//GO:0009395//GO:0009651//GO:0006631//GO:0006094//GO:0010119//GO:0006833//GO:0006096//GO:0048767	response to temperature stimulus//hyperosmotic response//response to cadmium ion//seed germination//Golgi organization//positive regulation of abscisic acid-activated signaling pathway//phospholipid catabolic process//response to salt stress//fatty acid metabolic process//gluconeogenesis//regulation of stomatal movement//water transport//glycolytic process//root hair elongation	GO:0005546//GO:0005515//GO:0005509//GO:0004630	phosphatidylinositol-4,5-bisphosphate binding//protein binding//calcium ion binding//phospholipase D activity	GO:0005634//GO:0005739//GO:0005829//GO:0009506//GO:0009507//GO:0030136//GO:0005886	nucleus//mitochondrion//cytosol//plasmodesma//chloroplast//clathrin-coated vesicle//plasma membrane	--	--
c174518_g1	686	translationally-controlled tumor protein-like protein [Arabidopsis thaliana] >gi|19883937|sp|P31265.2|TCTP_ARATH RecName: Full=Translationally-controlled tumor protein homolog; Short=TCTP [Arabidopsis thaliana] >gi|12004324|gb|AAG44002.1|AF215897_1 TCTP homolog [Arabidopsis thaliana] >gi|13605669|gb|AAK32828.1|AF361815_1 AT3g16640/MGL6_9 [Arabidopsis thaliana] >gi|11994618|dbj|BAB02755.1| transla…	Arabidopsis thaliana translationally-controlled tumor protein-like protein mRNA, complete cds	--	--	--	--	P31265	758	1.01506e-100	Translationally-controlled tumor protein homolog OS=Arabidopsis thaliana GN=TCTP PE=2 SV=2	--	--	GO:0007067//GO:0042742//GO:0040014//GO:0009790//GO:0031117//GO:0001558//GO:0046686//GO:0008283//GO:0048768//GO:0007346//GO:0048527//GO:0090333//GO:0009734//GO:0009860//GO:0010252//GO:0009819	mitotic nuclear division//defense response to bacterium//regulation of multicellular organism growth//embryo development//positive regulation of microtubule depolymerization//regulation of cell growth//response to cadmium ion//cell proliferation//root hair cell tip growth//regulation of mitotic cell cycle//lateral root development//regulation of stomatal closure//auxin-activated signaling pathway…	GO:0008017	microtubule binding	GO:0005829//GO:0009579//GO:0005774//GO:0045298//GO:0005634//GO:0048046//GO:0090406//GO:0005886//GO:0005794//GO:0009506//GO:0009507	cytosol//thylakoid//vacuolar membrane//tubulin complex//nucleus//apoplast//pollen tube//plasma membrane//Golgi apparatus//plasmodesma//chloroplast	KOG1727	Microtubule-binding protein (translationally controlled tumor protein)
c175059_g1	322	Dehydrogenase/reductase SDR family member 11 [Zootermopsis nevadensis]	--	--	--	--	--	Q6UWP2	221	2.70002e-21	Dehydrogenase/reductase SDR family member 11 OS=Homo sapiens GN=DHRS11 PE=1 SV=1	PF01370//PF00106//PF12242//PF04321//PF01073//PF02719	NAD dependent epimerase/dehydratase family//short chain dehydrogenase//NAD(P)H binding domain of trans-2-enoyl-CoA reductase//RmlD substrate binding domain//3-beta hydroxysteroid dehydrogenase/isomerase family//Polysaccharide biosynthesis protein	GO:0009225//GO:0008209//GO:0045226//GO:0009058//GO:0006694//GO:0019872//GO:0055114//GO:0030639//GO:0008210//GO:0008152//GO:0008207//GO:0009117//GO:0044237	nucleotide-sugar metabolic process//androgen metabolic process//extracellular polysaccharide biosynthetic process//biosynthetic process//steroid biosynthetic process//streptomycin biosynthetic process//oxidation-reduction process//polyketide biosynthetic process//estrogen metabolic process//metabolic process//C21-steroid hormone metabolic process//nucleotide metabolic process//cellular metabolic …	GO:0016616//GO:0003824//GO:0008831//GO:0003854//GO:0016491//GO:0050662	oxidoreductase activity, acting on the CH-OH group of donors, NAD or NADP as acceptor//catalytic activity//dTDP-4-dehydrorhamnose reductase activity//3-beta-hydroxy-delta5-steroid dehydrogenase activity//oxidoreductase activity//coenzyme binding	--	--	KOG1205	Predicted dehydrogenase
c175211_g1	238	unnamed protein product [Mus musculus]	--	K04454	MEF2C	MADS-box transcription enhancer factor 2C	http://www.genome.jp/dbget-bin/www_bget?ko:K04454	Q2KIA0	295	1.53455e-31	Myocyte-specific enhancer factor 2C OS=Bos taurus GN=MEF2C PE=2 SV=1	PF00319	SRF-type transcription factor (DNA-binding and dimerisation domain)	GO:0048666//GO:0072160//GO:0071560//GO:0090073//GO:0014898//GO:0030501//GO:2000987//GO:0002062//GO:0048643//GO:0003185//GO:0060025//GO:2001013//GO:0071498//GO:0030318//GO:0003211//GO:0071222//GO:0000165//GO:0007521//GO:0002634//GO:0003138//GO:0071300//GO:0030890//GO:0072102//GO:0055012//GO:0014033//GO:0003151//GO:0035984//GO:0045666//GO:0001782//GO:0048703//GO:0071864//GO:0045663//GO:0007611//GO:…	neuron development//nephron tubule epithelial cell differentiation//cellular response to transforming growth factor beta stimulus//positive regulation of protein homodimerization activity//cardiac muscle hypertrophy in response to stress//positive regulation of bone mineralization//positive regulation of behavioral fear response//chondrocyte differentiation//positive regulation of skeletal muscle…	GO:0003677//GO:0000977//GO:0042826//GO:0003705//GO:0003682//GO:0046983//GO:0001046//GO:0046982//GO:0071837//GO:0000983//GO:0033613//GO:0003680//GO:0001077//GO:0000987//GO:0035198	DNA binding//RNA polymerase II regulatory region sequence-specific DNA binding//histone deacetylase binding//RNA polymerase II distal enhancer sequence-specific DNA binding transcription factor activity//chromatin binding//protein dimerization activity//core promoter sequence-specific DNA binding//protein heterodimerization activity//HMG box domain binding//RNA polymerase II core promoter sequenc…	GO:0000785//GO:0005667//GO:0043234//GO:0016607//GO:0000118//GO:0005737	chromatin//transcription factor complex//protein complex//nuclear speck//histone deacetylase complex//cytoplasm	KOG0014	MADS box transcription factor
c176814_g1	346	hypothetical protein BAUCODRAFT_393649 [Baudoinia compniacensis UAMH 10762] >gi|449303141|gb|EMC99149.1| hypothetical protein BAUCODRAFT_393649 [Baudoinia compniacensis UAMH 10762]	--	--	--	--	--	Q9M2E2	134	4.54157e-09	(+)-neomenthol dehydrogenase OS=Arabidopsis thaliana GN=SDR1 PE=1 SV=1	PF02719//PF01073//PF00106//PF01370	Polysaccharide biosynthesis protein//3-beta hydroxysteroid dehydrogenase/isomerase family//short chain dehydrogenase//NAD dependent epimerase/dehydratase family	GO:0008210//GO:0055114//GO:0008209//GO:0008207//GO:0008152//GO:0044237//GO:0009058//GO:0006694	estrogen metabolic process//oxidation-reduction process//androgen metabolic process//C21-steroid hormone metabolic process//metabolic process//cellular metabolic process//biosynthetic process//steroid biosynthetic process	GO:0003824//GO:0016616//GO:0003854//GO:0016491//GO:0050662	catalytic activity//oxidoreductase activity, acting on the CH-OH group of donors, NAD or NADP as acceptor//3-beta-hydroxy-delta5-steroid dehydrogenase activity//oxidoreductase activity//coenzyme binding	--	--	KOG1208	Dehydrogenases with different specificities (related to short-chain alcohol dehydrogenases)
c177025_g1	275	hypothetical protein PFICI_15191 [Pestalotiopsis fici W106-1] >gi|573053005|gb|ETS73016.1| hypothetical protein PFICI_15191 [Pestalotiopsis fici W106-1]	--	--	--	--	--	--	--	--	--	PF00106//PF01370//PF03435//PF01073	short chain dehydrogenase//NAD dependent epimerase/dehydratase family//Saccharopine dehydrogenase//3-beta hydroxysteroid dehydrogenase/isomerase family	GO:0044237//GO:0006694//GO:0008210//GO:0055114//GO:0008207//GO:0008209//GO:0008152	cellular metabolic process//steroid biosynthetic process//estrogen metabolic process//oxidation-reduction process//C21-steroid hormone metabolic process//androgen metabolic process//metabolic process	GO:0003854//GO:0050662//GO:0016491//GO:0003824//GO:0016616	3-beta-hydroxy-delta5-steroid dehydrogenase activity//coenzyme binding//oxidoreductase activity//catalytic activity//oxidoreductase activity, acting on the CH-OH group of donors, NAD or NADP as acceptor	--	--	KOG1208	Dehydrogenases with different specificities (related to short-chain alcohol dehydrogenases)
c177030_g1	305	NAD(P)-binding protein [Aureobasidium pullulans EXF-150]	--	K12450	RHM	UDP-glucose 4,6-dehydratase	http://www.genome.jp/dbget-bin/www_bget?ko:K12450	Q9SYM5	335	5.39907e-36	Probable rhamnose biosynthetic enzyme 1 OS=Arabidopsis thaliana GN=RHM1 PE=1 SV=1	PF01073//PF11593//PF02719//PF01370//PF04321	3-beta hydroxysteroid dehydrogenase/isomerase family//Mediator complex subunit 3 fungal//Polysaccharide biosynthesis protein//NAD dependent epimerase/dehydratase family//RmlD substrate binding domain	GO:0009225//GO:0008209//GO:0045226//GO:0009058//GO:0006694//GO:0019872//GO:0055114//GO:0030639//GO:0008210//GO:0008207//GO:0009117//GO:0044237//GO:0006357	nucleotide-sugar metabolic process//androgen metabolic process//extracellular polysaccharide biosynthetic process//biosynthetic process//steroid biosynthetic process//streptomycin biosynthetic process//oxidation-reduction process//polyketide biosynthetic process//estrogen metabolic process//C21-steroid hormone metabolic process//nucleotide metabolic process//cellular metabolic process//regulation…	GO:0016616//GO:0003824//GO:0001104//GO:0008831//GO:0003854//GO:0050662	oxidoreductase activity, acting on the CH-OH group of donors, NAD or NADP as acceptor//catalytic activity//RNA polymerase II transcription cofactor activity//dTDP-4-dehydrorhamnose reductase activity//3-beta-hydroxy-delta5-steroid dehydrogenase activity//coenzyme binding	GO:0016592	mediator complex	--	--
c177156_g1	300	NAD(P)-binding protein [Aureobasidium melanogenum CBS 110374]	--	--	--	--	--	P83775	196	8.60581e-18	Putative NADPH-dependent methylglyoxal reductase GRP2 OS=Candida albicans (strain SC5314 / ATCC MYA-2876) GN=GRP2 PE=1 SV=2	PF01118//PF00106//PF02879//PF01370//PF03435//PF03721//PF01073	Semialdehyde dehydrogenase, NAD binding domain//short chain dehydrogenase//Phosphoglucomutase/phosphomannomutase, alpha/beta/alpha domain II//NAD dependent epimerase/dehydratase family//Saccharopine dehydrogenase//UDP-glucose/GDP-mannose dehydrogenase family, NAD binding domain//3-beta hydroxysteroid dehydrogenase/isomerase family	GO:0008210//GO:0055114//GO:0008207//GO:0008152//GO:0044237//GO:0005975//GO:0008209//GO:0006694	estrogen metabolic process//oxidation-reduction process//C21-steroid hormone metabolic process//metabolic process//cellular metabolic process//carbohydrate metabolic process//androgen metabolic process//steroid biosynthetic process	GO:0051287//GO:0003854//GO:0016868//GO:0050662//GO:0016491//GO:0016620//GO:0003824//GO:0016616	NAD binding//3-beta-hydroxy-delta5-steroid dehydrogenase activity//intramolecular transferase activity, phosphotransferases//coenzyme binding//oxidoreductase activity//oxidoreductase activity, acting on the aldehyde or oxo group of donors, NAD or NADP as acceptor//catalytic activity//oxidoreductase activity, acting on the CH-OH group of donors, NAD or NADP as acceptor	--	--	KOG1502	Flavonol reductase/cinnamoyl-CoA reductase
c177576_g1	224	salt tolerance protein [Arabidopsis thaliana] >gi|17433180|sp|Q96288.1|STO_ARATH RecName: Full=Salt tolerance protein [Arabidopsis thaliana] >gi|8810467|gb|AAF80128.1|AC024174_10 Identical to salt-tolerance protein from Arabidopsis thaliana gb|X95572 and is a member of the Constans zinc finger family PF|01760. ESTs gb|AV526483, gb|AV527296, gb|BE038943, gb|AI995008, gb|H36917, gb|BE038755, gb|N38…	Arabidopsis thaliana Salt tolerance protein mRNA, complete cds	--	--	--	--	Q96288	393	4.43201e-47	Salt tolerance protein OS=Arabidopsis thaliana GN=STO PE=1 SV=1	--	--	GO:0009737//GO:0009266//GO:0046686//GO:0006972//GO:0009640//GO:0080167//GO:0007030//GO:0006833//GO:0006096//GO:0009651	response to abscisic acid//response to temperature stimulus//response to cadmium ion//hyperosmotic response//photomorphogenesis//response to karrikin//Golgi organization//water transport//glycolytic process//response to salt stress	GO:0008270//GO:0005515//GO:0003677//GO:0003700	zinc ion binding//protein binding//DNA binding//sequence-specific DNA binding transcription factor activity	GO:0005634//GO:0005667	nucleus//transcription factor complex	--	--
c178550_g1	232	gibberellin-regulated protein 9 [Arabidopsis thaliana] >gi|334182771|ref|NP_001185065.1| gibberellin-regulated protein 9 [Arabidopsis thaliana] >gi|334182773|ref|NP_001185066.1| gibberellin-regulated protein 9 [Arabidopsis thaliana] >gi|75150993|sp|Q8GWK5.1|GASA9_ARATH RecName: Full=Gibberellin-regulated protein 9; AltName: Full=GAST1 protein homolog 9; Flags: Precursor [Arabidopsis thaliana] >gi…	Arabidopsis thaliana gibberellin-regulated protein 9 mRNA, complete cds	--	--	--	--	Q8GWK5	395	5.49821e-49	Gibberellin-regulated protein 9 OS=Arabidopsis thaliana GN=GASA9 PE=2 SV=1	--	--	GO:0009739	response to gibberellin	--	--	GO:0005576	extracellular region	--	--
c17924_g1	1036	ribulose bisphosphate carboxylase/oxygenase activase [Arabidopsis thaliana] >gi|166835|gb|AAA20203.1| ribulose bisphosphate carboxylase/oxygenase activase [Arabidopsis thaliana] >gi|15450671|gb|AAK96607.1| At2g39730/T5I7.3 [Arabidopsis thaliana] >gi|23397139|gb|AAN31853.1| unknown protein [Arabidopsis thaliana] >gi|330254621|gb|AEC09715.1| ribulose bisphosphate carboxylase/oxygenase activase [Ara…	Arabidopsis thaliana ribulose bisphosphate carboxylase/oxygenase activase mRNA, complete cds	--	--	--	--	P10896	1355	0	Ribulose bisphosphate carboxylase/oxygenase activase, chloroplastic OS=Arabidopsis thaliana GN=RCA PE=1 SV=2	PF00004	ATPase family associated with various cellular activities (AAA)	GO:0010310//GO:0009409//GO:0009867//GO:0031348//GO:0019684//GO:0042742//GO:0010155//GO:0002831//GO:0043900//GO:0010363//GO:0006612//GO:0010114//GO:0009744//GO:0010218//GO:0000165//GO:0050832//GO:0009644//GO:0009697//GO:0010150//GO:0009862//GO:0010200//GO:0009595//GO:0009637	regulation of hydrogen peroxide metabolic process//response to cold//jasmonic acid mediated signaling pathway//negative regulation of defense response//photosynthesis, light reaction//defense response to bacterium//regulation of proton transport//regulation of response to biotic stimulus//regulation of multi-organism process//regulation of plant-type hypersensitive response//protein targeting to …	GO:0043531//GO:0005524//GO:0046863	ADP binding//ATP binding//ribulose-1,5-bisphosphate carboxylase/oxygenase activator activity	GO:0005634//GO:0009941//GO:0009535//GO:0005618//GO:0010287//GO:0048046//GO:0010319	nucleus//chloroplast envelope//chloroplast thylakoid membrane//cell wall//plastoglobule//apoplast//stromule	--	--
c180887_g1	209	hypothetical protein [Riptortus pedestris]	--	K00540	E1.-.-.-	--	http://www.genome.jp/dbget-bin/www_bget?ko:K00540	Q71R50	167	1.81036e-14	Dehydrogenase/reductase SDR family member 11 OS=Gallus gallus GN=DHRS11 PE=2 SV=1	PF12242//PF00106//PF01073//PF02719//PF01370//PF02558//PF04321//PF01210//PF02254	NAD(P)H binding domain of trans-2-enoyl-CoA reductase//short chain dehydrogenase//3-beta hydroxysteroid dehydrogenase/isomerase family//Polysaccharide biosynthesis protein//NAD dependent epimerase/dehydratase family//Ketopantoate reductase PanE/ApbA//RmlD substrate binding domain//NAD-dependent glycerol-3-phosphate dehydrogenase N-terminus//TrkA-N domain	GO:0030639//GO:0055114//GO:0019872//GO:0008210//GO:0008152//GO:0008207//GO:0009117//GO:0046168//GO:0044237//GO:0006813//GO:0009225//GO:0045226//GO:0008209//GO:0015940//GO:0009058//GO:0006694	polyketide biosynthetic process//oxidation-reduction process//streptomycin biosynthetic process//estrogen metabolic process//metabolic process//C21-steroid hormone metabolic process//nucleotide metabolic process//glycerol-3-phosphate catabolic process//cellular metabolic process//potassium ion transport//nucleotide-sugar metabolic process//extracellular polysaccharide biosynthetic process//androg…	GO:0003854//GO:0051287//GO:0016491//GO:0050662//GO:0016616//GO:0003824//GO:0008831//GO:0008677	3-beta-hydroxy-delta5-steroid dehydrogenase activity//NAD binding//oxidoreductase activity//coenzyme binding//oxidoreductase activity, acting on the CH-OH group of donors, NAD or NADP as acceptor//catalytic activity//dTDP-4-dehydrorhamnose reductase activity//2-dehydropantoate 2-reductase activity	GO:0005737	cytoplasm	KOG1205	Predicted dehydrogenase
c182391_g1	203	hypothetical protein TcasGA2_TC015381 [Tribolium castaneum]	--	K13356	FAR	fatty acyl-CoA reductase	http://www.genome.jp/dbget-bin/www_bget?ko:K13356	A1ZAI5	188	1.74898e-16	Putative fatty acyl-CoA reductase CG5065 OS=Drosophila melanogaster GN=CG5065 PE=3 SV=1	PF01370//PF00106//PF01118//PF01073//PF03435//PF02719	NAD dependent epimerase/dehydratase family//short chain dehydrogenase//Semialdehyde dehydrogenase, NAD binding domain//3-beta hydroxysteroid dehydrogenase/isomerase family//Saccharopine dehydrogenase//Polysaccharide biosynthesis protein	GO:0044237//GO:0055114//GO:0008210//GO:0008152//GO:0008207//GO:0009058//GO:0006694//GO:0008209	cellular metabolic process//oxidation-reduction process//estrogen metabolic process//metabolic process//C21-steroid hormone metabolic process//biosynthetic process//steroid biosynthetic process//androgen metabolic process	GO:0003854//GO:0051287//GO:0050662//GO:0016491//GO:0000166//GO:0080019//GO:0016620//GO:0016616//GO:0003824	3-beta-hydroxy-delta5-steroid dehydrogenase activity//NAD binding//coenzyme binding//oxidoreductase activity//nucleotide binding//fatty-acyl-CoA reductase (alcohol-forming) activity//oxidoreductase activity, acting on the aldehyde or oxo group of donors, NAD or NADP as acceptor//oxidoreductase activity, acting on the CH-OH group of donors, NAD or NADP as acceptor//catalytic activity	--	--	KOG1221	Acyl-CoA reductase
c182628_g1	264	glycine-rich protein 23 [Arabidopsis thaliana] >gi|2914704|gb|AAC04494.1| unknown protein [Arabidopsis thaliana] >gi|330253622|gb|AEC08716.1| glycine-rich protein 23 [Arabidopsis thaliana]	Arabidopsis thaliana chromosome 2, complete sequence	--	--	--	--	--	--	--	--	--	--	GO:0048825//GO:0000398//GO:0051301//GO:0009751//GO:0009737	cotyledon development//mRNA splicing, via spliceosome//cell division//response to salicylic acid//response to abscisic acid	GO:0005515	protein binding	GO:0005634//GO:0005739	nucleus//mitochondrion	--	--
c183672_g1	269	aquaporin PIP2-1 [Arabidopsis thaliana] >gi|79314872|ref|NP_001030851.1| aquaporin PIP2-1 [Arabidopsis thaliana] >gi|1175013|sp|P43286.1|PIP21_ARATH RecName: Full=Aquaporin PIP2-1; AltName: Full=Plasma membrane intrinsic protein 2-1; Short=AtPIP2;1; AltName: Full=Plasma membrane intrinsic protein 2a; Short=PIP2a; Contains: RecName: Full=Aquaporin PIP2-1, N-terminally processed [Arabidopsis thalia…	Arabidopsis thaliana aquaporin PIP2-1 mRNA, complete cds	K09872	PIP	aquaporin PIP	http://www.genome.jp/dbget-bin/www_bget?ko:K09872	P43286	450	5.70788e-55	Aquaporin PIP2-1 OS=Arabidopsis thaliana GN=PIP2-1 PE=1 SV=1	PF00230	Major intrinsic protein	GO:0006096//GO:0006833//GO:0048767//GO:0009750//GO:0009651//GO:0080170//GO:0019344//GO:0006810//GO:0010106//GO:0009269//GO:0006826//GO:0009737//GO:0006816//GO:0009409//GO:0046686//GO:0006972//GO:0007030	glycolytic process//water transport//root hair elongation//response to fructose//response to salt stress//hydrogen peroxide transmembrane transport//cysteine biosynthetic process//transport//cellular response to iron ion starvation//response to desiccation//iron ion transport//response to abscisic acid//calcium ion transport//response to cold//response to cadmium ion//hyperosmotic response//Golgi…	GO:0005215//GO:0015250//GO:0031625	transporter activity//water channel activity//ubiquitin protein ligase binding	GO:0016021//GO:0005886//GO:0005773//GO:0009506//GO:0009507//GO:0016020	integral component of membrane//plasma membrane//vacuole//plasmodesma//chloroplast//membrane	KOG0223	Aquaporin (major intrinsic protein family)
c183714_g1	375	50S ribosomal protein L18/L5e family protein [Arabidopsis thaliana] >gi|73621536|sp|Q9SX68.1|RK18_ARATH RecName: Full=50S ribosomal protein L18, chloroplastic; AltName: Full=CL18; Flags: Precursor [Arabidopsis thaliana] >gi|5733872|gb|AAD49760.1|AC007932_8 Similar to 50S Ribosomal protein L18 from Thermotoga maritima gb|AE001798. ESTs gb|AI993387, gb|T75951 and gb|T22182 come from this gene [Arab…	Arabidopsis thaliana 50S ribosomal protein L18/L5e family protein mRNA, complete cds	K02881	RP-L18, MRPL18, rplR	large subunit ribosomal protein L18	http://www.genome.jp/dbget-bin/www_bget?ko:K02881	Q9SX68	527	2.15714e-67	50S ribosomal protein L18, chloroplastic OS=Arabidopsis thaliana GN=RPL18 PE=2 SV=1	PF00861	Ribosomal L18p/L5e family	GO:0009664//GO:0008361//GO:0006412//GO:0010015//GO:0009926//GO:0048653//GO:0010075//GO:0009832//GO:0007389//GO:0042254	plant-type cell wall organization//regulation of cell size//translation//root morphogenesis//auxin polar transport//anther development//regulation of meristem growth//plant-type cell wall biogenesis//pattern specification process//ribosome biogenesis	GO:0003735	structural constituent of ribosome	GO:0005622//GO:0005840//GO:0009570//GO:0009941	intracellular//ribosome//chloroplast stroma//chloroplast envelope	--	--
c183761_g1	222	hypothetical protein MELLADRAFT_49440 [Melampsora larici-populina 98AG31] >gi|328854574|gb|EGG03706.1| hypothetical protein MELLADRAFT_49440 [Melampsora larici-populina 98AG31]	--	K01784	galE, GALE	UDP-glucose 4-epimerase	http://www.genome.jp/dbget-bin/www_bget?ko:K01784	Q652A8	146	5.34204e-11	UDP-glucose 4-epimerase 3 OS=Oryza sativa subsp. japonica GN=UGE-3 PE=2 SV=1	PF02719//PF01073//PF00106//PF01370	Polysaccharide biosynthesis protein//3-beta hydroxysteroid dehydrogenase/isomerase family//short chain dehydrogenase//NAD dependent epimerase/dehydratase family	GO:0006694//GO:0009058//GO:0008209//GO:0009225//GO:0009117//GO:0044237//GO:0006012//GO:0008152//GO:0008207//GO:0055114//GO:0008210	steroid biosynthetic process//biosynthetic process//androgen metabolic process//nucleotide-sugar metabolic process//nucleotide metabolic process//cellular metabolic process//galactose metabolic process//metabolic process//C21-steroid hormone metabolic process//oxidation-reduction process//estrogen metabolic process	GO:0000166//GO:0016616//GO:0003824//GO:0003978//GO:0050662//GO:0016491//GO:0003854	nucleotide binding//oxidoreductase activity, acting on the CH-OH group of donors, NAD or NADP as acceptor//catalytic activity//UDP-glucose 4-epimerase activity//coenzyme binding//oxidoreductase activity//3-beta-hydroxy-delta5-steroid dehydrogenase activity	--	--	KOG1371	UDP-glucose 4-epimerase/UDP-sulfoquinovose synthase
c184632_g1	240	abscisic acid receptor PYL4 [Arabidopsis thaliana] >gi|75099990|sp|O80920.1|PYL4_ARATH RecName: Full=Abscisic acid receptor PYL4; AltName: Full=ABI1-binding protein 2; AltName: Full=PYR1-like protein 4; AltName: Full=Regulatory components of ABA receptor 10 [Arabidopsis thaliana] >gi|3395441|gb|AAC28773.1| expressed protein [Arabidopsis thaliana] >gi|14517502|gb|AAK62641.1| At2g38310/T19C21.20 [A…	Arabidopsis thaliana chromosome 2, complete sequence	K14496	PYL	abscisic acid receptor PYR/PYL family	http://www.genome.jp/dbget-bin/www_bget?ko:K14496	O80920	402	7.35886e-49	Abscisic acid receptor PYL4 OS=Arabidopsis thaliana GN=PYL4 PE=1 SV=1	--	--	GO:0009738//GO:0007165	abscisic acid-activated signaling pathway//signal transduction	GO:0004872//GO:0005515	receptor activity//protein binding	GO:0005634	nucleus	--	--
c18533_g1	352	conserved hypothetical protein [Culex quinquefasciatus] >gi|167863210|gb|EDS26593.1| conserved hypothetical protein [Culex quinquefasciatus]	--	--	--	--	--	--	--	--	--	PF02819//PF05039	Spider toxin//Agouti protein	GO:0006810//GO:0009755//GO:0009405	transport//hormone-mediated signaling pathway//pathogenesis	GO:0008200	ion channel inhibitor activity	GO:0005576	extracellular region	--	--
c185446_g1	1123	hypothetical protein HMPREF1541_06677 [Cyphellophora europaea CBS 101466] >gi|568116020|gb|ETN38640.1| hypothetical protein HMPREF1541_06677 [Cyphellophora europaea CBS 101466]	--	K01784	galE, GALE	UDP-glucose 4-epimerase	http://www.genome.jp/dbget-bin/www_bget?ko:K01784	Q553X7	468	7.61731e-53	UDP-glucose 4-epimerase OS=Dictyostelium discoideum GN=galE PE=1 SV=1	PF03721//PF01073//PF02719//PF01266//PF01370//PF00106//PF04321	UDP-glucose/GDP-mannose dehydrogenase family, NAD binding domain//3-beta hydroxysteroid dehydrogenase/isomerase family//Polysaccharide biosynthesis protein//FAD dependent oxidoreductase//NAD dependent epimerase/dehydratase family//short chain dehydrogenase//RmlD substrate binding domain	GO:0008210//GO:0019872//GO:0030639//GO:0055114//GO:0008207//GO:0008152//GO:0044237//GO:0009117//GO:0009225//GO:0008209//GO:0045226//GO:0009058//GO:0006694	estrogen metabolic process//streptomycin biosynthetic process//polyketide biosynthetic process//oxidation-reduction process//C21-steroid hormone metabolic process//metabolic process//cellular metabolic process//nucleotide metabolic process//nucleotide-sugar metabolic process//androgen metabolic process//extracellular polysaccharide biosynthetic process//biosynthetic process//steroid biosynthetic …	GO:0051287//GO:0003854//GO:0050662//GO:0016491//GO:0003824//GO:0016616//GO:0008831	NAD binding//3-beta-hydroxy-delta5-steroid dehydrogenase activity//coenzyme binding//oxidoreductase activity//catalytic activity//oxidoreductase activity, acting on the CH-OH group of donors, NAD or NADP as acceptor//dTDP-4-dehydrorhamnose reductase activity	--	--	KOG1371	UDP-glucose 4-epimerase/UDP-sulfoquinovose synthase
c185571_g1	360	chitinase-like protein 1 [Arabidopsis thaliana] >gi|75191903|sp|Q9MA41.1|CTL1_ARATH RecName: Full=Chitinase-like protein 1; Short=AtCTL1; AltName: Full=Protein ANION ALTERED ROOT MORPHOLOGY; AltName: Full=Protein ECTOPIC DEPOSITION OF LIGNIN IN PITH 1; AltName: Full=Protein ECTOPIC ROOT HAIR 2; AltName: Full=Protein POM-POM1; AltName: Full=Protein SENSITIVE TO HOT TEMPERATURES 2; Flags: Precursor…	Arabidopsis thaliana chromosome 1, complete sequence	--	--	--	--	Q9MA41	568	9.95182e-72	Chitinase-like protein 1 OS=Arabidopsis thaliana GN=CTL1 PE=1 SV=1	PF00182	Chitinase class I	GO:0010167//GO:0009825//GO:0006032//GO:0043255//GO:0042742//GO:0009735//GO:0008361//GO:0009409//GO:0009805//GO:0010337//GO:0006972//GO:0019761//GO:0009926//GO:0048767//GO:0006833//GO:0071555//GO:0019344//GO:0030244//GO:0009651//GO:0006816//GO:0010075//GO:0009737//GO:0009408//GO:0009269//GO:0007030//GO:0046686//GO:0007389//GO:0009932//GO:0009809//GO:0006096//GO:0016998//GO:0043481//GO:0009611//GO:…	response to nitrate//multidimensional cell growth//chitin catabolic process//regulation of carbohydrate biosynthetic process//defense response to bacterium//response to cytokinin//regulation of cell size//response to cold//coumarin biosynthetic process//regulation of salicylic acid metabolic process//hyperosmotic response//glucosinolate biosynthetic process//auxin polar transport//root hair elong…	GO:0004568//GO:0030247	chitinase activity//polysaccharide binding	GO:0005794//GO:0048046	Golgi apparatus//apoplast	--	--
c185581_g1	788	chloroplast stem-loop binding protein [Arabidopsis thaliana] >gi|75313128|sp|Q9SA52.1|CP41B_ARATH RecName: Full=Chloroplast stem-loop binding protein of 41 kDa b, chloroplastic; Short=CSP41-b; AltName: Full=Heteroglycan-interacting protein 1.3; AltName: Full=Protein CHLOROPLAST RNA BINDING; AltName: Full=Protein Gb5f; Flags: Precursor [Arabidopsis thaliana] >gi|11762234|gb|AAG40395.1|AF325043_1 A…	Arabidopsis thaliana chloroplast stem-loop binding protein mRNA, complete cds	--	--	--	--	Q9SA52	1329	0	Chloroplast stem-loop binding protein of 41 kDa b, chloroplastic OS=Arabidopsis thaliana GN=CSP41B PE=1 SV=1	PF01370//PF04321//PF00106	NAD dependent epimerase/dehydratase family//RmlD substrate binding domain//short chain dehydrogenase	GO:0010207//GO:0009225//GO:0009686//GO:0009611//GO:0035304//GO:0009933//GO:0009595//GO:0010200//GO:0016567//GO:0010162//GO:0009902//GO:0044237//GO:0009117//GO:0009697//GO:0006364//GO:0007623//GO:0050826//GO:0030154//GO:0000165//GO:0043900//GO:0016117//GO:0009793//GO:0071215//GO:0010114//GO:0010363//GO:0006612//GO:0009640//GO:0006636//GO:0031348//GO:0006098//GO:0009845//GO:0009867//GO:0045226//GO:…	photosystem II assembly//nucleotide-sugar metabolic process//gibberellin biosynthetic process//response to wounding//regulation of protein dephosphorylation//meristem structural organization//detection of biotic stimulus//response to chitin//protein ubiquitination//seed dormancy process//chloroplast relocation//cellular metabolic process//nucleotide metabolic process//salicylic acid biosynthetic …	GO:0003723//GO:0003824//GO:0005515//GO:0050662//GO:0010297//GO:0008831//GO:0045735//GO:0016491	RNA binding//catalytic activity//protein binding//coenzyme binding//heteropolysaccharide binding//dTDP-4-dehydrorhamnose reductase activity//nutrient reservoir activity//oxidoreductase activity	GO:0005840//GO:0048046//GO:0005773//GO:0009941//GO:0016020//GO:0005777//GO:0010319//GO:0005794//GO:0009506//GO:0010287	ribosome//apoplast//vacuole//chloroplast envelope//membrane//peroxisome//stromule//Golgi apparatus//plasmodesma//plastoglobule	--	--
c185961_g1	1411	fructose-bisphosphate aldolase 2 [Arabidopsis thaliana] >gi|341940207|sp|Q944G9.2|ALFC2_ARATH RecName: Full=Probable fructose-bisphosphate aldolase 2, chloroplastic; Flags: Precursor [Arabidopsis thaliana] >gi|53828647|gb|AAU94433.1| At4g38970 [Arabidopsis thaliana] >gi|110740610|dbj|BAE98409.1| fructose-bisphosphate aldolase like protein [Arabidopsis thaliana] >gi|332661602|gb|AEE87002.1| fructo…	Arabidopsis thaliana fructose-bisphosphate aldolase 2 mRNA, complete cds	K01623	ALDO	fructose-bisphosphate aldolase, class I	http://www.genome.jp/dbget-bin/www_bget?ko:K01623	Q944G9	2105	0	Probable fructose-bisphosphate aldolase 2, chloroplastic OS=Arabidopsis thaliana GN=FBA2 PE=1 SV=2	PF00274	Fructose-bisphosphate aldolase class-I	GO:0019344//GO:0006013//GO:0006094//GO:0015976//GO:0010304//GO:0009657//GO:0030154//GO:0006000//GO:0006364//GO:0006020//GO:0015995//GO:0019760//GO:0006098//GO:0006546//GO:0006636//GO:0006766//GO:0009695//GO:0019288//GO:0019252//GO:0009108//GO:0009965//GO:0010207//GO:0006096//GO:0046686//GO:0009073//GO:0009737//GO:0009106//GO:0045893	cysteine biosynthetic process//mannose metabolic process//gluconeogenesis//carbon utilization//PSII associated light-harvesting complex II catabolic process//plastid organization//cell differentiation//fructose metabolic process//rRNA processing//inositol metabolic process//chlorophyll biosynthetic process//glucosinolate metabolic process//pentose-phosphate shunt//glycine catabolic process//unsat…	GO:0004332	fructose-bisphosphate aldolase activity	GO:0010287//GO:0048046//GO:0016020//GO:0009941//GO:0009579	plastoglobule//apoplast//membrane//chloroplast envelope//thylakoid	KOG1557	Fructose-biphosphate aldolase
c185963_g1	427	thylakoid rhodanese-like protein [Arabidopsis thaliana] >gi|73622092|sp|Q9M158.2|STR4_ARATH RecName: Full=Rhodanese-like domain-containing protein 4, chloroplastic; AltName: Full=Protein THYLAKOID RHODANESE-LIKE; AltName: Full=Sulfurtransferase 4; Short=AtStr4; Flags: Precursor [Arabidopsis thaliana] >gi|15982915|gb|AAL09804.1| AT4g01050/F2N1_31 [Arabidopsis thaliana] >gi|16323194|gb|AAL15331.1| …	Arabidopsis thaliana mRNA for hypothetical protein, complete cds, clone: RAFL05-11-M08	--	--	--	--	Q9M158	740	2.1147e-95	Rhodanese-like domain-containing protein 4, chloroplastic OS=Arabidopsis thaliana GN=STR4 PE=1 SV=2	--	--	GO:0009637//GO:0010207//GO:0009108//GO:0019288//GO:0019748//GO:0035304//GO:0009862//GO:0010200//GO:0009106//GO:0009595//GO:0006733//GO:0009749//GO:0009117//GO:0009902//GO:0009072//GO:0019216//GO:0015995//GO:0009697//GO:0006364//GO:0009744//GO:0010027//GO:0010218//GO:0000165//GO:0019344//GO:0050832//GO:0042742//GO:0043900//GO:0002831//GO:0009772//GO:0010114//GO:0031408//GO:0010363//GO:0006612//GO:…	response to blue light//photosystem II assembly//coenzyme biosynthetic process//isopentenyl diphosphate biosynthetic process, methylerythritol 4-phosphate pathway//secondary metabolic process//regulation of protein dephosphorylation//systemic acquired resistance, salicylic acid mediated signaling pathway//response to chitin//lipoate metabolic process//detection of biotic stimulus//oxidoreduction …	GO:0005515	protein binding	GO:0009535//GO:0009941	chloroplast thylakoid membrane//chloroplast envelope	--	--
c186173_g1	273	peptidyl-prolyl cis-trans isomerase CYP20-3 [Arabidopsis thaliana] >gi|332646777|gb|AEE80298.1| peptidyl-prolyl cis-trans isomerase CYP20-3 [Arabidopsis thaliana]	Arabidopsis thaliana peptidyl-prolyl cis-trans isomerase CYP20-3 mRNA, complete cds	K03768	PPIB, ppiB	peptidyl-prolyl cis-trans isomerase B (cyclophilin B)	http://www.genome.jp/dbget-bin/www_bget?ko:K03768	P34791	396	4.31565e-47	Peptidyl-prolyl cis-trans isomerase CYP20-3, chloroplastic OS=Arabidopsis thaliana GN=CYP20-3 PE=1 SV=1	PF08133	Anticodon nuclease activator family	GO:0010155//GO:0019684//GO:0042742//GO:0010114//GO:0045036//GO:0007165//GO:0010555//GO:0006636//GO:0006766//GO:0009695//GO:0009409//GO:0006546//GO:0009697//GO:0015995//GO:0000413//GO:0030154//GO:0006979//GO:0009651//GO:0009744//GO:0009644//GO:0019344//GO:0010218//GO:0006457//GO:0009737//GO:0009106//GO:0045893//GO:0009073//GO:0006733//GO:0009117//GO:0050792//GO:0009637//GO:0009108//GO:0009965//GO:…	regulation of proton transport//photosynthesis, light reaction//defense response to bacterium//response to red light//protein targeting to chloroplast//signal transduction//response to mannitol//unsaturated fatty acid biosynthetic process//vitamin metabolic process//jasmonic acid biosynthetic process//response to cold//glycine catabolic process//salicylic acid biosynthetic process//chlorophyll bi…	GO:0005515//GO:0004518//GO:0003755	protein binding//nuclease activity//peptidyl-prolyl cis-trans isomerase activity	GO:0009535//GO:0009941//GO:0009570//GO:0048046//GO:0022626//GO:0031977//GO:0005739	chloroplast thylakoid membrane//chloroplast envelope//chloroplast stroma//apoplast//cytosolic ribosome//thylakoid lumen//mitochondrion	--	--
c186256_g1	464	hypothetical protein PTT_12078 [Pyrenophora teres f. teres 0-1] >gi|311324973|gb|EFQ91167.1| hypothetical protein PTT_12078 [Pyrenophora teres f. teres 0-1]	--	--	--	--	--	--	--	--	--	PF01073//PF01370	3-beta hydroxysteroid dehydrogenase/isomerase family//NAD dependent epimerase/dehydratase family	GO:0055114//GO:0008210//GO:0008207//GO:0008209//GO:0006520//GO:0044237//GO:0006694	oxidation-reduction process//estrogen metabolic process//C21-steroid hormone metabolic process//androgen metabolic process//cellular amino acid metabolic process//cellular metabolic process//steroid biosynthetic process	GO:0016620//GO:0016616//GO:0003824//GO:0003854//GO:0051287//GO:0050662	oxidoreductase activity, acting on the aldehyde or oxo group of donors, NAD or NADP as acceptor//oxidoreductase activity, acting on the CH-OH group of donors, NAD or NADP as acceptor//catalytic activity//3-beta-hydroxy-delta5-steroid dehydrogenase activity//NAD binding//coenzyme binding	GO:0005737	cytoplasm	--	--
c18644_g1	1469	hypothetical protein HMPREF1541_06677 [Cyphellophora europaea CBS 101466] >gi|568116020|gb|ETN38640.1| hypothetical protein HMPREF1541_06677 [Cyphellophora europaea CBS 101466]	--	K01784	galE, GALE	UDP-glucose 4-epimerase	http://www.genome.jp/dbget-bin/www_bget?ko:K01784	Q14376	718	2.41212e-88	UDP-glucose 4-epimerase OS=Homo sapiens GN=GALE PE=1 SV=2	PF00106//PF04321//PF01370//PF02719//PF01073//PF03721	short chain dehydrogenase//RmlD substrate binding domain//NAD dependent epimerase/dehydratase family//Polysaccharide biosynthesis protein//3-beta hydroxysteroid dehydrogenase/isomerase family//UDP-glucose/GDP-mannose dehydrogenase family, NAD binding domain	GO:0009225//GO:0008209//GO:0045226//GO:0009058//GO:0006694//GO:0008210//GO:0055114//GO:0030639//GO:0019872//GO:0008207//GO:0008152//GO:0044237//GO:0009117	nucleotide-sugar metabolic process//androgen metabolic process//extracellular polysaccharide biosynthetic process//biosynthetic process//steroid biosynthetic process//estrogen metabolic process//oxidation-reduction process//polyketide biosynthetic process//streptomycin biosynthetic process//C21-steroid hormone metabolic process//metabolic process//cellular metabolic process//nucleotide metabolic …	GO:0003824//GO:0016616//GO:0008831//GO:0051287//GO:0003854//GO:0050662//GO:0016491	catalytic activity//oxidoreductase activity, acting on the CH-OH group of donors, NAD or NADP as acceptor//dTDP-4-dehydrorhamnose reductase activity//NAD binding//3-beta-hydroxy-delta5-steroid dehydrogenase activity//coenzyme binding//oxidoreductase activity	--	--	KOG1371	UDP-glucose 4-epimerase/UDP-sulfoquinovose synthase
c187552_g1	238	--	--	--	--	--	--	--	--	--	--	PF05874	Pheromone biosynthesis activating neuropeptide (PBAN)	GO:0042811//GO:0007218	pheromone biosynthetic process//neuropeptide signaling pathway	GO:0005184	neuropeptide hormone activity	--	--	--	--
c187841_g1	344	unnamed protein product [Mus musculus]	--	K02649	PIK3R	phosphoinositide-3-kinase, regulatory subunit	http://www.genome.jp/dbget-bin/www_bget?ko:K02649	Q5R685	194	1.38652e-16	Phosphatidylinositol 3-kinase regulatory subunit alpha OS=Pongo abelii GN=PIK3R1 PE=2 SV=1	PF00017	SH2 domain	GO:0001953//GO:0030183//GO:0030335//GO:0045671//GO:0007169//GO:0043434//GO:0043066//GO:0034644//GO:0007165//GO:0006468//GO:0045944//GO:0051531//GO:0043065	negative regulation of cell-matrix adhesion//B cell differentiation//positive regulation of cell migration//negative regulation of osteoclast differentiation//transmembrane receptor protein tyrosine kinase signaling pathway//response to peptide hormone//negative regulation of apoptotic process//cellular response to UV//signal transduction//protein phosphorylation//positive regulation of transcrip…	GO:0043560//GO:0019899//GO:0005515//GO:0005102//GO:0016301	insulin receptor substrate binding//enzyme binding//protein binding//receptor binding//kinase activity	GO:0043234//GO:0005829//GO:0016020	protein complex//cytosol//membrane	KOG4637	Adaptor for phosphoinositide 3-kinase
c188329_g1	313	hypothetical protein A1O5_06086 [Cladophialophora psammophila CBS 110553] >gi|589988235|gb|EXJ71093.1| hypothetical protein A1O5_06086 [Cladophialophora psammophila CBS 110553]	--	--	--	--	--	Q0VCN1	135	2.93099e-09	NmrA-like family domain-containing protein 1 OS=Bos taurus GN=NMRAL1 PE=2 SV=1	PF01073//PF03435//PF01370//PF00106//PF01118	3-beta hydroxysteroid dehydrogenase/isomerase family//Saccharopine dehydrogenase//NAD dependent epimerase/dehydratase family//short chain dehydrogenase//Semialdehyde dehydrogenase, NAD binding domain	GO:0006694//GO:0044237//GO:0008152//GO:0008209//GO:0008207//GO:0055114//GO:0008210	steroid biosynthetic process//cellular metabolic process//metabolic process//androgen metabolic process//C21-steroid hormone metabolic process//oxidation-reduction process//estrogen metabolic process	GO:0016491//GO:0050662//GO:0003854//GO:0051287//GO:0016616//GO:0003824//GO:0016620	oxidoreductase activity//coenzyme binding//3-beta-hydroxy-delta5-steroid dehydrogenase activity//NAD binding//oxidoreductase activity, acting on the CH-OH group of donors, NAD or NADP as acceptor//catalytic activity//oxidoreductase activity, acting on the aldehyde or oxo group of donors, NAD or NADP as acceptor	--	--	--	--
c188851_g1	439	probable multifunctional beta-oxidation protein [Melanopsichium pennsylvanicum 4]	--	K12405	HSD17B4	3-hydroxyacyl-CoA dehydrogenase / 3a,7a,12a-trihydroxy-5b-cholest-24-enoyl-CoA hydratase	http://www.genome.jp/dbget-bin/www_bget?ko:K12405	P22414	471	1.43329e-53	Peroxisomal hydratase-dehydrogenase-epimerase OS=Candida tropicalis PE=1 SV=2	PF02737//PF01073//PF02323//PF00106//PF01370	3-hydroxyacyl-CoA dehydrogenase, NAD binding domain//3-beta hydroxysteroid dehydrogenase/isomerase family//Egg-laying hormone precursor//short chain dehydrogenase//NAD dependent epimerase/dehydratase family	GO:0006552//GO:0055114//GO:0007165//GO:0008210//GO:0008152//GO:0008207//GO:0006554//GO:0044237//GO:0006568//GO:0006550//GO:0008209//GO:0006574//GO:0006633//GO:0018874//GO:0006694//GO:0007275//GO:0006631	leucine catabolic process//oxidation-reduction process//signal transduction//estrogen metabolic process//metabolic process//C21-steroid hormone metabolic process//lysine catabolic process//cellular metabolic process//tryptophan metabolic process//isoleucine catabolic process//androgen metabolic process//valine catabolic process//fatty acid biosynthetic process//benzoate metabolic process//steroid…	GO:0003857//GO:0003854//GO:0005179//GO:0050662//GO:0016491//GO:0016616//GO:0003824	3-hydroxyacyl-CoA dehydrogenase activity//3-beta-hydroxy-delta5-steroid dehydrogenase activity//hormone activity//coenzyme binding//oxidoreductase activity//oxidoreductase activity, acting on the CH-OH group of donors, NAD or NADP as acceptor//catalytic activity	GO:0005576	extracellular region	KOG1200	Mitochondrial/plastidial beta-ketoacyl-ACP reductase
c188987_g1	253	hypothetical protein G647_09555 [Cladophialophora carrionii CBS 160.54] >gi|565938202|gb|ETI27365.1| hypothetical protein G647_09555 [Cladophialophora carrionii CBS 160.54]	--	--	--	--	--	P83775	178	1.98105e-15	Putative NADPH-dependent methylglyoxal reductase GRP2 OS=Candida albicans (strain SC5314 / ATCC MYA-2876) GN=GRP2 PE=1 SV=2	PF01370//PF02558//PF00106//PF03721//PF01073//PF03435	NAD dependent epimerase/dehydratase family//Ketopantoate reductase PanE/ApbA//short chain dehydrogenase//UDP-glucose/GDP-mannose dehydrogenase family, NAD binding domain//3-beta hydroxysteroid dehydrogenase/isomerase family//Saccharopine dehydrogenase	GO:0008152//GO:0008207//GO:0008209//GO:0055114//GO:0008210//GO:0006694//GO:0015940//GO:0044237	metabolic process//C21-steroid hormone metabolic process//androgen metabolic process//oxidation-reduction process//estrogen metabolic process//steroid biosynthetic process//pantothenate biosynthetic process//cellular metabolic process	GO:0016616//GO:0003824//GO:0050662//GO:0016491//GO:0008677//GO:0003854//GO:0051287	oxidoreductase activity, acting on the CH-OH group of donors, NAD or NADP as acceptor//catalytic activity//coenzyme binding//oxidoreductase activity//2-dehydropantoate 2-reductase activity//3-beta-hydroxy-delta5-steroid dehydrogenase activity//NAD binding	--	--	KOG1502	Flavonol reductase/cinnamoyl-CoA reductase
c189048_g1	227	hypothetical protein E5Q_02878 [Mixia osmundae IAM 14324] >gi|658167497|gb|KEI42206.1| hypothetical protein L969DRAFT_69061 [Mixia osmundae IAM 14324]	--	K00026	MDH2	malate dehydrogenase	http://www.genome.jp/dbget-bin/www_bget?ko:K00026	Q9Y7R8	238	6.44289e-24	Malate dehydrogenase, mitochondrial OS=Schizosaccharomyces pombe (strain 972 / ATCC 24843) GN=MDH1 PE=3 SV=1	PF01073//PF00056	3-beta hydroxysteroid dehydrogenase/isomerase family//lactate/malate dehydrogenase, NAD binding domain	GO:0006694//GO:0055114//GO:0008210//GO:0008207//GO:0008209	steroid biosynthetic process//oxidation-reduction process//estrogen metabolic process//C21-steroid hormone metabolic process//androgen metabolic process	GO:0003854//GO:0016491//GO:0016616	3-beta-hydroxy-delta5-steroid dehydrogenase activity//oxidoreductase activity//oxidoreductase activity, acting on the CH-OH group of donors, NAD or NADP as acceptor	--	--	KOG1494	NAD-dependent malate dehydrogenase
c189936_g1	206	cystine lyase CORI3 [Arabidopsis thaliana] >gi|110739073|dbj|BAF01453.1| tyrosine transaminase like protein [Arabidopsis thaliana] >gi|332659381|gb|AEE84781.1| cystine lyase [Arabidopsis thaliana]	Arabidopsis thaliana mRNA for tyrosine transaminase like protein, complete cds, clone: RAFL19-51-F16	K00815	TAT	tyrosine aminotransferase	http://www.genome.jp/dbget-bin/www_bget?ko:K00815	Q9SUR6	302	1.0441e-32	Cystine lyase CORI3 OS=Arabidopsis thaliana GN=CORI3 PE=1 SV=1	--	--	GO:0009821//GO:0006107//GO:0006546//GO:0009695//GO:0006636//GO:0006766//GO:0019761//GO:0000162//GO:0030154//GO:0006531//GO:0006522//GO:0015976//GO:0000096//GO:0009094//GO:0045893//GO:0010188//GO:0009737//GO:0009106//GO:0042538//GO:0009117//GO:0009072//GO:0006571//GO:0006560//GO:0006733//GO:0006568//GO:0006103//GO:0009965//GO:0009108//GO:0006555//GO:0006534//GO:0006525//GO:0009753//GO:0019288//GO:…	alkaloid biosynthetic process//oxaloacetate metabolic process//glycine catabolic process//jasmonic acid biosynthetic process//unsaturated fatty acid biosynthetic process//vitamin metabolic process//glucosinolate biosynthetic process//tryptophan biosynthetic process//cell differentiation//aspartate metabolic process//alanine metabolic process//carbon utilization//sulfur amino acid metabolic proces…	GO:0050362//GO:0030170//GO:0016847//GO:0004069//GO:0004021//GO:0004121//GO:0004838	L-tryptophan:2-oxoglutarate aminotransferase activity//pyridoxal phosphate binding//1-aminocyclopropane-1-carboxylate synthase activity//L-aspartate:2-oxoglutarate aminotransferase activity//L-alanine:2-oxoglutarate aminotransferase activity//cystathionine beta-lyase activity//L-tyrosine:2-oxoglutarate aminotransferase activity	GO:0048046//GO:0005773	apoplast//vacuole	--	--
c190143_g1	248	hypothetical protein MYCGRDRAFT_47551 [Zymoseptoria tritici IPO323] >gi|339469479|gb|EGP84578.1| hypothetical protein MYCGRDRAFT_47551 [Zymoseptoria tritici IPO323]	--	--	--	--	--	--	--	--	--	PF00106//PF02719//PF01073	short chain dehydrogenase//Polysaccharide biosynthesis protein//3-beta hydroxysteroid dehydrogenase/isomerase family	GO:0006694//GO:0009058//GO:0008152//GO:0008207//GO:0008209//GO:0055114//GO:0008210	steroid biosynthetic process//biosynthetic process//metabolic process//C21-steroid hormone metabolic process//androgen metabolic process//oxidation-reduction process//estrogen metabolic process	GO:0016491//GO:0000166//GO:0003854//GO:0016616	oxidoreductase activity//nucleotide binding//3-beta-hydroxy-delta5-steroid dehydrogenase activity//oxidoreductase activity, acting on the CH-OH group of donors, NAD or NADP as acceptor	--	--	KOG1208	Dehydrogenases with different specificities (related to short-chain alcohol dehydrogenases)
c190220_g1	300	hypothetical protein DOTSEDRAFT_55623 [Dothistroma septosporum NZE10]	--	--	--	--	--	--	--	--	--	PF02159	Oestrogen receptor	GO:0043401//GO:0007165//GO:0006355	steroid hormone mediated signaling pathway//signal transduction//regulation of transcription, DNA-templated	GO:0005496//GO:0030284//GO:0003677	steroid binding//estrogen receptor activity//DNA binding	GO:0005634	nucleus	--	--
c191001_g1	334	Ecdysone receptor, partial [Stegodyphus mimosarum]	--	K14034	NR1H1, EcR	ecdysone receptor	http://www.genome.jp/dbget-bin/www_bget?ko:K14034	P49882	217	6.5081e-20	Ecdysone receptor OS=Chironomus tentans GN=EcR PE=2 SV=1	PF00104	Ligand-binding domain of nuclear hormone receptor	GO:0043401//GO:0006355//GO:0007165	steroid hormone mediated signaling pathway//regulation of transcription, DNA-templated//signal transduction	GO:0003707//GO:0003700	steroid hormone receptor activity//sequence-specific DNA binding transcription factor activity	GO:0005667//GO:0005634	transcription factor complex//nucleus	--	--
c191281_g1	382	NAD-dependent malate dehydrogenase, partial [Rhizoplaca chrysoleuca]	PREDICTED: Cucumis sativus malate dehydrogenase, mitochondrial-like (LOC101232093), mRNA	K00026	MDH2	malate dehydrogenase	http://www.genome.jp/dbget-bin/www_bget?ko:K00026	Q9Y7R8	355	1.00719e-39	Malate dehydrogenase, mitochondrial OS=Schizosaccharomyces pombe (strain 972 / ATCC 24843) GN=MDH1 PE=3 SV=1	PF00056//PF02882//PF01073//PF01113	lactate/malate dehydrogenase, NAD binding domain//Tetrahydrofolate dehydrogenase/cyclohydrolase, NAD(P)-binding domain//3-beta hydroxysteroid dehydrogenase/isomerase family//Dihydrodipicolinate reductase, N-terminus	GO:0044262//GO:0006108//GO:0006694//GO:0019643//GO:0009085//GO:0008209//GO:0046487//GO:0006099//GO:0006090//GO:0055114//GO:0008210//GO:0009396//GO:0009089//GO:0008207	cellular carbohydrate metabolic process//malate metabolic process//steroid biosynthetic process//reductive tricarboxylic acid cycle//lysine biosynthetic process//androgen metabolic process//glyoxylate metabolic process//tricarboxylic acid cycle//pyruvate metabolic process//oxidation-reduction process//estrogen metabolic process//folic acid-containing compound biosynthetic process//lysine biosynth…	GO:0000166//GO:0004488//GO:0030060//GO:0008839//GO:0016616//GO:0003824//GO:0003854//GO:0016491	nucleotide binding//methylenetetrahydrofolate dehydrogenase (NADP+) activity//L-malate dehydrogenase activity//4-hydroxy-tetrahydrodipicolinate reductase//oxidoreductase activity, acting on the CH-OH group of donors, NAD or NADP as acceptor//catalytic activity//3-beta-hydroxy-delta5-steroid dehydrogenase activity//oxidoreductase activity	--	--	KOG1494	NAD-dependent malate dehydrogenase
c191383_g1	231	dTDP-glucose 4,6-dehydratase [Emiliania huxleyi CCMP1516] >gi|485641368|gb|EOD35534.1| dTDP-glucose 4,6-dehydratase [Emiliania huxleyi CCMP1516]	--	K10046	GME	GDP-D-mannose 3', 5'-epimerase	http://www.genome.jp/dbget-bin/www_bget?ko:K10046	A2Z7B3	245	8.72889e-25	GDP-mannose 3,5-epimerase 1 OS=Oryza sativa subsp. indica GN=OsI_032456 PE=2 SV=1	PF01370//PF01073//PF02254//PF03435	NAD dependent epimerase/dehydratase family//3-beta hydroxysteroid dehydrogenase/isomerase family//TrkA-N domain//Saccharopine dehydrogenase	GO:0008207//GO:0008209//GO:0055114//GO:0008210//GO:0006694//GO:0006813//GO:0044237	C21-steroid hormone metabolic process//androgen metabolic process//oxidation-reduction process//estrogen metabolic process//steroid biosynthetic process//potassium ion transport//cellular metabolic process	GO:0016616//GO:0003824//GO:0016491//GO:0050662//GO:0003854	oxidoreductase activity, acting on the CH-OH group of donors, NAD or NADP as acceptor//catalytic activity//oxidoreductase activity//coenzyme binding//3-beta-hydroxy-delta5-steroid dehydrogenase activity	--	--	--	--
c191764_g1	208	fructose-1,6-bisphosphatase [Arabidopsis thaliana] >gi|75312318|sp|Q9MA79.1|F16P2_ARATH RecName: Full=Fructose-1,6-bisphosphatase, cytosolic; Short=FBPase; AltName: Full=D-fructose-1,6-bisphosphate 1-phosphohydrolase [Arabidopsis thaliana] >gi|7523678|gb|AAF63117.1|AC009526_2 putative fructose 1,6-bisphosphatas [Arabidopsis thaliana] >gi|23306440|gb|AAN17447.1| fructose 1,6-bisphosphatase, putati…	Arabidopsis thaliana fructose-1,6-bisphosphatase mRNA, complete cds	K03841	FBP, fbp	fructose-1,6-bisphosphatase I	http://www.genome.jp/dbget-bin/www_bget?ko:K03841	Q9MA79	319	2.06182e-35	Fructose-1,6-bisphosphatase, cytosolic OS=Arabidopsis thaliana GN=At1g43670 PE=2 SV=1	PF00316	Fructose-1-6-bisphosphatase	GO:0005986//GO:0030388//GO:0006096//GO:0006000//GO:0006094//GO:0006013//GO:0015979//GO:0009750//GO:0015976//GO:0009737//GO:0005983//GO:0006098//GO:0005975	sucrose biosynthetic process//fructose 1,6-bisphosphate metabolic process//glycolytic process//fructose metabolic process//gluconeogenesis//mannose metabolic process//photosynthesis//response to fructose//carbon utilization//response to abscisic acid//starch catabolic process//pentose-phosphate shunt//carbohydrate metabolic process	GO:0042132//GO:0042578	fructose 1,6-bisphosphate 1-phosphatase activity//phosphoric ester hydrolase activity	GO:0005829//GO:0005634	cytosol//nucleus	KOG1458	Fructose-1,6-bisphosphatase
c191938_g1	272	60S ribosomal protein L24-2 [Arabidopsis thaliana] >gi|26454659|sp|P38666.2|RL242_ARATH RecName: Full=60S ribosomal protein L24-2; AltName: Full=Protein SHORT VALVE 1 [Arabidopsis thaliana] >gi|7529726|emb|CAB86906.1| 60S ribosomal protein-like [Arabidopsis thaliana] >gi|16648706|gb|AAL25545.1| AT3g53020/F8J2_190 [Arabidopsis thaliana] >gi|20260562|gb|AAM13179.1| 60S ribosomal protein-like [Arabi…	--	K02896	RP-L24e, RPL24	large subunit ribosomal protein L24e	http://www.genome.jp/dbget-bin/www_bget?ko:K02896	P38666	216	1.928e-21	60S ribosomal protein L24-2 OS=Arabidopsis thaliana GN=RPL24B PE=2 SV=2	--	--	GO:0006412//GO:0001510//GO:0048467//GO:0042254//GO:0009734	translation//RNA methylation//gynoecium development//ribosome biogenesis//auxin-activated signaling pathway	GO:0003735	structural constituent of ribosome	GO:0005840//GO:0022625//GO:0005730	ribosome//cytosolic large ribosomal subunit//nucleolus	KOG1722	60s ribosomal protein L24
c191985_g1	353	hypothetical protein DOTSEDRAFT_72852 [Dothistroma septosporum NZE10]	--	--	--	--	--	--	--	--	--	PF01073	3-beta hydroxysteroid dehydrogenase/isomerase family	GO:0006694//GO:0008209//GO:0008207//GO:0055114//GO:0008210	steroid biosynthetic process//androgen metabolic process//C21-steroid hormone metabolic process//oxidation-reduction process//estrogen metabolic process	GO:0016616//GO:0003854	oxidoreductase activity, acting on the CH-OH group of donors, NAD or NADP as acceptor//3-beta-hydroxy-delta5-steroid dehydrogenase activity	--	--	--	--
c192165_g1	228	hypothetical protein BAUCODRAFT_36849 [Baudoinia compniacensis UAMH 10762] >gi|449297164|gb|EMC93182.1| hypothetical protein BAUCODRAFT_36849 [Baudoinia compniacensis UAMH 10762]	--	--	--	--	--	P53199	134	1.92975e-09	Sterol-4-alpha-carboxylate 3-dehydrogenase, decarboxylating OS=Saccharomyces cerevisiae (strain ATCC 204508 / S288c) GN=ERG26 PE=1 SV=1	PF01073	3-beta hydroxysteroid dehydrogenase/isomerase family	GO:0008209//GO:0008207//GO:0006694//GO:0008210//GO:0055114	androgen metabolic process//C21-steroid hormone metabolic process//steroid biosynthetic process//estrogen metabolic process//oxidation-reduction process	GO:0016616//GO:0003854	oxidoreductase activity, acting on the CH-OH group of donors, NAD or NADP as acceptor//3-beta-hydroxy-delta5-steroid dehydrogenase activity	--	--	KOG1430	C-3 sterol dehydrogenase/3-beta-hydroxysteroid dehydrogenase and related dehydrogenases
c192342_g1	343	NAD(P)-binding protein [Aureobasidium melanogenum CBS 110374]	--	K12450	RHM	UDP-glucose 4,6-dehydratase	http://www.genome.jp/dbget-bin/www_bget?ko:K12450	Q5UR12	358	1.52129e-40	Putative dTDP-D-glucose 4,6-dehydratase OS=Acanthamoeba polyphaga mimivirus GN=MIMI_R141 PE=3 SV=1	PF02719//PF01073//PF04321//PF01370//PF00817	Polysaccharide biosynthesis protein//3-beta hydroxysteroid dehydrogenase/isomerase family//RmlD substrate binding domain//NAD dependent epimerase/dehydratase family//impB/mucB/samB family	GO:0006281//GO:0008209//GO:0045226//GO:0009225//GO:0006694//GO:0009058//GO:0008207//GO:0019872//GO:0055114//GO:0030639//GO:0008210//GO:0006260//GO:0009117//GO:0044237	DNA repair//androgen metabolic process//extracellular polysaccharide biosynthetic process//nucleotide-sugar metabolic process//steroid biosynthetic process//biosynthetic process//C21-steroid hormone metabolic process//streptomycin biosynthetic process//oxidation-reduction process//polyketide biosynthetic process//estrogen metabolic process//DNA replication//nucleotide metabolic process//cellular …	GO:0016616//GO:0003824//GO:0003887//GO:0008831//GO:0050662//GO:0003684//GO:0003854	oxidoreductase activity, acting on the CH-OH group of donors, NAD or NADP as acceptor//catalytic activity//DNA-directed DNA polymerase activity//dTDP-4-dehydrorhamnose reductase activity//coenzyme binding//damaged DNA binding//3-beta-hydroxy-delta5-steroid dehydrogenase activity	GO:0042575	DNA polymerase complex	KOG0747	Putative NAD+-dependent epimerases
c192640_g1	669	nitrilase 1 [Arabidopsis thaliana] >gi|21536864|gb|AAM61196.1| nitrilase 1 [Arabidopsis thaliana] >gi|332644367|gb|AEE77888.1| nitrilase 1 [Arabidopsis thaliana]	Arabidopsis thaliana nitrilase 1 mRNA, complete cds	K01501	E3.5.5.1	nitrilase	http://www.genome.jp/dbget-bin/www_bget?ko:K01501	P32961	832	2.51203e-109	Nitrilase 1 OS=Arabidopsis thaliana GN=NIT1 PE=1 SV=2	PF00795	Carbon-nitrogen hydrolase	GO:0006807//GO:0009684	nitrogen compound metabolic process//indoleacetic acid biosynthetic process	GO:0080109//GO:0080061//GO:0016810	indole-3-acetonitrile nitrile hydratase activity//indole-3-acetonitrile nitrilase activity//hydrolase activity, acting on carbon-nitrogen (but not peptide) bonds	GO:0009507//GO:0009506//GO:0005886//GO:0005829//GO:0048046	chloroplast//plasmodesma//plasma membrane//cytosol//apoplast	KOG0805	Carbon-nitrogen hydrolase
c193042_g1	203	60S ribosomal protein L24-2 [Arabidopsis thaliana] >gi|26454659|sp|P38666.2|RL242_ARATH RecName: Full=60S ribosomal protein L24-2; AltName: Full=Protein SHORT VALVE 1 [Arabidopsis thaliana] >gi|7529726|emb|CAB86906.1| 60S ribosomal protein-like [Arabidopsis thaliana] >gi|16648706|gb|AAL25545.1| AT3g53020/F8J2_190 [Arabidopsis thaliana] >gi|20260562|gb|AAM13179.1| 60S ribosomal protein-like [Arabi…	Arabidopsis thaliana 60S ribosomal protein L24-2 mRNA, complete cds	K02896	RP-L24e, RPL24	large subunit ribosomal protein L24e	http://www.genome.jp/dbget-bin/www_bget?ko:K02896	P38666	345	5.32686e-41	60S ribosomal protein L24-2 OS=Arabidopsis thaliana GN=RPL24B PE=2 SV=2	--	--	GO:0048467//GO:0001510//GO:0009734//GO:0042254//GO:0006412	gynoecium development//RNA methylation//auxin-activated signaling pathway//ribosome biogenesis//translation	GO:0003735	structural constituent of ribosome	GO:0022625//GO:0005730//GO:0005840	cytosolic large ribosomal subunit//nucleolus//ribosome	KOG1722	60s ribosomal protein L24
c193067_g1	289	hypothetical protein SNOG_09027 [Phaeosphaeria nodorum SN15] >gi|160702373|gb|EAT83219.2| hypothetical protein SNOG_09027 [Phaeosphaeria nodorum SN15]	--	K00026	MDH2	malate dehydrogenase	http://www.genome.jp/dbget-bin/www_bget?ko:K00026	Q9Y7R8	165	2.06385e-13	Malate dehydrogenase, mitochondrial OS=Schizosaccharomyces pombe (strain 972 / ATCC 24843) GN=MDH1 PE=3 SV=1	PF02882//PF00056//PF01073	Tetrahydrofolate dehydrogenase/cyclohydrolase, NAD(P)-binding domain//lactate/malate dehydrogenase, NAD binding domain//3-beta hydroxysteroid dehydrogenase/isomerase family	GO:0008207//GO:0008210//GO:0009396//GO:0055114//GO:0006090//GO:0006099//GO:0046487//GO:0008209//GO:0019643//GO:0006694//GO:0006108//GO:0044262	C21-steroid hormone metabolic process//estrogen metabolic process//folic acid-containing compound biosynthetic process//oxidation-reduction process//pyruvate metabolic process//tricarboxylic acid cycle//glyoxylate metabolic process//androgen metabolic process//reductive tricarboxylic acid cycle//steroid biosynthetic process//malate metabolic process//cellular carbohydrate metabolic process	GO:0016491//GO:0003854//GO:0003824//GO:0016616//GO:0030060//GO:0004488//GO:0000166	oxidoreductase activity//3-beta-hydroxy-delta5-steroid dehydrogenase activity//catalytic activity//oxidoreductase activity, acting on the CH-OH group of donors, NAD or NADP as acceptor//L-malate dehydrogenase activity//methylenetetrahydrofolate dehydrogenase (NADP+) activity//nucleotide binding	--	--	KOG1494	NAD-dependent malate dehydrogenase
c194372_g1	215	--	--	--	--	--	--	--	--	--	--	PF02159	Oestrogen receptor	GO:0007165//GO:0006355//GO:0043401	signal transduction//regulation of transcription, DNA-templated//steroid hormone mediated signaling pathway	GO:0003677//GO:0030284//GO:0005496	DNA binding//estrogen receptor activity//steroid binding	GO:0005634	nucleus	--	--
c194987_g1	362	putative NADH-ubiquinone oxidoreductase 40 kDa subunit mitochondrial precursor [Aureobasidium melanogenum CBS 110374]	--	K03953	NDUFA9	NADH dehydrogenase (ubiquinone) 1 alpha subcomplex subunit 9	http://www.genome.jp/dbget-bin/www_bget?ko:K03953	P25284	529	3.38133e-65	NADH-ubiquinone oxidoreductase 40 kDa subunit, mitochondrial OS=Neurospora crassa (strain ATCC 24698 / 74-OR23-1A / CBS 708.71 / DSM 1257 / FGSC 987) GN=nuo40 PE=1 SV=2	PF04321//PF00106//PF02558//PF01370//PF03435//PF01073//PF01113	RmlD substrate binding domain//short chain dehydrogenase//Ketopantoate reductase PanE/ApbA//NAD dependent epimerase/dehydratase family//Saccharopine dehydrogenase//3-beta hydroxysteroid dehydrogenase/isomerase family//Dihydrodipicolinate reductase, N-terminus	GO:0008152//GO:0008207//GO:0009089//GO:0030639//GO:0055114//GO:0019872//GO:0008210//GO:0009117//GO:0044237//GO:0045226//GO:0008209//GO:0009085//GO:0009225//GO:0006694//GO:0015940	metabolic process//C21-steroid hormone metabolic process//lysine biosynthetic process via diaminopimelate//polyketide biosynthetic process//oxidation-reduction process//streptomycin biosynthetic process//estrogen metabolic process//nucleotide metabolic process//cellular metabolic process//extracellular polysaccharide biosynthetic process//androgen metabolic process//lysine biosynthetic process//n…	GO:0050662//GO:0016491//GO:0003854//GO:0016616//GO:0003824//GO:0008839//GO:0008831//GO:0008677	coenzyme binding//oxidoreductase activity//3-beta-hydroxy-delta5-steroid dehydrogenase activity//oxidoreductase activity, acting on the CH-OH group of donors, NAD or NADP as acceptor//catalytic activity//4-hydroxy-tetrahydrodipicolinate reductase//dTDP-4-dehydrorhamnose reductase activity//2-dehydropantoate 2-reductase activity	--	--	KOG2865	NADH:ubiquinone oxidoreductase, NDUFA9/39kDa subunit
c198018_g1	555	--	--	--	--	--	--	--	--	--	--	PF02159	Oestrogen receptor	GO:0043401//GO:0007165//GO:0006355	steroid hormone mediated signaling pathway//signal transduction//regulation of transcription, DNA-templated	GO:0005496//GO:0030284//GO:0003677	steroid binding//estrogen receptor activity//DNA binding	GO:0005634	nucleus	--	--
c198161_g1	373	NADH-ubiquinone oxidoreductase 40 kDa subunit, mitochondrial [Exophiala aquamarina CBS 119918]	--	K03953	NDUFA9	NADH dehydrogenase (ubiquinone) 1 alpha subcomplex subunit 9	http://www.genome.jp/dbget-bin/www_bget?ko:K03953	P25284	528	5.89148e-65	NADH-ubiquinone oxidoreductase 40 kDa subunit, mitochondrial OS=Neurospora crassa (strain ATCC 24698 / 74-OR23-1A / CBS 708.71 / DSM 1257 / FGSC 987) GN=nuo40 PE=1 SV=2	PF01370//PF01073	NAD dependent epimerase/dehydratase family//3-beta hydroxysteroid dehydrogenase/isomerase family	GO:0044237//GO:0006694//GO:0008210//GO:0055114//GO:0008207//GO:0008209	cellular metabolic process//steroid biosynthetic process//estrogen metabolic process//oxidation-reduction process//C21-steroid hormone metabolic process//androgen metabolic process	GO:0003854//GO:0050662//GO:0003824//GO:0016616	3-beta-hydroxy-delta5-steroid dehydrogenase activity//coenzyme binding//catalytic activity//oxidoreductase activity, acting on the CH-OH group of donors, NAD or NADP as acceptor	--	--	KOG2865	NADH:ubiquinone oxidoreductase, NDUFA9/39kDa subunit
c198261_g1	710	hypothetical protein W97_07538 [Coniosporium apollinis CBS 100218] >gi|494831889|gb|EON68280.1| hypothetical protein W97_07538 [Coniosporium apollinis CBS 100218]	--	--	--	--	--	Q54LJ8	169	7.62335e-13	NmrA-like family domain-containing protein DDB_G0286605 OS=Dictyostelium discoideum GN=DDB_G0286605 PE=2 SV=1	PF01073//PF00106//PF01370	3-beta hydroxysteroid dehydrogenase/isomerase family//short chain dehydrogenase//NAD dependent epimerase/dehydratase family	GO:0008210//GO:0055114//GO:0008209//GO:0008207//GO:0008152//GO:0044237//GO:0006694	estrogen metabolic process//oxidation-reduction process//androgen metabolic process//C21-steroid hormone metabolic process//metabolic process//cellular metabolic process//steroid biosynthetic process	GO:0003824//GO:0016616//GO:0003854//GO:0016491//GO:0050662	catalytic activity//oxidoreductase activity, acting on the CH-OH group of donors, NAD or NADP as acceptor//3-beta-hydroxy-delta5-steroid dehydrogenase activity//oxidoreductase activity//coenzyme binding	--	--	--	--
c198737_g1	500	aldehyde reductase [Verticillium dahliae VdLs.17] >gi|346974291|gb|EGY17743.1| aldehyde reductase [Verticillium dahliae VdLs.17]	--	K13082	DFR	bifunctional dihydroflavonol 4-reductase/flavanone 4-reductase	http://www.genome.jp/dbget-bin/www_bget?ko:K13082	Q9UUN9	273	1.7756e-27	Aldehyde reductase 2 OS=Sporobolomyces salmonicolor PE=1 SV=3	PF01073//PF02719//PF01370//PF02826//PF00106	3-beta hydroxysteroid dehydrogenase/isomerase family//Polysaccharide biosynthesis protein//NAD dependent epimerase/dehydratase family//D-isomer specific 2-hydroxyacid dehydrogenase, NAD binding domain//short chain dehydrogenase	GO:0008210//GO:0055114//GO:0008209//GO:0008207//GO:0008152//GO:0044237//GO:0009058//GO:0006694	estrogen metabolic process//oxidation-reduction process//androgen metabolic process//C21-steroid hormone metabolic process//metabolic process//cellular metabolic process//biosynthetic process//steroid biosynthetic process	GO:0003824//GO:0016616//GO:0003854//GO:0000166//GO:0048037//GO:0050662//GO:0016491	catalytic activity//oxidoreductase activity, acting on the CH-OH group of donors, NAD or NADP as acceptor//3-beta-hydroxy-delta5-steroid dehydrogenase activity//nucleotide binding//cofactor binding//coenzyme binding//oxidoreductase activity	--	--	KOG1502	Flavonol reductase/cinnamoyl-CoA reductase
c199068_g1	202	short chain alcohol dehydrogenase [Aureobasidium pullulans EXF-150]	--	--	--	--	--	--	--	--	--	PF03446//PF00106//PF01370//PF02481//PF02719//PF02737//PF01073	NAD binding domain of 6-phosphogluconate dehydrogenase//short chain dehydrogenase//NAD dependent epimerase/dehydratase family//DNA recombination-mediator protein A//Polysaccharide biosynthesis protein//3-hydroxyacyl-CoA dehydrogenase, NAD binding domain//3-beta hydroxysteroid dehydrogenase/isomerase family	GO:0008209//GO:0006550//GO:0009058//GO:0018874//GO:0006633//GO:0019521//GO:0006574//GO:0006631//GO:0006694//GO:0008210//GO:0006552//GO:0055114//GO:0008207//GO:0008152//GO:0009294//GO:0044237//GO:0006554//GO:0006098//GO:0006568	androgen metabolic process//isoleucine catabolic process//biosynthetic process//benzoate metabolic process//fatty acid biosynthetic process//D-gluconate metabolic process//valine catabolic process//fatty acid metabolic process//steroid biosynthetic process//estrogen metabolic process//leucine catabolic process//oxidation-reduction process//C21-steroid hormone metabolic process//metabolic process/…	GO:0003824//GO:0016616//GO:0003857//GO:0003854//GO:0050662//GO:0016491//GO:0004616	catalytic activity//oxidoreductase activity, acting on the CH-OH group of donors, NAD or NADP as acceptor//3-hydroxyacyl-CoA dehydrogenase activity//3-beta-hydroxy-delta5-steroid dehydrogenase activity//coenzyme binding//oxidoreductase activity//phosphogluconate dehydrogenase (decarboxylating) activity	--	--	--	--
c199911_g1	262	Late embryogenesis abundant protein, group 6 [Arabidopsis thaliana] >gi|20197132|gb|AAM14932.1| expressed protein [Arabidopsis thaliana] >gi|21617986|gb|AAM67036.1| late embryogenesis abundant-like protein [Arabidopsis thaliana] >gi|23297118|gb|AAN13097.1| unknown protein [Arabidopsis thaliana] >gi|330252320|gb|AEC07414.1| Late embryogenesis abundant protein, group 6 [Arabidopsis thaliana]	Arabidopsis thaliana chromosome 2, complete sequence	--	--	--	--	--	--	--	--	--	--	GO:0009737//GO:0009409//GO:0009414	response to abscisic acid//response to cold//response to water deprivation	--	--	GO:0005886	plasma membrane	--	--
c200052_g1	249	arginine decarboxylase 2 [Arabidopsis thaliana] >gi|42573175|ref|NP_974684.1| arginine decarboxylase 2 [Arabidopsis thaliana] >gi|12229960|sp|O23141.1|SPE2_ARATH RecName: Full=Arginine decarboxylase 2; Short=ADC 2; Short=ARGDC 2; AltName: Full=ADC-N [Arabidopsis thaliana] >gi|2271485|gb|AAB72179.1| arginine decarboxylase [Arabidopsis thaliana] >gi|3096940|emb|CAA18850.1| arginine decarboxylase SP…	Arabidopsis thaliana chromosome 4, complete genome	K01583	E4.1.1.19	arginine decarboxylase	http://www.genome.jp/dbget-bin/www_bget?ko:K01583	O23141	445	1.18664e-51	Arginine decarboxylase 2 OS=Arabidopsis thaliana GN=SPE2 PE=2 SV=1	PF02784	Pyridoxal-dependent decarboxylase, pyridoxal binding domain	GO:0009414//GO:0009723//GO:0042538//GO:0006527//GO:0006612//GO:0010363//GO:0006560//GO:0009695//GO:0009409//GO:0008295//GO:0080167//GO:0009867//GO:0009620//GO:0009446//GO:0009863//GO:0009733//GO:0006525//GO:0006979//GO:0048316//GO:0009738//GO:0009611	response to water deprivation//response to ethylene//hyperosmotic salinity response//arginine catabolic process//protein targeting to membrane//regulation of plant-type hypersensitive response//proline metabolic process//jasmonic acid biosynthetic process//response to cold//spermidine biosynthetic process//response to karrikin//jasmonic acid mediated signaling pathway//response to fungus//putresc…	GO:0008792//GO:0003824	arginine decarboxylase activity//catalytic activity	GO:0005634	nucleus	--	--
c201149_g1	226	4-hydroxy-3-methylbut-2-enyl diphosphate synthase [Arabidopsis thaliana] >gi|332009972|gb|AED97355.1| 4-hydroxy-3-methylbut-2-enyl diphosphate synthase [Arabidopsis thaliana]	Arabidopsis thaliana 4-hydroxy-3-methylbut-2-enyl diphosphate synthase mRNA, complete cds	K03526	E1.17.7.1, gcpE, ispG	(E)-4-hydroxy-3-methylbut-2-enyl-diphosphate synthase	http://www.genome.jp/dbget-bin/www_bget?ko:K03526	F4K0E8	399	2.41773e-45	4-hydroxy-3-methylbut-2-en-1-yl diphosphate synthase, chloroplastic OS=Arabidopsis thaliana GN=ISPG PE=1 SV=1	PF04551	GcpE protein	GO:0009862//GO:0009595//GO:0009106//GO:0010200//GO:0045893//GO:0006655//GO:0006417//GO:0009072//GO:0008652//GO:0009637//GO:0044272//GO:0009108//GO:0019252//GO:0019288//GO:0010155//GO:0016117//GO:0002831//GO:0043900//GO:0016114//GO:0019684//GO:0042742//GO:0006612//GO:0010363//GO:0031408//GO:0010114//GO:0055114//GO:0006636//GO:0006766//GO:0010310//GO:0009695//GO:0009409//GO:0019760//GO:0031348//GO:…	systemic acquired resistance, salicylic acid mediated signaling pathway//detection of biotic stimulus//lipoate metabolic process//response to chitin//positive regulation of transcription, DNA-templated//phosphatidylglycerol biosynthetic process//regulation of translation//aromatic amino acid family metabolic process//cellular amino acid biosynthetic process//response to blue light//sulfur compoun…	GO:0005506//GO:0046429//GO:0051539	iron ion binding//4-hydroxy-3-methylbut-2-en-1-yl diphosphate synthase activity//4 iron, 4 sulfur cluster binding	GO:0009941//GO:0009570//GO:0005634	chloroplast envelope//chloroplast stroma//nucleus	--	--
c201299_g1	594	hypothetical protein, partial [Riptortus pedestris]	--	K00069	HPGD	15-hydroxyprostaglandin dehydrogenase (NAD)	http://www.genome.jp/dbget-bin/www_bget?ko:K00069	Q8MJY8	400	5.41324e-46	15-hydroxyprostaglandin dehydrogenase [NAD(+)] OS=Macaca fascicularis GN=HPGD PE=2 SV=1	PF00106//PF01370//PF01073	short chain dehydrogenase//NAD dependent epimerase/dehydratase family//3-beta hydroxysteroid dehydrogenase/isomerase family	GO:0044237//GO:0006694//GO:0008210//GO:0055114//GO:0008209//GO:0008207//GO:0008152	cellular metabolic process//steroid biosynthetic process//estrogen metabolic process//oxidation-reduction process//androgen metabolic process//C21-steroid hormone metabolic process//metabolic process	GO:0003854//GO:0050662//GO:0016491//GO:0003824//GO:0016616	3-beta-hydroxy-delta5-steroid dehydrogenase activity//coenzyme binding//oxidoreductase activity//catalytic activity//oxidoreductase activity, acting on the CH-OH group of donors, NAD or NADP as acceptor	--	--	KOG0725	Reductases with broad range of substrate specificities
c201659_g1	890	ethylene-responsive transcription factor RAP2-3 [Arabidopsis thaliana] >gi|27735162|sp|P42736.2|RAP23_ARATH RecName: Full=Ethylene-responsive transcription factor RAP2-3; AltName: Full=Cadmium-induced protein AS30; AltName: Full=Ethylene response factor 72; Short=ERF72; AltName: Full=Ethylene-responsive element binding protein; Short=AtEBP; AltName: Full=Protein RELATED TO APETALA2 3; Short=Relat…	Arabidopsis thaliana ethylene-responsive transcription factor RAP2-3 mRNA, complete cds	K09286	EREBP	EREBP-like factor	http://www.genome.jp/dbget-bin/www_bget?ko:K09286	P42736	1094	2.47189e-149	Ethylene-responsive transcription factor RAP2-3 OS=Arabidopsis thaliana GN=RAP2-3 PE=1 SV=2	PF00847	AP2 domain	GO:0051707//GO:0045893//GO:0008219//GO:0006950//GO:0009873//GO:0009735//GO:0006355//GO:0009753	response to other organism//positive regulation of transcription, DNA-templated//cell death//response to stress//ethylene-activated signaling pathway//response to cytokinin//regulation of transcription, DNA-templated//response to jasmonic acid	GO:0003677//GO:0005515//GO:0003700	DNA binding//protein binding//sequence-specific DNA binding transcription factor activity	GO:0005886//GO:0005667//GO:0005634//GO:0005737	plasma membrane//transcription factor complex//nucleus//cytoplasm	--	--
c203452_g1	265	conserved hypothetical protein [Pyrenophora tritici-repentis Pt-1C-BFP] >gi|187971950|gb|EDU39449.1| conserved hypothetical protein [Pyrenophora tritici-repentis Pt-1C-BFP]	--	--	--	--	--	P95780	120	2.4113e-07	dTDP-glucose 4,6-dehydratase OS=Streptococcus mutans serotype c (strain ATCC 700610 / UA159) GN=rmlB PE=1 SV=2	PF01073//PF02719//PF02670//PF01113//PF03435//PF00056//PF01370//PF01118	3-beta hydroxysteroid dehydrogenase/isomerase family//Polysaccharide biosynthesis protein//1-deoxy-D-xylulose 5-phosphate reductoisomerase//Dihydrodipicolinate reductase, N-terminus//Saccharopine dehydrogenase//lactate/malate dehydrogenase, NAD binding domain//NAD dependent epimerase/dehydratase family//Semialdehyde dehydrogenase, NAD binding domain	GO:0009085//GO:0008209//GO:0006694//GO:0006520//GO:0009058//GO:0009089//GO:0008207//GO:0055114//GO:0008210//GO:0044237	lysine biosynthetic process//androgen metabolic process//steroid biosynthetic process//cellular amino acid metabolic process//biosynthetic process//lysine biosynthetic process via diaminopimelate//C21-steroid hormone metabolic process//oxidation-reduction process//estrogen metabolic process//cellular metabolic process	GO:0016616//GO:0070402//GO:0003824//GO:0016620//GO:0008839//GO:0050662//GO:0016491//GO:0003854//GO:0051287	oxidoreductase activity, acting on the CH-OH group of donors, NAD or NADP as acceptor//NADPH binding//catalytic activity//oxidoreductase activity, acting on the aldehyde or oxo group of donors, NAD or NADP as acceptor//4-hydroxy-tetrahydrodipicolinate reductase//coenzyme binding//oxidoreductase activity//3-beta-hydroxy-delta5-steroid dehydrogenase activity//NAD binding	GO:0005737	cytoplasm	--	--
c204357_g1	570	hypothetical protein DOTSEDRAFT_74670 [Dothistroma septosporum NZE10]	--	K03953	NDUFA9	NADH dehydrogenase (ubiquinone) 1 alpha subcomplex subunit 9	http://www.genome.jp/dbget-bin/www_bget?ko:K03953	P25284	626	1.6653e-78	NADH-ubiquinone oxidoreductase 40 kDa subunit, mitochondrial OS=Neurospora crassa (strain ATCC 24698 / 74-OR23-1A / CBS 708.71 / DSM 1257 / FGSC 987) GN=nuo40 PE=1 SV=2	PF02719//PF03435//PF01073//PF04321//PF00106//PF03446//PF01370	Polysaccharide biosynthesis protein//Saccharopine dehydrogenase//3-beta hydroxysteroid dehydrogenase/isomerase family//RmlD substrate binding domain//short chain dehydrogenase//NAD binding domain of 6-phosphogluconate dehydrogenase//NAD dependent epimerase/dehydratase family	GO:0009117//GO:0006098//GO:0044237//GO:0008152//GO:0008207//GO:0055114//GO:0030639//GO:0019872//GO:0008210//GO:0006694//GO:0019521//GO:0009058//GO:0008209//GO:0045226//GO:0009225	nucleotide metabolic process//pentose-phosphate shunt//cellular metabolic process//metabolic process//C21-steroid hormone metabolic process//oxidation-reduction process//polyketide biosynthetic process//streptomycin biosynthetic process//estrogen metabolic process//steroid biosynthetic process//D-gluconate metabolic process//biosynthetic process//androgen metabolic process//extracellular polysacc…	GO:0004616//GO:0050662//GO:0016491//GO:0003854//GO:0008831//GO:0016616//GO:0003824	phosphogluconate dehydrogenase (decarboxylating) activity//coenzyme binding//oxidoreductase activity//3-beta-hydroxy-delta5-steroid dehydrogenase activity//dTDP-4-dehydrorhamnose reductase activity//oxidoreductase activity, acting on the CH-OH group of donors, NAD or NADP as acceptor//catalytic activity	--	--	KOG2865	NADH:ubiquinone oxidoreductase, NDUFA9/39kDa subunit
c204667_g1	389	cysteine synthase C1 [Arabidopsis thaliana] >gi|332646684|gb|AEE80205.1| cysteine synthase C1 [Arabidopsis thaliana]	Arabidopsis thaliana cysteine synthase C1 mRNA, complete cds	K13034	ATCYSC1	L-3-cyanoalanine synthase/ cysteine synthase	http://www.genome.jp/dbget-bin/www_bget?ko:K13034	Q9S757	628	7.0661e-80	Bifunctional L-3-cyanoalanine synthase/cysteine synthase C1, mitochondrial OS=Arabidopsis thaliana GN=CYSC1 PE=1 SV=1	PF09165	Ubiquinol-cytochrome c reductase 8 kDa, N-terminal	GO:0009750//GO:0006119//GO:0009651//GO:0019288//GO:0051410//GO:0042744//GO:0006096//GO:0006833//GO:0032880//GO:0080147//GO:0009266//GO:0019500//GO:0006972//GO:0019761//GO:0006118//GO:0046686//GO:0006535//GO:0007030//GO:0009684//GO:0055114//GO:0015992	response to fructose//oxidative phosphorylation//response to salt stress//isopentenyl diphosphate biosynthetic process, methylerythritol 4-phosphate pathway//detoxification of nitrogen compound//hydrogen peroxide catabolic process//glycolytic process//water transport//regulation of protein localization//root hair cell development//response to temperature stimulus//cyanide catabolic process//hyper…	GO:0050017//GO:0030170//GO:0005507//GO:0004124//GO:0008121	L-3-cyanoalanine synthase activity//pyridoxal phosphate binding//copper ion binding//cysteine synthase activity//ubiquinol-cytochrome-c reductase activity	GO:0009507//GO:0009333//GO:0005739	chloroplast//cysteine synthase complex//mitochondrion	KOG1252	Cystathionine beta-synthase and related enzymes
c204930_g1	570	thioredoxin M4 [Arabidopsis thaliana] >gi|27735268|sp|Q9SEU6.2|TRXM4_ARATH RecName: Full=Thioredoxin M4, chloroplastic; Short=AtTrxm4; Flags: Precursor [Arabidopsis thaliana] >gi|14030705|gb|AAK53027.1|AF375443_1 AT3g15360/MJK13_2 [Arabidopsis thaliana] >gi|7021721|gb|AAF35402.1| thioredoxin m4 [Arabidopsis thaliana] >gi|15795101|dbj|BAB02365.1| thioredoxin m4 [Arabidopsis thaliana] >gi|16974519|…	Arabidopsis thaliana thioredoxin M4 mRNA, complete cds	K03671	trxA	thioredoxin 1	http://www.genome.jp/dbget-bin/www_bget?ko:K03671	Q9SEU6	733	4.62718e-97	Thioredoxin M4, chloroplastic OS=Arabidopsis thaliana GN=At3g15360 PE=2 SV=2	PF08534//PF00462//PF00578//PF00085	Redoxin//Glutaredoxin//AhpC/TSA family//Thioredoxin	GO:0006662//GO:0045454//GO:0043086//GO:0006569//GO:0010027//GO:0006979//GO:0009853//GO:0019252//GO:0009684//GO:0000023//GO:0006109//GO:0043085//GO:0055114//GO:0006118//GO:0006098	glycerol ether metabolic process//cell redox homeostasis//negative regulation of catalytic activity//tryptophan catabolic process//thylakoid membrane organization//response to oxidative stress//photorespiration//starch biosynthetic process//indoleacetic acid biosynthetic process//maltose metabolic process//regulation of carbohydrate metabolic process//positive regulation of catalytic activity//ox…	GO:0004857//GO:0016209//GO:0009055//GO:0008047//GO:0016491//GO:0015035	enzyme inhibitor activity//antioxidant activity//electron carrier activity//enzyme activator activity//oxidoreductase activity//protein disulfide oxidoreductase activity	GO:0005618//GO:0009535//GO:0009941//GO:0009570	cell wall//chloroplast thylakoid membrane//chloroplast envelope//chloroplast stroma	KOG0910	Thioredoxin-like protein
c205254_g1	286	hypothetical protein MYCGRDRAFT_81713, partial [Zymoseptoria tritici IPO323] >gi|339470411|gb|EGP85509.1| hypothetical protein MYCGRDRAFT_81713 [Zymoseptoria tritici IPO323]	--	--	--	--	--	--	--	--	--	PF01370//PF02558//PF02719//PF02254//PF01073	NAD dependent epimerase/dehydratase family//Ketopantoate reductase PanE/ApbA//Polysaccharide biosynthesis protein//TrkA-N domain//3-beta hydroxysteroid dehydrogenase/isomerase family	GO:0008210//GO:0055114//GO:0008209//GO:0008207//GO:0006813//GO:0009058//GO:0044237//GO:0015940//GO:0006694	estrogen metabolic process//oxidation-reduction process//androgen metabolic process//C21-steroid hormone metabolic process//potassium ion transport//biosynthetic process//cellular metabolic process//pantothenate biosynthetic process//steroid biosynthetic process	GO:0003824//GO:0016616//GO:0000166//GO:0003854//GO:0008677//GO:0050662	catalytic activity//oxidoreductase activity, acting on the CH-OH group of donors, NAD or NADP as acceptor//nucleotide binding//3-beta-hydroxy-delta5-steroid dehydrogenase activity//2-dehydropantoate 2-reductase activity//coenzyme binding	--	--	--	--
c206267_g1	227	PREDICTED: cinnamoyl-CoA reductase 1-like [Cicer arietinum]	PREDICTED: Cicer arietinum cinnamoyl-CoA reductase 1-like (LOC101514919), mRNA	--	--	--	--	Q9SAH9	119	2.17006e-07	Cinnamoyl-CoA reductase 2 OS=Arabidopsis thaliana GN=CCR2 PE=1 SV=1	PF01073//PF02719//PF01370//PF00947//PF00106	3-beta hydroxysteroid dehydrogenase/isomerase family//Polysaccharide biosynthesis protein//NAD dependent epimerase/dehydratase family//Picornavirus core protein 2A//short chain dehydrogenase	GO:0044237//GO:0055114//GO:0008210//GO:0008152//GO:0008207//GO:0009058//GO:0006694//GO:0006508//GO:0016032//GO:0008209	cellular metabolic process//oxidation-reduction process//estrogen metabolic process//metabolic process//C21-steroid hormone metabolic process//biosynthetic process//steroid biosynthetic process//proteolysis//viral process//androgen metabolic process	GO:0003854//GO:0016491//GO:0050662//GO:0008233//GO:0016616//GO:0003824	3-beta-hydroxy-delta5-steroid dehydrogenase activity//oxidoreductase activity//coenzyme binding//peptidase activity//oxidoreductase activity, acting on the CH-OH group of donors, NAD or NADP as acceptor//catalytic activity	--	--	KOG1502	Flavonol reductase/cinnamoyl-CoA reductase
c206747_g1	273	ipla2-eta, putative [Ixodes scapularis] >gi|215495807|gb|EEC05448.1| ipla2-eta, putative [Ixodes scapularis]	--	K16816	PNPLA2, ATGL	patatin-like phospholipase domain-containing protein 2	http://www.genome.jp/dbget-bin/www_bget?ko:K16816	Q9NST1	281	2.15124e-29	Patatin-like phospholipase domain-containing protein 3 OS=Homo sapiens GN=PNPLA3 PE=1 SV=2	PF01734	Patatin-like phospholipase	GO:0016042//GO:0006629//GO:0046486//GO:0042572	lipid catabolic process//lipid metabolic process//glycerolipid metabolic process//retinol metabolic process	GO:0004806//GO:0050253	triglyceride lipase activity//retinyl-palmitate esterase activity	--	--	--	--
c207269_g1	208	chlorophyllase 1 [Arabidopsis thaliana] >gi|30912637|sp|O22527.1|CLH1_ARATH RecName: Full=Chlorophyllase-1; Short=AtCLH1; AltName: Full=Chlorophyll-chlorophyllido hydrolase 1; Short=Chlase 1; AltName: Full=Coronatine-induced protein 1; Short=CORI1 [Arabidopsis thaliana] >gi|10086487|gb|AAG12547.1|AC007797_7 coronatine-induced protein 1 [Arabidopsis thaliana] >gi|2460203|gb|AAC13947.1| coronatine-…	Arabidopsis thaliana chromosome 1, complete sequence	K08099	E3.1.1.14	chlorophyllase	http://www.genome.jp/dbget-bin/www_bget?ko:K08099	O22527	357	3.63655e-41	Chlorophyllase-1 OS=Arabidopsis thaliana GN=CLH1 PE=1 SV=1	PF12740//PF07224	Chlorophyllase enzyme//Chlorophyllase	GO:0010363//GO:0006612//GO:0009862//GO:0009617//GO:0015996//GO:0015994//GO:0031348//GO:0035304//GO:0000165//GO:0009867//GO:0006355//GO:0010310	regulation of plant-type hypersensitive response//protein targeting to membrane//systemic acquired resistance, salicylic acid mediated signaling pathway//response to bacterium//chlorophyll catabolic process//chlorophyll metabolic process//negative regulation of defense response//regulation of protein dephosphorylation//MAPK cascade//jasmonic acid mediated signaling pathway//regulation of transcri…	GO:0047746	chlorophyllase activity	GO:0009507//GO:0005773	chloroplast//vacuole	--	--
c208601_g1	258	nuclear receptor [Ornithodoros moubata]	--	--	--	--	--	O18473	118	5.17411e-07	Ecdysone receptor OS=Heliothis virescens GN=EcR PE=1 SV=1	--	--	GO:0043401//GO:0007165//GO:0035076//GO:0006355	steroid hormone mediated signaling pathway//signal transduction//ecdysone receptor-mediated signaling pathway//regulation of transcription, DNA-templated	GO:0008270//GO:0043565//GO:0004884//GO:0005496//GO:0046872	zinc ion binding//sequence-specific DNA binding//ecdysteroid hormone receptor activity//steroid binding//metal ion binding	GO:0005634	nucleus	--	--
c210676_g1	280	Fatty acyl-CoA reductase 1 [Camponotus floridanus]	--	K13356	FAR	fatty acyl-CoA reductase	http://www.genome.jp/dbget-bin/www_bget?ko:K13356	A1ZAI5	241	2.88967e-23	Putative fatty acyl-CoA reductase CG5065 OS=Drosophila melanogaster GN=CG5065 PE=3 SV=1	PF02719//PF01073//PF04321//PF01370	Polysaccharide biosynthesis protein//3-beta hydroxysteroid dehydrogenase/isomerase family//RmlD substrate binding domain//NAD dependent epimerase/dehydratase family	GO:0008209//GO:0045226//GO:0009225//GO:0006694//GO:0009058//GO:0008207//GO:0019872//GO:0055114//GO:0030639//GO:0008210//GO:0009117//GO:0044237	androgen metabolic process//extracellular polysaccharide biosynthetic process//nucleotide-sugar metabolic process//steroid biosynthetic process//biosynthetic process//C21-steroid hormone metabolic process//streptomycin biosynthetic process//oxidation-reduction process//polyketide biosynthetic process//estrogen metabolic process//nucleotide metabolic process//cellular metabolic process	GO:0016616//GO:0003824//GO:0008831//GO:0050662//GO:0003854	oxidoreductase activity, acting on the CH-OH group of donors, NAD or NADP as acceptor//catalytic activity//dTDP-4-dehydrorhamnose reductase activity//coenzyme binding//3-beta-hydroxy-delta5-steroid dehydrogenase activity	--	--	KOG1221	Acyl-CoA reductase
c210795_g1	240	nucleotide diphosphate sugar epimerase family protein [Naegleria gruberi] >gi|284091376|gb|EFC45023.1| nucleotide diphosphate sugar epimerase family protein [Naegleria gruberi]	--	--	--	--	--	--	--	--	--	PF03435//PF01073//PF00106//PF01118//PF01370//PF00056	Saccharopine dehydrogenase//3-beta hydroxysteroid dehydrogenase/isomerase family//short chain dehydrogenase//Semialdehyde dehydrogenase, NAD binding domain//NAD dependent epimerase/dehydratase family//lactate/malate dehydrogenase, NAD binding domain	GO:0006694//GO:0044237//GO:0008209//GO:0008207//GO:0008152//GO:0008210//GO:0055114	steroid biosynthetic process//cellular metabolic process//androgen metabolic process//C21-steroid hormone metabolic process//metabolic process//estrogen metabolic process//oxidation-reduction process	GO:0050662//GO:0016491//GO:0051287//GO:0003854//GO:0003824//GO:0016616//GO:0016620	coenzyme binding//oxidoreductase activity//NAD binding//3-beta-hydroxy-delta5-steroid dehydrogenase activity//catalytic activity//oxidoreductase activity, acting on the CH-OH group of donors, NAD or NADP as acceptor//oxidoreductase activity, acting on the aldehyde or oxo group of donors, NAD or NADP as acceptor	--	--	--	--
c210887_g1	301	retinoid X receptor, putative [Ixodes scapularis] >gi|215498400|gb|EEC07894.1| retinoid X receptor, putative [Ixodes scapularis]	--	K08526	NR2B3, RXRG	retinoid X receptor gamma	http://www.genome.jp/dbget-bin/www_bget?ko:K08526	Q5BJR8	194	4.32045e-17	Retinoic acid receptor RXR-gamma OS=Rattus norvegicus GN=Rxrg PE=2 SV=1	PF00104	Ligand-binding domain of nuclear hormone receptor	GO:0006355//GO:0043401//GO:0009987//GO:0007165	regulation of transcription, DNA-templated//steroid hormone mediated signaling pathway//cellular process//signal transduction	GO:0003700//GO:0005488//GO:0003707	sequence-specific DNA binding transcription factor activity//binding//steroid hormone receptor activity	GO:0005634//GO:0005667	nucleus//transcription factor complex	KOG4215	Hepatocyte nuclear factor 4 and similar steroid hormone receptors
c211503_g1	236	dehydrogenase-like protein [Dothistroma septosporum NZE10]	--	--	--	--	--	Q00278	136	8.50725e-10	Norsolorinic acid ketoreductase OS=Aspergillus parasiticus GN=nor-1 PE=1 SV=1	PF01073//PF00106	3-beta hydroxysteroid dehydrogenase/isomerase family//short chain dehydrogenase	GO:0006694//GO:0008207//GO:0008209//GO:0008152//GO:0008210//GO:0055114	steroid biosynthetic process//C21-steroid hormone metabolic process//androgen metabolic process//metabolic process//estrogen metabolic process//oxidation-reduction process	GO:0016491//GO:0003854//GO:0016616	oxidoreductase activity//3-beta-hydroxy-delta5-steroid dehydrogenase activity//oxidoreductase activity, acting on the CH-OH group of donors, NAD or NADP as acceptor	--	--	--	--
c211631_g1	252	NAD(P)-binding Rossmann-fold-containing protein [Arabidopsis thaliana] >gi|22096383|sp|O80934.2|Y2766_ARATH RecName: Full=Uncharacterized protein At2g37660, chloroplastic; Flags: Precursor [Arabidopsis thaliana] >gi|14596079|gb|AAK68767.1| Unknown protein [Arabidopsis thaliana] >gi|20148255|gb|AAM10018.1| unknown protein [Arabidopsis thaliana] >gi|20197253|gb|AAC23636.2| expressed protein [Arabid…	Arabidopsis thaliana NAD(P)-binding Rossmann-fold-containing protein mRNA, complete cds	--	--	--	--	O80934	416	1.58289e-49	Uncharacterized protein At2g37660, chloroplastic OS=Arabidopsis thaliana GN=At2g37660 PE=1 SV=2	PF04321//PF01370//PF02719//PF02254//PF01073//PF01113	RmlD substrate binding domain//NAD dependent epimerase/dehydratase family//Polysaccharide biosynthesis protein//TrkA-N domain//3-beta hydroxysteroid dehydrogenase/isomerase family//Dihydrodipicolinate reductase, N-terminus	GO:0055114//GO:0019684//GO:0042742//GO:0009089//GO:0006813//GO:0009409//GO:0015995//GO:0006364//GO:0008209//GO:0009697//GO:0000272//GO:0030639//GO:0019872//GO:0008210//GO:0005982//GO:0008207//GO:0009117//GO:0044237//GO:0009664//GO:0009225//GO:0045226//GO:0009085//GO:0019288//GO:0009814//GO:0009058//GO:0006694	oxidation-reduction process//photosynthesis, light reaction//defense response to bacterium//lysine biosynthetic process via diaminopimelate//potassium ion transport//response to cold//chlorophyll biosynthetic process//rRNA processing//androgen metabolic process//salicylic acid biosynthetic process//polysaccharide catabolic process//polyketide biosynthetic process//streptomycin biosynthetic proces…	GO:0005507//GO:0008839//GO:0003824//GO:0000166//GO:0008831//GO:0003854//GO:0050662//GO:0016616	copper ion binding//4-hydroxy-tetrahydrodipicolinate reductase//catalytic activity//nucleotide binding//dTDP-4-dehydrorhamnose reductase activity//3-beta-hydroxy-delta5-steroid dehydrogenase activity//coenzyme binding//oxidoreductase activity, acting on the CH-OH group of donors, NAD or NADP as acceptor	GO:0009570//GO:0048046//GO:0009579	chloroplast stroma//apoplast//thylakoid	--	--
c211681_g1	366	germination-related protein [Arabidopsis thaliana] >gi|12321555|gb|AAG50831.1|AC074395_5 unknown protein, 5' partial [Arabidopsis thaliana] >gi|332641112|gb|AEE74633.1| uncharacterized protein AT3G08030 [Arabidopsis thaliana]	Arabidopsis thaliana chromosome 3, complete sequence	--	--	--	--	--	--	--	--	--	--	GO:0015995//GO:0010162//GO:0009740	chlorophyll biosynthetic process//seed dormancy process//gibberellic acid mediated signaling pathway	--	--	GO:0009507//GO:0005886//GO:0005618	chloroplast//plasma membrane//cell wall	--	--
c213215_g1	209	Ribosomal protein L37ae [Macrophomina phaseolina MS6]	--	K02921	RP-L37Ae, RPL37A	large subunit ribosomal protein L37Ae	http://www.genome.jp/dbget-bin/www_bget?ko:K02921	Q751L1	186	4.2619e-18	60S ribosomal protein L43 OS=Ashbya gossypii (strain ATCC 10895 / CBS 109.51 / FGSC 9923 / NRRL Y-1056) GN=RPL43 PE=3 SV=1	PF01780//PF02155	Ribosomal L37ae protein family//Glucocorticoid receptor	GO:0042921//GO:0007165//GO:0042254//GO:0006412//GO:0006355//GO:0043402	glucocorticoid receptor signaling pathway//signal transduction//ribosome biogenesis//translation//regulation of transcription, DNA-templated//glucocorticoid mediated signaling pathway	GO:0003677//GO:0004883//GO:0003735//GO:0005496	DNA binding//glucocorticoid receptor activity//structural constituent of ribosome//steroid binding	GO:0005622//GO:0005634//GO:0005840	intracellular//nucleus//ribosome	KOG0402	60S ribosomal protein L37
c213489_g1	449	hypothetical protein SETTUDRAFT_167729 [Setosphaeria turcica Et28A] >gi|482812438|gb|EOA89157.1| hypothetical protein SETTUDRAFT_167729 [Setosphaeria turcica Et28A]	--	K00026	MDH2	malate dehydrogenase	http://www.genome.jp/dbget-bin/www_bget?ko:K00026	Q9Y7R8	256	2.08412e-25	Malate dehydrogenase, mitochondrial OS=Schizosaccharomyces pombe (strain 972 / ATCC 24843) GN=MDH1 PE=3 SV=1	PF01113//PF01073//PF00641//PF02882//PF01118//PF00056	Dihydrodipicolinate reductase, N-terminus//3-beta hydroxysteroid dehydrogenase/isomerase family//Zn-finger in Ran binding protein and others//Tetrahydrofolate dehydrogenase/cyclohydrolase, NAD(P)-binding domain//Semialdehyde dehydrogenase, NAD binding domain//lactate/malate dehydrogenase, NAD binding domain	GO:0055114//GO:0009396//GO:0008210//GO:0009089//GO:0008207//GO:0009085//GO:0008209//GO:0046487//GO:0006694	oxidation-reduction process//folic acid-containing compound biosynthetic process//estrogen metabolic process//lysine biosynthetic process via diaminopimelate//C21-steroid hormone metabolic process//lysine biosynthetic process//androgen metabolic process//glyoxylate metabolic process//steroid biosynthetic process	GO:0008270//GO:0003854//GO:0051287//GO:0016491//GO:0004488//GO:0016620//GO:0008839//GO:0016616//GO:0003824	zinc ion binding//3-beta-hydroxy-delta5-steroid dehydrogenase activity//NAD binding//oxidoreductase activity//methylenetetrahydrofolate dehydrogenase (NADP+) activity//oxidoreductase activity, acting on the aldehyde or oxo group of donors, NAD or NADP as acceptor//4-hydroxy-tetrahydrodipicolinate reductase//oxidoreductase activity, acting on the CH-OH group of donors, NAD or NADP as acceptor//cat…	--	--	KOG1494	NAD-dependent malate dehydrogenase
c214038_g1	218	putative Isoflavone reductase [Arabidopsis thaliana] >gi|1708420|sp|P52577.1|IFRH_ARATH RecName: Full=Isoflavone reductase homolog P3 [Arabidopsis thaliana] >gi|886432|emb|CAA89859.1| isoflavonoid reductase homologue [Arabidopsis thaliana] >gi|17529218|gb|AAL38836.1| putative NADPH oxidoreductase [Arabidopsis thaliana] >gi|21436223|gb|AAM51250.1| putative NADPH oxidoreductase [Arabidopsis thalian…	Arabidopsis thaliana putative Isoflavone reductase mRNA, complete cds	K00224	E1.3.1.-	--	http://www.genome.jp/dbget-bin/www_bget?ko:K00224	P52577	366	1.71968e-42	Isoflavone reductase homolog P3 OS=Arabidopsis thaliana GN=At1g75280 PE=2 SV=1	PF04321//PF01118//PF00106//PF01370//PF02254//PF01073//PF01113	RmlD substrate binding domain//Semialdehyde dehydrogenase, NAD binding domain//short chain dehydrogenase//NAD dependent epimerase/dehydratase family//TrkA-N domain//3-beta hydroxysteroid dehydrogenase/isomerase family//Dihydrodipicolinate reductase, N-terminus	GO:0006694//GO:0006979//GO:0009225//GO:0045226//GO:0008209//GO:0009085//GO:0044237//GO:0006813//GO:0009117//GO:0046686//GO:0008210//GO:0055114//GO:0030639//GO:0019872//GO:0008207//GO:0009089//GO:0008152	steroid biosynthetic process//response to oxidative stress//nucleotide-sugar metabolic process//extracellular polysaccharide biosynthetic process//androgen metabolic process//lysine biosynthetic process//cellular metabolic process//potassium ion transport//nucleotide metabolic process//response to cadmium ion//estrogen metabolic process//oxidation-reduction process//polyketide biosynthetic proces…	GO:0000166//GO:0008831//GO:0008839//GO:0016620//GO:0003824//GO:0016616//GO:0051287//GO:0003854//GO:0050662//GO:0016491	nucleotide binding//dTDP-4-dehydrorhamnose reductase activity//4-hydroxy-tetrahydrodipicolinate reductase//oxidoreductase activity, acting on the aldehyde or oxo group of donors, NAD or NADP as acceptor//catalytic activity//oxidoreductase activity, acting on the CH-OH group of donors, NAD or NADP as acceptor//NAD binding//3-beta-hydroxy-delta5-steroid dehydrogenase activity//coenzyme binding//oxi…	GO:0005886//GO:0005737	plasma membrane//cytoplasm	--	--
c214638_g1	226	PIK3CB protein, partial [Homo sapiens]	PREDICTED: Pantholops hodgsonii phosphatidylinositol-4,5-bisphosphate 3-kinase, catalytic subunit beta (PIK3CB), mRNA	K00922	PIK3C	phosphatidylinositol-4,5-bisphosphate 3-kinase	http://www.genome.jp/dbget-bin/www_bget?ko:K00922	P42338	402	4.26373e-45	Phosphatidylinositol 4,5-bisphosphate 3-kinase catalytic subunit beta isoform OS=Homo sapiens GN=PIK3CB PE=1 SV=1	PF00454	Phosphatidylinositol 3- and 4-kinase	GO:0014065//GO:0044281//GO:0040016//GO:0007186//GO:0050852//GO:0006661//GO:0050900//GO:0000187//GO:0007156//GO:0001952//GO:0006935//GO:0006874//GO:2000369//GO:0046854//GO:0048011//GO:0070527//GO:0010508//GO:0008286	phosphatidylinositol 3-kinase signaling//small molecule metabolic process//embryonic cleavage//G-protein coupled receptor signaling pathway//T cell receptor signaling pathway//phosphatidylinositol biosynthetic process//leukocyte migration//activation of MAPK activity//homophilic cell adhesion//regulation of cell-matrix adhesion//chemotaxis//cellular calcium ion homeostasis//regulation of clathrin…	GO:0016773//GO:0046934//GO:0016303//GO:0043560//GO:0005524	phosphotransferase activity, alcohol group as acceptor//phosphatidylinositol-4,5-bisphosphate 3-kinase activity//1-phosphatidylinositol-3-kinase activity//insulin receptor substrate binding//ATP binding	GO:0031526//GO:0005942//GO:0005634	brush border membrane//phosphatidylinositol 3-kinase complex//nucleus	KOG0906	Phosphatidylinositol 3-kinase VPS34, involved in signal transduction
c214878_g1	202	unknown [Dendroctonus ponderosae] >gi|546674404|gb|ERL85791.1| hypothetical protein D910_03206 [Dendroctonus ponderosae]	--	--	--	--	--	Q960W6	146	5.69223e-11	Putative fatty acyl-CoA reductase CG8306 OS=Drosophila melanogaster GN=CG8306 PE=2 SV=1	PF01073	3-beta hydroxysteroid dehydrogenase/isomerase family	GO:0008207//GO:0008209//GO:0006694//GO:0008210//GO:0055114	C21-steroid hormone metabolic process//androgen metabolic process//steroid biosynthetic process//estrogen metabolic process//oxidation-reduction process	GO:0016616//GO:0003854	oxidoreductase activity, acting on the CH-OH group of donors, NAD or NADP as acceptor//3-beta-hydroxy-delta5-steroid dehydrogenase activity	--	--	KOG1221	Acyl-CoA reductase
c215348_g1	218	--	--	--	--	--	--	--	--	--	--	PF04923//PF05039	Ninjurin//Agouti protein	GO:0042246//GO:0009755//GO:0007155	tissue regeneration//hormone-mediated signaling pathway//cell adhesion	--	--	GO:0016021//GO:0005576	integral component of membrane//extracellular region	--	--
c215467_g1	214	hypothetical protein DOTSEDRAFT_67472 [Dothistroma septosporum NZE10]	--	--	--	--	--	--	--	--	--	PF05039	Agouti protein	GO:0009755	hormone-mediated signaling pathway	--	--	GO:0005576	extracellular region	--	--
c215527_g1	235	UDP-glucuronic acid decarboxylase Uxs1p [Trichosporon asahii var. asahii CBS 2479] >gi|406695044|gb|EKC98359.1| UDP-glucuronic acid decarboxylase Uxs1p [Trichosporon asahii var. asahii CBS 8904]	PREDICTED: Ceratitis capitata UDP-glucuronic acid decarboxylase 1-like (LOC101454267), transcript variant X2, mRNA	K08678	UXS1	UDP-glucuronate decarboxylase	http://www.genome.jp/dbget-bin/www_bget?ko:K08678	Q8NBZ7	145	1.07203e-10	UDP-glucuronic acid decarboxylase 1 OS=Homo sapiens GN=UXS1 PE=1 SV=1	PF01370//PF05697//PF01073	NAD dependent epimerase/dehydratase family//Bacterial trigger factor protein (TF)//3-beta hydroxysteroid dehydrogenase/isomerase family	GO:0006694//GO:0015031//GO:0044237//GO:0008209//GO:0008207//GO:0006457//GO:0055114//GO:0008210	steroid biosynthetic process//protein transport//cellular metabolic process//androgen metabolic process//C21-steroid hormone metabolic process//protein folding//oxidation-reduction process//estrogen metabolic process	GO:0050662//GO:0003854//GO:0016616//GO:0003824	coenzyme binding//3-beta-hydroxy-delta5-steroid dehydrogenase activity//oxidoreductase activity, acting on the CH-OH group of donors, NAD or NADP as acceptor//catalytic activity	--	--	KOG1429	dTDP-glucose 4-6-dehydratase/UDP-glucuronic acid decarboxylase
c215866_g1	226	dTDP-D-glucose 4,6-dehydratase [Pyrenophora tritici-repentis Pt-1C-BFP] >gi|187985141|gb|EDU50629.1| dTDP-D-glucose 4,6-dehydratase [Pyrenophora tritici-repentis Pt-1C-BFP]	--	K12450	RHM	UDP-glucose 4,6-dehydratase	http://www.genome.jp/dbget-bin/www_bget?ko:K12450	Q9LPG6	256	1.4539e-25	Probable rhamnose biosynthetic enzyme 2 OS=Arabidopsis thaliana GN=RHM2 PE=1 SV=1	PF04321//PF03709//PF01370//PF02719//PF01073	RmlD substrate binding domain//Orn/Lys/Arg decarboxylase, N-terminal domain//NAD dependent epimerase/dehydratase family//Polysaccharide biosynthesis protein//3-beta hydroxysteroid dehydrogenase/isomerase family	GO:0009117//GO:0044237//GO:0008207//GO:0019872//GO:0055114//GO:0030639//GO:0008210//GO:0006694//GO:0009058//GO:0008209//GO:0045226//GO:0009225	nucleotide metabolic process//cellular metabolic process//C21-steroid hormone metabolic process//streptomycin biosynthetic process//oxidation-reduction process//polyketide biosynthetic process//estrogen metabolic process//steroid biosynthetic process//biosynthetic process//androgen metabolic process//extracellular polysaccharide biosynthetic process//nucleotide-sugar metabolic process	GO:0016491//GO:0050662//GO:0003854//GO:0008460//GO:0008831//GO:0000166//GO:0016616//GO:0003824//GO:0016831	oxidoreductase activity//coenzyme binding//3-beta-hydroxy-delta5-steroid dehydrogenase activity//dTDP-glucose 4,6-dehydratase activity//dTDP-4-dehydrorhamnose reductase activity//nucleotide binding//oxidoreductase activity, acting on the CH-OH group of donors, NAD or NADP as acceptor//catalytic activity//carboxy-lyase activity	--	--	KOG0747	Putative NAD+-dependent epimerases
c215923_g1	1318	PREDICTED: malate dehydrogenase, mitochondrial [Tribolium castaneum] >gi|270008524|gb|EFA04972.1| hypothetical protein TcasGA2_TC015050 [Tribolium castaneum]	Phytophthora infestans T30-4 malate dehydrogenase, mitochondrial precursor (PITG_13614) mRNA, complete cds	K00026	MDH2	malate dehydrogenase	http://www.genome.jp/dbget-bin/www_bget?ko:K00026	Q5NVR2	1105	2.81916e-147	Malate dehydrogenase, mitochondrial OS=Pongo abelii GN=MDH2 PE=2 SV=1	PF01113//PF01073//PF02866//PF01118//PF02882//PF01370//PF00056	Dihydrodipicolinate reductase, N-terminus//3-beta hydroxysteroid dehydrogenase/isomerase family//lactate/malate dehydrogenase, alpha/beta C-terminal domain//Semialdehyde dehydrogenase, NAD binding domain//Tetrahydrofolate dehydrogenase/cyclohydrolase, NAD(P)-binding domain//NAD dependent epimerase/dehydratase family//lactate/malate dehydrogenase, NAD binding domain	GO:0009089//GO:0008207//GO:0008210//GO:0009396//GO:0055114//GO:0006090//GO:0044237//GO:0008209//GO:0046487//GO:0009085//GO:0019643//GO:0006694//GO:0006108//GO:0044262	lysine biosynthetic process via diaminopimelate//C21-steroid hormone metabolic process//estrogen metabolic process//folic acid-containing compound biosynthetic process//oxidation-reduction process//pyruvate metabolic process//cellular metabolic process//androgen metabolic process//glyoxylate metabolic process//lysine biosynthetic process//reductive tricarboxylic acid cycle//steroid biosynthetic p…	GO:0050662//GO:0016491//GO:0051287//GO:0003854//GO:0003824//GO:0016616//GO:0008839//GO:0030060//GO:0004488//GO:0016620//GO:0000166	coenzyme binding//oxidoreductase activity//NAD binding//3-beta-hydroxy-delta5-steroid dehydrogenase activity//catalytic activity//oxidoreductase activity, acting on the CH-OH group of donors, NAD or NADP as acceptor//4-hydroxy-tetrahydrodipicolinate reductase//L-malate dehydrogenase activity//methylenetetrahydrofolate dehydrogenase (NADP+) activity//oxidoreductase activity, acting on the aldehyde…	--	--	KOG1494	NAD-dependent malate dehydrogenase
c216246_g1	609	hypothetical protein DOTSEDRAFT_68314 [Dothistroma septosporum NZE10]	--	K11147	DHRS4	dehydrogenase/reductase SDR family member 4	http://www.genome.jp/dbget-bin/www_bget?ko:K11147	P94681	351	8.97547e-39	4-formylbenzenesulfonate dehydrogenase TsaC1/TsaC2 OS=Comamonas testosteroni GN=tsaC1 PE=1 SV=1	PF02254//PF02737//PF01073//PF00106//PF03123//PF01370	TrkA-N domain//3-hydroxyacyl-CoA dehydrogenase, NAD binding domain//3-beta hydroxysteroid dehydrogenase/isomerase family//short chain dehydrogenase//CAT RNA binding domain//NAD dependent epimerase/dehydratase family	GO:0008210//GO:0006552//GO:0055114//GO:0008207//GO:0008152//GO:0006813//GO:0044237//GO:0006554//GO:0006568//GO:0008209//GO:0006550//GO:0018874//GO:0006633//GO:0006574//GO:0006631//GO:0006694	estrogen metabolic process//leucine catabolic process//oxidation-reduction process//C21-steroid hormone metabolic process//metabolic process//potassium ion transport//cellular metabolic process//lysine catabolic process//tryptophan metabolic process//androgen metabolic process//isoleucine catabolic process//benzoate metabolic process//fatty acid biosynthetic process//valine catabolic process//fat…	GO:0003857//GO:0003723//GO:0003854//GO:0050662//GO:0016491//GO:0003824//GO:0016616	3-hydroxyacyl-CoA dehydrogenase activity//RNA binding//3-beta-hydroxy-delta5-steroid dehydrogenase activity//coenzyme binding//oxidoreductase activity//catalytic activity//oxidoreductase activity, acting on the CH-OH group of donors, NAD or NADP as acceptor	--	--	KOG0725	Reductases with broad range of substrate specificities
c217160_g1	278	Short-chain dehydrogenase/reductase SDR [Macrophomina phaseolina MS6]	--	--	--	--	--	Q48436	123	5.91721e-08	Diacetyl reductase [(S)-acetoin forming] OS=Klebsiella pneumoniae GN=budC PE=1 SV=2	PF01073//PF00106	3-beta hydroxysteroid dehydrogenase/isomerase family//short chain dehydrogenase	GO:0055114//GO:0008210//GO:0008152//GO:0008207//GO:0008209//GO:0006694	oxidation-reduction process//estrogen metabolic process//metabolic process//C21-steroid hormone metabolic process//androgen metabolic process//steroid biosynthetic process	GO:0016616//GO:0003854//GO:0016491	oxidoreductase activity, acting on the CH-OH group of donors, NAD or NADP as acceptor//3-beta-hydroxy-delta5-steroid dehydrogenase activity//oxidoreductase activity	--	--	KOG1201	Hydroxysteroid 17-beta dehydrogenase 11
c218122_g1	500	hypothetical protein MELLADRAFT_54654 [Melampsora larici-populina 98AG31] >gi|328862840|gb|EGG11940.1| hypothetical protein MELLADRAFT_54654 [Melampsora larici-populina 98AG31]	--	K02219	CKS1	cyclin-dependent kinase regulatory subunit CKS1	http://www.genome.jp/dbget-bin/www_bget?ko:K02219	P08463	204	3.84117e-19	Cyclin-dependent kinases regulatory subunit OS=Schizosaccharomyces pombe (strain 972 / ATCC 24843) GN=suc1 PE=1 SV=3	PF02159//PF01111	Oestrogen receptor//Cyclin-dependent kinase regulatory subunit	GO:0043401//GO:0007165//GO:0045859//GO:0006355//GO:0007049	steroid hormone mediated signaling pathway//signal transduction//regulation of protein kinase activity//regulation of transcription, DNA-templated//cell cycle	GO:0030284//GO:0003677//GO:0016538//GO:0005496	estrogen receptor activity//DNA binding//cyclin-dependent protein serine/threonine kinase regulator activity//steroid binding	GO:0005634	nucleus	KOG3484	Cyclin-dependent protein kinase CDC28, regulatory subunit CKS1, and related proteins
c218233_g1	390	AT5g09660/F17I14_150 [Arabidopsis thaliana]	Arabidopsis thaliana peroxisomal NAD-malate dehydrogenase 2 mRNA, complete cds	K00026	MDH2	malate dehydrogenase	http://www.genome.jp/dbget-bin/www_bget?ko:K00026	Q9ZP05	639	9.67964e-82	Malate dehydrogenase, glyoxysomal OS=Arabidopsis thaliana GN=At5g09660 PE=2 SV=1	PF00056//PF01118//PF01073//PF01113	lactate/malate dehydrogenase, NAD binding domain//Semialdehyde dehydrogenase, NAD binding domain//3-beta hydroxysteroid dehydrogenase/isomerase family//Dihydrodipicolinate reductase, N-terminus	GO:0006694//GO:0008210//GO:0055114//GO:0009089//GO:0008209//GO:0008207//GO:0009085	steroid biosynthetic process//estrogen metabolic process//oxidation-reduction process//lysine biosynthetic process via diaminopimelate//androgen metabolic process//C21-steroid hormone metabolic process//lysine biosynthetic process	GO:0051287//GO:0003854//GO:0016491//GO:0008839//GO:0016620//GO:0016616	NAD binding//3-beta-hydroxy-delta5-steroid dehydrogenase activity//oxidoreductase activity//4-hydroxy-tetrahydrodipicolinate reductase//oxidoreductase activity, acting on the aldehyde or oxo group of donors, NAD or NADP as acceptor//oxidoreductase activity, acting on the CH-OH group of donors, NAD or NADP as acceptor	--	--	KOG1494	NAD-dependent malate dehydrogenase
c218402_g1	243	NAC family transcriptional activator [Arabidopsis thaliana] >gi|51316421|sp|Q84K00.2|NAC78_ARATH RecName: Full=NAC domain-containing protein 78; Short=ANAC078 [Arabidopsis thaliana] >gi|7406445|emb|CAB85547.1| putative protein [Arabidopsis thaliana] >gi|20466286|gb|AAM20460.1| putative protein [Arabidopsis thaliana] >gi|22136362|gb|AAM91259.1| putative protein [Arabidopsis thaliana] >gi|332003356…	Arabidopsis thaliana NAC family transcriptional activator mRNA, complete cds	--	--	--	--	Q84K00	343	6.52692e-38	NAC domain-containing protein 78 OS=Arabidopsis thaliana GN=NAC078 PE=2 SV=2	--	--	GO:0009414//GO:0042538//GO:0045893//GO:0010150//GO:0009743//GO:0009873//GO:0009733//GO:0009962//GO:0000303//GO:0009738//GO:0009753//GO:0009644	response to water deprivation//hyperosmotic salinity response//positive regulation of transcription, DNA-templated//leaf senescence//response to carbohydrate//ethylene-activated signaling pathway//response to auxin//regulation of flavonoid biosynthetic process//response to superoxide//abscisic acid-activated signaling pathway//response to jasmonic acid//response to high light intensity	GO:0042803//GO:0003677//GO:0003700//GO:0046982	protein homodimerization activity//DNA binding//sequence-specific DNA binding transcription factor activity//protein heterodimerization activity	GO:0005737//GO:0005634//GO:0005667	cytoplasm//nucleus//transcription factor complex	--	--
c218857_g1	245	hypothetical protein AUEXF2481DRAFT_73628 [Aureobasidium subglaciale EXF-2481]	--	--	--	--	--	--	--	--	--	PF01370//PF00106//PF01073//PF02719	NAD dependent epimerase/dehydratase family//short chain dehydrogenase//3-beta hydroxysteroid dehydrogenase/isomerase family//Polysaccharide biosynthesis protein	GO:0008210//GO:0055114//GO:0008209//GO:0008207//GO:0008152//GO:0009058//GO:0044237//GO:0006694	estrogen metabolic process//oxidation-reduction process//androgen metabolic process//C21-steroid hormone metabolic process//metabolic process//biosynthetic process//cellular metabolic process//steroid biosynthetic process	GO:0003824//GO:0016616//GO:0003854//GO:0016491//GO:0050662	catalytic activity//oxidoreductase activity, acting on the CH-OH group of donors, NAD or NADP as acceptor//3-beta-hydroxy-delta5-steroid dehydrogenase activity//oxidoreductase activity//coenzyme binding	--	--	KOG1430	C-3 sterol dehydrogenase/3-beta-hydroxysteroid dehydrogenase and related dehydrogenases
c219935_g1	239	hypothetical protein DOTSEDRAFT_74095 [Dothistroma septosporum NZE10]	--	--	--	--	--	Q9UUN9	147	4.55374e-11	Aldehyde reductase 2 OS=Sporobolomyces salmonicolor PE=1 SV=3	PF00106//PF01370//PF01073	short chain dehydrogenase//NAD dependent epimerase/dehydratase family//3-beta hydroxysteroid dehydrogenase/isomerase family	GO:0008152//GO:0008209//GO:0008207//GO:0055114//GO:0008210//GO:0006694//GO:0044237	metabolic process//androgen metabolic process//C21-steroid hormone metabolic process//oxidation-reduction process//estrogen metabolic process//steroid biosynthetic process//cellular metabolic process	GO:0016616//GO:0003824//GO:0016491//GO:0050662//GO:0003854	oxidoreductase activity, acting on the CH-OH group of donors, NAD or NADP as acceptor//catalytic activity//oxidoreductase activity//coenzyme binding//3-beta-hydroxy-delta5-steroid dehydrogenase activity	--	--	KOG1502	Flavonol reductase/cinnamoyl-CoA reductase
c220254_g1	239	Chain A, Crystal Structure Of Human 17-beta-hydroxysteroid Dehydrogenase Type 4 In Complex With Nad >gi|66361419|pdb|1ZBQ|B Chain B, Crystal Structure Of Human 17-beta-hydroxysteroid Dehydrogenase Type 4 In Complex With Nad >gi|66361420|pdb|1ZBQ|C Chain C, Crystal Structure Of Human 17-beta-hydroxysteroid Dehydrogenase Type 4 In Complex With Nad >gi|66361421|pdb|1ZBQ|D Chain D, Crystal Structure …	--	K12405	HSD17B4	3-hydroxyacyl-CoA dehydrogenase / 3a,7a,12a-trihydroxy-5b-cholest-24-enoyl-CoA hydratase	http://www.genome.jp/dbget-bin/www_bget?ko:K12405	P51659	242	1.55341e-23	Peroxisomal multifunctional enzyme type 2 OS=Homo sapiens GN=HSD17B4 PE=1 SV=3	--	--	GO:0036112//GO:0006554//GO:0036109//GO:0006568//GO:0008210//GO:0033540//GO:0006552//GO:0007165//GO:0018874//GO:0006633//GO:0006574//GO:0006631//GO:0036111//GO:0006699//GO:0008209//GO:0006550	medium-chain fatty-acyl-CoA metabolic process//lysine catabolic process//alpha-linolenic acid metabolic process//tryptophan metabolic process//estrogen metabolic process//fatty acid beta-oxidation using acyl-CoA oxidase//leucine catabolic process//signal transduction//benzoate metabolic process//fatty acid biosynthetic process//valine catabolic process//fatty acid metabolic process//very long-cha…	GO:0044594//GO:0042803//GO:0016508//GO:0003857//GO:0005102//GO:0036094//GO:0033989//GO:0097159	17-beta-hydroxysteroid dehydrogenase (NAD+) activity//protein homodimerization activity//long-chain-enoyl-CoA hydratase activity//3-hydroxyacyl-CoA dehydrogenase activity//receptor binding//small molecule binding//3alpha,7alpha,12alpha-trihydroxy-5beta-cholest-24-enoyl-CoA hydratase activity//organic cyclic compound binding	GO:0005778//GO:0005782	peroxisomal membrane//peroxisomal matrix	--	--
c220993_g1	278	unknown [Homo sapiens]	--	K18050	PRKCE	novel protein kinase C epsilon type	http://www.genome.jp/dbget-bin/www_bget?ko:K18050	P13678	326	5.05216e-35	Protein kinase C OS=Drosophila melanogaster GN=Pkc98E PE=2 SV=1	PF07714//PF00069	Protein tyrosine kinase//Protein kinase domain	GO:0061178//GO:0009069//GO:0030838//GO:0050730//GO:0071361//GO:0035669//GO:0048011//GO:0032230//GO:0043278//GO:0016310//GO:0051209//GO:0030168//GO:0071456//GO:0010763//GO:0050996//GO:0002281//GO:0010634//GO:0032024//GO:0043123//GO:0008543//GO:0031663//GO:0007165//GO:0010811//GO:0006468//GO:0035641//GO:2001031//GO:0070257//GO:0007202//GO:0007173//GO:0043410//GO:0090303	regulation of insulin secretion involved in cellular response to glucose stimulus//serine family amino acid metabolic process//positive regulation of actin filament polymerization//regulation of peptidyl-tyrosine phosphorylation//cellular response to ethanol//TRAM-dependent toll-like receptor 4 signaling pathway//neurotrophin TRK receptor signaling pathway//positive regulation of synaptic transmi…	GO:0035276//GO:0030546//GO:0005524//GO:0071889//GO:0004699//GO:0019901//GO:0004871//GO:0017124//GO:0004672//GO:0003785//GO:0008047//GO:0046872	ethanol binding//receptor activator activity//ATP binding//14-3-3 protein binding//calcium-independent protein kinase C activity//protein kinase binding//signal transducer activity//SH3 domain binding//protein kinase activity//actin monomer binding//enzyme activator activity//metal ion binding	GO:0005856//GO:0005739//GO:0005829//GO:0048471//GO:0000139//GO:0005634//GO:0005886//GO:0005783	cytoskeleton//mitochondrion//cytosol//perinuclear region of cytoplasm//Golgi membrane//nucleus//plasma membrane//endoplasmic reticulum	KOG0694	Serine/threonine protein kinase
c221234_g1	239	homeobox-leucine zipper protein ATHB-6 [Arabidopsis thaliana] >gi|1168547|sp|P46668.1|ATHB6_ARATH RecName: Full=Homeobox-leucine zipper protein ATHB-6; AltName: Full=HD-ZIP protein ATHB-6; AltName: Full=Homeodomain transcription factor ATHB-6 [Arabidopsis thaliana] >gi|499162|emb|CAA47427.1| Athb-6 [Arabidopsis thaliana] >gi|16974587|gb|AAL31198.1| At2g22430/F14M13.17 [Arabidopsis thaliana] >gi|1…	Arabidopsis thaliana chromosome 2, complete sequence	K09338	HD-ZIP	homeobox-leucine zipper protein	http://www.genome.jp/dbget-bin/www_bget?ko:K09338	P46668	321	8.61499e-36	Homeobox-leucine zipper protein ATHB-6 OS=Arabidopsis thaliana GN=ATHB-6 PE=1 SV=1	--	--	GO:0045893//GO:0009269//GO:0042744//GO:0009788//GO:0009409//GO:0009651	positive regulation of transcription, DNA-templated//response to desiccation//hydrogen peroxide catabolic process//negative regulation of abscisic acid-activated signaling pathway//response to cold//response to salt stress	GO:0005515//GO:0000976//GO:0003700	protein binding//transcription regulatory region sequence-specific DNA binding//sequence-specific DNA binding transcription factor activity	GO:0005667//GO:0005634	transcription factor complex//nucleus	--	--
c22144_g1	663	auxin-induced protein ali50 [Glycine max] >gi|238058427|gb|ACR39367.1| Aux/IAA protein [Glycine max]	PREDICTED: Glycine max auxin-responsive protein IAA14-like (LOC100810762), mRNA	K14484	IAA	auxin-responsive protein IAA	http://www.genome.jp/dbget-bin/www_bget?ko:K14484	Q38825	569	4.18348e-71	Auxin-responsive protein IAA7 OS=Arabidopsis thaliana GN=IAA7 PE=1 SV=1	PF02309	AUX/IAA family	GO:0009734//GO:0006355	auxin-activated signaling pathway//regulation of transcription, DNA-templated	GO:0046983	protein dimerization activity	GO:0005634	nucleus	--	--
c221994_g1	231	auxin efflux carrier family protein [Arabidopsis thaliana] >gi|12323438|gb|AAG51701.1|AC016972_20 hypothetical protein; 37307-38680 [Arabidopsis thaliana] >gi|15028381|gb|AAK76667.1| unknown protein [Arabidopsis thaliana] >gi|19310751|gb|AAL85106.1| unknown protein [Arabidopsis thaliana] >gi|332197039|gb|AEE35160.1| auxin efflux carrier family protein [Arabidopsis thaliana]	Arabidopsis thaliana chromosome 1, complete sequence	--	--	--	--	--	--	--	--	PF03547	Membrane transport protein	GO:0009926//GO:0055085//GO:0006812	auxin polar transport//transmembrane transport//cation transport	GO:0009672	auxin:proton symporter activity	GO:0016021	integral component of membrane	--	--
c222613_g1	225	hypothetical protein V492_01193 [Pseudogymnoascus pannorum VKM F-4246]	--	--	--	--	--	--	--	--	--	PF01073//PF04321//PF01370//PF08517	3-beta hydroxysteroid dehydrogenase/isomerase family//RmlD substrate binding domain//NAD dependent epimerase/dehydratase family//Ataxin-1 and HBP1 module (AXH)	GO:0044237//GO:0009117//GO:0008207//GO:0008210//GO:0055114//GO:0030639//GO:0019872//GO:0006694//GO:0008209//GO:0045226//GO:0009225	cellular metabolic process//nucleotide metabolic process//C21-steroid hormone metabolic process//estrogen metabolic process//oxidation-reduction process//polyketide biosynthetic process//streptomycin biosynthetic process//steroid biosynthetic process//androgen metabolic process//extracellular polysaccharide biosynthetic process//nucleotide-sugar metabolic process	GO:0050662//GO:0003854//GO:0005515//GO:0003723//GO:0008831//GO:0003824//GO:0016616	coenzyme binding//3-beta-hydroxy-delta5-steroid dehydrogenase activity//protein binding//RNA binding//dTDP-4-dehydrorhamnose reductase activity//catalytic activity//oxidoreductase activity, acting on the CH-OH group of donors, NAD or NADP as acceptor	--	--	--	--
c222685_g1	256	--	--	--	--	--	--	--	--	--	--	PF05438	Thyrotropin-releasing hormone (TRH)	GO:0009755//GO:0007218	hormone-mediated signaling pathway//neuropeptide signaling pathway	GO:0005184	neuropeptide hormone activity	GO:0005576	extracellular region	--	--
c222768_g1	253	glutathione S-transferase PHI 9 [Arabidopsis thaliana] >gi|330253355|gb|AEC08449.1| glutathione S-transferase PHI 9 [Arabidopsis thaliana]	Arabidopsis thaliana AT2G30860 mRNA, complete cds, clone: RAFL17-16-O22	K00799	GST, gst	glutathione S-transferase	http://www.genome.jp/dbget-bin/www_bget?ko:K00799	O80852	389	1.04404e-46	Glutathione S-transferase F9 OS=Arabidopsis thaliana GN=GSTF9 PE=1 SV=1	PF13417//PF02798//PF13409//PF00462	Glutathione S-transferase, N-terminal domain//Glutathione S-transferase, N-terminal domain//Glutathione S-transferase, N-terminal domain//Glutaredoxin	GO:0010043//GO:0009684//GO:0042742//GO:0009627//GO:0006546//GO:0006118//GO:0046686//GO:0009407//GO:0006970//GO:0031347//GO:0045454//GO:0006803//GO:0006749//GO:0006804//GO:0006569//GO:0006979	response to zinc ion//indoleacetic acid biosynthetic process//defense response to bacterium//systemic acquired resistance//glycine catabolic process//electron transport//response to cadmium ion//toxin catabolic process//response to osmotic stress//regulation of defense response//cell redox homeostasis//glutathione conjugation reaction//glutathione metabolic process//peroxidase reaction//tryptopha…	GO:0005515//GO:0015035//GO:0005507//GO:0043295//GO:0009055//GO:0004364//GO:0004602	protein binding//protein disulfide oxidoreductase activity//copper ion binding//glutathione binding//electron carrier activity//glutathione transferase activity//glutathione peroxidase activity	GO:0009579//GO:0005829//GO:0009570//GO:0005886//GO:0048046//GO:0009506//GO:0005773	thylakoid//cytosol//chloroplast stroma//plasma membrane//apoplast//plasmodesma//vacuole	KOG0867	Glutathione S-transferase
c224982_g1	283	hypothetical protein BAUCODRAFT_88833 [Baudoinia compniacensis UAMH 10762] >gi|449300116|gb|EMC96128.1| hypothetical protein BAUCODRAFT_88833 [Baudoinia compniacensis UAMH 10762]	--	--	--	--	--	--	--	--	--	PF00106//PF04321//PF01370//PF01073	short chain dehydrogenase//RmlD substrate binding domain//NAD dependent epimerase/dehydratase family//3-beta hydroxysteroid dehydrogenase/isomerase family	GO:0006694//GO:0008209//GO:0045226//GO:0009225//GO:0044237//GO:0009117//GO:0008207//GO:0008152//GO:0008210//GO:0019872//GO:0030639//GO:0055114	steroid biosynthetic process//androgen metabolic process//extracellular polysaccharide biosynthetic process//nucleotide-sugar metabolic process//cellular metabolic process//nucleotide metabolic process//C21-steroid hormone metabolic process//metabolic process//estrogen metabolic process//streptomycin biosynthetic process//polyketide biosynthetic process//oxidation-reduction process	GO:0008831//GO:0003824//GO:0016616//GO:0016491//GO:0050662//GO:0003854	dTDP-4-dehydrorhamnose reductase activity//catalytic activity//oxidoreductase activity, acting on the CH-OH group of donors, NAD or NADP as acceptor//oxidoreductase activity//coenzyme binding//3-beta-hydroxy-delta5-steroid dehydrogenase activity	--	--	--	--
c225525_g1	213	--	--	--	--	--	--	--	--	--	--	PF02159	Oestrogen receptor	GO:0007165//GO:0006355//GO:0043401	signal transduction//regulation of transcription, DNA-templated//steroid hormone mediated signaling pathway	GO:0003677//GO:0005496//GO:0030284	DNA binding//steroid binding//estrogen receptor activity	GO:0005634	nucleus	--	--
c225968_g1	201	Delta(12) fatty acid desaturase [Gaeumannomyces graminis var. tritici R3-111a-1] >gi|402075707|gb|EJT71130.1| Delta(12) fatty acid desaturase [Gaeumannomyces graminis var. tritici R3-111a-1]	--	--	--	--	--	--	--	--	--	PF05438	Thyrotropin-releasing hormone (TRH)	GO:0007218//GO:0009755	neuropeptide signaling pathway//hormone-mediated signaling pathway	GO:0005184	neuropeptide hormone activity	GO:0005576	extracellular region	--	--
[truncated: 109 more rows]
