# Supplementary material for: De novo assembly and transcriptome characterization of spruce dwarf mistletoe Arceuthobium sichuanense uncovers gene expression profiling associated with plant development
Source: BMC Genomics. 2016 Oct 1;17:771. doi: 10.1186/s12864-016-3127-y (PMC5045590; doi:10.1186/s12864-016-3127-y)
Supplement: Additional file 11: — Table S8. Differential expression of gene involved in carbohydrate metabolism and energy (XLS 1023 kb) [file 12864_2016_3127_MOESM11_ESM.xls]

## Sheet: carbohydrate.select.Differentia
Suppl. Table 8. Differential expression of gene involved in carbohydrate metabolism and energy
Gene_id	Gene Length	NR Description	KO Description	PFAM description	BP Description	MF Description	CC Description	KOG Description
c100300_g1	2364	PREDICTED: probable mediator of RNA polymerase II transcription subunit 37e [Glycine max]	heat shock 70kDa protein 1/8	Hydantoinase/oxoprolinase//FGGY family of carbohydrate kinases, C-terminal domain//MreB/Mbl protein	carbohydrate metabolic process//cell morphogenesis	phosphotransferase activity, alcohol group as acceptor//hydrolase activity	--	Molecular chaperones HSP70/HSC70, HSP70 superfamily
c100653_g1	1489	--	--	CbiX//Polysaccharide deacetylase	carbohydrate metabolic process//nitrogen compound metabolic process//cobalamin biosynthetic process	lyase activity//hydrolase activity, acting on carbon-nitrogen (but not peptide) bonds//metal ion binding	--	--
c100711_g1	387	hypothetical protein M437DRAFT_55064 [Aureobasidium melanogenum CBS 110374]	--	Glycosyl hydrolase family 45	starch metabolic process//sucrose metabolic process//carbohydrate metabolic process	cellulase activity	--	--
c100711_g2	599	putative glycoside hydrolase family 45 protein [Neofusicoccum parvum UCRNP2] >gi|485922978|gb|EOD48274.1| putative glycoside hydrolase family 45 protein [Neofusicoccum parvum UCRNP2]	--	Glycosyl hydrolase family 45	carbohydrate metabolic process//sucrose metabolic process//starch metabolic process	cellulase activity	--	--
c100751_g1	286	hypothetical protein PFICI_11881 [Pestalotiopsis fici W106-1] >gi|573056604|gb|ETS76494.1| hypothetical protein PFICI_11881 [Pestalotiopsis fici W106-1]	--	Glycosyl hydrolases family 18//Chitin recognition protein	carbohydrate metabolic process	hydrolase activity, hydrolyzing O-glycosyl compounds//chitin binding	--	--
c100751_g2	224	class V chitinase [Trichophyton rubrum CBS 118892] >gi|326463968|gb|EGD89421.1| hypothetical protein TERG_05663 [Trichophyton rubrum CBS 118892] >gi|607879485|gb|EZF24437.1| hypothetical protein H100_03047 [Trichophyton rubrum MR850] >gi|607906215|gb|EZF43473.1| hypothetical protein H102_03040 [Trichophyton rubrum CBS 100081] >gi|607918305|gb|EZF54116.1| hypothetical protein H103_03055 [Trichophy…	chitinase	Glycosyl hydrolase family 85//Glycosyl hydrolases family 18	carbohydrate metabolic process//cell wall macromolecule catabolic process//chitin catabolic process	chitin binding//cation binding//mannosyl-glycoprotein endo-beta-N-acetylglucosaminidase activity//chitinase activity//hydrolase activity, hydrolyzing O-glycosyl compounds	cytoplasm	Chitinase
c10077_g1	314	hypothetical protein E5Q_00520 [Mixia osmundae IAM 14324]	small subunit ribosomal protein S19e	Beta-galactosidase trimerisation domain//Ribosomal protein S19e	ribosome biogenesis//galactose metabolic process//glycerolipid metabolic process//glycosaminoglycan catabolic process//carbohydrate metabolic process//glycosphingolipid metabolic process//translation	beta-galactosidase activity//structural constituent of ribosome	beta-galactosidase complex//intracellular//ribosome	40S ribosomal protein S19
c100794_g2	390	family 5 glycoside hydrolase [Melampsora larici-populina 98AG31] >gi|328862738|gb|EGG11838.1| family 5 glycoside hydrolase [Melampsora larici-populina 98AG31]	glucan 1,3-beta-glucosidase	--	carbohydrate metabolic process	hydrolase activity, hydrolyzing O-glycosyl compounds//cation binding	--	--
c100877_g1	442	hypothetical protein L969DRAFT_20424 [Mixia osmundae IAM 14324]	fructose-bisphosphate aldolase, class II	Fructose-bisphosphate aldolase class-II	carbohydrate metabolic process	aldehyde-lyase activity//zinc ion binding	--	--
c100958_g1	258	PREDICTED: LOW QUALITY PROTEIN: beta-glucosidase 11-like, partial [Malus domestica]	beta-glucosidase	Kelch motif//Glycosyl hydrolase family 1	carbohydrate metabolic process	hydrolase activity, hydrolyzing O-glycosyl compounds//protein binding	--	--
c101072_g1	239	carbohydrate-binding module family 48 protein [Pseudocercospora fijiensis CIRAD86] >gi|452982085|gb|EME81844.1| carbohydrate-binding module family 48 protein [Pseudocercospora fijiensis CIRAD86]	5'-AMP-activated protein kinase, regulatory beta subunit	5'-AMP-activated protein kinase beta subunit, interation domain	--	protein binding	--	Protein involved in Snf1 protein kinase complex assembly
c101091_g1	220	hypothetical protein SNOG_10323 [Phaeosphaeria nodorum SN15] >gi|111061538|gb|EAT82658.1| hypothetical protein SNOG_10323 [Phaeosphaeria nodorum SN15]	--	EF hand//EF-hand domain pair//EF hand//EF-hand domain//Dockerin type I repeat	carbohydrate metabolic process	hydrolase activity, hydrolyzing O-glycosyl compounds//calcium ion binding	--	--
c101140_g1	2580	hypothetical protein PRUPE_ppa002815mg [Prunus persica] >gi|462406617|gb|EMJ12081.1| hypothetical protein PRUPE_ppa002815mg [Prunus persica]	--	Glycosyl hydrolase family 53	carbohydrate metabolic process	glucosidase activity	--	--
c101244_g1	274	hypothetical protein DOTSEDRAFT_73730 [Dothistroma septosporum NZE10]	--	--	--	--	--	Ribulose kinase and related carbohydrate kinases
c10128_g1	280	endo-polygalacturonase I [Achaetomium sp. Xz-8]	--	Glycosyl hydrolases family 28	sucrose metabolic process//starch metabolic process//carbohydrate metabolic process	polygalacturonase activity	--	--
c101446_g1	443	--	--	Fungal cellulose binding domain	carbohydrate metabolic process	hydrolase activity, hydrolyzing O-glycosyl compounds//cellulose binding	extracellular region	--
c101450_g1	334	glycoside hydrolase family 13 carbohydrate-binding module family 48 protein [Pseudocercospora fijiensis CIRAD86] >gi|452985943|gb|EME85699.1| glycoside hydrolase family 13 carbohydrate-binding module family 48 protein [Pseudocercospora fijiensis CIRAD86]	1,4-alpha-glucan branching enzyme	DpnII restriction endonuclease//Alpha amylase, C-terminal all-beta domain	carbohydrate metabolic process//DNA catabolic process//DNA restriction-modification system	cation binding//catalytic activity//Type II site-specific deoxyribonuclease activity//DNA binding	Type II site-specific deoxyribonuclease complex	--
c101523_g1	448	hypothetical protein BAUCODRAFT_29552 [Baudoinia compniacensis UAMH 10762] >gi|449305141|gb|EMD01148.1| hypothetical protein BAUCODRAFT_29552 [Baudoinia compniacensis UAMH 10762]	--	D-xylulose 5-phosphate/D-fructose 6-phosphate phosphoketolase//XFP C-terminal domain	carbohydrate metabolic process	aldehyde-lyase activity	--	--
c101523_g2	833	hypothetical protein DOTSEDRAFT_70389 [Dothistroma septosporum NZE10]	--	XFP C-terminal domain//D-xylulose 5-phosphate/D-fructose 6-phosphate phosphoketolase	carbohydrate metabolic process	aldehyde-lyase activity	--	--
c101840_g1	881	hypothetical protein COCMIDRAFT_37554 [Bipolaris oryzae ATCC 44560] >gi|576931084|gb|EUC44652.1| hypothetical protein COCMIDRAFT_37554 [Bipolaris oryzae ATCC 44560]	--	short chain dehydrogenase//NAD(P)H binding domain of trans-2-enoyl-CoA reductase//NAD dependent epimerase/dehydratase family//Ribose/Galactose Isomerase	carbohydrate metabolic process//cellular metabolic process//metabolic process//oxidation-reduction process	oxidoreductase activity//coenzyme binding//isomerase activity//catalytic activity	--	Predicted dehydrogenase
c102204_g1	232	hypothetical protein SNOG_09682 [Phaeosphaeria nodorum SN15] >gi|160702648|gb|EAT82947.2| hypothetical protein SNOG_09682 [Phaeosphaeria nodorum SN15]	transaldolase	Transaldolase	carbohydrate metabolic process//pentose-phosphate shunt	sedoheptulose-7-phosphate:D-glyceraldehyde-3-phosphate glyceronetransferase activity	nucleus//cytoplasm	Transaldolase
c10237_g1	687	PREDICTED: lysosomal alpha-mannosidase [Tribolium castaneum] >gi|270003256|gb|EEZ99703.1| hypothetical protein TcasGA2_TC002464 [Tribolium castaneum]	lysosomal alpha-mannosidase	Glycosyl hydrolases family 38 N-terminal domain//Alpha mannosidase, middle domain	carbohydrate metabolic process	alpha-mannosidase activity//hydrolase activity, hydrolyzing O-glycosyl compounds//binding//zinc ion binding	--	Glycosyl hydrolase, family 38 - alpha-mannosidase
c102398_g1	2206	hypothetical protein SORBIDRAFT_08g007560 [Sorghum bicolor] >gi|241943762|gb|EES16907.1| hypothetical protein SORBIDRAFT_08g007560 [Sorghum bicolor]	--	Alpha amylase, N-terminal ig-like domain//SWIRM domain	carbohydrate metabolic process	protein binding//hydrolase activity, hydrolyzing O-glycosyl compounds	--	--
c102403_g1	1610	family 16 glycoside hydrolase [Melampsora larici-populina 98AG31] >gi|328850685|gb|EGF99846.1| family 16 glycoside hydrolase [Melampsora larici-populina 98AG31]	--	Glycosyl hydrolases family 16	carbohydrate metabolic process	hydrolase activity, hydrolyzing O-glycosyl compounds	--	--
c10247_g1	1241	glycogen phosphorylase, partial [Cotesia vestalis]	starch phosphorylase	Carbohydrate phosphorylase	carbohydrate metabolic process	glycogen phosphorylase activity	--	Glycogen phosphorylase
c10288_g1	717	hypothetical protein DOTSEDRAFT_73730 [Dothistroma septosporum NZE10]	--	FGGY family of carbohydrate kinases, C-terminal domain	carbohydrate metabolic process	phosphotransferase activity, alcohol group as acceptor	--	Ribulose kinase and related carbohydrate kinases
c103003_g1	509	glycoside hydrolase [Aureobasidium pullulans EXF-150]	oligo-1,6-glucosidase	Alpha amylase, catalytic domain	carbohydrate metabolic process	cation binding//catalytic activity	--	Alpha-amylase
c103047_g1	766	hypothetical protein M437DRAFT_37263 [Aureobasidium melanogenum CBS 110374]	hexokinase	Hexokinase//Hexokinase	carbohydrate metabolic process	phosphotransferase activity, alcohol group as acceptor//ATP binding	--	Hexokinase
c103047_g2	217	Hexokinase [Macrophomina phaseolina MS6]	--	Hexokinase	carbohydrate metabolic process	ATP binding//phosphotransferase activity, alcohol group as acceptor	--	--
c103411_g1	933	glycoside hydrolase family 2 protein [Baudoinia compniacensis UAMH 10762] >gi|449301989|gb|EMC97998.1| glycoside hydrolase family 2 protein [Baudoinia compniacensis UAMH 10762]	--	Glycosyl hydrolases family 2, TIM barrel domain	carbohydrate metabolic process	hydrolase activity, hydrolyzing O-glycosyl compounds	--	--
c103561_g1	385	hypothetical protein A1O7_10145 [Cladophialophora yegresii CBS 114405] >gi|589971446|gb|EXJ54804.1| hypothetical protein A1O7_10145 [Cladophialophora yegresii CBS 114405]	--	Cellulase (glycosyl hydrolase family 5)	carbohydrate metabolic process	hydrolase activity, hydrolyzing O-glycosyl compounds	--	--
c103609_g1	522	glycoside hydrolase family 3 protein [Aureobasidium pullulans var. namibiae CBS 147.97]	beta-glucosidase	Glycosyl hydrolase family 3 C-terminal domain//Putative sugar-binding domain	carbohydrate metabolic process	carbohydrate binding//hydrolase activity, hydrolyzing O-glycosyl compounds	--	--
c10365_g1	347	glycerol-3-phosphate dehydrogenase [Sphaerulina musiva SO2202]	glycerol-3-phosphate dehydrogenase (NAD+)	NAD-dependent glycerol-3-phosphate dehydrogenase C-terminus	oxidation-reduction process//carbohydrate metabolic process//glycerol-3-phosphate metabolic process//glycerolipid metabolic process	glycerol-3-phosphate dehydrogenase [NAD+] activity	glycerol-3-phosphate dehydrogenase complex	Glycerol-3-phosphate dehydrogenase/dihydroxyacetone 3-phosphate reductase
c103704_g1	306	putative beta-galactosidase [Zymoseptoria tritici IPO323] >gi|339469426|gb|EGP84525.1| putative beta-galactosidase [Zymoseptoria tritici IPO323]	--	--	carbohydrate metabolic process//glycosphingolipid metabolic process//glycerolipid metabolic process//galactose metabolic process//glycosaminoglycan catabolic process	beta-galactosidase activity//cation binding	beta-galactosidase complex	--
c103813_g1	1264	GPI-anchored cell wall beta-1,3-endoglucanase EglC [Colletotrichum gloeosporioides Cg-14]	--	Glycosyl hydrolases family 17	carbohydrate metabolic process	hydrolase activity, hydrolyzing O-glycosyl compounds	--	--
c104044_g1	600	glycoside hydrolase family 43 protein [Aureobasidium subglaciale EXF-2481]	--	Glycosyl hydrolases family 43	carbohydrate metabolic process	hydrolase activity, hydrolyzing O-glycosyl compounds	--	--
c104044_g2	412	glycoside hydrolase family 43 protein [Dothistroma septosporum NZE10]	--	Glycosyl hydrolases family 43//Ferrous iron transport protein B C terminus	ferrous iron transport//carbohydrate metabolic process	hydrolase activity, hydrolyzing O-glycosyl compounds//ferrous iron transmembrane transporter activity	integral component of membrane	--
c104047_g1	258	GPI-anchored cell wall beta-1,3-endoglucanase EglC [Aspergillus flavus NRRL3357] >gi|220690935|gb|EED47284.1| GPI-anchored cell wall beta-1,3-endoglucanase EglC [Aspergillus flavus NRRL3357]	--	--	carbohydrate metabolic process	catalytic activity//cation binding	--	--
c104122_g1	905	hypothetical protein A1O9_12559 [Exophiala aquamarina CBS 119918]	--	Small, acid-soluble spore protein I//Glycolipid transfer protein (GLTP)//Signal peptide binding domain//Carbohydrate phosphorylase//Apolipoprotein A1/A4/E domain	glycolipid transport//lipoprotein metabolic process//asexual sporulation//SRP-dependent cotranslational protein targeting to membrane//lipid transport//carbohydrate metabolic process	7S RNA binding//glycogen phosphorylase activity//lipid binding//glycolipid binding//glycolipid transporter activity	extracellular region//signal recognition particle//cytoplasm	--
c104149_g1	538	hypothetical protein MIMGU_mgv1a014084mg [Erythranthe guttata]	transcription initiation factor TFIID TATA-box-binding protein	ADP-specific Phosphofructokinase/Glucokinase conserved region//Transcription factor TFIID (or TATA-binding protein, TBP)	carbohydrate metabolic process//DNA-templated transcription, initiation	DNA binding//phosphotransferase activity, alcohol group as acceptor	--	TATA-box binding protein (TBP), component of TFIID and TFIIIB
c10419_g1	1219	Phosphoglucomutase [Endocarpon pusillum Z07020] >gi|539438742|gb|ERF74405.1| Phosphoglucomutase [Endocarpon pusillum Z07020]	phosphoglucomutase	Phosphoglucomutase/phosphomannomutase, alpha/beta/alpha domain III//Phosphoglucomutase/phosphomannomutase, C-terminal domain//Phosphoglucomutase/phosphomannomutase, alpha/beta/alpha domain II	carbohydrate metabolic process	intramolecular transferase activity, phosphotransferases	--	Phosphoglucomutase
c104565_g1	600	PREDICTED: uncharacterized protein LOC103833330 [Brassica rapa]	--	phosphoenolpyruvate-dependent sugar phosphotransferase system, EIIA 1	carbohydrate transport//phosphoenolpyruvate-dependent sugar phosphotransferase system//transport	sugar:proton symporter activity	membrane	--
c104799_g1	560	hypothetical protein COCCADRAFT_31933 [Bipolaris zeicola 26-R-13] >gi|576925111|gb|EUC39217.1| hypothetical protein COCCADRAFT_31933 [Bipolaris zeicola 26-R-13]	--	Sorbitol phosphotransferase enzyme II N-terminus	phosphoenolpyruvate-dependent sugar phosphotransferase system//carbohydrate transport	protein-N(PI)-phosphohistidine-sugar phosphotransferase activity	integral component of membrane//protein-N(PI)-phosphohistidine-sugar phosphotransferase complex	--
c105015_g1	356	--	--	Carbohydrate binding domain (family 19)	cell wall macromolecule catabolic process//chitin catabolic process	chitinase activity	--	--
c10503_g1	221	--	--	Sugar transport protein	carbohydrate transmembrane transport//carbohydrate transport	carbohydrate transmembrane transporter activity	integral component of membrane	--
c105088_g1	832	--	--	Sialidase, N-terminal domain	carbohydrate metabolic process//glycosphingolipid metabolic process	exo-alpha-sialidase activity	--	--
c105111_g1	646	carbohydrate-binding module family 19 [Melampsora larici-populina 98AG31] >gi|328863708|gb|EGG12807.1| carbohydrate-binding module family 19 [Melampsora larici-populina 98AG31]	--	Carbohydrate binding domain (family 19)	cell wall macromolecule catabolic process//chitin catabolic process	chitinase activity	--	--
c105366_g1	321	hypothetical protein MYCFIDRAFT_212546 [Pseudocercospora fijiensis CIRAD86] >gi|452977988|gb|EME77752.1| hypothetical protein MYCFIDRAFT_212546 [Pseudocercospora fijiensis CIRAD86]	nicotinate-nucleotide pyrophosphorylase (carboxylating)	N-(5'phosphoribosyl)anthranilate (PRA) isomerase//Ribulose-phosphate 3 epimerase family//Quinolinate phosphoribosyl transferase, C-terminal domain	nicotinate nucleotide metabolic process//tryptophan biosynthetic process//tryptophan metabolic process//L-phenylalanine biosynthetic process//carbohydrate metabolic process//tyrosine biosynthetic process//NAD biosynthetic process	phosphoribosylanthranilate isomerase activity//nicotinate-nucleotide diphosphorylase (carboxylating) activity//racemase and epimerase activity, acting on carbohydrates and derivatives	--	--
c105390_g1	848	--	--	Glycosyl hydrolases family 15	polysaccharide metabolic process//carbohydrate metabolic process	hydrolase activity, hydrolyzing O-glycosyl compounds	--	--
c105398_g1	1499	PREDICTED: probable indole-3-pyruvate monooxygenase YUCCA10-like [Glycine max]	--	Pyridine nucleotide-disulphide oxidoreductase//D-isomer specific 2-hydroxyacid dehydrogenase, NAD binding domain//CoA binding domain//Ketopantoate reductase PanE/ApbA//FAD dependent oxidoreductase//NAD-dependent glycerol-3-phosphate dehydrogenase N-terminus//Glucose inhibited division protein A//3-hydroxyacyl-CoA dehydrogenase, NAD binding domain//Putative NAD(P)-binding//Pyridine nucleotide-disu…	siroheme biosynthetic process//benzoate metabolic process//valine catabolic process//fatty acid metabolic process//malate metabolic process//porphyrin-containing compound biosynthetic process//glycerol-3-phosphate catabolic process//tRNA processing//carbohydrate metabolic process//tryptophan metabolic process//isoleucine catabolic process//fatty acid biosynthetic process//pantothenate biosyntheti…	malate dehydrogenase (decarboxylating) (NAD+) activity//precorrin-2 dehydrogenase activity//oxidoreductase activity, acting on the CH-OH group of donors, NAD or NADP as acceptor//N,N-dimethylaniline monooxygenase activity//2-dehydropantoate 2-reductase activity//cofactor binding//flavin adenine dinucleotide binding//3-hydroxyacyl-CoA dehydrogenase activity//oxidoreductase activity, acting on pair…	cytoplasm	Flavin-containing monooxygenase
c105439_g1	325	glycoside hydrolase [Aureobasidium pullulans EXF-150]	--	Glycosyl hydrolase family 1	carbohydrate metabolic process	hydrolase activity, hydrolyzing O-glycosyl compounds	--	--
c105439_g2	236	family 1 glycoside hydrolase [Aureobasidium pullulans var. namibiae CBS 147.97]	--	Metal binding domain of Ada//Glycosyl hydrolase family 1	DNA repair//carbohydrate metabolic process//regulation of transcription, DNA-templated	zinc ion binding//methyltransferase activity//hydrolase activity, hydrolyzing O-glycosyl compounds//DNA binding	--	--
c10553_g1	251	hypothetical protein DOTSEDRAFT_73730 [Dothistroma septosporum NZE10]	--	FGGY family of carbohydrate kinases, N-terminal domain	carbohydrate metabolic process	phosphotransferase activity, alcohol group as acceptor	--	Ribulose kinase and related carbohydrate kinases
c10553_g2	336	hypothetical protein DOTSEDRAFT_73730 [Dothistroma septosporum NZE10]	--	--	--	--	--	Ribulose kinase and related carbohydrate kinases
c105573_g1	228	hypothetical protein DOTSEDRAFT_19404 [Dothistroma septosporum NZE10]	--	Hexokinase	carbohydrate metabolic process	phosphotransferase activity, alcohol group as acceptor//ATP binding	--	--
c105674_g1	506	hexokinase [Cladophialophora psammophila CBS 110553] >gi|589993668|gb|EXJ76198.1| hexokinase [Cladophialophora psammophila CBS 110553]	hexokinase	Hexokinase//FGGY family of carbohydrate kinases, N-terminal domain	carbohydrate metabolic process	phosphotransferase activity, alcohol group as acceptor//ATP binding	--	Hexokinase
c105764_g1	446	hypothetical protein MYCFIDRAFT_60894 [Pseudocercospora fijiensis CIRAD86] >gi|452986649|gb|EME86405.1| hypothetical protein MYCFIDRAFT_60894 [Pseudocercospora fijiensis CIRAD86]	--	Glycosyl hydrolase family 48//rRNA small subunit methyltransferase G	starch metabolic process//rRNA processing//RNA processing//rRNA modification//cellulose catabolic process//sucrose metabolic process//carbohydrate metabolic process	hydrolase activity, hydrolyzing O-glycosyl compounds//cellulase activity//rRNA methyltransferase activity	cytoplasm	--
c106071_g1	1305	hypothetical protein [Podospora anserina S mat+] >gi|170944051|emb|CAP70161.1| unnamed protein product [Podospora anserina S mat+] >gi|681096709|emb|CDP26753.1| Putative Glycoside Hydrolase Family 2 [Podospora anserina S mat+]	beta-galactosidase	Glycosyl hydrolases family 2, sugar binding domain//Glycosyl hydrolases family 2//Glycosyl hydrolases family 2, TIM barrel domain	carbohydrate metabolic process	hydrolase activity, hydrolyzing O-glycosyl compounds//catalytic activity	--	Beta-Glucuronidase GUSB (glycosylhydrolase superfamily 2)
c106089_g1	292	glycosyltransferase family 35 protein [Sphaerulina musiva SO2202]	starch phosphorylase	Carbohydrate phosphorylase	carbohydrate metabolic process	glycogen phosphorylase activity	--	Glycogen phosphorylase
c106288_g1	539	hypothetical protein DOTSEDRAFT_46445 [Dothistroma septosporum NZE10]	--	Hexokinase	carbohydrate metabolic process	phosphotransferase activity, alcohol group as acceptor//ATP binding	--	--
c106475_g1	327	glycerol-3-phosphate dehydrogenase isoform A [Hortaea werneckii]	glycerol-3-phosphate dehydrogenase (NAD+)	NAD-dependent glycerol-3-phosphate dehydrogenase N-terminus	oxidation-reduction process//glycerol-3-phosphate metabolic process//glycerolipid metabolic process//glycerol-3-phosphate catabolic process//carbohydrate metabolic process	oxidoreductase activity, acting on the CH-OH group of donors, NAD or NADP as acceptor//NAD binding//glycerol-3-phosphate dehydrogenase [NAD+] activity	cytoplasm//glycerol-3-phosphate dehydrogenase complex	Glycerol-3-phosphate dehydrogenase/dihydroxyacetone 3-phosphate reductase
c106538_g1	911	xylem-specific cellulose synthase [Populus tremuloides]	cellulose synthase A	Cellulose synthase//Alpha-acetolactate decarboxylase//Protein of unknown function, DUF608	carbohydrate metabolic process//glycosphingolipid metabolic process//sucrose metabolic process//cellulose biosynthetic process//polyol metabolic process//UDP-glucose metabolic process//sphingolipid metabolic process//nitrogen compound metabolic process//starch metabolic process	cellulose synthase (UDP-forming) activity//zinc ion binding//glucosylceramidase activity//acetolactate decarboxylase activity	integral component of membrane//membrane	--
c106603_g1	1336	carbohydrate-binding module family 1 protein [Baudoinia compniacensis UAMH 10762] >gi|449303901|gb|EMC99908.1| carbohydrate-binding module family 1 protein [Baudoinia compniacensis UAMH 10762]	--	Glycosyl hydrolase family 7	carbohydrate metabolic process	hydrolase activity, hydrolyzing O-glycosyl compounds	--	--
c106641_g1	371	Chitin deacetylase 1 [Fusarium oxysporum f. sp. cubense race 4] >gi|477519285|gb|ENH71463.1| Chitin deacetylase 1 [Fusarium oxysporum f. sp. cubense race 1]	--	Polysaccharide deacetylase	carbohydrate metabolic process//nitrogen compound metabolic process	hydrolase activity, acting on carbon-nitrogen (but not peptide) bonds	--	--
c106641_g2	480	Chitin deacetylase 1 [Fusarium oxysporum f. sp. cubense race 4] >gi|477519285|gb|ENH71463.1| Chitin deacetylase 1 [Fusarium oxysporum f. sp. cubense race 1]	--	Polysaccharide deacetylase	nitrogen compound metabolic process//carbohydrate metabolic process	hydrolase activity, acting on carbon-nitrogen (but not peptide) bonds	--	--
c106715_g1	1287	UDP-glucosyltransferase 74F2, putative [Theobroma cacao] >gi|508712674|gb|EOY04571.1| UDP-glucosyltransferase 74F2, putative [Theobroma cacao]	pathogen-inducible salicylic acid glucosyltransferase	UDP-glucoronosyl and UDP-glucosyl transferase//Glycosyltransferase family 28 N-terminal domain	lipid glycosylation//carbohydrate metabolic process//metabolic process	transferase activity, transferring hexosyl groups	--	UDP-glucuronosyl and UDP-glucosyl transferase
c106726_g1	397	Phosphoglucomutase, first 3 domain-containing protein [Aureobasidium melanogenum CBS 110374]	phosphoglucomutase	Phosphoglucomutase/phosphomannomutase, alpha/beta/alpha domain III	carbohydrate metabolic process	intramolecular transferase activity, phosphotransferases	--	Phosphoglucomutase
c106932_g1	235	hypothetical protein SS1G_10882 [Sclerotinia sclerotiorum 1980] >gi|154695269|gb|EDN95007.1| hypothetical protein SS1G_10882 [Sclerotinia sclerotiorum 1980 UF-70]	--	Alpha amylase, catalytic domain	carbohydrate metabolic process	cation binding//catalytic activity	--	--
c107393_g1	222	glycoside hydrolase family 3 protein [Dothistroma septosporum NZE10]	--	Glycosyl hydrolase family 3 N terminal domain	carbohydrate metabolic process	hydrolase activity, hydrolyzing O-glycosyl compounds	--	--
c107393_g2	925	glycoside hydrolase family 3 protein [Dothistroma septosporum NZE10]	beta-glucosidase	Glycosyl hydrolase family 3 N terminal domain//Photosystem II complex subunit Ycf12	carbohydrate metabolic process//photosynthesis	hydrolase activity, hydrolyzing O-glycosyl compounds	integral component of membrane//photosystem II	--
c10748_g1	283	hypothetical protein [Tuber melanosporum Mel28] >gi|295629106|emb|CAZ79485.1| unnamed protein product [Tuber melanosporum]	transaldolase	Transaldolase	pentose-phosphate shunt//carbohydrate metabolic process	sedoheptulose-7-phosphate:D-glyceraldehyde-3-phosphate glyceronetransferase activity	nucleus//cytoplasm	Transaldolase
c107691_g1	568	--	--	Glycosyl hydrolases family 16//Moricin	defense response to bacterium//carbohydrate metabolic process	hydrolase activity, hydrolyzing O-glycosyl compounds	extracellular region	--
c10788_g1	226	transaldolase [Talaromyces marneffei ATCC 18224] >gi|210069828|gb|EEA23918.1| transaldolase [Talaromyces marneffei ATCC 18224] >gi|679990990|gb|KFX43798.1| Transaldolase [Talaromyces marneffei PM1]	transaldolase	Transaldolase	pentose-phosphate shunt//carbohydrate metabolic process	sedoheptulose-7-phosphate:D-glyceraldehyde-3-phosphate glyceronetransferase activity	cytoplasm	Transaldolase
c10788_g2	254	transaldolase [Uncinocarpus reesii 1704] >gi|237904520|gb|EEP78921.1| transaldolase [Uncinocarpus reesii 1704]	transaldolase	Transaldolase	carbohydrate metabolic process//pentose-phosphate shunt	sedoheptulose-7-phosphate:D-glyceraldehyde-3-phosphate glyceronetransferase activity	cytoplasm	Transaldolase
c108341_g1	833	--	--	Deoxyribonuclease II//Bacterial pullanase-associated domain	DNA metabolic process//DNA catabolic process//carbohydrate metabolic process	deoxyribonuclease II activity//carbohydrate binding	--	--
c108375_g1	1200	similar to endoglucanase II [Leptosphaeria maculans JN3] >gi|312218308|emb|CBX98254.1| similar to endoglucanase II [Leptosphaeria maculans JN3]	--	Fungal cellulose binding domain	carbohydrate metabolic process	cellulose binding//hydrolase activity, hydrolyzing O-glycosyl compounds	extracellular region	--
c108424_g1	649	hypothetical protein PTT_14064 [Pyrenophora teres f. teres 0-1] >gi|311322427|gb|EFQ89593.1| hypothetical protein PTT_14064 [Pyrenophora teres f. teres 0-1]	glucan 1,3-beta-glucosidase	Beta-galactosidase//Cellulase (glycosyl hydrolase family 5)	carbohydrate metabolic process//glycosphingolipid metabolic process//glycerolipid metabolic process//galactose metabolic process//glycosaminoglycan catabolic process	cation binding//beta-galactosidase activity//hydrolase activity, hydrolyzing O-glycosyl compounds	beta-galactosidase complex	--
c108519_g1	1350	--	--	Haemagglutinin-neuraminidase	carbohydrate metabolic process//viral life cycle//glycosphingolipid metabolic process//signal transduction	host cell surface receptor binding//exo-alpha-sialidase activity	cell surface//viral envelope	--
c108534_g1	251	putative glucan 1,3-beta-glucosidase, exo-beta-1,3-glucanase [Zymoseptoria tritici IPO323] >gi|339473728|gb|EGP88821.1| putative glucan 1,3-beta-glucosidase, exo-beta-1,3-glucanase [Zymoseptoria tritici IPO323]	--	--	carbohydrate metabolic process	cation binding//catalytic activity	--	--
c108751_g1	593	--	--	Glycosyl hydrolases family 39	carbohydrate metabolic process	hydrolase activity, hydrolyzing O-glycosyl compounds	--	--
c109032_g1	389	--	--	Dockerin type I repeat	carbohydrate metabolic process	hydrolase activity, hydrolyzing O-glycosyl compounds	--	--
c109046_g1	270	--	--	H-type lectin domain	cell adhesion	carbohydrate binding	--	--
c109049_g1	216	glycoside hydrolase family 13 protein [Pseudocercospora fijiensis CIRAD86] >gi|452984983|gb|EME84740.1| glycoside hydrolase family 13 protein [Pseudocercospora fijiensis CIRAD86]	--	Alpha amylase, catalytic domain	carbohydrate metabolic process	catalytic activity//cation binding	--	--
c109220_g1	637	--	--	Fungal cellulose binding domain	carbohydrate metabolic process	hydrolase activity, hydrolyzing O-glycosyl compounds//cellulose binding	extracellular region	--
c109277_g1	602	hypothetical protein EUGRSUZ_B00532 [Eucalyptus grandis]	ribulose-phosphate 3-epimerase	PcrB family//Poxvirus Late Transcription Factor VLTF3 like//Orotidine 5'-phosphate decarboxylase / HUMPS family//Thiazole biosynthesis protein ThiG//Ribulose-phosphate 3 epimerase family	thiamine biosynthetic process//carbohydrate metabolic process//pyrimidine nucleobase metabolic process//'de novo' pyrimidine nucleobase biosynthetic process//regulation of viral transcription	racemase and epimerase activity, acting on carbohydrates and derivatives//orotidine-5'-phosphate decarboxylase activity//transferase activity, transferring alkyl or aryl (other than methyl) groups//2-iminoacetate synthase activity	--	D-ribulose-5-phosphate 3-epimerase
c10940_g1	243	carbohydrate-binding module family 18 protein [Pseudocercospora fijiensis CIRAD86] >gi|452981564|gb|EME81324.1| carbohydrate-binding module family 18 protein [Pseudocercospora fijiensis CIRAD86]	--	--	--	--	--	--
c109548_g1	692	--	--	Polysaccharide deacetylase//Influenza B matrix protein 2 (BM2)	carbohydrate metabolic process//nitrogen compound metabolic process//proton transport	hydrolase activity, acting on carbon-nitrogen (but not peptide) bonds	integral component of membrane	--
c110390_g1	1214	PREDICTED: uncharacterized protein LOC100263144 [Vitis vinifera] >gi|296089730|emb|CBI39549.3| unnamed protein product [Vitis vinifera]	--	Glycosyl hydrolases family 39	carbohydrate metabolic process	hydrolase activity, hydrolyzing O-glycosyl compounds	--	--
c110393_g1	581	carbohydrate esterase family 5 protein [Pseudocercospora fijiensis CIRAD86] >gi|452981542|gb|EME81302.1| carbohydrate esterase family 5 protein [Pseudocercospora fijiensis CIRAD86]	--	--	--	--	--	--
c110544_g1	590	hypothetical protein SNOG_01196 [Phaeosphaeria nodorum SN15] >gi|111069725|gb|EAT90845.1| hypothetical protein SNOG_01196 [Phaeosphaeria nodorum SN15]	aminopeptidase Y	--	proteolysis//carbohydrate metabolic process	mannosyl-oligosaccharide 1,2-alpha-mannosidase activity//peptidase activity//calcium ion binding	membrane	--
c110620_g1	276	--	--	Nucleotide-sugar transporter	carbohydrate transport	sugar:proton symporter activity	Golgi membrane//integral component of membrane	--
c11084_g1	1429	PREDICTED: exopolygalacturonase clone GBGA483-like [Prunus mume]	--	Glycosyl hydrolases family 28	carbohydrate metabolic process//starch metabolic process//sucrose metabolic process	polygalacturonase activity	--	--
c110904_g1	936	hypothetical protein MYCGRDRAFT_38950, partial [Zymoseptoria tritici IPO323] >gi|339473788|gb|EGP88881.1| hypothetical protein MYCGRDRAFT_38950 [Zymoseptoria tritici IPO323]	--	Dienelactone hydrolase family//Putative sugar-binding domain//Cytochrome oxidase subunit II	oxidation-reduction process	hydrolase activity//carbohydrate binding	membrane	Predicted hydrolase related to dienelactone hydrolase
c11107_g1	554	--	--	Alpha mannosidase, middle domain	carbohydrate metabolic process	zinc ion binding//hydrolase activity, hydrolyzing O-glycosyl compounds	--	--
c111121_g2	608	--	--	phosphoenolpyruvate-dependent sugar phosphotransferase system, EIIA 1	transport//phosphoenolpyruvate-dependent sugar phosphotransferase system//carbohydrate transport	sugar:proton symporter activity	membrane	--
c111225_g1	369	transaldolase [Coniosporium apollinis CBS 100218] >gi|494828858|gb|EON65616.1| transaldolase [Coniosporium apollinis CBS 100218]	transaldolase	Transaldolase//Gem-associated protein 7 (Gemin7)//Phycobilisome protein	photosynthesis//carbohydrate metabolic process	--	phycobilisome//SMN complex	Transaldolase
c111269_g1	243	hypothetical protein PTT_11268 [Pyrenophora teres f. teres 0-1] >gi|311325907|gb|EFQ91790.1| hypothetical protein PTT_11268 [Pyrenophora teres f. teres 0-1]	phosphoglucomutase	Phosphoglucomutase/phosphomannomutase, C-terminal domain	carbohydrate metabolic process	intramolecular transferase activity, phosphotransferases//magnesium ion binding	--	Phosphoglucomutase
c111662_g1	386	--	--	PTS HPr component phosphorylation site	carbohydrate transport//phosphoenolpyruvate-dependent sugar phosphotransferase system	sugar:proton symporter activity	--	--
c112014_g1	395	hypothetical protein BAUCODRAFT_124271 [Baudoinia compniacensis UAMH 10762] >gi|449298653|gb|EMC94668.1| hypothetical protein BAUCODRAFT_124271 [Baudoinia compniacensis UAMH 10762]	--	FGGY family of carbohydrate kinases, C-terminal domain	carbohydrate metabolic process	phosphotransferase activity, alcohol group as acceptor	--	--
c112109_g1	456	Xyloglucan endotransglucosylase/hydrolase [Saccharum hybrid cultivar R570]	xyloglucan:xyloglucosyl transferase	Glycosyl hydrolases family 16	carbohydrate metabolic process	hydrolase activity, hydrolyzing O-glycosyl compounds	--	--
c112138_g1	783	alpha-amylase, putative [Neosartorya fischeri NRRL 181] >gi|119415166|gb|EAW25104.1| alpha-amylase, putative [Neosartorya fischeri NRRL 181]	--	Domain of unknown function (DUF1966)//Alpha amylase, catalytic domain	sucrose metabolic process//carbohydrate metabolic process//carbohydrate catabolic process//starch metabolic process	alpha-amylase activity//calcium ion binding//cation binding//catalytic activity	--	--
c112143_g1	754	glycoside hydrolase family 3 protein [Pseudocercospora fijiensis CIRAD86] >gi|452982941|gb|EME82699.1| glycoside hydrolase family 3 protein [Pseudocercospora fijiensis CIRAD86]	--	Glycosyl hydrolase family 3 C-terminal domain	carbohydrate metabolic process	hydrolase activity, hydrolyzing O-glycosyl compounds	--	--
c112269_g1	219	peptidase [Ajellomyces dermatitidis ATCC 18188]	--	--	carbohydrate metabolic process//proteolysis	mannosyl-oligosaccharide 1,2-alpha-mannosidase activity//calcium ion binding//peptidase activity	membrane	--
c112305_g1	211	hypothetical protein MYCGRDRAFT_63336 [Zymoseptoria tritici IPO323] >gi|339468934|gb|EGP84034.1| hypothetical protein MYCGRDRAFT_63336 [Zymoseptoria tritici IPO323]	heat shock protein 110kDa	FGGY family of carbohydrate kinases, C-terminal domain	carbohydrate metabolic process	ATP binding//phosphotransferase activity, alcohol group as acceptor	--	Molecular chaperones HSP105/HSP110/SSE1, HSP70 superfamily
c112387_g1	385	putative alpha-L-Arabinofuranosidase [Zymoseptoria tritici IPO323] >gi|339472870|gb|EGP87964.1| putative alpha-L-Arabinofuranosidase [Zymoseptoria tritici IPO323]	alpha-N-arabinofuranosidase	--	carbohydrate metabolic process//L-arabinose metabolic process//nucleotide metabolic process	alpha-L-arabinofuranosidase activity//cation binding	--	--
c112529_g1	835	--	--	Domain of unknown function (DUF1939)	carbohydrate metabolic process	hydrolase activity, hydrolyzing O-glycosyl compounds	--	--
c112685_g1	1155	putative Glucan 1,3-beta-glucosidase [Marssonina brunnea f. sp. 'multigermtubi' MB_m1] >gi|406865080|gb|EKD18123.1| putative Glucan 1,3-beta-glucosidase [Marssonina brunnea f. sp. 'multigermtubi' MB_m1]	glucan 1,3-beta-glucosidase	Cellulase (glycosyl hydrolase family 5)//Beta-galactosidase	galactose metabolic process//glycerolipid metabolic process//glycosaminoglycan catabolic process//carbohydrate metabolic process//glycosphingolipid metabolic process	beta-galactosidase activity//hydrolase activity, hydrolyzing O-glycosyl compounds	beta-galactosidase complex	--
c112692_g1	426	acetolactate synthase I/III small subunit [Coniosporium apollinis CBS 100218] >gi|494825670|gb|EON62824.1| acetolactate synthase I/III small subunit [Coniosporium apollinis CBS 100218]	acetolactate synthase I/III small subunit	Fungal immunomodulatory protein Fve	regulation of immune system process	carbohydrate binding	--	--
c112766_g1	717	Chitin-binding type 1 [Macrophomina phaseolina MS6]	--	Polysaccharide deacetylase//Conotoxin//Chitin recognition protein	carbohydrate metabolic process//transport//pathogenesis//nitrogen compound metabolic process	hydrolase activity, acting on carbon-nitrogen (but not peptide) bonds//ion channel inhibitor activity//chitin binding	extracellular region	--
c112817_g1	324	hypothetical protein BAUCODRAFT_111176 [Baudoinia compniacensis UAMH 10762] >gi|449298347|gb|EMC94362.1| hypothetical protein BAUCODRAFT_111176 [Baudoinia compniacensis UAMH 10762]	hexokinase	Hexokinase	carbohydrate metabolic process	phosphotransferase activity, alcohol group as acceptor//ATP binding	--	Hexokinase
c11294_g1	2104	similar to sugar transporter [Leptosphaeria maculans JN3] >gi|312211393|emb|CBX91478.1| similar to sugar transporter [Leptosphaeria maculans JN3]	--	Major Facilitator Superfamily//Sugar (and other) transporter	carbohydrate transport//transmembrane transport	substrate-specific transmembrane transporter activity//transmembrane transporter activity	integral component of membrane	Predicted transporter (major facilitator superfamily)
c112983_g1	888	PREDICTED: glucan endo-1,3-beta-glucosidase 8-like [Glycine max]	--	Glycosyl hydrolases family 17	carbohydrate metabolic process	hydrolase activity, hydrolyzing O-glycosyl compounds	--	--
c113041_g1	247	--	--	EF hand//EF-hand domain pair//Dockerin type I repeat//EF hand	carbohydrate metabolic process	hydrolase activity, hydrolyzing O-glycosyl compounds//calcium ion binding	--	--
c113135_g1	530	--	--	4-alpha-glucanotransferase	carbohydrate metabolic process//sucrose metabolic process//starch metabolic process	4-alpha-glucanotransferase activity	--	--
c113274_g2	267	hsp70-like protein [Cladophialophora psammophila CBS 110553] >gi|589974515|gb|EXJ57819.1| hsp70-like protein [Cladophialophora psammophila CBS 110553]	molecular chaperone DnaK	FGGY family of carbohydrate kinases, N-terminal domain	carbohydrate metabolic process	phosphotransferase activity, alcohol group as acceptor	--	Molecular chaperones mortalin/PBP74/GRP75, HSP70 superfamily
c113316_g1	1411	hypothetical protein BAUCODRAFT_34906 [Baudoinia compniacensis UAMH 10762] >gi|449298890|gb|EMC94904.1| hypothetical protein BAUCODRAFT_34906 [Baudoinia compniacensis UAMH 10762]	mannose-6-phosphate isomerase	AraC-like ligand binding domain//Phosphomannose isomerase type I	regulation of transcription, DNA-templated//carbohydrate metabolic process//fructose metabolic process//mannose metabolic process	mannose-6-phosphate isomerase activity//zinc ion binding	--	Mannose-6-phosphate isomerase
c113354_g1	1017	glycoside hydrolase family 31 protein [Baudoinia compniacensis UAMH 10762] >gi|449301867|gb|EMC97876.1| glycoside hydrolase family 31 protein [Baudoinia compniacensis UAMH 10762]	alpha-glucosidase	Glycosyl hydrolases family 31	carbohydrate metabolic process	hydrolase activity, hydrolyzing O-glycosyl compounds	--	Maltase glucoamylase and related hydrolases, glycosyl hydrolase family 31
c113518_g1	786	heat shock protein SSB [Marssonina brunnea f. sp. 'multigermtubi' MB_m1] >gi|406865167|gb|EKD18210.1| heat shock protein SSB [Marssonina brunnea f. sp. 'multigermtubi' MB_m1]	heat shock 70kDa protein 1/8	FGGY family of carbohydrate kinases, C-terminal domain	carbohydrate metabolic process	phosphotransferase activity, alcohol group as acceptor	--	Molecular chaperones HSP70/HSC70, HSP70 superfamily
c113638_g1	2060	hypothetical protein JCGZ_13749 [Jatropha curcas]	--	Glycosyl hydrolases family 17//Head domain of trimeric autotransporter adhesin	carbohydrate metabolic process//pathogenesis	hydrolase activity, hydrolyzing O-glycosyl compounds	outer membrane	--
c113714_g1	2539	family 5 glycoside hydrolase [Melampsora larici-populina 98AG31] >gi|328861313|gb|EGG10416.1| family 5 glycoside hydrolase [Melampsora larici-populina 98AG31]	--	Cellulase (glycosyl hydrolase family 5)	carbohydrate metabolic process	cation binding//hydrolase activity, hydrolyzing O-glycosyl compounds	--	--
c113757_g1	245	--	--	XFP C-terminal domain	carbohydrate metabolic process	aldehyde-lyase activity	--	--
c113839_g1	237	--	--	Glycosyltransferase family 6	carbohydrate metabolic process	transferase activity, transferring hexosyl groups	membrane	--
c113889_g1	1337	hypothetical protein SNOG_04861 [Phaeosphaeria nodorum SN15] >gi|160706439|gb|EAT87252.2| hypothetical protein SNOG_04861 [Phaeosphaeria nodorum SN15]	--	Glycosyl hydrolases family 2, sugar binding domain//ARC105 or Med15 subunit of Mediator complex non-fungal	regulation of transcription from RNA polymerase II promoter//carbohydrate metabolic process	RNA polymerase II transcription cofactor activity//hydrolase activity, hydrolyzing O-glycosyl compounds	mediator complex	--
c113946_g1	1166	PREDICTED: uncharacterized protein LOC104113250 [Nicotiana tomentosiformis]	--	PTS system glucitol/sorbitol-specific IIA component	carbohydrate transport//phosphoenolpyruvate-dependent sugar phosphotransferase system	protein-N(PI)-phosphohistidine-sugar phosphotransferase activity	protein-N(PI)-phosphohistidine-sugar phosphotransferase complex//cytoplasm	--
c114066_g1	393	--	--	Melibiase//Quinohemoprotein amine dehydrogenase, gamma subunit	oxidation-reduction process//carbohydrate metabolic process	hydrolase activity, hydrolyzing O-glycosyl compounds//oxidoreductase activity, acting on the CH-NH2 group of donors	--	--
c114161_g1	679	extracellular serine-rich protein [Blumeria graminis f. sp. hordei DH14]	--	Sorbitol phosphotransferase enzyme II C-terminus	carbohydrate transport//phosphoenolpyruvate-dependent sugar phosphotransferase system	protein-N(PI)-phosphohistidine-sugar phosphotransferase activity	protein-N(PI)-phosphohistidine-sugar phosphotransferase complex//integral component of membrane	--
c114355_g1	575	similar to transaldolase [Botrytis cinerea T4] >gi|472241431|gb|EMR86157.1| putative transaldolase protein [Botrytis cinerea BcDW1]	transaldolase	Transaldolase	pentose-phosphate shunt//carbohydrate metabolic process	sedoheptulose-7-phosphate:D-glyceraldehyde-3-phosphate glyceronetransferase activity	cytoplasm	Transaldolase
c114386_g1	586	--	--	Neuraminidase	carbohydrate metabolic process//glycosphingolipid metabolic process	exo-alpha-sialidase activity	host cell membrane//virion membrane//membrane	--
c114397_g1	1212	family 4 carbohydrate esterase [Melampsora larici-populina 98AG31] >gi|328863690|gb|EGG12789.1| family 4 carbohydrate esterase [Melampsora larici-populina 98AG31]	--	Polysaccharide deacetylase	carbohydrate metabolic process//nitrogen compound metabolic process	hydrolase activity, acting on carbon-nitrogen (but not peptide) bonds	--	--
c114397_g2	586	family 4 carbohydrate esterase [Melampsora larici-populina 98AG31] >gi|328863690|gb|EGG12789.1| family 4 carbohydrate esterase [Melampsora larici-populina 98AG31]	--	--	carbohydrate metabolic process//nitrogen compound metabolic process	hydrolase activity, acting on carbon-nitrogen (but not peptide) bonds	--	--
c114499_g1	463	--	--	Carbohydrate-binding module 48 (Isoamylase N-terminal domain)	carbohydrate metabolic process	hydrolase activity, hydrolyzing O-glycosyl compounds	--	--
c114542_g1	737	--	--	Hirudin//Carbohydrate binding domain	carbohydrate metabolic process	hydrolase activity, hydrolyzing O-glycosyl compounds//carbohydrate binding//serine-type endopeptidase inhibitor activity	extracellular region	--
c114581_g1	745	--	--	Dockerin type I repeat//EF hand//Dehydrin//EF-hand domain pair	response to stress//carbohydrate metabolic process//response to water	calcium ion binding//hydrolase activity, hydrolyzing O-glycosyl compounds	--	--
c114715_g1	531	putative beta-galactosidase [Zymoseptoria tritici IPO323] >gi|339469426|gb|EGP84525.1| putative beta-galactosidase [Zymoseptoria tritici IPO323]	--	BESS motif	galactose metabolic process//glycerolipid metabolic process//glycosaminoglycan catabolic process//carbohydrate metabolic process//glycosphingolipid metabolic process	cation binding//beta-galactosidase activity//DNA binding	beta-galactosidase complex	--
c115827_g2	1200	--	--	Hexokinase	carbohydrate metabolic process	phosphotransferase activity, alcohol group as acceptor//ATP binding	--	--
c115835_g1	1730	hypothetical protein L484_010675 [Morus notabilis]	solute carrier family 35, member E3	Fungal Zn(2)-Cys(6) binuclear cluster domain//EamA-like transporter family//UAA transporter family//Nucleotide-sugar transporter	carbohydrate transport//regulation of transcription, DNA-templated//transmembrane transport	sequence-specific DNA binding RNA polymerase II transcription factor activity//sugar:proton symporter activity//zinc ion binding	Golgi membrane//membrane//integral component of membrane//nucleus	Glucose-6-phosphate/phosphate and phosphoenolpyruvate/phosphate antiporter
c115867_g2	2108	hypothetical protein MYCTH_2305043 [Myceliophthora thermophila ATCC 42464] >gi|347010564|gb|AEO58050.1| hypothetical protein MYCTH_2305043 [Myceliophthora thermophila ATCC 42464]	5-methyltetrahydropteroyltriglutamate--homocysteine methyltransferase	Cobalamin-independent synthase, N-terminal domain//Cobalamin-independent synthase, Catalytic domain//Carbohydrate binding domain (family 19)//Uroporphyrinogen decarboxylase (URO-D)	chlorophyll metabolic process//porphyrin-containing compound biosynthetic process//cell wall macromolecule catabolic process//cellular amino acid biosynthetic process//methionine biosynthetic process//chitin catabolic process	5-methyltetrahydropteroyltriglutamate-homocysteine S-methyltransferase activity//chitinase activity//uroporphyrinogen decarboxylase activity//zinc ion binding	--	Methionine synthase II (cobalamin-independent)
c115884_g1	1281	hypothetical protein MYCGRDRAFT_102047 [Zymoseptoria tritici IPO323] >gi|339477606|gb|EGP92697.1| hypothetical protein MYCGRDRAFT_102047 [Zymoseptoria tritici IPO323]	--	Glycosyl hydrolases family 16	carbohydrate metabolic process	chitin binding//hydrolase activity, hydrolyzing O-glycosyl compounds	cell wall	--
c116211_g1	418	glycoside hydrolase family 13 protein [Baudoinia compniacensis UAMH 10762] >gi|449300589|gb|EMC96601.1| glycoside hydrolase family 13 protein [Baudoinia compniacensis UAMH 10762]	1,4-alpha-glucan branching enzyme	Carbohydrate-binding module 48 (Isoamylase N-terminal domain)	carbohydrate metabolic process	hydrolase activity, hydrolyzing O-glycosyl compounds	--	--
c116334_g2	402	--	--	Citrate synthase	cellular carbohydrate metabolic process	transferase activity, transferring acyl groups, acyl groups converted into alkyl on transfer	--	--
c116476_g1	507	hypothetical protein DOTSEDRAFT_144829 [Dothistroma septosporum NZE10]	xylulokinase	FGGY family of carbohydrate kinases, C-terminal domain	carbohydrate metabolic process	phosphotransferase activity, alcohol group as acceptor	--	Sugar (pentulose and hexulose) kinases
c116980_g1	1505	PREDICTED: brassinosteroid-regulated protein BRU1-like [Vitis vinifera]	xyloglucan:xyloglucosyl transferase	Glycosyl hydrolases family 16//Xyloglucan endo-transglycosylase (XET) C-terminus	carbohydrate metabolic process//cellular glucan metabolic process	xyloglucan:xyloglucosyl transferase activity//hydrolase activity, hydrolyzing O-glycosyl compounds	apoplast//cell wall	--
c117059_g1	927	hypothetical protein PHAVU_001G240200g [Phaseolus vulgaris] >gi|561036976|gb|ESW35506.1| hypothetical protein PHAVU_001G240200g [Phaseolus vulgaris]	sedoheptulose-bisphosphatase	Fructose-1-6-bisphosphatase	fructose metabolic process//glycolytic process//pentose-phosphate shunt//carbon utilization//carbohydrate metabolic process//mannose metabolic process//gluconeogenesis	fructose 1,6-bisphosphate 1-phosphatase activity//phosphoric ester hydrolase activity	--	Fructose-1,6-bisphosphatase
c117109_g1	634	--	--	Cellulose binding domain	carbohydrate metabolic process	hydrolase activity, hydrolyzing O-glycosyl compounds//carbohydrate binding	--	--
c117184_g1	317	hypothetical protein MELLADRAFT_70474 [Melampsora larici-populina 98AG31] >gi|328863954|gb|EGG13053.1| hypothetical protein MELLADRAFT_70474 [Melampsora larici-populina 98AG31]	fructose-bisphosphate aldolase, class II	Fructose-bisphosphate aldolase class-II//Carbamoyl-phosphate synthase L chain, ATP binding domain	pentose-phosphate shunt//gluconeogenesis//carbohydrate metabolic process//mannose metabolic process//carbon utilization//glycolytic process//fructose metabolic process//inositol metabolic process	ATP binding//aldehyde-lyase activity//fructose-bisphosphate aldolase activity//zinc ion binding	--	--
c117254_g1	313	hypothetical protein PTT_09655 [Pyrenophora teres f. teres 0-1] >gi|311327806|gb|EFQ93081.1| hypothetical protein PTT_09655 [Pyrenophora teres f. teres 0-1]	--	Glycosyl hydrolase family 1	carbohydrate metabolic process	hydrolase activity, hydrolyzing O-glycosyl compounds//cation binding	--	--
c117302_g1	770	--	--	Carbohydrate binding domain CBM49	--	carbohydrate binding	--	--
c117344_g1	335	--	--	Glycosyl hydrolases family 11	carbohydrate metabolic process	hydrolase activity, hydrolyzing O-glycosyl compounds	--	--
c117681_g1	1912	hypothetical protein EUGRSUZ_G01348 [Eucalyptus grandis]	UDP-glucose:(indol-3-yl)acetate beta-D-glucosyltransferase	Glycosyltransferase family 28 C-terminal domain//UDP-glucoronosyl and UDP-glucosyl transferase//Glycosyltransferase family 28 N-terminal domain	carbohydrate metabolic process//metabolic process//lipid glycosylation	transferase activity, transferring hexosyl groups//carbohydrate binding	--	UDP-glucuronosyl and UDP-glucosyl transferase
c117681_g2	511	--	--	TMEM9//Arginine repressor, C-terminal domain//Haemagglutinin-neuraminidase//Tetraspanin family//Sarcoglycan complex subunit protein	glycosphingolipid metabolic process//protein oligomerization//viral life cycle//carbohydrate metabolic process//signal transduction	exo-alpha-sialidase activity//arginine binding//host cell surface receptor binding	cell surface//viral envelope//sarcoglycan complex//integral component of membrane	--
c117700_g1	244	putative D-Xylulose kinase [Aureobasidium pullulans var. namibiae CBS 147.97]	--	FGGY family of carbohydrate kinases, N-terminal domain	carbohydrate metabolic process	phosphotransferase activity, alcohol group as acceptor	--	--
c117700_g2	308	putative D-Xylulose kinase [Aureobasidium pullulans var. namibiae CBS 147.97]	xylulokinase	FGGY family of carbohydrate kinases, N-terminal domain	carbohydrate metabolic process	phosphotransferase activity, alcohol group as acceptor	--	Sugar (pentulose and hexulose) kinases
c117821_g1	1017	family 16 glycoside hydrolase [Melampsora larici-populina 98AG31] >gi|328858069|gb|EGG07183.1| family 16 glycoside hydrolase [Melampsora larici-populina 98AG31]	--	Glycosyl hydrolases family 16	carbohydrate metabolic process	hydrolase activity, hydrolyzing O-glycosyl compounds	--	--
c117847_g1	1415	Adenosine kinase 2 [Theobroma cacao] >gi|508726787|gb|EOY18684.1| Adenosine kinase 2 [Theobroma cacao]	adenosine kinase	--	--	--	--	Possible pfkB family carbohydrate kinase
c118047_g1	993	hypothetical protein SNOG_00606 [Phaeosphaeria nodorum SN15] >gi|111070981|gb|EAT92101.1| hypothetical protein SNOG_00606 [Phaeosphaeria nodorum SN15]	glucan 1,3-beta-glucosidase	--	carbohydrate metabolic process	hydrolase activity, hydrolyzing O-glycosyl compounds//cation binding	--	--
c118138_g1	1292	family 16 glycoside hydrolase [Melampsora larici-populina 98AG31] >gi|328860199|gb|EGG09306.1| family 16 glycoside hydrolase [Melampsora larici-populina 98AG31]	--	Glycosyl hydrolases family 16	carbohydrate metabolic process	hydrolase activity, hydrolyzing O-glycosyl compounds	--	--
c118295_g1	1203	similar to glucan 1,3-beta-glucosidase [Leptosphaeria maculans JN3] >gi|312212685|emb|CBX92768.1| similar to glucan 1,3-beta-glucosidase [Leptosphaeria maculans JN3]	glucan 1,3-beta-glucosidase	Glycosyl hydrolases family 17	carbohydrate metabolic process	hydrolase activity, hydrolyzing O-glycosyl compounds//cation binding	--	--
c118646_g1	235	transaldolase [Cladophialophora yegresii CBS 114405] >gi|589979022|gb|EXJ62292.1| transaldolase [Cladophialophora yegresii CBS 114405]	transaldolase	Transaldolase	carbohydrate metabolic process	--	--	Transaldolase
c118646_g2	512	transaldolase [Cladophialophora yegresii CBS 114405] >gi|589979022|gb|EXJ62292.1| transaldolase [Cladophialophora yegresii CBS 114405]	transaldolase	Transaldolase	carbohydrate metabolic process	--	--	Transaldolase
c11868_g1	268	ribulose-phosphate 3-epimerase [Microsporum gypseum CBS 118893] >gi|311343087|gb|EFR02290.1| ribulose-phosphate 3-epimerase [Microsporum gypseum CBS 118893]	ribulose-phosphate 3-epimerase	Ribulose-phosphate 3 epimerase family	pentose-phosphate shunt//carbohydrate metabolic process//carbon utilization	racemase and epimerase activity, acting on carbohydrates and derivatives//metal ion binding//ribulose-phosphate 3-epimerase activity	--	D-ribulose-5-phosphate 3-epimerase
c118879_g1	309	hsp70 protein [Zea mays]	heat shock 70kDa protein 1/8	FGGY family of carbohydrate kinases, C-terminal domain	carbohydrate metabolic process	phosphotransferase activity, alcohol group as acceptor	--	Molecular chaperones HSP70/HSC70, HSP70 superfamily
c119112_g1	936	--	--	Domain of unknown function (DUF718)	rhamnose metabolic process	racemase and epimerase activity, acting on carbohydrates and derivatives	cytoplasm	--
c119225_g1	2623	PREDICTED: probable beta-1,3-galactosyltransferase 19 [Cucumis melo]	--	Secretin and TonB N terminus short domain//Galactosyltransferase//Fringe-like//NOTCH protein//Galactoside-binding lectin	cell differentiation//protein glycosylation//Notch signaling pathway//multicellular organismal development	transferase activity, transferring glycosyl groups//carbohydrate binding//galactosyltransferase activity	membrane//outer membrane//integral component of membrane	Galactosyltransferases
c119246_g1	2711	PREDICTED: uncharacterized WD repeat-containing protein alr3466 [Vitis vinifera] >gi|297734510|emb|CBI15757.3| unnamed protein product [Vitis vinifera]	--	WD domain, G-beta repeat//Viral A-type inclusion protein repeat//Glycosyltransferase family 28 C-terminal domain	carbohydrate metabolic process//viral process//lipid glycosylation	protein binding//transferase activity, transferring hexosyl groups//carbohydrate binding	--	G protein beta subunit-like protein
c119367_g1	742	--	--	phosphotransferase system, EIIB	carbohydrate transport	protein-N(PI)-phosphohistidine-sugar phosphotransferase activity	protein-N(PI)-phosphohistidine-sugar phosphotransferase complex	--
c119574_g1	506	hypothetical protein HMPREF1541_10463 [Cyphellophora europaea CBS 101466] >gi|568121686|gb|ETN44283.1| hypothetical protein HMPREF1541_10463 [Cyphellophora europaea CBS 101466]	--	Glycosyl hydrolases family 15	polysaccharide metabolic process//carbohydrate metabolic process	hydrolase activity, hydrolyzing O-glycosyl compounds	--	--
c119686_g1	328	glycoside hydrolase family 9 B8 [Gossypium hirsutum]	--	Glycosyl hydrolase family 9	carbohydrate metabolic process	hydrolase activity, hydrolyzing O-glycosyl compounds	--	--
c119712_g1	699	--	--	Glycosyl hydrolase family 3 C-terminal domain	carbohydrate metabolic process	hydrolase activity, hydrolyzing O-glycosyl compounds	--	--
c119730_g1	1232	glucan endo-1,3-beta-glucosidase-like protein [Acremonium chrysogenum ATCC 11550]	--	Glycosyl hydrolases family 17	carbohydrate metabolic process	hydrolase activity, hydrolyzing O-glycosyl compounds	--	--
c1197_g1	424	hypothetical protein ARALYDRAFT_489446 [Arabidopsis lyrata subsp. lyrata] >gi|297320128|gb|EFH50550.1| hypothetical protein ARALYDRAFT_489446 [Arabidopsis lyrata subsp. lyrata]	myrosinase	Glycosyl hydrolase family 1	carbohydrate metabolic process	hydrolase activity, hydrolyzing O-glycosyl compounds//cation binding	--	--
c119802_g1	363	hypothetical protein V492_03745 [Pseudogymnoascus pannorum VKM F-4246]	--	Glycosyl hydrolases family 28//Vesiculovirus phosphoprotein	sucrose metabolic process//purine nucleobase metabolic process//starch metabolic process//carbohydrate metabolic process	polygalacturonase activity//RNA-directed RNA polymerase activity	RNA-directed RNA polymerase complex	--
c119883_g1	1991	PREDICTED: glycerol kinase [Cucumis melo]	glycerol kinase	FGGY family of carbohydrate kinases, N-terminal domain//Colicin immunity protein//FGGY family of carbohydrate kinases, C-terminal domain	bacteriocin immunity//carbohydrate metabolic process//immune response	phosphotransferase activity, alcohol group as acceptor//toxic substance binding	immunoglobulin complex	Ribulose kinase and related carbohydrate kinases
c119913_g1	788	glycosyl hydrolase family 43 protein [Verticillium alfalfae VaMs.102] >gi|261354007|gb|EEY16435.1| glycosyl hydrolase family 43 protein [Verticillium alfalfae VaMs.102]	--	--	carbohydrate metabolic process	hydrolase activity, hydrolyzing O-glycosyl compounds	--	--
c120246_g1	1759	glycoside hydrolase family 72 protein [Setosphaeria turcica Et28A] >gi|482807130|gb|EOA84182.1| glycoside hydrolase family 72 protein [Setosphaeria turcica Et28A]	--	Cellulase (glycosyl hydrolase family 5)	carbohydrate metabolic process	hydrolase activity, hydrolyzing O-glycosyl compounds	--	--
c120247_g1	418	Endo-1,4-beta-xylanase A [Morus notabilis]	--	Glycosyl hydrolase family 10	carbohydrate metabolic process	hydrolase activity, hydrolyzing O-glycosyl compounds	--	--
c120279_g1	2239	PREDICTED: glucan endo-1,3-beta-glucosidase 8-like [Pyrus x bretschneideri]	--	GTP cyclohydrolase II//Glycosyl hydrolases family 17	carbohydrate metabolic process//nitrogen compound metabolic process//riboflavin metabolic process//riboflavin biosynthetic process	GTP cyclohydrolase II activity//hydrolase activity, hydrolyzing O-glycosyl compounds	--	--
c1204_g1	2959	glycoside hydrolase family 3 protein [Dothistroma septosporum NZE10]	--	Glycosyl hydrolase family 3 N terminal domain//Glycosyl hydrolase family 3 C-terminal domain	carbohydrate metabolic process	hydrolase activity, hydrolyzing O-glycosyl compounds	--	--
c120785_g2	543	hypothetical protein A1O9_03330 [Exophiala aquamarina CBS 119918]	--	Herpesvirus glycoprotein D/GG/GX domain//phosphoenolpyruvate-dependent sugar phosphotransferase system, EIIA 1//Zinc-binding dehydrogenase	oxidation-reduction process//carbohydrate transport//transport//phosphoenolpyruvate-dependent sugar phosphotransferase system	zinc ion binding//sugar:proton symporter activity//oxidoreductase activity	membrane//integral component of membrane	--
c121308_g1	1236	transaldolase [Cyphellophora europaea CBS 101466] >gi|568117974|gb|ETN40590.1| transaldolase [Cyphellophora europaea CBS 101466]	transaldolase	Transaldolase//Gem-associated protein 7 (Gemin7)	carbohydrate metabolic process	--	SMN complex	Transaldolase
c121385_g2	657	hypothetical protein DOTSEDRAFT_145099 [Dothistroma septosporum NZE10]	heat shock 70kDa protein 1/8	FGGY family of carbohydrate kinases, C-terminal domain	carbohydrate metabolic process	phosphotransferase activity, alcohol group as acceptor	--	Molecular chaperones GRP78/BiP/KAR2, HSP70 superfamily
c121578_g1	1344	PREDICTED: glucan endo-1,3-beta-glucosidase 13 [Vitis vinifera] >gi|296086103|emb|CBI31544.3| unnamed protein product [Vitis vinifera]	--	CBS domain//Glycosyl hydrolases family 17	carbohydrate metabolic process//metabolic process	hydrolase activity, acting on glycosyl bonds//hydrolase activity, hydrolyzing O-glycosyl compounds//adenyl nucleotide binding	--	--
c121584_g1	1355	adenosine kinase [Gaeumannomyces graminis var. tritici R3-111a-1] >gi|402077364|gb|EJT72713.1| adenosine kinase [Gaeumannomyces graminis var. tritici R3-111a-1]	adenosine kinase	Spb1 C-terminal domain	rRNA processing	methyltransferase activity	nucleus	Possible pfkB family carbohydrate kinase
c121724_g1	744	family 1 glycoside hydrolase [Aureobasidium melanogenum CBS 110374]	--	Glycosyl hydrolase family 1	carbohydrate metabolic process	hydrolase activity, hydrolyzing O-glycosyl compounds	--	--
c122076_g1	420	hypothetical protein LEMA_P087590.1 [Leptosphaeria maculans JN3] >gi|312219577|emb|CBX99520.1| hypothetical protein LEMA_P087590.1 [Leptosphaeria maculans JN3]	--	--	carbohydrate metabolic process	hydrolase activity, hydrolyzing O-glycosyl compounds	--	--
c122488_g1	3092	hypothetical protein CICLE_v10030974mg [Citrus clementina] >gi|557538381|gb|ESR49425.1| hypothetical protein CICLE_v10030974mg [Citrus clementina]	leukotriene-A4 hydrolase	Peptidase family M1//Hexokinase//BmTXKS1/BmP02 toxin family//Leukotriene A4 hydrolase, C-terminal	pathogenesis//leukotriene biosynthetic process//transport//carbohydrate metabolic process	zinc ion binding//ATP binding//metallopeptidase activity//phosphotransferase activity, alcohol group as acceptor//ion channel inhibitor activity	extracellular region	Bifunctional leukotriene A4 hydrolase/aminopeptidase LTA4H
c122560_g1	1693	PREDICTED: fructose-1,6-bisphosphatase, cytosolic [Vitis vinifera] >gi|296081169|emb|CBI18195.3| unnamed protein product [Vitis vinifera]	fructose-1,6-bisphosphatase I	Fructose-1-6-bisphosphatase	pentose-phosphate shunt//carbon utilization//gluconeogenesis//carbohydrate metabolic process//mannose metabolic process//fructose metabolic process//glycolytic process	phosphoric ester hydrolase activity//fructose 1,6-bisphosphate 1-phosphatase activity	--	Fructose-1,6-bisphosphatase
c12260_g1	752	ATP-citrate synthase subunit 1 [Endocarpon pusillum Z07020] >gi|539435627|gb|ERF71936.1| ATP-citrate synthase subunit 1 [Endocarpon pusillum Z07020]	ATP citrate (pro-S)-lyase	Citrate synthase	cellular carbohydrate metabolic process	transferase activity, transferring acyl groups, acyl groups converted into alkyl on transfer	--	ATP-citrate lyase
c122729_g1	2205	PREDICTED: transketolase, chloroplastic [Glycine max]	transketolase	Glycosyltransferase family 28 N-terminal domain//Bacterial regulatory proteins, crp family//Dehydrogenase E1 component//Transketolase, C-terminal domain//Holliday junction DNA helicase ruvB C-terminus	DNA repair//lipid glycosylation//regulation of transcription, DNA-templated//metabolic process//carbohydrate metabolic process//DNA recombination	catalytic activity//DNA binding//four-way junction helicase activity//sequence-specific DNA binding transcription factor activity//transferase activity, transferring hexosyl groups//oxidoreductase activity, acting on the aldehyde or oxo group of donors, disulfide as acceptor	Holliday junction helicase complex//replication fork//intracellular//transcription factor complex	Transketolase
c122955_g1	785	chitin deacetylase 1 [Aureobasidium melanogenum CBS 110374]	--	Polysaccharide deacetylase	carbohydrate metabolic process//nitrogen compound metabolic process	hydrolase activity, acting on carbon-nitrogen (but not peptide) bonds	--	--
c12297_g1	224	Rhamnogalacturonase A [Aureobasidium pullulans EXF-150]	--	Glycosyl hydrolases family 28	carbohydrate metabolic process//sucrose metabolic process//starch metabolic process	polygalacturonase activity	--	--
c123002_g1	503	hypothetical protein SNOG_00606 [Phaeosphaeria nodorum SN15] >gi|111070981|gb|EAT92101.1| hypothetical protein SNOG_00606 [Phaeosphaeria nodorum SN15]	glucan 1,3-beta-glucosidase	--	carbohydrate metabolic process	cation binding//hydrolase activity, hydrolyzing O-glycosyl compounds	--	--
c123227_g1	631	--	--	Adipogenin//Alpha-L-fucosidase	fat cell differentiation//carbohydrate metabolic process	alpha-L-fucosidase activity	--	--
c123310_g1	224	--	--	Glycosyl hydrolases family 11	carbohydrate metabolic process	hydrolase activity, hydrolyzing O-glycosyl compounds	--	--
c123502_g2	833	carbohydrate esterase family 5 protein [Sphaerulina musiva SO2202]	--	Cutinase//Phospholipase/Carboxylesterase	metabolic process	hydrolase activity	--	--
c123660_g1	590	hypothetical protein BAUCODRAFT_31996 [Baudoinia compniacensis UAMH 10762] >gi|449301979|gb|EMC97988.1| hypothetical protein BAUCODRAFT_31996 [Baudoinia compniacensis UAMH 10762]	--	--	--	--	--	--
c123842_g1	2262	hypothetical protein CISIN_1g047794mg [Citrus sinensis]	--	HPr Serine kinase C-terminal domain//Rab-GTPase-TBC domain//Synaptonemal complex central element protein 3	synaptonemal complex assembly//phosphorelay signal transduction system//regulation of Rab GTPase activity//reciprocal meiotic recombination//phosphorylation//spermatogenesis//regulation of carbohydrate metabolic process	ATP binding//protein kinase activity//phosphorelay sensor kinase activity//Rab GTPase activator activity	protein histidine kinase complex	--
c123900_g1	2143	UDP-glucosyl transferase 72E1, putative [Theobroma cacao] >gi|508699272|gb|EOX91168.1| UDP-glucosyl transferase 72E1, putative [Theobroma cacao]	--	UDP-glucoronosyl and UDP-glucosyl transferase//Glycosyltransferase family 28 C-terminal domain	carbohydrate metabolic process//metabolic process//lipid glycosylation	transferase activity, transferring hexosyl groups//carbohydrate binding	--	UDP-glucuronosyl and UDP-glucosyl transferase
c123920_g1	675	putative exopolygalacturonase [Penicillium oxalicum 114-2]	--	Glycosyl hydrolases family 28	carbohydrate metabolic process//sucrose metabolic process//starch metabolic process	polygalacturonase activity	--	--
c124045_g1	636	glycoside hydrolase family 13 protein [Baudoinia compniacensis UAMH 10762] >gi|449299690|gb|EMC95703.1| glycoside hydrolase family 13 protein [Baudoinia compniacensis UAMH 10762]	--	Alpha amylase, catalytic domain	carbohydrate metabolic process	catalytic activity//cation binding	--	Alpha-amylase
c124180_g1	1300	hypothetical protein EUTSA_v10008377mg [Eutrema salsugineum] >gi|567152802|ref|XP_006417307.1| hypothetical protein EUTSA_v10008377mg [Eutrema salsugineum] >gi|312281931|dbj|BAJ33831.1| unnamed protein product [Thellungiella halophila] >gi|557095077|gb|ESQ35659.1| hypothetical protein EUTSA_v10008377mg [Eutrema salsugineum] >gi|557095078|gb|ESQ35660.1| hypothetical protein EUTSA_v10008377mg [Eutr…	lactoylglutathione lyase	ANTH domain//Tetratricopeptide repeat//Tetratricopeptide repeat//Tetratricopeptide repeat	carbohydrate metabolic process//pyruvate metabolic process	protein binding//metal ion binding//phospholipid binding//lactoylglutathione lyase activity	--	Glyoxalase
c124311_g1	555	--	--	Glycosyl hydrolases family 28	starch metabolic process//sucrose metabolic process//carbohydrate metabolic process	polygalacturonase activity	--	--
c124656_g1	1169	xyloglucan endotransglucosylase/hydrolase protein 3 precursor [Populus trichocarpa] >gi|550345747|gb|EEE81065.2| xyloglucan endotransglucosylase/hydrolase protein 3 precursor [Populus trichocarpa]	xyloglucan:xyloglucosyl transferase	Phage shock protein B//Glycosyl hydrolases family 16//Xyloglucan endo-transglycosylase (XET) C-terminus	cellular glucan metabolic process//carbohydrate metabolic process//regulation of transcription, DNA-templated//phage shock	xyloglucan:xyloglucosyl transferase activity//hydrolase activity, hydrolyzing O-glycosyl compounds	cell wall//apoplast	--
c124867_g1	1030	hypothetical protein BAUCODRAFT_32546 [Baudoinia compniacensis UAMH 10762] >gi|449302491|gb|EMC98500.1| hypothetical protein BAUCODRAFT_32546 [Baudoinia compniacensis UAMH 10762]	glycerol kinase	FGGY family of carbohydrate kinases, N-terminal domain	carbohydrate metabolic process	phosphotransferase activity, alcohol group as acceptor	--	Ribulose kinase and related carbohydrate kinases
c124914_g1	475	--	--	Protein of unknown function, DUF608	carbohydrate metabolic process//glycosphingolipid metabolic process//nitrogen compound metabolic process//sphingolipid metabolic process	glucosylceramidase activity	integral component of membrane	--
c124949_g1	682	hypothetical protein DOTSEDRAFT_144829 [Dothistroma septosporum NZE10]	xylulokinase	FGGY family of carbohydrate kinases, N-terminal domain	carbohydrate metabolic process	phosphotransferase activity, alcohol group as acceptor	--	Sugar (pentulose and hexulose) kinases
c125163_g1	704	glycoside hydrolase family 3 protein [Baudoinia compniacensis UAMH 10762] >gi|449305106|gb|EMD01113.1| glycoside hydrolase family 3 protein [Baudoinia compniacensis UAMH 10762]	beta-glucosidase	Glycosyl hydrolase family 3 C-terminal domain//Indoleamine 2,3-dioxygenase	carbohydrate metabolic process	heme binding//hydrolase activity, hydrolyzing O-glycosyl compounds	--	--
c125310_g1	370	hypothetical protein M569_15886, partial [Genlisea aurea]	--	Glycosyl hydrolase family 1	carbohydrate metabolic process	hydrolase activity, hydrolyzing O-glycosyl compounds	--	--
c125439_g2	476	--	--	XFP C-terminal domain	carbohydrate metabolic process	aldehyde-lyase activity	--	--
c125725_g1	277	hypothetical protein MYCGRDRAFT_98369 [Zymoseptoria tritici IPO323] >gi|339477391|gb|EGP92482.1| hypothetical protein MYCGRDRAFT_98369 [Zymoseptoria tritici IPO323]	--	D-xylulose 5-phosphate/D-fructose 6-phosphate phosphoketolase	carbohydrate metabolic process	aldehyde-lyase activity	--	--
c125725_g2	316	hypothetical protein BAUCODRAFT_29552 [Baudoinia compniacensis UAMH 10762] >gi|449305141|gb|EMD01148.1| hypothetical protein BAUCODRAFT_29552 [Baudoinia compniacensis UAMH 10762]	--	D-xylulose 5-phosphate/D-fructose 6-phosphate phosphoketolase	carbohydrate metabolic process	aldehyde-lyase activity	--	--
c125725_g3	394	hypothetical protein MYCGRDRAFT_98369 [Zymoseptoria tritici IPO323] >gi|339477391|gb|EGP92482.1| hypothetical protein MYCGRDRAFT_98369 [Zymoseptoria tritici IPO323]	--	D-xylulose 5-phosphate/D-fructose 6-phosphate phosphoketolase	carbohydrate metabolic process	aldehyde-lyase activity	--	--
c125841_g1	2301	glycosyl hydrolase [Pyrenophora tritici-repentis Pt-1C-BFP] >gi|187976189|gb|EDU42815.1| glycosyl hydrolase [Pyrenophora tritici-repentis Pt-1C-BFP]	--	Polysaccharide deacetylase	nitrogen compound metabolic process//carbohydrate metabolic process	hydrolase activity, acting on carbon-nitrogen (but not peptide) bonds	--	--
c125864_g1	1812	xyloglucan endotransglucosylase/hydrolase 6 [Diospyros kaki]	xyloglucan:xyloglucosyl transferase	Glycosyl hydrolases family 16//Xyloglucan endo-transglycosylase (XET) C-terminus	cellular glucan metabolic process//carbohydrate metabolic process	hydrolase activity, hydrolyzing O-glycosyl compounds//xyloglucan:xyloglucosyl transferase activity	cell wall//apoplast	--
c126048_g1	1196	hypothetical protein HMPREF1541_06330 [Cyphellophora europaea CBS 101466] >gi|568115679|gb|ETN38299.1| hypothetical protein HMPREF1541_06330 [Cyphellophora europaea CBS 101466]	beta-galactosidase	Elongation factor P, C-terminal//Glycosyl hydrolases family 2, sugar binding domain//Glycosyl hydrolases family 2, TIM barrel domain//Glycosyl hydrolases family 2	carbohydrate metabolic process//peptide biosynthetic process	hydrolase activity, hydrolyzing O-glycosyl compounds	cytoplasm	Beta-Glucuronidase GUSB (glycosylhydrolase superfamily 2)
c126065_g1	1827	galactokinase, putative [Ricinus communis] >gi|223541568|gb|EEF43117.1| galactokinase, putative [Ricinus communis]	galactokinase	GHMP kinases N terminal domain	carbohydrate phosphorylation//galactose metabolic process	N-acetylgalactosamine kinase activity//ATP binding//galactokinase activity	cytoplasm	Galactokinase
c126135_g1	3571	PREDICTED: beta-glucosidase 44-like [Nicotiana tomentosiformis]	beta-glucosidase	Glycosyl hydrolase family 1	carbohydrate metabolic process	hydrolase activity, hydrolyzing O-glycosyl compounds	--	--
c126292_g1	699	PREDICTED: uncharacterized protein LOC103696510 [Phoenix dactylifera]	--	3D domain	carbohydrate metabolic process//peptidoglycan turnover	hydrolase activity, hydrolyzing O-glycosyl compounds	outer membrane	--
c126310_g1	1289	hypothetical protein FOYG_14947 [Fusarium oxysporum FOSC 3-a]	--	Cellulase (glycosyl hydrolase family 5)	carbohydrate metabolic process	hydrolase activity, hydrolyzing O-glycosyl compounds	--	--
c126372_g1	888	--	--	SIS domain	carbohydrate metabolic process	carbohydrate binding	--	--
c126415_g1	1055	hypothetical protein DOTSEDRAFT_70929 [Dothistroma septosporum NZE10]	transaldolase	Transaldolase//Transcription initiation factor IIA, gamma subunit, helical domain	carbohydrate metabolic process//transcription initiation from RNA polymerase II promoter	--	transcription factor TFIIA complex	Transaldolase
c126415_g2	348	transaldolase [Villosiclava virens]	transaldolase	Keratin//Transaldolase	carbohydrate metabolic process	structural constituent of cytoskeleton	intermediate filament//cytoskeleton	Transaldolase
c126467_g1	536	glycoside hydrolase family 5 protein [Aureobasidium subglaciale EXF-2481]	--	Cellulase (glycosyl hydrolase family 5)	carbohydrate metabolic process	hydrolase activity, hydrolyzing O-glycosyl compounds	--	--
c12649_g1	280	similar to citrate synthase [Leptosphaeria maculans JN3] >gi|312212972|emb|CBX93054.1| similar to citrate synthase [Leptosphaeria maculans JN3]	citrate synthase	Citrate synthase	cellular carbohydrate metabolic process//tricarboxylic acid cycle	transferase activity, transferring acyl groups, acyl groups converted into alkyl on transfer	--	Citrate synthase
c126700_g1	530	carbohydrate binding protein, putative [Ricinus communis] >gi|223535463|gb|EEF37132.1| carbohydrate binding protein, putative [Ricinus communis]	--	Protein tyrosine kinase//Protein kinase domain	phosphorylation//protein phosphorylation//serine family amino acid metabolic process	protein serine/threonine kinase activity//ATP binding//protein kinase activity//carbohydrate binding	--	--
c126724_g1	844	--	--	Glycosyl hydrolases family 2, sugar binding domain	carbohydrate metabolic process	hydrolase activity, hydrolyzing O-glycosyl compounds	--	--
c126782_g1	1026	PREDICTED: UDP-glycosyltransferase 85A1 isoform 2 [Vitis vinifera]	--	UDP-glucoronosyl and UDP-glucosyl transferase//Glycosyltransferase family 28 C-terminal domain	lipid glycosylation//carbohydrate metabolic process//metabolic process	transferase activity, transferring hexosyl groups//carbohydrate binding	--	UDP-glucuronosyl and UDP-glucosyl transferase
c126793_g1	1078	hypothetical protein W97_06573 [Coniosporium apollinis CBS 100218] >gi|494830805|gb|EON67320.1| hypothetical protein W97_06573 [Coniosporium apollinis CBS 100218]	--	Glycosyl hydrolases family 17	carbohydrate metabolic process	hydrolase activity, hydrolyzing O-glycosyl compounds	--	--
c126819_g1	393	hypothetical protein MYCGRDRAFT_99122 [Zymoseptoria tritici IPO323] >gi|339475436|gb|EGP90528.1| hypothetical protein MYCGRDRAFT_99122 [Zymoseptoria tritici IPO323]	--	--	methylglyoxal catabolic process to D-lactate//pyruvate metabolic process//glutathione biosynthetic process//cellular carbohydrate metabolic process	zinc ion binding//hydroxyacylglutathione hydrolase activity	--	--
c126932_g1	1710	PREDICTED: CMP-sialic acid transporter [Vitis vinifera] >gi|297745398|emb|CBI40478.3| unnamed protein product [Vitis vinifera]	solute carrier family 35 (UDP-sugar transporter), member A1/2/3	UAA transporter family//Erv1 / Alr family//EamA-like transporter family//Nucleotide-sugar transporter	transmembrane transport//oxidation-reduction process//nucleotide-sugar transport//carbohydrate transport	thiol oxidase activity//sugar:proton symporter activity//nucleotide-sugar transmembrane transporter activity	Golgi membrane//membrane//integral component of membrane	Predicted UDP-galactose transporter
c126934_g2	551	hypothetical protein DOTSEDRAFT_170021 [Dothistroma septosporum NZE10]	--	NAD-dependent glycerol-3-phosphate dehydrogenase C-terminus//Tautomerase enzyme	oxidation-reduction process//glycerol-3-phosphate metabolic process//glycerolipid metabolic process//cellular aromatic compound metabolic process//carbohydrate metabolic process	isomerase activity//glycerol-3-phosphate dehydrogenase [NAD+] activity	glycerol-3-phosphate dehydrogenase complex	--
c126992_g1	2549	glycoside hydrolase family 9 A2 [Gossypium hirsutum]	--	Glycosyl hydrolase family 9	carbohydrate metabolic process	hydrolase activity, hydrolyzing O-glycosyl compounds	--	--
c127025_g1	2046	Glycosyl hydrolase family 47 protein [Theobroma cacao] >gi|508773357|gb|EOY20613.1| Glycosyl hydrolase family 47 protein [Theobroma cacao]	ER degradation enhancer, mannosidase alpha-like 1	Glycosyl hydrolase family 47	carbohydrate metabolic process	mannosyl-oligosaccharide 1,2-alpha-mannosidase activity//calcium ion binding	membrane	Glycosyl hydrolase, family 47
c127045_g1	955	--	--	SIS domain	carbohydrate metabolic process	carbohydrate binding	--	--
c127117_g1	1163	hypothetical protein JCGZ_21260 [Jatropha curcas]	xyloglucan:xyloglucosyl transferase	Xyloglucan endo-transglycosylase (XET) C-terminus//Glycosyl hydrolases family 16	carbohydrate metabolic process//cellular glucan metabolic process	xyloglucan:xyloglucosyl transferase activity//hydrolase activity, hydrolyzing O-glycosyl compounds	apoplast//cell wall	--
c127172_g1	1488	PREDICTED: probable arabinose 5-phosphate isomerase [Nicotiana tomentosiformis]	arabinose-5-phosphate isomerase	CBS domain//SIS domain//SIS domain	carbohydrate metabolic process	adenyl nucleotide binding//carbohydrate binding	--	--
c127283_g1	1410	PREDICTED: probable polygalacturonase At1g80170 [Pyrus x bretschneideri]	--	Glycosyl hydrolases family 28	carbohydrate metabolic process//starch metabolic process//sucrose metabolic process	polygalacturonase activity	--	--
c127453_g1	730	mitochondrial citrate synthase [Alternaria longipes]	citrate synthase	Citrate synthase	glyoxylate metabolic process//cellular carbohydrate metabolic process//tricarboxylic acid cycle	transferase activity, transferring acyl groups, acyl groups converted into alkyl on transfer//citrate (Si)-synthase activity	--	Citrate synthase
c127477_g1	3085	hypothetical protein EUGRSUZ_I01412 [Eucalyptus grandis]	--	Herpesvirus UL55 protein//Galactose binding lectin domain//Cellulase (glycosyl hydrolase family 5)//Beta-galactosidase//Glycosyl hydrolases family 2, sugar binding domain//Glycosyl hydrolases family 35	carbohydrate metabolic process//viral life cycle//glycosphingolipid metabolic process//galactose metabolic process//glycerolipid metabolic process//glycosaminoglycan catabolic process	carbohydrate binding//beta-galactosidase activity//hydrolase activity, hydrolyzing O-glycosyl compounds	beta-galactosidase complex	Beta-galactosidase
c127491_g1	630	pp1, catalytic subunit of type 1 serine/threonine protein phosphatase [Zymoseptoria tritici IPO323] >gi|631371348|ref|XP_007920054.1| hypothetical protein MYCFIDRAFT_48805 [Pseudocercospora fijiensis CIRAD86] >gi|339477340|gb|EGP92431.1| pp1, catalytic subunit of type 1 serine/threonine protein phosphatase [Zymoseptoria tritici IPO323] >gi|452848112|gb|EME50044.1| hypothetical protein DOTSEDRAFT_…	serine/threonine-protein phosphatase PP1 catalytic subunit	Calcineurin-like phosphoesterase	mitotic spindle assembly checkpoint//ascospore formation//cellular ion homeostasis//termination of RNA polymerase II transcription, exosome-dependent//DNA replication checkpoint//rRNA processing//meiotic nuclear division//replication fork processing//glycogen metabolic process//protein dephosphorylation//chromosome segregation//histone dephosphorylation//cell budding//DNA damage checkpoint//respo…	protein serine/threonine phosphatase activity//hydrolase activity	protein phosphatase type 1 complex//mating projection base//cellular bud neck//condensed nuclear chromosome kinetochore//protein serine/threonine phosphatase complex//mRNA cleavage and polyadenylation specificity factor complex//nucleolus//spindle pole body	Serine/threonine specific protein phosphatase PP1, catalytic subunit
c127548_g1	1188	hypothetical protein VITISV_003488 [Vitis vinifera]	--	Fructose-bisphosphate aldolase class-II//Low affinity iron permease	transmembrane transport//carbohydrate metabolic process	zinc ion binding//aldehyde-lyase activity	--	--
c127683_g2	418	hypothetical protein SNOG_05974 [Phaeosphaeria nodorum SN15] >gi|160706863|gb|EAT87038.2| hypothetical protein SNOG_05974 [Phaeosphaeria nodorum SN15]	malate dehydrogenase	3-beta hydroxysteroid dehydrogenase/isomerase family//Semialdehyde dehydrogenase, NAD binding domain//Tetrahydrofolate dehydrogenase/cyclohydrolase, NAD(P)-binding domain//lactate/malate dehydrogenase, NAD binding domain	replicative cell aging//C21-steroid hormone metabolic process//estrogen metabolic process//folic acid-containing compound biosynthetic process//oxidation-reduction process//pyruvate metabolic process//tricarboxylic acid cycle//androgen metabolic process//glyoxylate metabolic process//reductive tricarboxylic acid cycle//chronological cell aging//steroid biosynthetic process//malate metabolic proce…	oxidoreductase activity//NAD binding//3-beta-hydroxy-delta5-steroid dehydrogenase activity//catalytic activity//oxidoreductase activity, acting on the CH-OH group of donors, NAD or NADP as acceptor//mRNA binding//oxidoreductase activity, acting on the aldehyde or oxo group of donors, NAD or NADP as acceptor//methylenetetrahydrofolate dehydrogenase (NADP+) activity//L-malate dehydrogenase activity…	mitochondrion	NAD-dependent malate dehydrogenase
c127683_g3	486	malate dehydrogenase, NAD-dependent [Exophiala dermatitidis NIH/UT8656] >gi|378730838|gb|EHY57297.1| malate dehydrogenase, NAD-dependent [Exophiala dermatitidis NIH/UT8656]	malate dehydrogenase	3-beta hydroxysteroid dehydrogenase/isomerase family//Tetrahydrofolate dehydrogenase/cyclohydrolase, NAD(P)-binding domain//lactate/malate dehydrogenase, NAD binding domain//hAT family C-terminal dimerisation region	pyruvate metabolic process//tricarboxylic acid cycle//C21-steroid hormone metabolic process//oxidation-reduction process//folic acid-containing compound biosynthetic process//estrogen metabolic process//malate metabolic process//steroid biosynthetic process//cellular carbohydrate metabolic process//reductive tricarboxylic acid cycle//glyoxylate metabolic process//androgen metabolic process	oxidoreductase activity//3-beta-hydroxy-delta5-steroid dehydrogenase activity//nucleotide binding//oxidoreductase activity, acting on the CH-OH group of donors, NAD or NADP as acceptor//protein dimerization activity//catalytic activity//L-malate dehydrogenase activity//methylenetetrahydrofolate dehydrogenase (NADP+) activity	--	NAD-dependent malate dehydrogenase
c127683_g5	423	hypothetical protein SNOG_09027 [Phaeosphaeria nodorum SN15] >gi|160702373|gb|EAT83219.2| hypothetical protein SNOG_09027 [Phaeosphaeria nodorum SN15]	malate dehydrogenase	lactate/malate dehydrogenase, NAD binding domain//lactate/malate dehydrogenase, alpha/beta C-terminal domain//Family 4 glycosyl hydrolase	cellular carbohydrate metabolic process//tricarboxylic acid cycle//malate metabolic process//pyruvate metabolic process//carbohydrate metabolic process//oxidation-reduction process//reductive tricarboxylic acid cycle//glyoxylate metabolic process	nucleotide binding//oxidoreductase activity//L-malate dehydrogenase activity//hydrolase activity, hydrolyzing O-glycosyl compounds//oxidoreductase activity, acting on the CH-OH group of donors, NAD or NADP as acceptor	--	NAD-dependent malate dehydrogenase
c127705_g1	649	carbohydrate-binding module family 20 protein [Baudoinia compniacensis UAMH 10762] >gi|449297654|gb|EMC93672.1| carbohydrate-binding module family 20 protein [Baudoinia compniacensis UAMH 10762]	--	Starch binding domain	--	starch binding	--	--
c127705_g2	1110	carbohydrate-binding module family 20 protein [Baudoinia compniacensis UAMH 10762] >gi|449297654|gb|EMC93672.1| carbohydrate-binding module family 20 protein [Baudoinia compniacensis UAMH 10762]	--	Starch binding domain//Multicopper oxidase//Multicopper oxidase	oxidation-reduction process	oxidoreductase activity//starch binding//copper ion binding	--	Multicopper oxidases
c127826_g1	1662	glucan 1,3-beta-glucosidase precursor [Pyrenophora tritici-repentis Pt-1C-BFP] >gi|187977102|gb|EDU43728.1| glucan 1,3-beta-glucosidase precursor [Pyrenophora tritici-repentis Pt-1C-BFP]	glucan 1,3-beta-glucosidase	Cellulase (glycosyl hydrolase family 5)//Beta-galactosidase//Ribosomal protein L36e	glycosphingolipid metabolic process//translation//carbohydrate metabolic process//glycosaminoglycan catabolic process//galactose metabolic process//ribosome biogenesis//glycerolipid metabolic process	structural constituent of ribosome//hydrolase activity, hydrolyzing O-glycosyl compounds//cation binding//beta-galactosidase activity	intracellular//ribosome//beta-galactosidase complex	--
c127941_g2	917	glycoside hydrolase family 13 protein [Aureobasidium subglaciale EXF-2481]	alpha-glucosidase	Alpha amylase, C-terminal all-beta domain//Alpha amylase, catalytic domain//Beta-galactosidase C-terminal domain	glycosaminoglycan catabolic process//glycerolipid metabolic process//galactose metabolic process//glycosphingolipid metabolic process//carbohydrate metabolic process	cation binding//catalytic activity//beta-galactosidase activity	beta-galactosidase complex	Alpha-amylase
c128124_g1	508	putative transaldolase protein [Neofusicoccum parvum UCRNP2] >gi|485924694|gb|EOD49436.1| putative transaldolase protein [Neofusicoccum parvum UCRNP2]	transaldolase	Transaldolase	carbohydrate metabolic process	--	--	Transaldolase
c128212_g1	1225	hypothetical protein PRUPE_ppa012426mg [Prunus persica] >gi|462405436|gb|EMJ10900.1| hypothetical protein PRUPE_ppa012426mg [Prunus persica]	calcium-binding protein CML	EF-hand domain//Dockerin type I repeat//EF hand//Secreted protein acidic and rich in cysteine Ca binding region//EF-hand domain pair//EF hand	signal transduction//carbohydrate metabolic process	hydrolase activity, hydrolyzing O-glycosyl compounds//calcium ion binding	proteinaceous extracellular matrix	Calmodulin and related proteins (EF-Hand superfamily)
c128264_g1	1789	hypothetical protein EUGRSUZ_A00947 [Eucalyptus grandis]	--	Glycosyltransferase family 28 C-terminal domain//UDP-glucoronosyl and UDP-glucosyl transferase	metabolic process//carbohydrate metabolic process//lipid glycosylation	carbohydrate binding//transferase activity, transferring hexosyl groups	--	UDP-glucuronosyl and UDP-glucosyl transferase
c128503_g1	1198	conserved hypothetical protein [Aspergillus terreus NIH2624] >gi|114197658|gb|EAU39358.1| conserved hypothetical protein [Aspergillus terreus NIH2624]	--	Beta galactosidase small chain	carbohydrate metabolic process//glycosphingolipid metabolic process//galactose metabolic process//glycerolipid metabolic process//glycosaminoglycan catabolic process	beta-galactosidase activity//catalytic activity	beta-galactosidase complex	--
c128554_g1	2099	methyltransferase-related family protein [Populus trichocarpa] >gi|222859306|gb|EEE96853.1| methyltransferase-related family protein [Populus trichocarpa]	16S rRNA (guanine527-N7)-methyltransferase	Cyclotide family//Methyltransferase small domain//rRNA small subunit methyltransferase G//Carbohydrate binding domain (family 17/28)	cellulose catabolic process//sucrose metabolic process//rRNA modification//RNA processing//rRNA processing//starch metabolic process//defense response	rRNA methyltransferase activity//methyltransferase activity//cellulase activity	cytoplasm	--
c128614_g2	633	--	--	NeuB family	carbohydrate biosynthetic process	--	--	--
c128622_g1	720	hypothetical protein PTT_14913 [Pyrenophora teres f. teres 0-1] >gi|311321422|gb|EFQ88990.1| hypothetical protein PTT_14913 [Pyrenophora teres f. teres 0-1]	--	--	metabolic process	hydrolase activity	--	--
c128644_g1	624	rhamnose mutarotase [Sphaerulina musiva SO2202]	--	Dak1 domain//Domain of unknown function (DUF718)	glycerolipid metabolic process//glycerol metabolic process//rhamnose metabolic process	glycerone kinase activity//racemase and epimerase activity, acting on carbohydrates and derivatives	cytoplasm	--
c128644_g2	350	rhamnose mutarotase [Sphaerulina musiva SO2202]	--	Domain of unknown function (DUF718)	rhamnose metabolic process	racemase and epimerase activity, acting on carbohydrates and derivatives	cytoplasm	--
c128756_g1	2137	Glycosyl hydrolase superfamily protein isoform 1 [Theobroma cacao] >gi|590703430|ref|XP_007046871.1| Glycosyl hydrolase superfamily protein isoform 1 [Theobroma cacao] >gi|590703434|ref|XP_007046872.1| Glycosyl hydrolase superfamily protein isoform 1 [Theobroma cacao] >gi|590703437|ref|XP_007046873.1| Glycosyl hydrolase superfamily protein isoform 1 [Theobroma cacao] >gi|508699131|gb|EOX91027.1| …	--	Beta-galactosidase//Cellulase (glycosyl hydrolase family 5)	glycosphingolipid metabolic process//carbohydrate metabolic process//glycosaminoglycan catabolic process//glycerolipid metabolic process//galactose metabolic process	hydrolase activity, hydrolyzing O-glycosyl compounds//beta-galactosidase activity	beta-galactosidase complex	--
c12877_g1	395	hypothetical protein SS1G_09515 [Sclerotinia sclerotiorum 1980] >gi|154693910|gb|EDN93648.1| hypothetical protein SS1G_09515 [Sclerotinia sclerotiorum 1980 UF-70]	lactoylglutathione lyase	--	pyruvate metabolic process//carbohydrate metabolic process	lactoylglutathione lyase activity//metal ion binding	--	Glyoxalase
c128964_g1	445	hypothetical protein PHAVU_006G0250000g, partial [Phaseolus vulgaris] >gi|561019475|gb|ESW18246.1| hypothetical protein PHAVU_006G0250000g, partial [Phaseolus vulgaris]	--	phosphoenolpyruvate-dependent sugar phosphotransferase system, EIIA 1	phosphoenolpyruvate-dependent sugar phosphotransferase system//transport//carbohydrate transport	sugar:proton symporter activity	membrane	--
c128965_g1	431	hypothetical protein VITISV_006236 [Vitis vinifera]	--	Reverse transcriptase (RNA-dependent DNA polymerase)//Dockerin type I repeat	carbohydrate metabolic process//RNA-dependent DNA replication	hydrolase activity, hydrolyzing O-glycosyl compounds//RNA binding//RNA-directed DNA polymerase activity	--	--
c128973_g1	643	hypothetical protein A1O7_10145 [Cladophialophora yegresii CBS 114405] >gi|589971446|gb|EXJ54804.1| hypothetical protein A1O7_10145 [Cladophialophora yegresii CBS 114405]	--	Cellulase (glycosyl hydrolase family 5)	carbohydrate metabolic process	hydrolase activity, hydrolyzing O-glycosyl compounds	--	--
c129043_g1	1126	--	--	phosphotransferase system, EIIB	carbohydrate transport	protein-N(PI)-phosphohistidine-sugar phosphotransferase activity	protein-N(PI)-phosphohistidine-sugar phosphotransferase complex	--
c129302_g1	3223	hypothetical protein MIMGU_mgv1a002911mg [Erythranthe guttata]	--	Ankyrin repeat//Family 4 glycosyl hydrolase//bZIP Maf transcription factor//Ankyrin repeat	carbohydrate metabolic process//regulation of transcription, DNA-templated	hydrolase activity, hydrolyzing O-glycosyl compounds//DNA binding//protein binding	nucleus	FOG: Ankyrin repeat
c129382_g1	609	hypothetical protein MYCGRDRAFT_69281 [Zymoseptoria tritici IPO323] >gi|339473536|gb|EGP88629.1| hypothetical protein MYCGRDRAFT_69281 [Zymoseptoria tritici IPO323]	--	FGGY family of carbohydrate kinases, N-terminal domain//F/Y rich C-terminus	carbohydrate metabolic process	phosphotransferase activity, alcohol group as acceptor	nucleus	Ribulose kinase and related carbohydrate kinases
c129429_g1	1576	hypothetical protein EUGRSUZ_A01661 [Eucalyptus grandis]	xyloglucan:xyloglucosyl transferase	Xyloglucan endo-transglycosylase (XET) C-terminus//AARP2CN (NUC121) domain//Glycosyl hydrolases family 16	cellular glucan metabolic process//carbohydrate metabolic process//ribosome biogenesis	xyloglucan:xyloglucosyl transferase activity//hydrolase activity, hydrolyzing O-glycosyl compounds	cell wall//nucleus//apoplast	--
c129498_g1	988	hypothetical protein PRUPE_ppa026115mg, partial [Prunus persica] >gi|462421598|gb|EMJ25861.1| hypothetical protein PRUPE_ppa026115mg, partial [Prunus persica]	galacturan 1,4-alpha-galacturonidase	Glycosyl hydrolases family 28	sucrose metabolic process//starch metabolic process//carbohydrate metabolic process	polygalacturonase activity	--	--
c129527_g1	1367	similar to chitin binding protein [Leptosphaeria maculans JN3] >gi|312218023|emb|CBX97970.1| similar to chitin binding protein [Leptosphaeria maculans JN3]	--	Polysaccharide deacetylase//Chitin recognition protein	carbohydrate metabolic process//nitrogen compound metabolic process	hydrolase activity, acting on carbon-nitrogen (but not peptide) bonds//catalytic activity//chitin binding	--	--
c129597_g2	643	retrotransposon protein, putative, Ty1-copia subclass [Oryza sativa Japonica Group]	--	Phosphotransferase system, EIIC	carbohydrate transport//phosphoenolpyruvate-dependent sugar phosphotransferase system	sugar:proton symporter activity//protein-N(PI)-phosphohistidine-sugar phosphotransferase activity	protein-N(PI)-phosphohistidine-sugar phosphotransferase complex//membrane	--
c129707_g1	660	hypothetical protein BAUCODRAFT_245092 [Baudoinia compniacensis UAMH 10762] >gi|449297526|gb|EMC93544.1| hypothetical protein BAUCODRAFT_245092 [Baudoinia compniacensis UAMH 10762]	threonine aldolase	Cys/Met metabolism PLP-dependent enzyme//Glycosyl hydrolase family 46//Beta-eliminating lyase	cellular amino acid metabolic process//amino sugar metabolic process//carbohydrate metabolic process	chitosanase activity//pyridoxal phosphate binding//lyase activity	extracellular region	Threonine aldolase
c129723_g2	499	Mag44 [Dermatophagoides farinae]	tropomyosin 1	Autophagy protein Apg6//UV radiation resistance protein and autophagy-related subunit 14//PTS system, Lactose/Cellobiose specific IIA subunit//B-cell receptor-associated protein 31-like	carbohydrate transport//phosphoenolpyruvate-dependent sugar phosphotransferase system//transport//intracellular protein transport//autophagy//positive regulation of autophagy	sugar:proton symporter activity	membrane//integral component of membrane//endoplasmic reticulum	Actin filament-coating protein tropomyosin
c129802_g1	1530	PREDICTED: dnaJ homolog subfamily B member 1-like [Pyrus x bretschneideri]	DnaJ homolog subfamily B member 4	Neuraminidase	carbohydrate metabolic process//glycosphingolipid metabolic process	exo-alpha-sialidase activity	host cell membrane//virion membrane//membrane	Molecular chaperone (DnaJ superfamily)
c129853_g1	1758	sugar transporter 1 [Arabidopsis thaliana] >gi|21542458|sp|P23586.2|STP1_ARATH RecName: Full=Sugar transport protein 1; AltName: Full=Glucose transporter; AltName: Full=Hexose transporter 1 [Arabidopsis thaliana] >gi|5734730|gb|AAD49995.1|AC007259_8 glucose transporter [Arabidopsis thaliana] >gi|15809962|gb|AAL06908.1| At1g11260/T28P6_18 [Arabidopsis thaliana] >gi|16604673|gb|AAL24129.1| putative…	--	Insulin/IGF/Relaxin family//Sugar (and other) transporter//Major Facilitator Superfamily	monosaccharide transport//carbohydrate transport//multidimensional cell growth//signal transduction//regulation of defense response//transmembrane transport//response to cytokinin//systemic acquired resistance	transmembrane transporter activity//sugar:proton symporter activity//monosaccharide transmembrane transporter activity//hormone activity	integral component of membrane//extracellular region//plasma membrane//vacuole//plasmodesma//nucleus	Predicted transporter (major facilitator superfamily)
c129945_g1	202	--	--	Phosphotransferase system, EIIC	phosphoenolpyruvate-dependent sugar phosphotransferase system//carbohydrate transport	protein-N(PI)-phosphohistidine-sugar phosphotransferase activity//sugar:proton symporter activity	membrane//protein-N(PI)-phosphohistidine-sugar phosphotransferase complex	--
c129964_g2	205	hypothetical protein BAUCODRAFT_149764 [Baudoinia compniacensis UAMH 10762] >gi|449298617|gb|EMC94632.1| hypothetical protein BAUCODRAFT_149764 [Baudoinia compniacensis UAMH 10762]	--	CITED//Glycosyl hydrolase family 49	carbohydrate metabolic process//regulation of transcription, DNA-templated	hydrolase activity, hydrolyzing O-glycosyl compounds	nucleus	--
c130050_g1	436	hypothetical protein PHACADRAFT_265825 [Phanerochaete carnosa HHB-10118-sp] >gi|409039571|gb|EKM49121.1| hypothetical protein PHACADRAFT_265825 [Phanerochaete carnosa HHB-10118-sp]	heat shock 70kDa protein 1/8	FGGY family of carbohydrate kinases, C-terminal domain	carbohydrate metabolic process	phosphotransferase activity, alcohol group as acceptor	--	Molecular chaperones HSP70/HSC70, HSP70 superfamily
c130078_g1	458	--	--	Ferrous iron transport protein B C terminus//Carbohydrate binding domain (family 19)	ferrous iron transport//cell wall macromolecule catabolic process//chitin catabolic process	ferrous iron transmembrane transporter activity//chitinase activity	integral component of membrane	--
c130191_g1	1314	hypothetical protein NEUTE1DRAFT_136240 [Neurospora tetrasperma FGSC 2508] >gi|350292091|gb|EGZ73286.1| glycoside hydrolase [Neurospora tetrasperma FGSC 2509]	--	Glycosyl hydrolases family 17	carbohydrate metabolic process	hydrolase activity, hydrolyzing O-glycosyl compounds	--	--
c130244_g1	1410	concanavalin A-like lectin/glucanase, partial [Aureobasidium pullulans EXF-150]	--	Glycosyl hydrolases family 16	carbohydrate metabolic process	hydrolase activity, hydrolyzing O-glycosyl compounds	--	--
c130272_g1	1114	unnamed protein product [Coffea canephora]	--	Glycosyl hydrolase family 7//Helix-loop-helix DNA-binding domain	carbohydrate metabolic process	hydrolase activity, hydrolyzing O-glycosyl compounds//protein dimerization activity	--	--
c130341_g1	1360	PREDICTED: general transcription factor IIH subunit 3 [Vitis vinifera] >gi|302141830|emb|CBI19033.3| unnamed protein product [Vitis vinifera]	transcription initiation factor TFIIH subunit 3	Transcription factor Tfb4//Cellulose binding domain//AN1-like Zinc finger	regulation of transcription, DNA-templated//nucleotide-excision repair//DNA repair//carbohydrate metabolic process	cellulose binding//zinc ion binding	core TFIIH complex	RNA polymerase II transcription initiation/nucleotide excision repair factor TFIIH, subunit TFB4
c130403_g1	1657	unnamed protein product [Coffea canephora]	glycerol-3-phosphate dehydrogenase (NAD+)	NAD-dependent glycerol-3-phosphate dehydrogenase C-terminus//Semialdehyde dehydrogenase, NAD binding domain//NAD-dependent glycerol-3-phosphate dehydrogenase N-terminus	carbohydrate metabolic process//glycerol-3-phosphate catabolic process//glycerol-3-phosphate metabolic process//glycerolipid metabolic process//oxidation-reduction process	glycerol-3-phosphate dehydrogenase [NAD+] activity//NAD binding//oxidoreductase activity, acting on the CH-OH group of donors, NAD or NADP as acceptor//oxidoreductase activity, acting on the aldehyde or oxo group of donors, NAD or NADP as acceptor	glycerol-3-phosphate dehydrogenase complex//cytoplasm	Glycerol-3-phosphate dehydrogenase/dihydroxyacetone 3-phosphate reductase
c130594_g2	1749	PREDICTED: brassinosteroid-regulated protein BRU1-like [Prunus mume]	xyloglucan:xyloglucosyl transferase	Glycosyl hydrolases family 16//Xyloglucan endo-transglycosylase (XET) C-terminus	carbohydrate metabolic process//cellular glucan metabolic process	xyloglucan:xyloglucosyl transferase activity//hydrolase activity, hydrolyzing O-glycosyl compounds	apoplast//cell wall	--
c130606_g1	1069	phosphoglucomutase [Pyrenophora tritici-repentis Pt-1C-BFP] >gi|187985997|gb|EDU51485.1| phosphoglucomutase [Pyrenophora tritici-repentis Pt-1C-BFP]	phosphoglucomutase	Phosphoglucomutase/phosphomannomutase, alpha/beta/alpha domain II//Phosphoglucomutase/phosphomannomutase, alpha/beta/alpha domain I//Phosphoglucomutase/phosphomannomutase, alpha/beta/alpha domain III	carbohydrate metabolic process	magnesium ion binding//intramolecular transferase activity, phosphotransferases	--	Phosphoglucomutase
c130673_g1	798	--	--	HPr Serine kinase N terminus	regulation of carbohydrate metabolic process//phosphorylation//phosphorelay signal transduction system	protein kinase activity//ATP binding//phosphorelay sensor kinase activity	protein histidine kinase complex	--
c131076_g1	789	endo-1,4-beta-glucanase, putative [Ricinus communis] >gi|223551217|gb|EEF52703.1| endo-1,4-beta-glucanase, putative [Ricinus communis]	--	Glycosyl hydrolase family 9	carbohydrate metabolic process//sucrose metabolic process//starch metabolic process	cellulase activity//hydrolase activity, hydrolyzing O-glycosyl compounds	--	--
c131076_g2	1390	Endoglucanase 24 [Morus notabilis]	--	Glycosyl hydrolase family 9	carbohydrate metabolic process	hydrolase activity, hydrolyzing O-glycosyl compounds	--	--
c131152_g1	2055	Glucan endo-1,3-beta-glucosidase precursor, putative [Ricinus communis] >gi|223530088|gb|EEF32004.1| Glucan endo-1,3-beta-glucosidase precursor, putative [Ricinus communis]	--	Glycosyl hydrolases family 17	metabolic process//carbohydrate metabolic process	hydrolase activity, hydrolyzing O-glycosyl compounds	--	--
c131268_g1	1653	PREDICTED: UDP-glycosyltransferase 75D1-like [Vitis vinifera]	--	UDP-glucoronosyl and UDP-glucosyl transferase//Glycosyltransferase family 28 C-terminal domain	metabolic process//carbohydrate metabolic process//lipid glycosylation	UDP-glucosyltransferase activity//carbohydrate binding//transferase activity, transferring hexosyl groups	--	UDP-glucuronosyl and UDP-glucosyl transferase
c131279_g1	880	hypothetical protein MYCFIDRAFT_210178 [Pseudocercospora fijiensis CIRAD86] >gi|452990007|gb|EME89762.1| hypothetical protein MYCFIDRAFT_210178 [Pseudocercospora fijiensis CIRAD86]	6-phosphogluconolactonase	Glucosamine-6-phosphate isomerases/6-phosphogluconolactonase	carbohydrate metabolic process	--	--	6-phosphogluconolactonase - like protein
c131309_g1	247	transaldolase [Exophiala dermatitidis NIH/UT8656] >gi|378734037|gb|EHY60496.1| transaldolase [Exophiala dermatitidis NIH/UT8656]	transaldolase	Transaldolase	pentose-phosphate shunt//carbohydrate metabolic process	sedoheptulose-7-phosphate:D-glyceraldehyde-3-phosphate glyceronetransferase activity	cytoplasm	Transaldolase
c131309_g2	296	hypothetical protein BAUCODRAFT_36182 [Baudoinia compniacensis UAMH 10762] >gi|449297712|gb|EMC93729.1| hypothetical protein BAUCODRAFT_36182 [Baudoinia compniacensis UAMH 10762]	transaldolase	Peptidase family C25, C terminal ig-like domain//Transaldolase	carbohydrate metabolic process//proteolysis	peptidase activity	--	Transaldolase
c131309_g3	433	hypothetical protein SNOG_09682 [Phaeosphaeria nodorum SN15] >gi|160702648|gb|EAT82947.2| hypothetical protein SNOG_09682 [Phaeosphaeria nodorum SN15]	transaldolase	Transaldolase	pentose-phosphate shunt//carbohydrate metabolic process	sedoheptulose-7-phosphate:D-glyceraldehyde-3-phosphate glyceronetransferase activity	cytoplasm//nucleus	Transaldolase
c131309_g4	268	transaldolase [Verticillium dahliae VdLs.17] >gi|346977652|gb|EGY21104.1| transaldolase [Verticillium dahliae VdLs.17]	transaldolase	Transaldolase	carbohydrate metabolic process//pentose-phosphate shunt	sedoheptulose-7-phosphate:D-glyceraldehyde-3-phosphate glyceronetransferase activity	cytoplasm	Transaldolase
c131309_g5	544	transaldolase [Cyphellophora europaea CBS 101466] >gi|568117974|gb|ETN40590.1| transaldolase [Cyphellophora europaea CBS 101466]	transaldolase	Transaldolase//D-glucuronyl C5-epimerase C-terminus	carbohydrate metabolic process//glycosaminoglycan biosynthetic process	racemase and epimerase activity, acting on carbohydrates and derivatives	integral component of membrane	Transaldolase
c131309_g6	997	hypothetical protein JAAARDRAFT_40369 [Jaapia argillacea MUCL 33604]	transaldolase	Transaldolase	carbohydrate metabolic process	--	--	Transaldolase
c131471_g1	2465	PREDICTED: putative ribonuclease H protein At1g65750-like [Solanum lycopersicum]	--	RNA recognition motif. (a.k.a. RRM, RBD, or RNP domain)//Reverse transcriptase (RNA-dependent DNA polymerase)//Glycosyl hydrolase family 67 C-terminus	xylan catabolic process//RNA-dependent DNA replication//carbohydrate metabolic process	alpha-glucuronidase activity//nucleic acid binding//RNA binding//RNA-directed DNA polymerase activity	extracellular region	FOG: Reverse transcriptase
c131499_g1	1426	PREDICTED: exopolygalacturonase [Vitis vinifera] >gi|296083328|emb|CBI22964.3| unnamed protein product [Vitis vinifera]	galacturan 1,4-alpha-galacturonidase	Glycosyl hydrolases family 28	sucrose metabolic process//starch metabolic process//metabolic process//carbohydrate metabolic process	hydrolase activity, acting on glycosyl bonds//polygalacturonase activity	--	--
c131533_g1	1504	hypothetical protein M569_17499, partial [Genlisea aurea]	--	NAD dependent epimerase/dehydratase family//HPr Serine kinase C-terminal domain//RmlD substrate binding domain//NAD-dependent glycerol-3-phosphate dehydrogenase N-terminus//Tetrahydrofolate dehydrogenase/cyclohydrolase, NAD(P)-binding domain//short chain dehydrogenase//NAD binding domain of 6-phosphogluconate dehydrogenase//NAD(P)H binding domain of trans-2-enoyl-CoA reductase	cellular metabolic process//nucleotide metabolic process//pentose-phosphate shunt//glycerol-3-phosphate catabolic process//folic acid-containing compound biosynthetic process//regulation of carbohydrate metabolic process//oxidation-reduction process//polyketide biosynthetic process//streptomycin biosynthetic process//metabolic process//D-gluconate metabolic process//nucleotide-sugar metabolic pro…	ATP binding//NAD binding//protein kinase activity//phosphogluconate dehydrogenase (decarboxylating) activity//oxidoreductase activity//coenzyme binding//phosphorelay sensor kinase activity//dTDP-4-dehydrorhamnose reductase activity//methylenetetrahydrofolate dehydrogenase (NADP+) activity//catalytic activity//oxidoreductase activity, acting on the CH-OH group of donors, NAD or NADP as acceptor	cytoplasm//protein histidine kinase complex	Reductases with broad range of substrate specificities
c13157_g1	240	hypothetical protein SNOG_07546 [Phaeosphaeria nodorum SN15] >gi|111063892|gb|EAT85012.1| hypothetical protein SNOG_07546 [Phaeosphaeria nodorum SN15]	--	--	carbohydrate metabolic process//N-acetylglucosamine metabolic process	N-acetylglucosamine-6-phosphate deacetylase activity	--	--
c131749_g1	2674	hypothetical protein JCGZ_16484 [Jatropha curcas]	--	Protein tyrosine kinase//Legume lectin domain//Influenza Matrix protein (M2)//Alphaherpesvirus tegument protein US9//Alphaherpesvirus glycoprotein E//Protein kinase domain	protein phosphorylation//proton transport	ATP binding//protein kinase activity//carbohydrate binding//hydrogen ion transmembrane transporter activity	host cell membrane//membrane//viral tegument//virion membrane	--
c131789_g1	1726	PREDICTED: putative ribonuclease H protein At1g65750 [Brassica rapa]	--	Glycosyl hydrolase family 53	carbohydrate metabolic process	glucosidase activity	--	--
c131877_g1	543	--	--	Glycosyl transferase family 11	glycolipid biosynthetic process//globoside metabolic process//carbohydrate metabolic process	galactoside 2-alpha-L-fucosyltransferase activity	membrane	--
c131914_g1	3496	PREDICTED: probable rhamnogalacturonate lyase B-like [Solanum tuberosum]	rhamnogalacturonan endolyase	Rhamnogalacturonase B, N-terminal	carbohydrate metabolic process	carbohydrate binding//carbon-oxygen lyase activity, acting on polysaccharides	--	--
c132003_g1	2151	hypothetical protein EUGRSUZ_J02164 [Eucalyptus grandis] >gi|629086477|gb|KCW52834.1| hypothetical protein EUGRSUZ_J02164 [Eucalyptus grandis]	protein transport protein SEC13	Haemagglutinin-neuraminidase//WD domain, G-beta repeat	signal transduction//glycosphingolipid metabolic process//carbohydrate metabolic process//viral life cycle	exo-alpha-sialidase activity//protein binding//host cell surface receptor binding	viral envelope//cell surface	Vesicle coat complex COPII, subunit SEC13
c132063_g1	1118	PREDICTED: probable xyloglucan endotransglucosylase/hydrolase protein 5 [Brassica rapa] >gi|674954962|emb|CDX78542.1| BnaA03g04540D [Brassica napus]	xyloglucan:xyloglucosyl transferase	Glycosyl hydrolases family 16//Xyloglucan endo-transglycosylase (XET) C-terminus	cellular glucan metabolic process//carbohydrate metabolic process	xyloglucan:xyloglucosyl transferase activity//hydrolase activity, hydrolyzing O-glycosyl compounds	cell wall//apoplast	--
c132095_g2	432	hypothetical protein CICLE_v10003734mg [Citrus clementina] >gi|557536713|gb|ESR47831.1| hypothetical protein CICLE_v10003734mg [Citrus clementina]	--	Fructose-1-6-bisphosphatase//Alkaline and neutral invertase	fructose metabolic process//glycolytic process//pentose-phosphate shunt//carbon utilization//carbohydrate metabolic process//mannose metabolic process//gluconeogenesis	fructose 1,6-bisphosphate 1-phosphatase activity//glycopeptide alpha-N-acetylgalactosaminidase activity//phosphoric ester hydrolase activity	--	--
c132107_g1	1320	hypothetical protein EUGRSUZ_B00995 [Eucalyptus grandis]	aldose 1-epimerase	Aldose 1-epimerase	carbohydrate metabolic process	isomerase activity	--	--
c132148_g1	1392	family 16 glycoside hydrolase [Melampsora larici-populina 98AG31] >gi|328858104|gb|EGG07218.1| family 16 glycoside hydrolase [Melampsora larici-populina 98AG31]	--	--	carbohydrate metabolic process	hydrolase activity, hydrolyzing O-glycosyl compounds	--	--
c13230_g1	240	hypothetical protein MYCTH_2311062 [Myceliophthora thermophila ATCC 42464] >gi|347013680|gb|AEO61163.1| hypothetical protein MYCTH_2311062 [Myceliophthora thermophila ATCC 42464]	--	--	cellular carbohydrate metabolic process//tricarboxylic acid cycle	transferase activity, transferring acyl groups, acyl groups converted into alkyl on transfer	--	--
c132352_g1	1214	malate dehydrogenase, NAD-dependent [Cladophialophora psammophila CBS 110553] >gi|589989282|gb|EXJ72040.1| malate dehydrogenase, NAD-dependent [Cladophialophora psammophila CBS 110553]	malate dehydrogenase	3-beta hydroxysteroid dehydrogenase/isomerase family//lactate/malate dehydrogenase, NAD binding domain//lactate/malate dehydrogenase, alpha/beta C-terminal domain//Family 4 glycosyl hydrolase	C21-steroid hormone metabolic process//androgen metabolic process//oxidation-reduction process//estrogen metabolic process//steroid biosynthetic process//carbohydrate metabolic process	oxidoreductase activity, acting on the CH-OH group of donors, NAD or NADP as acceptor//hydrolase activity, hydrolyzing O-glycosyl compounds//oxidoreductase activity//3-beta-hydroxy-delta5-steroid dehydrogenase activity	--	NAD-dependent malate dehydrogenase
c132354_g1	1004	--	--	DDHD domain//Ydr279p protein family (RNase H2 complex component)//Peptidase family S49 N-terminal//Alpha amylase, N-terminal ig-like domain	carbohydrate metabolic process	metal ion binding//serine-type endopeptidase activity//hydrolase activity, hydrolyzing O-glycosyl compounds	plasma membrane//nucleus	--
c132622_g1	1932	polygalacturonase, putative [Ricinus communis] >gi|223544730|gb|EEF46246.1| polygalacturonase, putative [Ricinus communis]	--	Glycosyl hydrolases family 28//Tamulustoxin family	starch metabolic process//pathogenesis//transport//sucrose metabolic process//carbohydrate metabolic process	potassium channel inhibitor activity//polygalacturonase activity	extracellular region	--
c132686_g2	1319	hypothetical protein DOTSEDRAFT_56111 [Dothistroma septosporum NZE10]	aldose 1-epimerase	UDP-glucose/GDP-mannose dehydrogenase family, NAD binding domain//RmlD substrate binding domain//Phage lysozyme//FAD dependent oxidoreductase//NAD dependent epimerase/dehydratase family//Polysaccharide biosynthesis protein//3-beta hydroxysteroid dehydrogenase/isomerase family//short chain dehydrogenase	nucleotide-sugar metabolic process//androgen metabolic process//extracellular polysaccharide biosynthetic process//peptidoglycan catabolic process//biosynthetic process//cell wall macromolecule catabolic process//steroid biosynthetic process//estrogen metabolic process//streptomycin biosynthetic process//oxidation-reduction process//polyketide biosynthetic process//C21-steroid hormone metabolic p…	catalytic activity//oxidoreductase activity, acting on the CH-OH group of donors, NAD or NADP as acceptor//dTDP-4-dehydrorhamnose reductase activity//NAD binding//3-beta-hydroxy-delta5-steroid dehydrogenase activity//lysozyme activity//coenzyme binding//oxidoreductase activity	--	UDP-glucose 4-epimerase/UDP-sulfoquinovose synthase
c132714_g1	1625	PREDICTED: uncharacterized protein LOC101260212 [Solanum lycopersicum]	--	Alpha mannosidase, middle domain	carbohydrate metabolic process	hydrolase activity, hydrolyzing O-glycosyl compounds//zinc ion binding	--	--
c132736_g1	868	phosphoglucomutase [Exophiala dermatitidis NIH/UT8656] >gi|378727358|gb|EHY53817.1| phosphoglucomutase [Exophiala dermatitidis NIH/UT8656]	phosphoglucomutase	Phosphoglucomutase/phosphomannomutase, alpha/beta/alpha domain I//Occlusion-derived virus envelope protein ODV-E18//Phosphoglucomutase/phosphomannomutase, alpha/beta/alpha domain II	carbohydrate metabolic process	magnesium ion binding//intramolecular transferase activity, phosphotransferases	viral envelope	Phosphoglucomutase
c132808_g1	784	unknown [Glycine max]	calcium-binding protein CML	Dockerin type I repeat//EF-hand domain//EF hand//Secreted protein acidic and rich in cysteine Ca binding region//EF hand//EF-hand domain pair	signal transduction//carbohydrate metabolic process	hydrolase activity, hydrolyzing O-glycosyl compounds//calcium ion binding	proteinaceous extracellular matrix	Calmodulin and related proteins (EF-Hand superfamily)
c132821_g1	2363	PREDICTED: probable L-type lectin-domain containing receptor kinase S.7-like [Vitis vinifera]	--	Protein kinase domain//Legume-like lectin family//Protein tyrosine kinase//Legume lectin domain	protein phosphorylation	carbohydrate binding//protein kinase activity//ATP binding	membrane	--
c132949_g1	692	carbohydrate-binding module family 1 protein/Non-catalytic module family CDH [Pseudocercospora fijiensis CIRAD86] >gi|452982394|gb|EME82153.1| carbohydrate-binding module family 1 protein/Non-catalytic module family CDH [Pseudocercospora fijiensis CIRAD86]	--	GMC oxidoreductase	oxidation-reduction process	oxidoreductase activity, acting on CH-OH group of donors	--	--
c132977_g1	1725	Endoglucanase 16 [Morus notabilis]	endoglucanase	Glycosyl hydrolase family 9	carbohydrate metabolic process	hydrolase activity, hydrolyzing O-glycosyl compounds	--	--
c132987_g1	1401	PREDICTED: pseudouridine-5'-monophosphatase-like [Pyrus x bretschneideri] >gi|694373392|ref|XP_009363853.1| PREDICTED: pseudouridine-5'-monophosphatase-like [Pyrus x bretschneideri]	--	--	--	--	--	--
c133013_g1	2524	hypothetical protein PHAVU_009G003200g [Phaseolus vulgaris] >gi|561009008|gb|ESW07915.1| hypothetical protein PHAVU_009G003200g [Phaseolus vulgaris]	endoglucanase	VEGF heparin-binding domain//Glycosyl hydrolase family 9	carbohydrate metabolic process	hydrolase activity, hydrolyzing O-glycosyl compounds//heparin binding	--	--
c133026_g1	1508	Concanavalin A-like lectin family protein, putative [Theobroma cacao] >gi|508715429|gb|EOY07326.1| Concanavalin A-like lectin family protein, putative [Theobroma cacao]	--	Legume lectin domain	--	carbohydrate binding	--	--
c133034_g1	2305	similar to chitin binding protein [Leptosphaeria maculans JN3] >gi|312219862|emb|CBX99804.1| similar to chitin binding protein [Leptosphaeria maculans JN3]	--	Chitin recognition protein//Polysaccharide deacetylase//Repeat in ubiquitin-activating (UBA) protein	cellular protein modification process//carbohydrate metabolic process//nitrogen compound metabolic process	hydrolase activity, acting on carbon-nitrogen (but not peptide) bonds//chitin binding//small protein activating enzyme activity//ATP binding	--	--
c133103_g1	1321	PREDICTED: UDP-N-acetylglucosamine transporter-like [Vitis vinifera] >gi|296084745|emb|CBI25889.3| unnamed protein product [Vitis vinifera]	solute carrier family 35 (UDP-sugar transporter), member A1/2/3	EamA-like transporter family//UAA transporter family//Nucleotide-sugar transporter	transmembrane transport//nucleotide-sugar transport//carbohydrate transport	sugar:proton symporter activity//nucleotide-sugar transmembrane transporter activity	Golgi membrane//membrane//integral component of membrane	Predicted UDP-galactose transporter
c133137_g1	2471	PREDICTED: luminal-binding protein 5 [Prunus mume]	heat shock 70kDa protein 5	Hydantoinase/oxoprolinase//FGGY family of carbohydrate kinases, C-terminal domain//MreB/Mbl protein//Mre11 DNA-binding presumed domain	cell morphogenesis//carbohydrate metabolic process//double-strand break repair	endonuclease activity//manganese ion binding//hydrolase activity//phosphotransferase activity, alcohol group as acceptor	nucleus	Molecular chaperones GRP78/BiP/KAR2, HSP70 superfamily
c133138_g1	2615	PREDICTED: uncharacterized protein LOC100241980 [Vitis vinifera] >gi|302142673|emb|CBI19876.3| unnamed protein product [Vitis vinifera]	--	Alpha-L-arabinofuranosidase B (ABFB)//Protein of unknown function (DUF3166)	L-arabinose metabolic process//carbohydrate metabolic process//regulation of autophagy//nucleotide metabolic process	alpha-L-arabinofuranosidase activity	extracellular space	--
c133190_g1	1759	unnamed protein product [Vitis vinifera]	tRNA dimethylallyltransferase	TIP49 C-terminus//Type II/IV secretion system protein//Isopentenyl transferase//Uncharacterised P-loop hydrolase UPF0079//IstB-like ATP binding protein//Archaeal ATPase//PhoH-like protein//ATPase family associated with various cellular activities (AAA)//IPP transferase//Zeta toxin//AAA domain (dynein-related subfamily)//HPr Serine kinase C-terminal domain//RNA helicase//Papillomavirus helicase//T…	terpenoid biosynthetic process//regulation of carbohydrate metabolic process//DNA replication//tRNA processing//phosphorylation//phosphorelay signal transduction system//steroid biosynthetic process//threonylcarbamoyladenosine biosynthetic process//transport//biosynthetic process	DNA helicase activity//phosphorelay sensor kinase activity//RNA binding//RNA helicase activity//ATP binding//protein kinase activity//kinase activity//hydrolase activity//ATPase activity//DNA binding//dimethylallyltranstransferase activity//ATP-dependent DNA helicase activity	replication fork//protein histidine kinase complex	tRNA delta(2)-isopentenylpyrophosphate transferase
c133199_g1	1204	hypothetical protein VITISV_012090 [Vitis vinifera]	--	Centromere protein B dimerisation domain	regulation of transcription, DNA-templated	DNA binding//phosphotransferase activity, alcohol group as acceptor//chromatin binding	nucleus//chromatin//chromosome, centromeric region	Possible pfkB family carbohydrate kinase
c133275_g1	2108	hypothetical protein CICLE_v10014944mg [Citrus clementina] >gi|568878544|ref|XP_006492249.1| PREDICTED: citrate synthase, glyoxysomal-like [Citrus sinensis] >gi|557550623|gb|ESR61252.1| hypothetical protein CICLE_v10014944mg [Citrus clementina] >gi|641839670|gb|KDO58597.1| hypothetical protein CISIN_1g010304mg [Citrus sinensis]	citrate synthase	Citrate synthase	cellular carbohydrate metabolic process	transferase activity, transferring acyl groups, acyl groups converted into alkyl on transfer	--	Citrate synthase
c133368_g2	1936	PREDICTED: uncharacterized protein LOC103319196 [Prunus mume]	--	Alphaherpesvirus tegument protein US9//Cytochrome c oxidase assembly protein CtaG/Cox11//Glycosyl hydrolases family 43	carbohydrate metabolic process	copper ion binding//hydrolase activity, hydrolyzing O-glycosyl compounds	viral tegument	--
c133382_g1	1756	hypothetical protein JCGZ_18726 [Jatropha curcas]	--	UDP-glucoronosyl and UDP-glucosyl transferase//Glycosyltransferase family 28 N-terminal domain	carbohydrate metabolic process//metabolic process//lipid glycosylation	transferase activity, transferring hexosyl groups	--	UDP-glucuronosyl and UDP-glucosyl transferase
c133395_g1	2086	Glycosyl hydrolase superfamily protein [Theobroma cacao] >gi|508707538|gb|EOX99434.1| Glycosyl hydrolase superfamily protein [Theobroma cacao]	--	Cellulase (glycosyl hydrolase family 5)	carbohydrate metabolic process	hydrolase activity, hydrolyzing O-glycosyl compounds	--	--
c133499_g1	3452	hypothetical protein CICLE_v10011063mg [Citrus clementina] >gi|557532333|gb|ESR43516.1| hypothetical protein CICLE_v10011063mg [Citrus clementina]	1,4-alpha-glucan branching enzyme	Carbohydrate-binding module 48 (Isoamylase N-terminal domain)//Alpha amylase, catalytic domain//Alpha amylase, C-terminal all-beta domain	carbohydrate metabolic process	cation binding//catalytic activity//hydrolase activity, hydrolyzing O-glycosyl compounds	--	--
c133688_g1	1228	hypothetical protein MYCFIDRAFT_45480 [Pseudocercospora fijiensis CIRAD86] >gi|452986601|gb|EME86357.1| hypothetical protein MYCFIDRAFT_45480 [Pseudocercospora fijiensis CIRAD86]	--	Carbohydrate binding domain//Glycerophosphoryl diester phosphodiesterase family	glycerol metabolic process//carbohydrate metabolic process//phospholipid catabolic process//glycerolipid metabolic process	glycerophosphodiester phosphodiesterase activity//carbohydrate binding//hydrolase activity, hydrolyzing O-glycosyl compounds	extracellular region	--
c133762_g2	611	mannitol dehydrogenase [Marssonina brunnea f. sp. 'multigermtubi' MB_m1] >gi|406864609|gb|EKD17653.1| mannitol dehydrogenase [Marssonina brunnea f. sp. 'multigermtubi' MB_m1]	--	Alpha-L-fucosidase//short chain dehydrogenase//Cysteine rich repeat	metabolic process//carbohydrate metabolic process	alpha-L-fucosidase activity//oxidoreductase activity	membrane	Reductases with broad range of substrate specificities
c133818_g1	1656	PREDICTED: beta-glucosidase 11-like [Vitis vinifera]	beta-glucosidase	Glycosyl hydrolase family 1	carbohydrate metabolic process	hydrolase activity, hydrolyzing O-glycosyl compounds	--	--
c134017_g1	1721	PREDICTED: probable UDP-sugar transporter protein SLC35A5-like [Vitis vinifera] >gi|297745192|emb|CBI39184.3| unnamed protein product [Vitis vinifera]	--	Nucleotide-sugar transporter//EamA-like transporter family	carbohydrate transport	sugar:proton symporter activity	integral component of membrane//membrane//Golgi membrane	Predicted UDP-galactose transporter
c134046_g1	1715	PREDICTED: uncharacterized protein LOC102610582 [Citrus sinensis]	--	3'5'-cyclic nucleotide phosphodiesterase N-terminal	purine nucleobase metabolic process	3',5'-cyclic-nucleotide phosphodiesterase activity	--	Predicted haloacid-halidohydrolase and related hydrolases
c134137_g1	1327	PREDICTED: probable 6-phosphogluconolactonase 4, chloroplastic [Nicotiana tomentosiformis]	6-phosphogluconolactonase	Glucosamine-6-phosphate isomerases/6-phosphogluconolactonase	carbohydrate metabolic process	--	--	6-phosphogluconolactonase - like protein
c134159_g1	1314	korrigan [Populus tomentosa]	--	Glycosyl hydrolase family 9	carbohydrate metabolic process	hydrolase activity, hydrolyzing O-glycosyl compounds	--	--
c134208_g1	2480	--	--	H-type lectin domain	cell adhesion	carbohydrate binding	--	--
c134311_g1	2086	PREDICTED: glucan endo-1,3-beta-glucosidase 8-like [Nicotiana tomentosiformis]	--	Glycosyl hydrolases family 17	carbohydrate metabolic process	hydrolase activity, hydrolyzing O-glycosyl compounds	--	--
c134372_g1	425	hypothetical protein BAUCODRAFT_35631 [Baudoinia compniacensis UAMH 10762] >gi|449298395|gb|EMC94410.1| hypothetical protein BAUCODRAFT_35631 [Baudoinia compniacensis UAMH 10762]	6-phosphogluconolactonase	Glucosamine-6-phosphate isomerases/6-phosphogluconolactonase	carbohydrate metabolic process	--	--	6-phosphogluconolactonase - like protein
c134456_g1	1147	glycoside hydrolase family 3 protein [Aureobasidium subglaciale EXF-2481]	--	Glycosyl hydrolase family 3 C-terminal domain	carbohydrate metabolic process	hydrolase activity, hydrolyzing O-glycosyl compounds	--	--
c134456_g2	412	glycoside hydrolase family 3 protein [Aureobasidium subglaciale EXF-2481]	--	Glycosyl hydrolase family 3 N terminal domain	carbohydrate metabolic process	hydrolase activity, hydrolyzing O-glycosyl compounds	--	--
c134592_g2	919	--	--	Lectin C-type domain	--	carbohydrate binding	--	--
c134619_g1	1538	Glucan endo-1,3-beta-glucosidase [Morus notabilis]	--	Bacteriochlorophyll C binding protein//Glycosyl hydrolases family 17	photosynthesis//carbohydrate metabolic process	hydrolase activity, hydrolyzing O-glycosyl compounds	--	--
c134730_g1	3024	PREDICTED: beta-galactosidase 10 [Pyrus x bretschneideri]	--	Glycosyl hydrolases family 35//Galactose binding lectin domain//Bacterial regulatory proteins, lacI family//Translocation protein Sec62//Outer membrane lipoprotein LolB	regulation of transcription, DNA-templated//protein transport//carbohydrate metabolic process	hydrolase activity, hydrolyzing O-glycosyl compounds//protein transporter activity//carbohydrate binding//sequence-specific DNA binding transcription factor activity	integral component of membrane//cell outer membrane//transcription factor complex	Beta-galactosidase
c134777_g2	1842	hypothetical protein EUGRSUZ_B01453 [Eucalyptus grandis]	beta-glucosidase	Glycosyl hydrolase family 1//Cellulase (glycosyl hydrolase family 5)	carbohydrate metabolic process	hydrolase activity, hydrolyzing O-glycosyl compounds	--	--
c134778_g1	1546	G protein coupled receptor [Theobroma cacao] >gi|508720971|gb|EOY12868.1| G protein coupled receptor [Theobroma cacao]	--	D-xylulose 5-phosphate/D-fructose 6-phosphate phosphoketolase	carbohydrate metabolic process	aldehyde-lyase activity	--	Lanthionine synthetase C-like protein 1
c134782_g1	2630	hypothetical protein BAUCODRAFT_29552 [Baudoinia compniacensis UAMH 10762] >gi|449305141|gb|EMD01148.1| hypothetical protein BAUCODRAFT_29552 [Baudoinia compniacensis UAMH 10762]	--	Ribosomal L29e protein family//Putative transposase//D-xylulose 5-phosphate/D-fructose 6-phosphate phosphoketolase//XFP C-terminal domain	translation//carbohydrate metabolic process//transposition, DNA-mediated//ribosome biogenesis	structural constituent of ribosome//aldehyde-lyase activity//transposase activity//DNA binding	intracellular//ribosome	--
c134810_g1	1952	PREDICTED: CCA tRNA nucleotidyltransferase, mitochondrial [Vitis vinifera]	--	PTS HPr component phosphorylation site//Poly A polymerase head domain	phosphoenolpyruvate-dependent sugar phosphotransferase system//RNA processing//carbohydrate transport	RNA binding//nucleotidyltransferase activity//sugar:proton symporter activity	--	tRNA nucleotidyltransferase/poly(A) polymerase
c134969_g1	2059	Endo-1,4-beta-xylanase A [Morus notabilis]	--	Glycosyl hydrolase family 10	carbohydrate metabolic process	hydrolase activity, hydrolyzing O-glycosyl compounds	--	--
c134972_g1	1938	PREDICTED: monogalactosyldiacylglycerol synthase, chloroplastic-like [Vitis vinifera]	1,2-diacylglycerol 3-beta-galactosyltransferase	Glycosyl transferases group 1//Glycosyltransferase family 28 C-terminal domain//Monogalactosyldiacylglycerol (MGDG) synthase//Ribosomal L40e family	ribosome biogenesis//biosynthetic process//lipid glycosylation//translation//carbohydrate metabolic process//glycolipid biosynthetic process	transferase activity, transferring hexosyl groups//carbohydrate binding//structural constituent of ribosome	ribosome	--
c134996_g1	2123	hypothetical protein POPTR_0009s08030g [Populus trichocarpa] >gi|222850378|gb|EEE87925.1| hypothetical protein POPTR_0009s08030g [Populus trichocarpa]	--	Glycosyl hydrolases family 17	carbohydrate metabolic process	hydrolase activity, hydrolyzing O-glycosyl compounds//hydrolase activity	plasma membrane	--
c135061_g1	1557	2-methylcitrate synthase, mitochondrial [Coniosporium apollinis CBS 100218] >gi|494829824|gb|EON66405.1| 2-methylcitrate synthase, mitochondrial [Coniosporium apollinis CBS 100218]	citrate synthase	Citrate synthase	cellular carbohydrate metabolic process	transferase activity, transferring acyl groups, acyl groups converted into alkyl on transfer	--	Citrate synthase
c135094_g1	3092	L-type lectin-domain containing receptor kinase S.4 [Morus notabilis]	--	Protein tyrosine kinase//Legume lectin domain//Protein kinase domain	protein phosphorylation	ATP binding//protein kinase activity//carbohydrate binding	--	--
c135101_g1	1655	--	--	Glycosyl hydrolases family 15	carbohydrate metabolic process//polysaccharide metabolic process	hydrolase activity, hydrolyzing O-glycosyl compounds	--	--
c135153_g1	1321	glycoside hydrolase family 17 protein [Dothistroma septosporum NZE10]	--	Glycosyl hydrolases family 17//Thiamin pyrophosphokinase, vitamin B1 binding domain	thiamine diphosphate biosynthetic process//thiamine metabolic process//carbohydrate metabolic process	hydrolase activity, hydrolyzing O-glycosyl compounds//thiamine diphosphokinase activity	--	--
c135180_g1	1677	PREDICTED: jmjC domain-containing protein 7-like [Vitis vinifera]	--	Galactose binding lectin domain	--	carbohydrate binding	--	Predicted phospholipase
c135234_g1	1222	carbohydrate-binding module family 12 [Melampsora larici-populina 98AG31] >gi|328863382|gb|EGG12482.1| carbohydrate-binding module family 12 [Melampsora larici-populina 98AG31]	--	pKID domain//TLC domain	carbohydrate metabolic process//regulation of transcription, DNA-templated	hydrolase activity, hydrolyzing O-glycosyl compounds//protein binding//carbohydrate binding	integral component of membrane//extracellular region	--
c135273_g1	1924	hypothetical protein JCGZ_19255 [Jatropha curcas]	poly(ADP-ribose) glycohydrolase	Poly (ADP-ribose) glycohydrolase (PARG)	carbohydrate metabolic process	poly(ADP-ribose) glycohydrolase activity	--	--
c135293_g1	1121	hypothetical protein BAUCODRAFT_64232 [Baudoinia compniacensis UAMH 10762] >gi|449304043|gb|EMD00051.1| hypothetical protein BAUCODRAFT_64232 [Baudoinia compniacensis UAMH 10762]	aldose 1-epimerase	Aldose 1-epimerase	carbohydrate metabolic process	isomerase activity	--	--
c135603_g2	751	hypothetical protein DOTSEDRAFT_72363 [Dothistroma septosporum NZE10]	malate dehydrogenase	Tetrahydrofolate dehydrogenase/cyclohydrolase, NAD(P)-binding domain//lactate/malate dehydrogenase, alpha/beta C-terminal domain//Family 4 glycosyl hydrolase//lactate/malate dehydrogenase, NAD binding domain//3-beta hydroxysteroid dehydrogenase/isomerase family	glyoxylate metabolic process//androgen metabolic process//C21-steroid hormone metabolic process//oxidation-reduction process//estrogen metabolic process//folic acid-containing compound biosynthetic process//steroid biosynthetic process//carbohydrate metabolic process	oxidoreductase activity, acting on the CH-OH group of donors, NAD or NADP as acceptor//catalytic activity//methylenetetrahydrofolate dehydrogenase (NADP+) activity//hydrolase activity, hydrolyzing O-glycosyl compounds//oxidoreductase activity//3-beta-hydroxy-delta5-steroid dehydrogenase activity	--	NAD-dependent malate dehydrogenase
c135611_g2	853	hsp70-like protein [Coniosporium apollinis CBS 100218] >gi|494830261|gb|EON66825.1| hsp70-like protein [Coniosporium apollinis CBS 100218]	heat shock 70kDa protein 1/8	FGGY family of carbohydrate kinases, C-terminal domain//MreB/Mbl protein//Hydantoinase/oxoprolinase	cell morphogenesis//carbohydrate metabolic process	phosphotransferase activity, alcohol group as acceptor//hydrolase activity	--	Molecular chaperones HSP70/HSC70, HSP70 superfamily
c135614_g1	2950	PREDICTED: putative leucine-rich repeat-containing protein DDB_G0290503 [Malus domestica]	--	XS domain//Sugar efflux transporter for intercellular exchange//XS zinc finger domain//H-type lectin domain//Bacteriophage lambda integrase, N-terminal domain	gene silencing by RNA//cell adhesion//DNA integration	integrase activity//DNA binding//carbohydrate binding	integral component of membrane	--
c135650_g1	2725	hexokinase [Actinidia chinensis]	hexokinase	Hexokinase//Hexokinase	carbohydrate metabolic process	ATP binding//phosphotransferase activity, alcohol group as acceptor	--	Hexokinase
c135676_g1	2450	PREDICTED: mannosyl-oligosaccharide 1,2-alpha-mannosidase MNS1-like [Vitis vinifera] >gi|297735785|emb|CBI18472.3| unnamed protein product [Vitis vinifera]	mannosyl-oligosaccharide alpha-1,2-mannosidase	Apolipoprotein CIII (Apo-CIII)//Glutamine amidotransferases class-II//Glycosyl hydrolase family 47	lipoprotein metabolic process//metabolic process//lipid transport//carbohydrate metabolic process	mannosyl-oligosaccharide 1,2-alpha-mannosidase activity//lipid binding//calcium ion binding	membrane//extracellular region	1, 2-alpha-mannosidase
c135745_g1	1468	glycoside hydrolase family 3 protein [Aureobasidium subglaciale EXF-2481]	beta-D-xylosidase 4	Glycosyl hydrolase family 3 C-terminal domain//Glycosyl hydrolase family 3 N terminal domain	carbohydrate metabolic process	hydrolase activity, hydrolyzing O-glycosyl compounds	--	--
c135808_g1	1633	PREDICTED: polygalacturonase ADPG1 [Prunus mume]	--	Glycosyl hydrolases family 28	carbohydrate metabolic process//sucrose metabolic process//starch metabolic process	polygalacturonase activity	--	--
c1358_g1	967	hypothetical protein SNOG_12413 [Phaeosphaeria nodorum SN15] >gi|111059106|gb|EAT80226.1| hypothetical protein SNOG_12413 [Phaeosphaeria nodorum SN15]	--	Glycosyl hydrolases family 17	carbohydrate metabolic process	hydrolase activity, hydrolyzing O-glycosyl compounds//cation binding//catalytic activity	--	--
c135915_g1	492	glycoside hydrolase family 3 protein [Dothistroma septosporum NZE10]	beta-glucosidase	Glycosyl hydrolase family 3 C-terminal domain	carbohydrate metabolic process	hydrolase activity, hydrolyzing O-glycosyl compounds	--	--
c135915_g2	378	beta-glucosidase [Phaeosphaeria avenaria f. sp. tritici]	--	--	carbohydrate metabolic process	hydrolase activity, hydrolyzing O-glycosyl compounds	--	--
c135915_g3	922	glycoside hydrolase family 3 protein [Dothistroma septosporum NZE10]	--	Glycosyl hydrolase family 3 C-terminal domain	carbohydrate metabolic process	hydrolase activity, hydrolyzing O-glycosyl compounds	--	--
c13594_g1	228	hypothetical protein W97_09073 [Coniosporium apollinis CBS 100218] >gi|494834058|gb|EON69810.1| hypothetical protein W97_09073 [Coniosporium apollinis CBS 100218]	--	Glycosyl hydrolase family 3 C-terminal domain	carbohydrate metabolic process	hydrolase activity, hydrolyzing O-glycosyl compounds	--	--
c136024_g1	2166	hypothetical protein EUGRSUZ_B02942 [Eucalyptus grandis]	phosphoglucomutase	Phosphoglucomutase/phosphomannomutase, alpha/beta/alpha domain II//Phosphoglucomutase/phosphomannomutase, C-terminal domain//Phosphoglucomutase/phosphomannomutase, alpha/beta/alpha domain I//Phosphoglucomutase/phosphomannomutase, alpha/beta/alpha domain III	carbohydrate metabolic process	intramolecular transferase activity, phosphotransferases	--	Phosphoglucomutase
c136081_g1	1381	PREDICTED: ribulose-phosphate 3-epimerase, chloroplastic-like isoform X1 [Glycine max] >gi|571453494|ref|XP_006579530.1| PREDICTED: ribulose-phosphate 3-epimerase, chloroplastic-like isoform X2 [Glycine max]	ribulose-phosphate 3-epimerase	Zona-pellucida-binding protein (Sp38)//PcrB family//MutS domain III//Putative N-acetylmannosamine-6-phosphate epimerase//Ribulose-phosphate 3 epimerase family//Thiamine monophosphate synthase/TENI//Thiazole biosynthesis protein ThiG	N-acetylmannosamine metabolic process//binding of sperm to zona pellucida//mismatch repair//carbohydrate metabolic process//thiamine biosynthetic process//amino sugar metabolic process	2-iminoacetate synthase activity//mismatched DNA binding//thiamine-phosphate diphosphorylase activity//transferase activity, transferring alkyl or aryl (other than methyl) groups//racemase and epimerase activity, acting on carbohydrates and derivatives//N-acylglucosamine-6-phosphate 2-epimerase activity//ATP binding	extracellular region	D-ribulose-5-phosphate 3-epimerase
c136102_g1	3713	hypothetical protein POPTR_0010s22980g [Populus trichocarpa] >gi|550330407|gb|EEF02540.2| hypothetical protein POPTR_0010s22980g [Populus trichocarpa]	--	Phosphoglucomutase/phosphomannomutase, alpha/beta/alpha domain I//Phosphoglucomutase/phosphomannomutase, alpha/beta/alpha domain III//Phosphoglucomutase/phosphomannomutase, alpha/beta/alpha domain II	carbohydrate metabolic process	intramolecular transferase activity, phosphotransferases	--	--
c136103_g1	1138	PREDICTED: glucan endo-1,3-beta-glucosidase 8-like [Glycine max]	--	Glycosyl hydrolases family 17	carbohydrate metabolic process	hydrolase activity, hydrolyzing O-glycosyl compounds	--	--
c136134_g1	842	glycoside hydrolase family 51 protein [Pseudocercospora fijiensis CIRAD86] >gi|452988996|gb|EME88751.1| glycoside hydrolase family 51 protein [Pseudocercospora fijiensis CIRAD86]	--	Alpha-L-arabinofuranosidase C-terminus	nucleotide metabolic process//L-arabinose metabolic process//carbohydrate metabolic process	alpha-L-arabinofuranosidase activity	--	--
c136134_g2	881	glycoside hydrolase family 51 protein [Pseudocercospora fijiensis CIRAD86] >gi|452988996|gb|EME88751.1| glycoside hydrolase family 51 protein [Pseudocercospora fijiensis CIRAD86]	--	Alpha-L-arabinofuranosidase C-terminus	nucleotide metabolic process//L-arabinose metabolic process//carbohydrate metabolic process	alpha-L-arabinofuranosidase activity	--	--
c136134_g3	470	hypothetical protein LEMA_P003880.1 [Leptosphaeria maculans JN3] >gi|312221661|emb|CBY01601.1| hypothetical protein LEMA_P003880.1 [Leptosphaeria maculans JN3]	--	Trans-activation protein X//Alpha-L-arabinofuranosidase C-terminus	viral genome replication//nucleotide metabolic process//L-arabinose metabolic process//carbohydrate metabolic process	alpha-L-arabinofuranosidase activity	--	--
c136181_g1	642	--	--	Galactose binding lectin domain	--	carbohydrate binding	--	--
c136245_g1	500	E3 ubiquitin-protein ligase NEDD4 [Sphaerulina musiva SO2202]	E3 ubiquitin-protein ligase NEDD4-like	Glycosyl hydrolase family 67 middle domain//HECT-domain (ubiquitin-transferase)	xylan catabolic process//protein ubiquitination//carbohydrate metabolic process	alpha-glucuronidase activity//ubiquitin-protein transferase activity	extracellular region	Ubiquitin protein ligase RSP5/NEDD4
c136274_g1	941	Calcium-binding pollen allergen [Medicago truncatula] >gi|657401632|gb|KEH40591.1| EF hand calcium-binding family protein [Medicago truncatula]	calcium-binding protein CML	EF-hand domain pair//EF hand//Dockerin type I repeat//EF hand//EF-hand domain//Secreted protein acidic and rich in cysteine Ca binding region	signal transduction//carbohydrate metabolic process	hydrolase activity, hydrolyzing O-glycosyl compounds//calcium ion binding	proteinaceous extracellular matrix	Calmodulin and related proteins (EF-Hand superfamily)
c136388_g1	4283	alpha-glucosidase, putative [Ricinus communis] >gi|223528753|gb|EEF30763.1| alpha-glucosidase, putative [Ricinus communis]	alpha-D-xyloside xylohydrolase	3-beta hydroxysteroid dehydrogenase/isomerase family//Translation initiation factor IF-3, N-terminal domain//Polysaccharide biosynthesis protein//Glycosyl hydrolases family 31//NAD dependent epimerase/dehydratase family//Conotoxin//short chain dehydrogenase	metabolic process//C21-steroid hormone metabolic process//oxidation-reduction process//estrogen metabolic process//carbohydrate metabolic process//translational initiation//cellular metabolic process//pathogenesis//androgen metabolic process//regulation of translational initiation//steroid biosynthetic process//transport//biosynthetic process	translation initiation factor activity//hydrolase activity, hydrolyzing O-glycosyl compounds//coenzyme binding//oxidoreductase activity//ion channel inhibitor activity//3-beta-hydroxy-delta5-steroid dehydrogenase activity//carbohydrate binding//oxidoreductase activity, acting on the CH-OH group of donors, NAD or NADP as acceptor//maltose alpha-glucosidase activity//catalytic activity	ribosome//extracellular region	Maltase glucoamylase and related hydrolases, glycosyl hydrolase family 31
c136434_g2	207	glycoside hydrolase family 3 protein [Pseudocercospora fijiensis CIRAD86] >gi|452983566|gb|EME83324.1| glycoside hydrolase family 3 protein [Pseudocercospora fijiensis CIRAD86]	--	Glycosyl hydrolase family 3 N terminal domain	carbohydrate metabolic process	hydrolase activity, hydrolyzing O-glycosyl compounds	--	--
c136434_g3	1130	glycoside hydrolase family 3 protein [Dothistroma septosporum NZE10]	--	Glycosyl hydrolase family 3 N terminal domain//Glycosyl hydrolase family 3 C-terminal domain	carbohydrate metabolic process	hydrolase activity, hydrolyzing O-glycosyl compounds	--	--
c136457_g1	1245	PREDICTED: syntaxin-71-like [Glycine max]	syntaxin of plants SYP7	Hexokinase//SNARE domain	carbohydrate metabolic process	ATP binding//protein binding//phosphotransferase activity, alcohol group as acceptor	--	--
c136533_g1	919	PREDICTED: putative golgin subfamily A member 6-like protein 8-like isoform X2 [Sus scrofa] >gi|545806332|ref|XP_005660742.1| PREDICTED: putative golgin subfamily A member 6-like protein 8-like isoform X3 [Sus scrofa] >gi|545806335|ref|XP_005660743.1| PREDICTED: putative golgin subfamily A member 6-like protein 8-like isoform X4 [Sus scrofa] >gi|545806338|ref|XP_003122577.2| PREDICTED: putative g…	--	Hepatitis C virus non-structural 5a protein membrane anchor//TilS substrate C-terminal domain//Cytochrome C oxidase chain VIIB//TrkA-C domain//Septum formation inhibitor MinC, C-terminal domain//Glycosyltransferase family 6//CAS/CSE protein, C-terminus	cation transport//mitochondrial electron transport, cytochrome c to oxygen//proteolysis//tRNA processing//carbohydrate metabolic process//potassium ion transport//cell morphogenesis//proton transport//purine nucleobase metabolic process	cytochrome-c oxidase activity//cysteine-type endopeptidase activity//nucleotide binding//transferase activity, transferring hexosyl groups//ligase activity, forming carbon-nitrogen bonds//RNA-directed RNA polymerase activity//nucleoside-triphosphatase activity//serine-type endopeptidase activity//cation transmembrane transporter activity//ATP binding//protein binding	mitochondrial respiratory chain//cytoplasm//RNA-directed RNA polymerase complex//respiratory chain complex IV//membrane	--
c136534_g1	1606	hypothetical protein POPTR_0010s05960g [Populus trichocarpa] >gi|550329177|gb|EEF01824.2| hypothetical protein POPTR_0010s05960g [Populus trichocarpa]	--	Cellulase (glycosyl hydrolase family 5)//DNA polymerase alpha/epsilon subunit B	carbohydrate metabolic process//DNA replication	DNA-directed DNA polymerase activity//hydrolase activity, hydrolyzing O-glycosyl compounds//DNA binding	DNA polymerase complex	--
c136625_g1	2066	SKU5 similar 3 [Theobroma cacao] >gi|508701850|gb|EOX93746.1| SKU5 similar 3 [Theobroma cacao]	--	Multicopper oxidase//Multicopper oxidase//Multicopper oxidase//Carbohydrate binding domain//ClpX C4-type zinc finger	oxidation-reduction process	oxidoreductase activity//protein dimerization activity//zinc ion binding//copper ion binding//hydrolase activity, acting on glycosyl bonds	--	Multicopper oxidases
c136637_g1	997	PREDICTED: UPF0480 protein At4g32130 [Vitis vinifera] >gi|296082124|emb|CBI21129.3| unnamed protein product [Vitis vinifera]	--	--	--	carbohydrate binding	--	Predicted membrane protein
c136661_g1	1591	PREDICTED: alpha-galactosidase-like [Pyrus x bretschneideri] >gi|694373465|ref|XP_009363872.1| PREDICTED: alpha-galactosidase-like [Pyrus x bretschneideri]	alpha-galactosidase	Melibiase	carbohydrate metabolic process	hydrolase activity, hydrolyzing O-glycosyl compounds	--	Alpha-D-galactosidase (melibiase)
c136698_g1	2094	O-Glycosyl hydrolases family 17 protein [Theobroma cacao] >gi|508781472|gb|EOY28728.1| O-Glycosyl hydrolases family 17 protein [Theobroma cacao]	--	CST, telomere maintenance, complex subunit CTC1//Glycosyl hydrolases family 17	carbohydrate metabolic process//telomere maintenance	hydrolase activity, hydrolyzing O-glycosyl compounds	--	--
c136706_g2	1603	sugar transporter [Ajellomyces dermatitidis ATCC 18188]	--	Sugar (and other) transporter//Cyclotide family//Organic Anion Transporter Polypeptide (OATP) family//Major Facilitator Superfamily//BESS motif	transport//transmembrane transport//defense response//carbohydrate transport	transporter activity//transmembrane transporter activity//DNA binding//substrate-specific transmembrane transporter activity	membrane//integral component of membrane	Predicted transporter (major facilitator superfamily)
c136773_g1	3100	--	--	Recombination protein U//ORMDL family//M-phase inducer phosphatase//Beta-galactosidase	tyrosine metabolic process//DNA repair//glycerolipid metabolic process//glycosaminoglycan catabolic process//mitotic M phase//glycosphingolipid metabolic process//galactose metabolic process//carbohydrate metabolic process//protein dephosphorylation//DNA recombination	beta-galactosidase activity//protein tyrosine phosphatase activity	integral component of membrane//beta-galactosidase complex//intracellular//cytoplasm	--
c136786_g2	2206	PREDICTED: glucan endo-1,3-beta-glucosidase 13 [Vitis vinifera] >gi|297738738|emb|CBI27983.3| unnamed protein product [Vitis vinifera]	--	Glycosyl hydrolases family 17	carbohydrate metabolic process//metabolic process	hydrolase activity, acting on glycosyl bonds//hydrolase activity, hydrolyzing O-glycosyl compounds	--	--
c136820_g2	833	glyoxylase I [Phaeosphaeria nodorum SN15] >gi|50295647|gb|AAT73077.1| glyoxylase I [Parastagonospora nodorum] >gi|160703925|gb|EAT79488.2| glyoxylase I [Phaeosphaeria nodorum SN15]	lactoylglutathione lyase	--	methylglyoxal catabolic process to D-lactate//glutathione metabolic process//pyruvate metabolic process//carbohydrate metabolic process	lactoylglutathione lyase activity//metal ion binding	nucleus//cytoplasm	Glyoxalase
c136864_g1	2107	EG isoform 2 [Theobroma cacao] >gi|508723104|gb|EOY15001.1| EG isoform 2 [Theobroma cacao]	--	Glycosyl hydrolase family 9	carbohydrate metabolic process	hydrolase activity, hydrolyzing O-glycosyl compounds	--	--
c136904_g1	1549	PREDICTED: activating signal cointegrator 1 [Vitis vinifera] >gi|297733988|emb|CBI15235.3| unnamed protein product [Vitis vinifera]	--	PTS system, Lactose/Cellobiose specific IIA subunit//Putative zinc finger motif, C2HC5-type//Picornavirus 2B protein	transport//phosphoenolpyruvate-dependent sugar phosphotransferase system//regulation of transcription, DNA-templated//proteolysis//purine nucleobase metabolic process//RNA-protein covalent cross-linking//carbohydrate transport	nucleotide binding//cysteine-type peptidase activity//transferase activity//RNA-directed RNA polymerase activity//hydrolase activity//peptidase activity//zinc ion binding//structural molecule activity//nucleotidyltransferase activity//sugar:proton symporter activity	nucleus//virion//membrane//RNA-directed RNA polymerase complex	Activating signal cointegrator 1
c136921_g1	1684	hypothetical protein POPTR_0005s16690g [Populus trichocarpa] >gi|550339139|gb|EEE94386.2| hypothetical protein POPTR_0005s16690g [Populus trichocarpa]	EREBP-like factor	Glycine/sarcosine/betaine reductase component B subunits//AP2 domain//Domain of unknown function (DUF1939)//Telomere-binding protein beta subunit (TEBP beta)	carbohydrate metabolic process//regulation of transcription, DNA-templated//oxidation-reduction process	oxidoreductase activity, acting on X-H and Y-H to form an X-Y bond, with a disulfide as acceptor//sequence-specific DNA binding transcription factor activity//telomeric DNA binding//hydrolase activity, hydrolyzing O-glycosyl compounds	transcription factor complex//chromosome, telomeric region	--
c136942_g1	924	UDP-glucose flavonoid 3-O-glucosyltransferase 6 [Morus notabilis]	--	UDP-glucoronosyl and UDP-glucosyl transferase//Glycosyltransferase family 28 C-terminal domain	lipid glycosylation//metabolic process//carbohydrate metabolic process	carbohydrate binding//transferase activity, transferring hexosyl groups	--	UDP-glucuronosyl and UDP-glucosyl transferase
c136952_g1	2108	PREDICTED: xylulose kinase [Vitis vinifera] >gi|302142128|emb|CBI19331.3| unnamed protein product [Vitis vinifera]	xylulokinase	FGGY family of carbohydrate kinases, C-terminal domain//FGGY family of carbohydrate kinases, N-terminal domain	carbohydrate metabolic process	phosphotransferase activity, alcohol group as acceptor	--	Sugar (pentulose and hexulose) kinases
c136962_g1	467	Glycoside hydrolase family 17 [Macrophomina phaseolina MS6]	--	Glycosyl hydrolases family 17	carbohydrate metabolic process	hydrolase activity, hydrolyzing O-glycosyl compounds	--	--
c136962_g2	677	glycoside hydrolase [Aureobasidium melanogenum CBS 110374]	glucan 1,3-beta-glucosidase	Terminase small subunit//Glycosyl hydrolases family 17	DNA packaging//carbohydrate metabolic process	hydrolase activity, hydrolyzing O-glycosyl compounds	--	--
c136996_g1	2099	PREDICTED: FGGY carbohydrate kinase domain-containing protein [Vitis vinifera] >gi|297735351|emb|CBI17791.3| unnamed protein product [Vitis vinifera]	--	FGGY family of carbohydrate kinases, N-terminal domain//FGGY family of carbohydrate kinases, C-terminal domain	carbohydrate metabolic process	phosphotransferase activity, alcohol group as acceptor	--	Ribulose kinase and related carbohydrate kinases
c136998_g1	2490	PREDICTED: sterol 3-beta-glucosyltransferase-like [Vitis vinifera]	sterol 3beta-glucosyltransferase	Glycosyltransferase family 28 N-terminal domain//UDP-glucoronosyl and UDP-glucosyl transferase	metabolic process//carbohydrate metabolic process//lipid glycosylation	transferase activity, transferring hexosyl groups	--	UDP-glucuronosyl and UDP-glucosyl transferase
c137040_g1	1123	--	--	Formaldehyde-activating enzyme (Fae)	carbohydrate biosynthetic process	carbon-nitrogen lyase activity	--	--
c137128_g1	479	ribulose-phosphate 3-epimerase [Aureobasidium melanogenum CBS 110374]	ribulose-phosphate 3-epimerase	PcrB family//Quinolinate phosphoribosyl transferase, C-terminal domain//Orotidine 5'-phosphate decarboxylase / HUMPS family//Ribulose-phosphate 3 epimerase family	'de novo' pyrimidine nucleobase biosynthetic process//pyrimidine nucleobase metabolic process//carbohydrate metabolic process//NAD biosynthetic process//nicotinate nucleotide metabolic process	transferase activity, transferring alkyl or aryl (other than methyl) groups//nicotinate-nucleotide diphosphorylase (carboxylating) activity//orotidine-5'-phosphate decarboxylase activity//racemase and epimerase activity, acting on carbohydrates and derivatives	--	D-ribulose-5-phosphate 3-epimerase
c137128_g2	286	hypothetical protein AUEXF2481DRAFT_260568 [Aureobasidium subglaciale EXF-2481]	ribulose-phosphate 3-epimerase	Ribulose-phosphate 3 epimerase family	carbohydrate metabolic process	racemase and epimerase activity, acting on carbohydrates and derivatives	--	D-ribulose-5-phosphate 3-epimerase
c137128_g3	721	ribulose-phosphate 3-epimerase [Zymoseptoria tritici IPO323] >gi|339476476|gb|EGP91567.1| RIBULOSE-phosphate 3-epimerase [Zymoseptoria tritici IPO323]	ribulose-phosphate 3-epimerase	Ribulose-phosphate 3 epimerase family//PcrB family//Quinolinate phosphoribosyl transferase, C-terminal domain	nicotinate nucleotide metabolic process//carbon utilization//carbohydrate metabolic process//pentose-phosphate shunt//NAD biosynthetic process	ribulose-phosphate 3-epimerase activity//transferase activity, transferring alkyl or aryl (other than methyl) groups//nicotinate-nucleotide diphosphorylase (carboxylating) activity//metal ion binding//racemase and epimerase activity, acting on carbohydrates and derivatives	--	D-ribulose-5-phosphate 3-epimerase
c137190_g1	1279	family 5 glycoside hydrolase [Melampsora larici-populina 98AG31] >gi|328860619|gb|EGG09724.1| family 5 glycoside hydrolase [Melampsora larici-populina 98AG31]	glucan 1,3-beta-glucosidase	Glycosyl transferase family 21//Cellulase (glycosyl hydrolase family 5)	carbohydrate metabolic process	cation binding//hydrolase activity, hydrolyzing O-glycosyl compounds//transferase activity, transferring glycosyl groups	--	--
c137212_g2	1416	pfkB family carbohydrate kinase [Medicago truncatula]	adenosine kinase	Monogalactosyldiacylglycerol (MGDG) synthase//Glycogen synthase	starch metabolic process//sucrose metabolic process//glycogen biosynthetic process//glycolipid biosynthetic process	transferase activity, transferring hexosyl groups//glycogen (starch) synthase activity	--	Possible pfkB family carbohydrate kinase
c137255_g1	1171	hypothetical protein BAUCODRAFT_32546 [Baudoinia compniacensis UAMH 10762] >gi|449302491|gb|EMC98500.1| hypothetical protein BAUCODRAFT_32546 [Baudoinia compniacensis UAMH 10762]	glycerol kinase	FGGY family of carbohydrate kinases, C-terminal domain	carbohydrate metabolic process	phosphotransferase activity, alcohol group as acceptor	--	Ribulose kinase and related carbohydrate kinases
c137255_g2	205	glycerol kinase [Ophiostoma piceae UAMH 11346]	glycerol kinase	FGGY family of carbohydrate kinases, N-terminal domain	carbohydrate metabolic process	phosphotransferase activity, alcohol group as acceptor	--	Ribulose kinase and related carbohydrate kinases
c137295_g1	1859	PREDICTED: uncharacterized protein LOC103420252 [Malus domestica]	--	Glycosyl hydrolase family 59	carbohydrate metabolic process//galactosylceramide catabolic process//glycosphingolipid metabolic process//nitrogen compound metabolic process	galactosylceramidase activity	--	--
c137308_g1	2617	hypothetical protein MIMGU_mgv1a002348mg [Erythranthe guttata]	glucosamine--fructose-6-phosphate aminotransferase (isomerizing)	Glutamine amidotransferase domain//SIS domain//SIS domain//Glutamine amidotransferases class-II	carbohydrate metabolic process//metabolic process	carbohydrate binding	--	Glucosamine 6-phosphate synthetases, contain amidotransferase and phosphosugar isomerase domains
c137355_g1	5853	PREDICTED: mannosyl-oligosaccharide 1,2-alpha-mannosidase MNS3-like [Vitis vinifera]	mannosyl-oligosaccharide alpha-1,2-mannosidase	Ion transport protein//Scorpion toxin-like domain//Glycosyl hydrolase family 47	transmembrane transport//carbohydrate metabolic process//transport//ion transport//N-glycan processing//root development	ion channel activity//calcium ion binding//ion channel inhibitor activity//mannosyl-oligosaccharide 1,2-alpha-mannosidase activity	extracellular region//membrane//Golgi apparatus	1, 2-alpha-mannosidase
c137388_g1	1620	COX3 gene product (mitochondrion) [Oryx gazella] >gi|347802296|gb|AEP21890.1| cytochrome c oxidase subunit III (mitochondrion) [Oryx gazella] >gi|357197610|gb|AET63124.1| cytochrome c oxidase subunit 3 [Oryx gazella]	cytochrome c oxidase subunit 3	Hyaluronidase//Cytochrome c oxidase subunit III//ATP synthase protein 8//ATP synthase A chain//Mitochondrial ATP synthase epsilon chain//Propanediol utilisation protein PduL	oxidative phosphorylation//mitochondrial electron transport, cytochrome c to oxygen//aerobic electron transport chain//ATP synthesis coupled proton transport//carbohydrate metabolic process//proton transport	cytochrome-c oxidase activity//proton-transporting ATP synthase activity, rotational mechanism//proton-transporting ATPase activity, rotational mechanism//hyalurononglucosaminidase activity//transferase activity, transferring acyl groups other than amino-acyl groups//hydrogen ion transmembrane transporter activity//heme-copper terminal oxidase activity	integral component of membrane//proton-transporting ATP synthase complex, coupling factor F(o)//mitochondrial proton-transporting ATP synthase complex, catalytic core F(1)//proton-transporting ATP synthase complex//mitochondrial proton-transporting ATP synthase complex, coupling factor F(o)//membrane//mitochondrion//respiratory chain complex IV	Cytochrome oxidase subunit III and related proteins
c137391_g3	994	--	--	2-keto-3-deoxygluconate permease	carbohydrate transport//cation transport//gluconate transport//anion transport//2-keto-3-deoxygluconate transport	2-keto-3-deoxygluconate:proton symporter activity	integral component of membrane	--
c137570_g1	737	--	--	Hyaluronidase protein (HylP)	carbohydrate metabolic process//capsule polysaccharide biosynthetic process	hyalurononglucosaminidase activity	--	--
c137758_g1	979	glycoside hydrolase family 5 protein [Baudoinia compniacensis UAMH 10762] >gi|449296270|gb|EMC92290.1| glycoside hydrolase family 5 protein [Baudoinia compniacensis UAMH 10762]	--	Cellulase (glycosyl hydrolase family 5)	carbohydrate metabolic process	hydrolase activity, hydrolyzing O-glycosyl compounds	--	--
c137758_g2	648	cellulase-domain-containing protein [Aureobasidium pullulans EXF-150]	--	DNA polymerase subunit Cdc27//Cellulase (glycosyl hydrolase family 5)//Fungal cellulose binding domain	DNA replication//carbohydrate metabolic process	hydrolase activity, hydrolyzing O-glycosyl compounds//cellulose binding	extracellular region//nucleus	--
c137884_g1	3210	sedoheptulose-1,7-bisphosphatase, chloroplastic-like [Cucumis sativus] >gi|229597543|gb|ACQ82818.1| sedoheptulose-1,7-bisphosphatase [Cucumis sativus]	sedoheptulose-bisphosphatase	Fructose-1-6-bisphosphatase	fructose metabolic process//glycolytic process//gluconeogenesis//carbohydrate metabolic process//mannose metabolic process//carbon utilization//pentose-phosphate shunt	fructose 1,6-bisphosphate 1-phosphatase activity//phosphoric ester hydrolase activity	--	Fructose-1,6-bisphosphatase
c137911_g1	2265	O-Glycosyl hydrolases family 17 protein isoform 1 [Theobroma cacao] >gi|590582666|ref|XP_007014686.1| O-Glycosyl hydrolases family 17 protein isoform 1 [Theobroma cacao] >gi|508785048|gb|EOY32304.1| O-Glycosyl hydrolases family 17 protein isoform 1 [Theobroma cacao] >gi|508785049|gb|EOY32305.1| O-Glycosyl hydrolases family 17 protein isoform 1 [Theobroma cacao]	--	Glycosyl hydrolases family 17//Mitochondrial ATP synthase epsilon chain	proton transport//carbohydrate metabolic process//oxidative phosphorylation//ATP synthesis coupled proton transport	proton-transporting ATPase activity, rotational mechanism//hydrolase activity, hydrolyzing O-glycosyl compounds//proton-transporting ATP synthase activity, rotational mechanism	mitochondrial proton-transporting ATP synthase complex, catalytic core F(1)//proton-transporting ATP synthase complex	--
c138010_g1	2117	hypothetical protein CICLE_v10015105mg [Citrus clementina] >gi|557549076|gb|ESR59705.1| hypothetical protein CICLE_v10015105mg [Citrus clementina]	--	UDP-glucoronosyl and UDP-glucosyl transferase//Glycosyltransferase family 28 C-terminal domain//Orn/Lys/Arg decarboxylase, C-terminal domain	metabolic process//carbohydrate metabolic process//lipid glycosylation	catalytic activity//carbohydrate binding//transferase activity, transferring hexosyl groups	--	UDP-glucuronosyl and UDP-glucosyl transferase
c138075_g1	1927	hypothetical protein MIMGU_mgv1a0096692mg [Erythranthe guttata]	--	HPr Serine kinase C-terminal domain//D-isomer specific 2-hydroxyacid dehydrogenase, NAD binding domain//NAD dependent epimerase/dehydratase family//TIR domain//Tetrahydrofolate dehydrogenase/cyclohydrolase, NAD(P)-binding domain//short chain dehydrogenase//Nucleoside 2-deoxyribosyltransferase	phosphorelay signal transduction system//glyoxylate metabolic process//phosphorylation//pyrimidine nucleobase metabolic process//oxidation-reduction process//signal transduction//folic acid-containing compound biosynthetic process//regulation of carbohydrate metabolic process//metabolic process//deoxyribonucleoside monophosphate catabolic process//cellular metabolic process	methylenetetrahydrofolate dehydrogenase (NADP+) activity//oxidoreductase activity, acting on the CH-OH group of donors, NAD or NADP as acceptor//catalytic activity//cofactor binding//nucleoside deoxyribosyltransferase activity//phosphorelay sensor kinase activity//protein binding//deoxyribonucleoside 5'-monophosphate N-glycosidase activity//ATP binding//protein kinase activity//oxidoreductase act…	protein histidine kinase complex	Dehydrogenases with different specificities (related to short-chain alcohol dehydrogenases)
c138096_g1	1346	hypothetical protein SNOG_01196 [Phaeosphaeria nodorum SN15] >gi|111069725|gb|EAT90845.1| hypothetical protein SNOG_01196 [Phaeosphaeria nodorum SN15]	aminopeptidase Y	Nicastrin//Peptidase family M28//Peptidase family M20/M25/M40	protein processing//proteolysis//metabolic process//carbohydrate metabolic process	peptidase activity//mannosyl-oligosaccharide 1,2-alpha-mannosidase activity//hydrolase activity//calcium ion binding	membrane//integral component of membrane	Transferrin receptor and related proteins containing the protease-associated (PA) domain
c138174_g2	1674	--	--	phosphotransferase system, EIIB	carbohydrate transport	protein-N(PI)-phosphohistidine-sugar phosphotransferase activity	protein-N(PI)-phosphohistidine-sugar phosphotransferase complex	--
c138207_g1	4325	PREDICTED: lysosomal alpha-mannosidase isoform X1 [Prunus mume] >gi|645250501|ref|XP_008231242.1| PREDICTED: lysosomal alpha-mannosidase isoform X1 [Prunus mume]	alpha-mannosidase	Glycosyl hydrolases family 38 C-terminal domain//Glycosyl hydrolases family 38 N-terminal domain//Alpha mannosidase, middle domain	carbohydrate metabolic process//mannose metabolic process	zinc ion binding//alpha-mannosidase activity//hydrolase activity, hydrolyzing O-glycosyl compounds//mannosidase activity	--	Glycosyl hydrolase, family 38 - alpha-mannosidase
c138294_g2	322	hypothetical protein L969DRAFT_89476 [Mixia osmundae IAM 14324]	F-type H+-transporting ATPase subunit beta	RNA helicase//ABC transporter//NB-ARC domain//ATP synthase alpha/beta family, nucleotide-binding domain//Archaeal ATPase//Protein of unknown function, DUF258//Miro-like protein//PTS system, Lactose/Cellobiose specific IIB subunit//Uncharacterised P-loop hydrolase UPF0079	phosphoenolpyruvate-dependent sugar phosphotransferase system//small GTPase mediated signal transduction//threonylcarbamoyladenosine biosynthetic process//carbohydrate transport	ATP binding//protein-N(PI)-phosphohistidine-sugar phosphotransferase activity//RNA helicase activity//ATPase activity//RNA binding//GTP binding//GTPase activity//ADP binding	intracellular//protein-N(PI)-phosphohistidine-sugar phosphotransferase complex	F0F1-type ATP synthase, beta subunit
c138313_g2	897	hypothetical protein BAUCODRAFT_473428 [Baudoinia compniacensis UAMH 10762] >gi|449300395|gb|EMC96407.1| hypothetical protein BAUCODRAFT_473428 [Baudoinia compniacensis UAMH 10762]	--	Domain of unknown function (DUF3357)//Occlusion-derived virus envelope protein ODV-E18//ATP synthase protein 8//Neuraminidase//WW domain	sucrose metabolic process//ATP synthesis coupled proton transport//carbohydrate metabolic process//starch metabolic process//proton transport//galactose metabolic process//glycosphingolipid metabolic process	hydrogen ion transmembrane transporter activity//exo-alpha-sialidase activity//protein binding//sucrose alpha-glucosidase activity//beta-fructofuranosidase activity	mitochondrial proton-transporting ATP synthase complex, coupling factor F(o)//membrane//virion membrane//host cell membrane//viral envelope//glucosidase II complex	--
c138316_g1	2288	hypothetical protein EUGRSUZ_D02138 [Eucalyptus grandis]	RAT1-interacting protein	Transposase//RNA polymerases M/15 Kd subunit//HPr Serine kinase N terminus	pyrimidine nucleobase metabolic process//transposition, DNA-mediated//phosphorylation//transcription, DNA-templated//phosphorelay signal transduction system//DNA integration//regulation of carbohydrate metabolic process//purine nucleobase metabolic process	DNA binding//transposase activity//protein kinase activity//ATP binding//DNA-directed RNA polymerase activity//phosphorelay sensor kinase activity	protein histidine kinase complex//nucleolus	Nuclear 5'-3' exoribonuclease-interacting protein, Rai1p
c138406_g1	2338	4-alpha-glucanotransferase [Morus notabilis]	4-alpha-glucanotransferase	4-alpha-glucanotransferase	carbohydrate metabolic process//sucrose metabolic process//starch metabolic process	4-alpha-glucanotransferase activity	--	--
c138453_g1	1583	hypothetical protein JCGZ_23063 [Jatropha curcas]	xyloglucan:xyloglucosyl transferase	Glycosyl hydrolases family 16//Xyloglucan endo-transglycosylase (XET) C-terminus	cellular glucan metabolic process//carbohydrate metabolic process	xyloglucan:xyloglucosyl transferase activity//hydrolase activity, hydrolyzing O-glycosyl compounds	cell wall//apoplast	--
c138476_g1	1904	PREDICTED: glucan endo-1,3-beta-glucosidase 7-like [Vitis vinifera] >gi|297741451|emb|CBI32582.3| unnamed protein product [Vitis vinifera]	--	Glycosyl hydrolases family 17	carbohydrate metabolic process	hydrolase activity//hydrolase activity, hydrolyzing O-glycosyl compounds	--	--
c138586_g2	886	--	--	Haemagglutinin-neuraminidase//ATP synthase protein 8	carbohydrate metabolic process//viral life cycle//ATP synthesis coupled proton transport//glycosphingolipid metabolic process//proton transport//signal transduction	host cell surface receptor binding//exo-alpha-sialidase activity//hydrogen ion transmembrane transporter activity	cell surface//mitochondrial proton-transporting ATP synthase complex, coupling factor F(o)//viral envelope	--
c138608_g1	1350	hypothetical protein EUGRSUZ_E00273 [Eucalyptus grandis]	--	Helix-loop-helix DNA-binding domain//Fibrinogen alpha/beta chain family//UV radiation resistance protein and autophagy-related subunit 14//Fungal cellulose binding domain	carbohydrate metabolic process//positive regulation of autophagy//protein polymerization//platelet activation//signal transduction	cellulose binding//protein dimerization activity//hydrolase activity, hydrolyzing O-glycosyl compounds//protein binding, bridging//receptor binding	extracellular region//fibrinogen complex	--
c138713_g3	2112	PREDICTED: probable serine/threonine-protein kinase Cx32, chloroplastic-like isoform 2 [Vitis vinifera]	--	Protein kinase domain//NAD-dependent glycerol-3-phosphate dehydrogenase C-terminus//Protein tyrosine kinase	glycerolipid metabolic process//glycerol-3-phosphate metabolic process//oxidation-reduction process//protein phosphorylation//carbohydrate metabolic process	glycerol-3-phosphate dehydrogenase [NAD+] activity//protein kinase activity//ATP binding	glycerol-3-phosphate dehydrogenase complex	--
c138730_g1	3003	PREDICTED: pentatricopeptide repeat-containing protein At5g03800-like [Vitis vinifera]	--	Glycosyl hydrolases family 2, sugar binding domain//Pseudouridine synthase II TruB, C-terminal	RNA modification//pseudouridine synthesis//carbohydrate metabolic process	RNA binding//hydrolase activity, hydrolyzing O-glycosyl compounds//pseudouridine synthase activity	--	--
c138775_g2	2041	PREDICTED: heat shock 70 kDa protein, mitochondrial-like [Vitis vinifera]	molecular chaperone DnaK	FGGY family of carbohydrate kinases, C-terminal domain//MreB/Mbl protein//LBP / BPI / CETP family, N-terminal domain//Hydantoinase/oxoprolinase	cell morphogenesis//protein folding//carbohydrate metabolic process	hydrolase activity//phosphotransferase activity, alcohol group as acceptor//ATP binding//unfolded protein binding//lipid binding	--	Molecular chaperones mortalin/PBP74/GRP75, HSP70 superfamily
c138782_g1	2039	Ribulose-phosphate 3-epimerase, cytoplasmic isoform [Morus notabilis]	ribulose-phosphate 3-epimerase	Ribulose-phosphate 3 epimerase family//Tryptophanese operon leader peptide	carbohydrate metabolic process//transcriptional attenuation by ribosome//regulation of DNA-templated transcription, termination	racemase and epimerase activity, acting on carbohydrates and derivatives	--	D-ribulose-5-phosphate 3-epimerase
c138816_g1	2940	Beta glucosidase 40 isoform 1 [Theobroma cacao] >gi|508709842|gb|EOY01739.1| Beta glucosidase 40 isoform 1 [Theobroma cacao]	beta-glucosidase	Cellulase (glycosyl hydrolase family 5)//Glycosyl hydrolase family 1	carbohydrate metabolic process	hydrolase activity, hydrolyzing O-glycosyl compounds	--	--
c138866_g1	2194	hypothetical protein POPTR_0005s16590g, partial [Populus trichocarpa] >gi|550339133|gb|EEE93582.2| hypothetical protein POPTR_0005s16590g, partial [Populus trichocarpa]	--	Magnesium-protoporphyrin IX methyltransferase C-terminus//Cellulase (glycosyl hydrolase family 5)	chlorophyll metabolic process//carbohydrate metabolic process//chlorophyll biosynthetic process	hydrolase activity, hydrolyzing O-glycosyl compounds//magnesium protoporphyrin IX methyltransferase activity	--	--
c138973_g1	2494	PREDICTED: endoglucanase 14-like [Pyrus x bretschneideri]	--	Glycosyl hydrolase family 9	carbohydrate metabolic process	hydrolase activity, hydrolyzing O-glycosyl compounds	--	--
c138995_g1	650	hypothetical protein LEMA_P056020.1 [Leptosphaeria maculans JN3] >gi|312212813|emb|CBX92896.1| hypothetical protein LEMA_P056020.1 [Leptosphaeria maculans JN3]	--	Dockerin type I repeat//EF hand//EF-hand domain pair//EF hand	carbohydrate metabolic process	hydrolase activity, hydrolyzing O-glycosyl compounds//calcium ion binding	--	--
c139210_g1	399	malate dehydrogenase [Zymoseptoria tritici IPO323] >gi|339468768|gb|EGP83868.1| malate dehydrogenase [Zymoseptoria tritici IPO323]	malate dehydrogenase	Semialdehyde dehydrogenase, NAD binding domain//lactate/malate dehydrogenase, NAD binding domain//3-beta hydroxysteroid dehydrogenase/isomerase family	malate metabolic process//steroid biosynthetic process//cellular carbohydrate metabolic process//reductive tricarboxylic acid cycle//glyoxylate metabolic process//androgen metabolic process//chronological cell aging//pyruvate metabolic process//tricarboxylic acid cycle//C21-steroid hormone metabolic process//replicative cell aging//oxidation-reduction process//estrogen metabolic process	nucleotide binding//oxidoreductase activity, acting on the CH-OH group of donors, NAD or NADP as acceptor//L-malate dehydrogenase activity//oxidoreductase activity, acting on the aldehyde or oxo group of donors, NAD or NADP as acceptor//mRNA binding//oxidoreductase activity//3-beta-hydroxy-delta5-steroid dehydrogenase activity//NAD binding	mitochondrion	NAD-dependent malate dehydrogenase
c139218_g1	445	--	--	Polysaccharide deacetylase	nitrogen compound metabolic process//carbohydrate metabolic process	hydrolase activity, acting on carbon-nitrogen (but not peptide) bonds	--	--
c139234_g1	1636	family 17 glycoside hydrolase [Melampsora larici-populina 98AG31] >gi|328857899|gb|EGG07014.1| family 17 glycoside hydrolase [Melampsora larici-populina 98AG31]	--	Glycosyl hydrolases family 17	carbohydrate metabolic process	cation binding//hydrolase activity, hydrolyzing O-glycosyl compounds	--	--
c139262_g1	1429	glycoside hydrolase family 5 protein [Pseudocercospora fijiensis CIRAD86] >gi|452982740|gb|EME82499.1| glycoside hydrolase family 5 protein [Pseudocercospora fijiensis CIRAD86]	--	Cellulase (glycosyl hydrolase family 5)	carbohydrate metabolic process	hydrolase activity, hydrolyzing O-glycosyl compounds	--	--
c139309_g1	1813	--	--	Beta-galactosidase//CHY zinc finger	glycosphingolipid metabolic process//carbohydrate metabolic process//glycosaminoglycan catabolic process//galactose metabolic process//glycerolipid metabolic process	beta-galactosidase activity//zinc ion binding	beta-galactosidase complex	--
c139383_g1	2440	hypothetical protein MIMGU_mgv1a003431mg [Erythranthe guttata]	--	Glycosyltransferase family 6//Major Facilitator Superfamily//Organic Anion Transporter Polypeptide (OATP) family//NADH dehydrogenase [ubiquinone] 1 subunit C1, mitochondrial//Phosphatidylinositol-specific phospholipase C, Y domain//Sugar (and other) transporter	transmembrane transport//carbohydrate metabolic process//intracellular signal transduction//diacylglycerol metabolic process//signal transduction//phospholipid catabolic process//lipid metabolic process//transport	phosphatidylinositol phospholipase C activity//transmembrane transporter activity//transporter activity//transferase activity, transferring hexosyl groups	mitochondrion//membrane//mitochondrial respiratory chain complex I//integral component of membrane	Permease of the major facilitator superfamily
c139387_g1	2187	PREDICTED: pyruvate kinase isozyme G, chloroplastic-like [Vitis vinifera]	pyruvate kinase	HpcH/HpaI aldolase/citrate lyase family//GNS1/SUR4 family//Pyruvate kinase, barrel domain//IMP dehydrogenase / GMP reductase domain//Cellulase (glycosyl hydrolase family 5)	cellular aromatic compound metabolic process//carbon utilization//carbohydrate metabolic process//gluconeogenesis//oxidation-reduction process//purine nucleobase metabolic process//glycolytic process	pyruvate kinase activity//carbon-carbon lyase activity//hydrolase activity, hydrolyzing O-glycosyl compounds//potassium ion binding//catalytic activity//magnesium ion binding	integral component of membrane	Pyruvate kinase
c139444_g5	1665	COBRA-like extracellular glycosyl-phosphatidyl inositol-anchored protein family [Theobroma cacao] >gi|508711875|gb|EOY03772.1| COBRA-like extracellular glycosyl-phosphatidyl inositol-anchored protein family [Theobroma cacao]	--	COBRA-like protein//Cellulose binding domain	cell growth//carbohydrate metabolic process//cellulose microfibril organization	hydrolase activity, hydrolyzing O-glycosyl compounds//carbohydrate binding	anchored component of membrane	--
c139503_g1	1575	PREDICTED: probable xyloglucan endotransglucosylase/hydrolase protein 30-like [Vitis vinifera] >gi|297742032|emb|CBI33819.3| unnamed protein product [Vitis vinifera]	xyloglucan:xyloglucosyl transferase	Xyloglucan endo-transglycosylase (XET) C-terminus//Glycosyl hydrolases family 16	cellular glucan metabolic process//carbohydrate metabolic process	hydrolase activity, hydrolyzing O-glycosyl compounds//xyloglucan:xyloglucosyl transferase activity	cell wall//apoplast	--
c139544_g1	5158	PREDICTED: isoamylase 3, chloroplastic isoform X1 [Pyrus x bretschneideri]	glycogen operon protein	Alpha amylase, C-terminal all-beta domain//Alpha amylase, catalytic domain//cAMP-dependent protein kinase inhibitor//Carbohydrate-binding module 48 (Isoamylase N-terminal domain)	negative regulation of protein kinase activity//regulation of protein kinase activity//carbohydrate metabolic process	hydrolase activity, hydrolyzing O-glycosyl compounds//catalytic activity//cation binding//cAMP-dependent protein kinase inhibitor activity	cAMP-dependent protein kinase complex	--
c139637_g1	1678	--	--	Galactoside-binding lectin	--	carbohydrate binding	--	--
c139650_g1	2421	hydrolase, hydrolyzing O-glycosyl compounds, putative [Ricinus communis] >gi|223546106|gb|EEF47609.1| hydrolase, hydrolyzing O-glycosyl compounds, putative [Ricinus communis]	--	Cellulase (glycosyl hydrolase family 5)	carbohydrate metabolic process	hydrolase activity, hydrolyzing O-glycosyl compounds//hydrolase activity	--	--
c139664_g1	3663	Ubiquitin carboxyl-terminal hydrolase 10 [Morus notabilis]	--	Ribulose-phosphate 3 epimerase family//Influenza non-structural protein (NS2)//PHD-finger//Phorbol esters/diacylglycerol binding domain (C1 domain)	RNA export from nucleus//intracellular signal transduction//carbohydrate metabolic process	racemase and epimerase activity, acting on carbohydrates and derivatives//protein binding	host cell nucleus	--
c13966_g2	304	--	--	Destabilase	carbohydrate metabolic process	lysozyme activity	--	--
c139709_g3	991	hypothetical protein DOTSEDRAFT_70860 [Dothistroma septosporum NZE10]	--	--	--	--	--	--
c139781_g1	900	citrate synthase [Zymoseptoria tritici IPO323] >gi|339477288|gb|EGP92379.1| citrate synthase [Zymoseptoria tritici IPO323]	citrate synthase	Citrate synthase//Cytochrome Cytochrome b558 alpha-subunit	glyoxylate metabolic process//tricarboxylic acid cycle//cellular carbohydrate metabolic process//propionate catabolic process, 2-methylcitrate cycle	citrate (Si)-synthase activity//heme binding//2-methylcitrate synthase activity//transferase activity, transferring acyl groups, acyl groups converted into alkyl on transfer	mitochondrion	Citrate synthase
c139884_g1	1847	--	--	Domain of unknown function (DUF3416)	carbohydrate metabolic process	hydrolase activity, hydrolyzing O-glycosyl compounds	--	--
c139913_g1	2413	PREDICTED: uncharacterized protein LOC100241859 [Vitis vinifera]	--	--	sucrose mediated signaling//regulation of carbohydrate metabolic process	--	--	--
c139924_g1	1111	--	--	phosphotransferase system, EIIB//SFI toxin family	carbohydrate transport//pathogenesis	protein-N(PI)-phosphohistidine-sugar phosphotransferase activity	protein-N(PI)-phosphohistidine-sugar phosphotransferase complex//extracellular region	--
c139965_g1	1086	hypothetical protein VITISV_024822 [Vitis vinifera]	--	Maltose operon periplasmic protein precursor (MalM)//Zinc knuckle	carbohydrate transport	binding//zinc ion binding//nucleic acid binding	periplasmic space	--
c140027_g1	1616	PREDICTED: polygalacturonase [Prunus mume]	polygalacturonase	Glycosyl hydrolases family 28	sucrose metabolic process//starch metabolic process//carbohydrate metabolic process	polygalacturonase activity	--	--
c140049_g1	1929	PREDICTED: probable glucan endo-1,3-beta-glucosidase A6-like [Solanum tuberosum]	--	Sea anemone cytotoxic protein//Glycosyl hydrolases family 17	hemolysis in other organism involved in symbiotic interaction//carbohydrate metabolic process//pore complex assembly//transport//cation transport	hydrolase activity, hydrolyzing O-glycosyl compounds//channel activity	pore complex	--
c140052_g1	2234	PREDICTED: retrovirus-related Pol polyprotein from transposon TNT 1-94 [Malus domestica]	probable phosphoglycerate mutase	Cellulose binding domain	carbohydrate metabolic process	hydrolase activity, hydrolyzing O-glycosyl compounds//carbohydrate binding	--	--
c140112_g1	2683	PREDICTED: ATP-citrate synthase beta chain protein 2-like [Citrus sinensis]	ATP citrate (pro-S)-lyase	CoA-ligase//CoA binding domain//Citrate synthase	metabolic process//cellular carbohydrate metabolic process	catalytic activity//cofactor binding//transferase activity, transferring acyl groups, acyl groups converted into alkyl on transfer	--	ATP-citrate lyase
c140113_g2	1600	PREDICTED: tyrosine aminotransferase-like [Nicotiana tomentosiformis]	tyrosine aminotransferase	Aminotransferase class I and II//Beta-eliminating lyase//Glycosyl hydrolase family 20, catalytic domain	carbohydrate metabolic process//cellular amino acid metabolic process//biosynthetic process	lyase activity//pyridoxal phosphate binding//hydrolase activity, hydrolyzing O-glycosyl compounds	--	Kynurenine aminotransferase, glutamine transaminase K
c140158_g1	749	carbohydrate esterase family 5 protein [Bipolaris sorokiniana ND90Pr] >gi|451854842|gb|EMD68134.1| carbohydrate esterase family 5 protein [Bipolaris sorokiniana ND90Pr]	--	Merozoite surface protein 1 (MSP1) C-terminus//Cutinase	metabolic process//pathogenesis	hydrolase activity	membrane	--
c140180_g2	2007	hypothetical protein CICLE_v10014990mg [Citrus clementina] >gi|568829845|ref|XP_006469226.1| PREDICTED: glucan endo-1,3-beta-glucosidase 3-like [Citrus sinensis] >gi|557550802|gb|ESR61431.1| hypothetical protein CICLE_v10014990mg [Citrus clementina]	--	Glycosyl hydrolases family 17//Thrombospondin C-terminal region	cell adhesion//carbohydrate metabolic process	calcium ion binding//hydrolase activity, hydrolyzing O-glycosyl compounds	extracellular region	--
c140210_g1	2944	unnamed protein product [Vitis vinifera]	--	WD domain, G-beta repeat//Glycosyl hydrolase family 7	carbohydrate metabolic process	hydrolase activity, hydrolyzing O-glycosyl compounds//protein binding	--	WD40 repeat-containing protein
c140247_g3	1248	HSP70 [Chironomus tentans]	heat shock 70kDa protein 1/8	FGGY family of carbohydrate kinases, C-terminal domain	carbohydrate metabolic process	ATP binding//phosphotransferase activity, alcohol group as acceptor	--	Molecular chaperones HSP70/HSC70, HSP70 superfamily
c140277_g1	1475	hypothetical protein SNOG_01196 [Phaeosphaeria nodorum SN15] >gi|111069725|gb|EAT90845.1| hypothetical protein SNOG_01196 [Phaeosphaeria nodorum SN15]	aminopeptidase Y	Peptidase family M20/M25/M40//Nicastrin//Peptidase family M28	carbohydrate metabolic process//metabolic process//proteolysis//protein processing	calcium ion binding//hydrolase activity//peptidase activity//mannosyl-oligosaccharide 1,2-alpha-mannosidase activity	integral component of membrane//membrane	Transferrin receptor and related proteins containing the protease-associated (PA) domain
c140277_g2	213	hypothetical protein SNOG_01196 [Phaeosphaeria nodorum SN15] >gi|111069725|gb|EAT90845.1| hypothetical protein SNOG_01196 [Phaeosphaeria nodorum SN15]	aminopeptidase Y	Nicastrin//Peptidase family M28//Peptidase family M20/M25/M40	metabolic process//protein processing//proteolysis//carbohydrate metabolic process	mannosyl-oligosaccharide 1,2-alpha-mannosidase activity//peptidase activity//calcium ion binding//hydrolase activity	integral component of membrane//membrane	Transferrin receptor and related proteins containing the protease-associated (PA) domain
c140308_g3	2522	PREDICTED: uncharacterized protein LOC100255482 isoform 2 [Vitis vinifera]	--	Plant transposon protein//Surp module//Glucose / Sorbosone dehydrogenase	carbohydrate metabolic process//RNA processing	quinone binding//RNA binding//hydrolase activity, acting on ester bonds//oxidoreductase activity, acting on the CH-OH group of donors, quinone or similar compound as acceptor	--	Splicing factor 3a, subunit 1
c140310_g1	1742	PREDICTED: WD-40 repeat-containing protein MSI4-like [Musa acuminata subsp. malaccensis]	histone-binding protein RBBP4	ATP synthase protein 8//Occlusion-derived virus envelope protein ODV-E18//WD domain, G-beta repeat//Glutathione peroxidase//Haemagglutinin-neuraminidase	ATP synthesis coupled proton transport//viral life cycle//carbohydrate metabolic process//signal transduction//oxidation-reduction process//proton transport//glycosphingolipid metabolic process//response to oxidative stress//glutathione metabolic process//peroxidase reaction	hydrogen ion transmembrane transporter activity//protein binding//exo-alpha-sialidase activity//host cell surface receptor binding//glutathione peroxidase activity	cell surface//mitochondrial proton-transporting ATP synthase complex, coupling factor F(o)//viral envelope	Nucleosome remodeling factor, subunit CAF1/NURF55/MSI1
c140334_g1	278	glycosyl hydrolase family 9 family protein [Populus trichocarpa] >gi|222843328|gb|EEE80875.1| glycosyl hydrolase family 9 family protein [Populus trichocarpa]	--	Glycosyl hydrolase family 9	carbohydrate metabolic process	hydrolase activity, hydrolyzing O-glycosyl compounds	--	--
c140357_g1	1975	Os01g0860800 [Oryza sativa Japonica Group] >gi|56784812|dbj|BAD82033.1| putative elicitor inducible beta-1,3-glucanase NtEIG-E76 [Oryza sativa Japonica Group] >gi|56785404|dbj|BAD82640.1| putative elicitor inducible beta-1,3-glucanase NtEIG-E76 [Oryza sativa Japonica Group] >gi|113534405|dbj|BAF06788.1| Os01g0860800 [Oryza sativa Japonica Group] >gi|215687303|dbj|BAG91890.1| unnamed protein produ…	--	Glycosyl hydrolases family 17	carbohydrate metabolic process	hydrolase activity//hydrolase activity, hydrolyzing O-glycosyl compounds	cytoplasmic membrane-bounded vesicle	--
c140394_g1	1265	PREDICTED: thioredoxin-like 2, chloroplastic [Vitis vinifera] >gi|297738677|emb|CBI27922.3| unnamed protein product [Vitis vinifera]	--	Thioredoxin//Domain of unknown function (DUF1083)	carbohydrate metabolic process//electron transport//cell redox homeostasis//carbohydrate catabolic process//glycerol ether metabolic process	carbohydrate binding//protein disulfide oxidoreductase activity//electron carrier activity//hydrolase activity, hydrolyzing O-glycosyl compounds	--	Thioredoxin
c140466_g1	1858	PREDICTED: glucan endo-1,3-beta-glucosidase 12-like [Glycine max]	--	GTP cyclohydrolase II//Glycosyl hydrolases family 17	metabolic process//nitrogen compound metabolic process//riboflavin metabolic process//riboflavin biosynthetic process//carbohydrate metabolic process	hydrolase activity, hydrolyzing O-glycosyl compounds//GTP cyclohydrolase II activity//hydrolase activity, acting on glycosyl bonds	--	--
c140539_g1	2373	PREDICTED: probable L-type lectin-domain containing receptor kinase S.7-like [Vitis vinifera]	--	Legume lectin domain//Protein tyrosine kinase//Protein kinase domain	protein phosphorylation	carbohydrate binding//protein kinase activity//ATP binding	--	--
c140558_g1	1463	hypothetical protein L484_006340 [Morus notabilis]	alpha-amylase	Alpha amylase, catalytic domain//Alpha-amylase C-terminal beta-sheet domain//Glycosyl hydrolase family 70	glucan biosynthetic process//starch metabolic process//carbohydrate metabolic process//sucrose metabolic process	catalytic activity//cation binding//calcium ion binding//alpha-amylase activity//glucosyltransferase activity	--	--
c140605_g1	1993	endo-1,4-beta-glucanase [Allium sativum f. pekinense]	--	Glycosyl hydrolase family 9	carbohydrate metabolic process	hydrolase activity, hydrolyzing O-glycosyl compounds	--	--
c14069_g1	1562	glycoside hydrolase family 17 protein [Dothistroma septosporum NZE10]	--	Glycosyl hydrolases family 17	carbohydrate metabolic process	hydrolase activity, hydrolyzing O-glycosyl compounds	--	--
c140704_g1	1648	--	--	Plant ATP synthase F0//Cellulose binding domain	proton transport//ATP synthesis coupled proton transport//carbohydrate metabolic process	cellulose binding//hydrogen ion transmembrane transporter activity	mitochondrial proton-transporting ATP synthase complex, coupling factor F(o)	--
c140738_g1	1561	PREDICTED: alpha-galactosidase-like [Cicer arietinum]	alpha-galactosidase	Melibiase	carbohydrate metabolic process	hydrolase activity, hydrolyzing O-glycosyl compounds	--	Alpha-D-galactosidase (melibiase)
c140768_g1	1276	hypothetical protein MIMGU_mgv1a0065652mg, partial [Erythranthe guttata]	mannose-6-phosphate isomerase	Phosphomannose isomerase type I	carbohydrate metabolic process//fructose metabolic process//mannose metabolic process	mannose-6-phosphate isomerase activity//zinc ion binding	--	Mannose-6-phosphate isomerase
c140789_g1	1383	hypothetical protein CHGG_08481 [Chaetomium globosum CBS 148.51] >gi|88176999|gb|EAQ84467.1| hypothetical protein CHGG_08481 [Chaetomium globosum CBS 148.51]	--	--	carbohydrate metabolic process	cellulose binding//hydrolase activity, hydrolyzing O-glycosyl compounds	extracellular region	--
c140801_g2	1013	--	--	Phosphomannose isomerase type I	fructose metabolic process//mannose metabolic process//carbohydrate metabolic process	mannose-6-phosphate isomerase activity//zinc ion binding	--	--
c140847_g1	1486	PREDICTED: mannan endo-1,4-beta-mannosidase 1-like [Oryza brachyantha]	--	Tetrahydrodipicolinate succinyltransferase N-terminal//Cellulase (glycosyl hydrolase family 5)	alanine metabolic process//carbohydrate metabolic process//aspartate metabolic process//acyl-carrier-protein biosynthetic process	hydrolase activity, hydrolyzing O-glycosyl compounds//tetrahydrodipicolinate N-acetyltransferase activity	--	--
c140859_g2	309	hypothetical protein VITISV_022356 [Vitis vinifera]	--	Bacterial phospho-glucose isomerase C-terminal region	sucrose metabolic process//pentose-phosphate shunt//mannose metabolic process//carbohydrate metabolic process//gluconeogenesis//starch metabolic process//fructose metabolic process//glycolytic process	glucose-6-phosphate isomerase activity//mannose-6-phosphate isomerase activity//cation binding	--	--
c140882_g1	2992	unnamed protein product [Coffea canephora]	--	Lipopolysaccharide kinase (Kdo/WaaP) family//Alpha-amylase C-terminal beta-sheet domain//Protein kinase domain//Protein tyrosine kinase	lipopolysaccharide biosynthetic process//starch metabolic process//carbohydrate metabolic process//protein phosphorylation//sucrose metabolic process	calcium ion binding//alpha-amylase activity//ATP binding//protein kinase activity//phosphotransferase activity, alcohol group as acceptor	membrane	Ca2+/calmodulin-dependent protein kinase, EF-Hand protein superfamily
c140895_g1	1681	hypothetical protein PRUPE_ppa006636mg [Prunus persica] >gi|462397710|gb|EMJ03378.1| hypothetical protein PRUPE_ppa006636mg [Prunus persica]	--	Glycosyl hydrolases family 39//Ocular albinism type 1 protein	carbohydrate metabolic process	hydrolase activity, hydrolyzing O-glycosyl compounds	membrane	Uncharacterized conserved protein
c140897_g2	1702	Glucan endo-1,3-beta-glucosidase precursor, putative [Ricinus communis] >gi|223541917|gb|EEF43463.1| Glucan endo-1,3-beta-glucosidase precursor, putative [Ricinus communis]	--	Glycosyl hydrolases family 17	carbohydrate metabolic process	hydrolase activity, acting on glycosyl bonds//hydrolase activity, hydrolyzing O-glycosyl compounds	--	--
c140905_g1	1163	PREDICTED: UDP-glycosyltransferase 79B3-like [Glycine max]	--	Glycosyltransferase family 28 N-terminal domain	lipid glycosylation//carbohydrate metabolic process	transferase activity, transferring hexosyl groups//transferase activity	--	--
c140963_g1	2002	Galactoside 2-alpha-L-fucosyltransferase [Morus notabilis]	xyloglucan fucosyltransferase	Xyloglucan fucosyltransferase//Nodulation protein Z (NodZ)	carbohydrate metabolic process//globoside metabolic process//glycolipid biosynthetic process//oligosaccharide biosynthetic process//nodulation//cell wall biogenesis	transferase activity, transferring hexosyl groups//galactoside 2-alpha-L-fucosyltransferase activity	membrane	--
c140964_g1	1231	hypothetical protein VITISV_007558 [Vitis vinifera]	--	Glycosyl hydrolases family 17	carbohydrate metabolic process	hydrolase activity, hydrolyzing O-glycosyl compounds//cation binding	--	--
c141013_g3	1492	--	--	Galactose binding lectin domain	--	carbohydrate binding	--	--
c141036_g1	1923	glycoside hydrolase family 28 family protein [Populus trichocarpa] >gi|550319017|gb|ERP50194.1| glycoside hydrolase family 28 family protein [Populus trichocarpa]	--	Glycosyl hydrolases family 28	carbohydrate metabolic process//sucrose metabolic process//starch metabolic process	polygalacturonase activity	--	--
c14103_g1	334	hypothetical protein DOTSEDRAFT_22724 [Dothistroma septosporum NZE10]	--	H-type lectin domain	cell adhesion	carbohydrate binding	--	--
c141050_g1	1225	hypothetical protein L484_012859 [Morus notabilis]	mediator of RNA polymerase II transcription subunit 21	PEP-utilising enzyme, N-terminal	carbohydrate transport//phosphorylation//phosphoenolpyruvate-dependent sugar phosphotransferase system	sugar:proton symporter activity//phosphoenolpyruvate-protein phosphotransferase activity	cytoplasm	--
c141082_g1	3684	unnamed protein product [Vitis vinifera]	--	Glycosyl hydrolases family 28	starch metabolic process//sucrose metabolic process//carbohydrate metabolic process	polygalacturonase activity	--	--
c141095_g1	3851	PREDICTED: chaperone protein ClpB1 [Brassica rapa]	ATP-dependent Clp protease ATP-binding subunit ClpB	Torsin//AAA domain (dynein-related subfamily)//Clp amino terminal domain//ABC transporter//Type III restriction enzyme, res subunit//Type II/IV secretion system protein//ATPase family associated with various cellular activities (AAA)//Magnesium chelatase, subunit ChlI//Protein of unknown function, DUF258//ATPase family associated with various cellular activities (AAA)//Sigma-54 interaction domain…	photosynthesis//transport//chlorophyll metabolic process//protein metabolic process//regulation of transcription, DNA-templated//DNA repair//chlorophyll biosynthetic process//carbohydrate metabolic process//DNA recombination//chaperone mediated protein folding requiring cofactor	four-way junction helicase activity//racemase and epimerase activity, acting on carbohydrates and derivatives//transcription factor binding//magnesium chelatase activity//DNA binding//ATPase activity//RNA helicase activity//ATP binding//hydrolase activity//kinase activity//GTPase activity//GTP binding//RNA binding	replication fork//transcription factor complex//Holliday junction helicase complex//magnesium chelatase complex	Chaperone HSP104 and related ATP-dependent Clp proteases
c141148_g1	2151	hypothetical protein JCGZ_12805 [Jatropha curcas]	ATPase family AAA domain-containing protein 3A/B	Sigma-54 interaction domain//ATPase family associated with various cellular activities (AAA)//Holliday junction DNA helicase ruvB N-terminus//Glycosyl hydrolase family 3 C-terminal domain//Magnesium chelatase, subunit ChlI//AAA domain (dynein-related subfamily)	chlorophyll biosynthetic process//DNA repair//photosynthesis//regulation of transcription, DNA-templated//chlorophyll metabolic process//carbohydrate metabolic process//DNA recombination	magnesium chelatase activity//ATPase activity//four-way junction helicase activity//transcription factor binding//hydrolase activity, hydrolyzing O-glycosyl compounds//ATP binding	Holliday junction helicase complex//replication fork//transcription factor complex//magnesium chelatase complex	26S proteasome regulatory complex, ATPase RPT5
c141171_g5	1066	--	--	Formaldehyde-activating enzyme (Fae)	carbohydrate biosynthetic process	carbon-nitrogen lyase activity	--	--
c141331_g1	1783	PREDICTED: uncharacterized protein LOC100854865 [Vitis vinifera] >gi|297741288|emb|CBI32419.3| unnamed protein product [Vitis vinifera]	calcium-binding protein CML	EF hand//EF-hand domain pair//Carlavirus endopeptidase//Secreted protein acidic and rich in cysteine Ca binding region//EF hand//Dockerin type I repeat//EF-hand domain	carbohydrate metabolic process//signal transduction//purine nucleobase metabolic process	calcium ion binding//hydrolase activity, hydrolyzing O-glycosyl compounds//hydrolase activity, acting on acid anhydrides//RNA-directed RNA polymerase activity	proteinaceous extracellular matrix//RNA-directed RNA polymerase complex	Calmodulin and related proteins (EF-Hand superfamily)
c141380_g6	301	hypothetical protein PHAVU_002G040000g [Phaseolus vulgaris] >gi|561030481|gb|ESW29060.1| hypothetical protein PHAVU_002G040000g [Phaseolus vulgaris]	--	Poly (ADP-ribose) glycohydrolase (PARG)	carbohydrate metabolic process	poly(ADP-ribose) glycohydrolase activity	--	--
c141394_g1	2893	PREDICTED: beta-galactosidase 6-like [Vitis vinifera]	--	Beta-galactosidase//Glycosyl hydrolases family 2, sugar binding domain//Glycosyl hydrolases family 35	carbohydrate metabolic process//glycosphingolipid metabolic process//galactose metabolic process//glycerolipid metabolic process//glycosaminoglycan catabolic process	beta-galactosidase activity//hydrolase activity, hydrolyzing O-glycosyl compounds	beta-galactosidase complex	Beta-galactosidase
c141397_g1	955	hypothetical protein HMPREF1541_03362 [Cyphellophora europaea CBS 101466] >gi|568118819|gb|ETN41426.1| hypothetical protein HMPREF1541_03362 [Cyphellophora europaea CBS 101466]	fructose-bisphosphate aldolase, class II	Fructose-bisphosphate aldolase class-II//Phosphotriesterase family	carbohydrate metabolic process//catabolic process	aldehyde-lyase activity//zinc ion binding	--	Fructose 1,6-bisphosphate aldolase
c141397_g2	306	fructose-bisphosphate aldolase [Capronia coronata CBS 617.96] >gi|590010275|gb|EXJ85480.1| fructose-bisphosphate aldolase [Capronia coronata CBS 617.96]	--	Fructose-bisphosphate aldolase class-II//Phosphotriesterase family	catabolic process//carbohydrate metabolic process	zinc ion binding//aldehyde-lyase activity	--	--
c141418_g1	1212	Endo-1 4-beta-glucanase [Medicago truncatula] >gi|355493055|gb|AES74258.1| glycosyl hydrolase family 9 protein [Medicago truncatula]	endoglucanase	Glycosyl hydrolase family 9	carbohydrate metabolic process	hydrolase activity, hydrolyzing O-glycosyl compounds	--	--
c14142_g1	680	similar to transaldolase [Botrytis cinerea T4] >gi|472241431|gb|EMR86157.1| putative transaldolase protein [Botrytis cinerea BcDW1]	transaldolase	Transaldolase	pentose-phosphate shunt//carbohydrate metabolic process	sedoheptulose-7-phosphate:D-glyceraldehyde-3-phosphate glyceronetransferase activity	cytoplasm	Transaldolase
c141540_g1	3733	PREDICTED: beta-galactosidase 8-like [Vitis vinifera] >gi|297746241|emb|CBI16297.3| unnamed protein product [Vitis vinifera]	--	Glycosyl hydrolases family 35//Glycosyl hydrolases family 2, sugar binding domain//Beta-galactosidase	galactose metabolic process//glycerolipid metabolic process//glycosaminoglycan catabolic process//carbohydrate metabolic process//glycosphingolipid metabolic process	beta-galactosidase activity//cation binding//hydrolase activity, hydrolyzing O-glycosyl compounds//carbohydrate binding	beta-galactosidase complex	Beta-galactosidase
c141606_g1	1581	PREDICTED: glucan endo-1,3-beta-glucosidase 11-like [Vitis vinifera]	--	Glycosyl hydrolases family 17	carbohydrate metabolic process	hydrolase activity, hydrolyzing O-glycosyl compounds	--	--
c141678_g1	2191	Non-lysosomal glucosylceramidase [Morus notabilis]	--	Protein of unknown function, DUF608	carbohydrate metabolic process//glycosphingolipid metabolic process//sphingolipid metabolic process//nitrogen compound metabolic process	glucosylceramidase activity	integral component of membrane	--
c141704_g1	2474	hypothetical protein EUGRSUZ_H00212 [Eucalyptus grandis]	magnesium transporter	Fusaric acid resistance protein family//EF hand//CorA-like Mg2+ transporter protein//Secreted protein acidic and rich in cysteine Ca binding region//EF-hand domain pair//Dockerin type I repeat//EF hand//EF-hand domain	transmembrane transport//carbohydrate metabolic process//transport//signal transduction//metal ion transport	calcium ion binding//metal ion transmembrane transporter activity//hydrolase activity, hydrolyzing O-glycosyl compounds	proteinaceous extracellular matrix//membrane//plasma membrane	Magnesium transporters: CorA family
c141748_g3	758	--	--	Alpha amylase, C-terminal all-beta domain	carbohydrate metabolic process	cation binding//catalytic activity	--	--
c141792_g1	4735	PREDICTED: uncharacterized protein LOC103338684 [Prunus mume]	--	D-isomer specific 2-hydroxyacid dehydrogenase, NAD binding domain//NAD binding domain of 6-phosphogluconate dehydrogenase//Fructose-bisphosphate aldolase class-II//3-hydroxyacyl-CoA dehydrogenase, NAD binding domain//Beta2-adaptin appendage, C-terminal sub-domain	leucine catabolic process//oxidation-reduction process//tryptophan metabolic process//carbohydrate metabolic process//pentose-phosphate shunt//lysine catabolic process//isoleucine catabolic process//vesicle-mediated transport//fatty acid metabolic process//valine catabolic process//intracellular protein transport//D-gluconate metabolic process//fatty acid biosynthetic process//benzoate metabolic …	zinc ion binding//3-hydroxyacyl-CoA dehydrogenase activity//phosphogluconate dehydrogenase (decarboxylating) activity//oxidoreductase activity//aldehyde-lyase activity//oxidoreductase activity, acting on the CH-OH group of donors, NAD or NADP as acceptor//cofactor binding	clathrin adaptor complex	Predicted dehydrogenase
c141829_g1	2711	PREDICTED: serine/threonine-protein kinase HT1 [Cucumis melo]	--	short chain dehydrogenase//Protein kinase domain//Frog antimicrobial peptide//SIS domain//Lipopolysaccharide kinase (Kdo/WaaP) family//RIO1 family//Protein tyrosine kinase	protein phosphorylation//carbohydrate metabolic process//lipopolysaccharide biosynthetic process//metabolic process	phosphotransferase activity, alcohol group as acceptor//carbohydrate binding//protein kinase activity//ATP binding//oxidoreductase activity//catalytic activity	membrane//extracellular region	Tyrosine kinase specific for activated (GTP-bound) p21cdc42Hs
c141925_g1	1204	--	--	Carbohydrate binding module (family 6)	--	carbohydrate binding	--	--
c141938_g1	2962	PREDICTED: chaperone protein dnaJ 10-like [Brassica rapa]	--	Protein of unknown function, DUF608	carbohydrate metabolic process//nitrogen compound metabolic process//glycosphingolipid metabolic process//sphingolipid metabolic process	glucosylceramidase activity	integral component of membrane	--
c141989_g1	2101	UDP-glucose flavonoid 3-O-glucosyltransferase 6 [Morus notabilis]	--	Glycosyltransferase family 28 C-terminal domain//UDP-glucoronosyl and UDP-glucosyl transferase	metabolic process//carbohydrate metabolic process//lipid glycosylation	carbohydrate binding//transferase activity, transferring hexosyl groups	--	UDP-glucuronosyl and UDP-glucosyl transferase
c142005_g1	2195	hypothetical protein EUGRSUZ_F02498 [Eucalyptus grandis]	mannose-6-phosphate isomerase	Phosphomannose isomerase type I//AraC-like ligand binding domain	regulation of transcription, DNA-templated//fructose metabolic process//mannose metabolic process//carbohydrate metabolic process	mannose-6-phosphate isomerase activity//zinc ion binding	--	Mannose-6-phosphate isomerase
c142013_g1	4114	unnamed protein product [Vitis vinifera]	beta-1,3-galactosyltransferase	3'5'-cyclic nucleotide phosphodiesterase//D-aminoacylase, C-terminal region//Galactoside-binding lectin//Galactosyltransferase	signal transduction//nitrogen compound metabolic process//purine nucleobase metabolic process//protein glycosylation	hydrolase activity, acting on carbon-nitrogen (but not peptide) bonds, in linear amides//3',5'-cyclic-nucleotide phosphodiesterase activity//zinc ion binding//carbohydrate binding//galactosyltransferase activity	membrane//Golgi apparatus//integral component of membrane	Galactosyltransferases
c142087_g2	1827	hypothetical protein CICLE_v100043192mg, partial [Citrus clementina] >gi|557521284|gb|ESR32651.1| hypothetical protein CICLE_v100043192mg, partial [Citrus clementina]	protein phosphatase 4 regulatory subunit 3	Suppressor of forked protein (Suf)	mRNA processing	--	nucleus	Protein predicted to be involved in carbohydrate metabolism
c142087_g3	1010	hypothetical protein CISIN_1g0028822mg, partial [Citrus sinensis] >gi|641853018|gb|KDO71877.1| hypothetical protein CISIN_1g0028822mg, partial [Citrus sinensis] >gi|641853019|gb|KDO71878.1| hypothetical protein CISIN_1g0028822mg, partial [Citrus sinensis]	protein phosphatase 4 regulatory subunit 3	--	--	--	--	Protein predicted to be involved in carbohydrate metabolism
c14212_g1	558	hypothetical protein COCC4DRAFT_188030 [Bipolaris maydis ATCC 48331]	--	EF-hand domain//Dockerin type I repeat//EF hand//EF hand	carbohydrate metabolic process	hydrolase activity, hydrolyzing O-glycosyl compounds//calcium ion binding	--	--
c142149_g1	1041	Pc21g13670 [Penicillium rubens Wisconsin 54-1255] >gi|211590095|emb|CAP96264.1| Pc21g13670 [Penicillium rubens Wisconsin 54-1255]	alpha-glucosidase	Glycosyl hydrolases family 31	carbohydrate metabolic process	hydrolase activity, hydrolyzing O-glycosyl compounds//carbohydrate binding	--	Maltase glucoamylase and related hydrolases, glycosyl hydrolase family 31
c142149_g2	798	Pc21g13670 [Penicillium rubens Wisconsin 54-1255] >gi|211590095|emb|CAP96264.1| Pc21g13670 [Penicillium rubens Wisconsin 54-1255]	alpha-glucosidase	Glycosyl hydrolases family 31	carbohydrate metabolic process	carbohydrate binding//hydrolase activity, hydrolyzing O-glycosyl compounds	--	Maltase glucoamylase and related hydrolases, glycosyl hydrolase family 31
c142149_g3	1963	lysosomal alpha-glucosidase, putative [Aspergillus flavus NRRL3357] >gi|220693850|gb|EED50195.1| lysosomal alpha-glucosidase, putative [Aspergillus flavus NRRL3357]	alpha-glucosidase	Glycosyl hydrolases family 31	carbohydrate metabolic process	carbohydrate binding//hydrolase activity, hydrolyzing O-glycosyl compounds	--	Maltase glucoamylase and related hydrolases, glycosyl hydrolase family 31
c142159_g1	2098	family 4 carbohydrate esterase [Melampsora larici-populina 98AG31] >gi|328863690|gb|EGG12789.1| family 4 carbohydrate esterase [Melampsora larici-populina 98AG31]	--	Polysaccharide deacetylase	nitrogen compound metabolic process//carbohydrate metabolic process	hydrolase activity, acting on carbon-nitrogen (but not peptide) bonds	--	--
c142200_g1	1384	Chitinase 1 [Theobroma cacao] >gi|508786948|gb|EOY34204.1| Chitinase 1 [Theobroma cacao]	--	Glycosyl hydrolases family 18	carbohydrate metabolic process	hydrolase activity, hydrolyzing O-glycosyl compounds	--	--
c142265_g1	1841	PREDICTED: UDP-glycosyltransferase 74F2 [Vitis vinifera] >gi|147815573|emb|CAN68287.1| hypothetical protein VITISV_017016 [Vitis vinifera]	pathogen-inducible salicylic acid glucosyltransferase	UDP-glucoronosyl and UDP-glucosyl transferase//Glycosyltransferase family 28 C-terminal domain	metabolic process//benzene-containing compound metabolic process//monocarboxylic acid metabolic process//carbohydrate metabolic process//lipid glycosylation	UDP-glucosyltransferase activity//carbohydrate binding//transferase activity, transferring hexosyl groups	--	UDP-glucuronosyl and UDP-glucosyl transferase
c142383_g6	807	RecName: Full=40S ribosomal protein S1 {ECO:0000255|HAMAP-Rule:MF_03122} [Laccaria bicolor S238N-H82]	small subunit ribosomal protein S3Ae	Partial alpha/beta-hydrolase lipase region//Phage lysozyme//Ribosomal S3Ae family	cell wall macromolecule catabolic process//translation//lipid metabolic process//carbohydrate metabolic process//peptidoglycan catabolic process//ribosome biogenesis	structural constituent of ribosome//lysozyme activity	intracellular//ribosome	40S ribosomal protein S3A
c142395_g1	1264	hypothetical protein POPTR_0001s02090g [Populus trichocarpa] >gi|550346277|gb|EEE82521.2| hypothetical protein POPTR_0001s02090g [Populus trichocarpa]	--	Plant ATP synthase F0//Bacterial regulatory proteins, lacI family//RNA recognition motif. (a.k.a. RRM, RBD, or RNP domain)//Sialidase, N-terminal domain	proton transport//carbohydrate metabolic process//ATP synthesis coupled proton transport//glycosphingolipid metabolic process//regulation of transcription, DNA-templated	exo-alpha-sialidase activity//hydrogen ion transmembrane transporter activity//nucleic acid binding//sequence-specific DNA binding transcription factor activity	mitochondrial proton-transporting ATP synthase complex, coupling factor F(o)//transcription factor complex	--
c142396_g5	3452	hypothetical protein JCGZ_14357 [Jatropha curcas]	mitogen-activated protein kinase 1/3	D domain of beta-TrCP//Lipopolysaccharide kinase (Kdo/WaaP) family//Protein kinase domain//Protein tyrosine kinase//Glycosyl hydrolases family 28	lipopolysaccharide biosynthetic process//starch metabolic process//sucrose metabolic process//protein phosphorylation//carbohydrate metabolic process	protein dimerization activity//protein kinase activity//ATP binding//phosphotransferase activity, alcohol group as acceptor//polygalacturonase activity	membrane	Mitogen-activated protein kinase
c142422_g1	2673	PREDICTED: probable polygalacturonase isoform X2 [Malus domestica]	--	Glycosyl hydrolases family 28	starch metabolic process//sucrose metabolic process//carbohydrate metabolic process	polygalacturonase activity	--	--
c142437_g1	1768	hypothetical protein JCGZ_17255 [Jatropha curcas]	--	Phosphoglucomutase/phosphomannomutase, alpha/beta/alpha domain III	carbohydrate metabolic process	intramolecular transferase activity, phosphotransferases	--	--
c142460_g1	3252	hypothetical protein CICLE_v10000150mg [Citrus clementina] >gi|568835957|ref|XP_006472018.1| PREDICTED: mannosylglycoprotein endo-beta-mannosidase-like isoform X2 [Citrus sinensis] >gi|557535449|gb|ESR46567.1| hypothetical protein CICLE_v10000150mg [Citrus clementina]	--	Glycosyl hydrolases family 2, sugar binding domain//Glycosyl hydrolases family 2//Glycosyl hydrolases family 2, TIM barrel domain	carbohydrate metabolic process	hydrolase activity, hydrolyzing O-glycosyl compounds	--	--
c142528_g1	4598	hypothetical protein JCGZ_01193 [Jatropha curcas]	--	PX domain//Prefoldin subunit//Leucine Rich Repeat//Arfaptin-like domain//Protein tyrosine kinase//Citrate synthase//BAR domain//Protein kinase domain//RIO1 family	cellular carbohydrate metabolic process//protein phosphorylation//protein folding	ATP binding//protein kinase activity//protein domain specific binding//transferase activity, transferring acyl groups, acyl groups converted into alkyl on transfer//unfolded protein binding//protein binding//phosphatidylinositol binding//catalytic activity	cytoplasm//prefoldin complex	--
c142553_g2	2656	PREDICTED: anaphase-promoting complex subunit 6-like [Solanum lycopersicum]	anaphase-promoting complex subunit 6	TRADD, N-terminal domain//phosphotransferase system, EIIB//Tetratricopeptide repeat//Tetratricopeptide repeat//Tetratricopeptide repeat//Carbohydrate binding domain (family 17/28)//Anaphase promoting complex subunit 8 / Cdc23//Tetratricopeptide repeat	starch metabolic process//signal transduction//regulation of mitotic metaphase/anaphase transition//carbohydrate transport//positive regulation of I-kappaB kinase/NF-kappaB signaling//sucrose metabolic process//cellulose catabolic process	cellulase activity//protein binding//signal transducer activity//protein-N(PI)-phosphohistidine-sugar phosphotransferase activity	anaphase-promoting complex//protein-N(PI)-phosphohistidine-sugar phosphotransferase complex	Anaphase-promoting complex (APC), Cdc16 subunit
c142658_g1	1730	endoxyloglucan transferase [Daucus carota]	xyloglucan:xyloglucosyl transferase	Xyloglucan endo-transglycosylase (XET) C-terminus//Conserved hypothetical protein 698//Glycosyl hydrolases family 16	cellular glucan metabolic process//carbohydrate metabolic process	xyloglucan:xyloglucosyl transferase activity//transferase activity//hydrolase activity, hydrolyzing O-glycosyl compounds	cell wall//apoplast//integral component of membrane	--
c142668_g1	2375	unnamed protein product [Coffea canephora]	citrate synthase	Phytochrome region//Citrate synthase	detection of visible light//protein-chromophore linkage//cellular carbohydrate metabolic process//regulation of transcription, DNA-templated	transferase activity, transferring acyl groups, acyl groups converted into alkyl on transfer	--	Citrate synthase
c142671_g1	2398	unnamed protein product [Vitis vinifera]	--	Glycosyl hydrolase family 10//Tautomerase enzyme	cellular aromatic compound metabolic process//carbohydrate metabolic process	hydrolase activity, hydrolyzing O-glycosyl compounds//isomerase activity	--	--
c142680_g9	395	--	--	SIS domain	carbohydrate metabolic process	carbohydrate binding	--	--
c142705_g1	2376	hypothetical protein VITISV_036280 [Vitis vinifera]	--	BED zinc finger//O-Glycosyl hydrolase family 30	sphingolipid metabolic process//nitrogen compound metabolic process//carbohydrate metabolic process//glycosphingolipid metabolic process	heterocyclic compound binding//transferase activity, transferring phosphorus-containing groups//glucosylceramidase activity//DNA binding//organic cyclic compound binding	--	--
c142775_g1	3076	PREDICTED: neutral alpha-glucosidase AB-like [Vitis vinifera]	alpha 1,3-glucosidase	Glycosyl hydrolases family 31	carbohydrate metabolic process	hydrolase activity, hydrolyzing O-glycosyl compounds	--	Glucosidase II catalytic (alpha) subunit and related enzymes, glycosyl hydrolase family 31
c142801_g1	2031	PREDICTED: hexokinase-1-like [Vitis vinifera]	hexokinase	Hexokinase//Hexokinase	amino sugar metabolic process//sucrose metabolic process//carbohydrate metabolic process//mannose metabolic process//gluconeogenesis//starch metabolic process//streptomycin biosynthetic process//phosphorylation//glycolytic process//fructose metabolic process//galactose metabolic process	ATP binding//phosphotransferase activity, alcohol group as acceptor//hexokinase activity	--	Hexokinase
c142918_g1	550	--	--	Nucleotide-sugar transporter	carbohydrate transport	sugar:proton symporter activity	Golgi membrane//integral component of membrane	--
c142933_g1	1558	glycoside hydrolase family 17 protein [Dothistroma septosporum NZE10]	--	Glycosyl hydrolases family 17	carbohydrate metabolic process	hydrolase activity, hydrolyzing O-glycosyl compounds	--	--
c142936_g1	2301	Phosphoglucomutase [Medicago truncatula] >gi|355481406|gb|AES62609.1| phosphogluco-mutase [Medicago truncatula]	phosphoglucomutase	Phosphoglucomutase/phosphomannomutase, alpha/beta/alpha domain I//Phosphoglucomutase/phosphomannomutase, alpha/beta/alpha domain III//Phosphoglucomutase/phosphomannomutase, C-terminal domain//Sec23/Sec24 helical domain//Phosphoglucomutase/phosphomannomutase, alpha/beta/alpha domain II	carbohydrate metabolic process//ER to Golgi vesicle-mediated transport//intracellular protein transport	magnesium ion binding//intramolecular transferase activity, phosphotransferases	COPII vesicle coat	Phosphoglucomutase
c142957_g1	1733	hypothetical protein CICLE_v10027137mg [Citrus clementina] >gi|557529246|gb|ESR40496.1| hypothetical protein CICLE_v10027137mg [Citrus clementina]	polygalacturonase	Glycosyl hydrolases family 28	carbohydrate metabolic process//sucrose metabolic process//starch metabolic process	polygalacturonase activity	--	--
c143043_g2	1985	--	--	Hyaluronidase	carbohydrate metabolic process	hyalurononglucosaminidase activity	--	--
c143203_g7	796	hypothetical protein EUGRSUZ_B02365, partial [Eucalyptus grandis]	--	Glycosyl hydrolases family 17	carbohydrate metabolic process	hydrolase activity, hydrolyzing O-glycosyl compounds	--	--
c143245_g2	515	hypothetical protein PTT_12279 [Pyrenophora teres f. teres 0-1] >gi|311324737|gb|EFQ90988.1| hypothetical protein PTT_12279 [Pyrenophora teres f. teres 0-1]	fructose-bisphosphate aldolase, class II	Fructose-bisphosphate aldolase class-II	carbon utilization//mannose metabolic process//carbohydrate metabolic process//gluconeogenesis//pentose-phosphate shunt//fructose metabolic process//glycolytic process//inositol metabolic process	fructose-bisphosphate aldolase activity//aldehyde-lyase activity//zinc ion binding	--	--
c143245_g3	1321	fructose-bisphosphate aldolase 1 [Capronia coronata CBS 617.96] >gi|590012563|gb|EXJ87766.1| fructose-bisphosphate aldolase 1 [Capronia coronata CBS 617.96]	fructose-bisphosphate aldolase, class II	Fructose-bisphosphate aldolase class-II	carbohydrate metabolic process	aldehyde-lyase activity//zinc ion binding	--	Fructose 1,6-bisphosphate aldolase
c143245_g4	203	fructose-bisphosphate aldolase, class II [Villosiclava virens]	--	Fructose-bisphosphate aldolase class-II	carbohydrate metabolic process	aldehyde-lyase activity//zinc ion binding	--	--
c143245_g5	626	hypothetical protein DOTSEDRAFT_77822 [Dothistroma septosporum NZE10]	fructose-bisphosphate aldolase, class II	Fructose-bisphosphate aldolase class-II	carbohydrate metabolic process	zinc ion binding//aldehyde-lyase activity	--	--
c143245_g6	397	hypothetical protein DOTSEDRAFT_77822 [Dothistroma septosporum NZE10]	fructose-bisphosphate aldolase, class II	Fructose-bisphosphate aldolase class-II	carbohydrate metabolic process	zinc ion binding//aldehyde-lyase activity	--	--
c143245_g7	543	hypothetical protein DOTSEDRAFT_77822 [Dothistroma septosporum NZE10]	fructose-bisphosphate aldolase, class II	Fructose-bisphosphate aldolase class-II	carbohydrate metabolic process	aldehyde-lyase activity//zinc ion binding	--	Fructose 1,6-bisphosphate aldolase
c143254_g3	1588	Glycosyl hydrolase 9B8 [Theobroma cacao] >gi|508720349|gb|EOY12246.1| Glycosyl hydrolase 9B8 [Theobroma cacao]	--	Glycosyl hydrolase family 9//2-oxoacid dehydrogenases acyltransferase (catalytic domain)	metabolic process//carbohydrate metabolic process	hydrolase activity, hydrolyzing O-glycosyl compounds//transferase activity, transferring acyl groups	--	--
c143265_g2	5270	hypothetical protein CICLE_v10007996mg [Citrus clementina] >gi|557555163|gb|ESR65177.1| hypothetical protein CICLE_v10007996mg [Citrus clementina]	beta-glucosidase	Glycosyl hydrolase family 1//Nineteen complex-related protein 2	carbohydrate metabolic process//spliceosomal complex disassembly	hydrolase activity, hydrolyzing O-glycosyl compounds	U2-type post-mRNA release spliceosomal complex	--
c143311_g1	2109	Pyruvate kinase isozyme A [Morus notabilis]	pyruvate kinase	SIS domain//Pyruvate kinase, barrel domain//HpcH/HpaI aldolase/citrate lyase family//LexA DNA binding domain	glycolytic process//proteolysis//purine nucleobase metabolic process//carbon utilization//gluconeogenesis//carbohydrate metabolic process//cellular aromatic compound metabolic process	magnesium ion binding//serine-type endopeptidase activity//potassium ion binding//carbon-carbon lyase activity//pyruvate kinase activity//carbohydrate binding	--	Pyruvate kinase
c143312_g1	3868	PREDICTED: non-lysosomal glucosylceramidase isoform X1 [Prunus mume]	non-lysosomal glucosylceramidase	Protein of unknown function, DUF608//Glycosyl hydrolases family 15	glycosphingolipid metabolic process//carbohydrate metabolic process//sphingolipid metabolic process//nitrogen compound metabolic process//polysaccharide metabolic process	glucosylceramidase activity//hydrolase activity, hydrolyzing O-glycosyl compounds	integral component of membrane	Predicted bile acid beta-glucosidase
c143324_g1	1454	glucosamine-fructose-6-phosphate aminotransferase [Sphaerulina musiva SO2202]	glucosamine--fructose-6-phosphate aminotransferase (isomerizing)	SIS domain//SIS domain//Ribosomal protein L36	translation//ribosome biogenesis//carbohydrate metabolic process	carbohydrate binding//structural constituent of ribosome	intracellular//ribosome	Glucosamine 6-phosphate synthetases, contain amidotransferase and phosphosugar isomerase domains
c143324_g2	438	hypothetical protein SNOG_03801 [Phaeosphaeria nodorum SN15] >gi|160706027|gb|EAT89006.2| hypothetical protein SNOG_03801 [Phaeosphaeria nodorum SN15]	glucosamine--fructose-6-phosphate aminotransferase (isomerizing)	CheB methylesterase//Nitric oxide synthase, oxygenase domain	phosphorelay signal transduction system//carbohydrate biosynthetic process//nitric oxide biosynthetic process//oxidation-reduction process//chemotaxis//fungal-type cell wall chitin biosynthetic process//amino sugar metabolic process	phosphorelay response regulator activity//glutamine-fructose-6-phosphate transaminase (isomerizing) activity//protein-glutamate methylesterase activity//carbohydrate binding//nitric-oxide synthase activity	cytoplasm	Glucosamine 6-phosphate synthetases, contain amidotransferase and phosphosugar isomerase domains
c143361_g1	3228	PREDICTED: alpha-1,4 glucan phosphorylase L isozyme, chloroplastic/amyloplastic-like isoform X2 [Citrus sinensis]	starch phosphorylase	Fibrillar collagen C-terminal domain//RasGEF N-terminal motif//Carbohydrate phosphorylase	regulation of GTPase activity//carbohydrate metabolic process//regulation of small GTPase mediated signal transduction	glycogen phosphorylase activity//guanyl-nucleotide exchange factor activity//extracellular matrix structural constituent	collagen trimer//proteinaceous extracellular matrix//intracellular	Glycogen phosphorylase
c143523_g2	1503	PREDICTED: aldose 1-epimerase [Nicotiana tomentosiformis]	aldose 1-epimerase	Aldose 1-epimerase	carbohydrate metabolic process	isomerase activity	--	--
c143592_g1	1981	family 26 glycoside hydrolase [Melampsora larici-populina 98AG31] >gi|328856219|gb|EGG05341.1| family 26 glycoside hydrolase [Melampsora larici-populina 98AG31]	--	RibD C-terminal domain	oxidation-reduction process//riboflavin biosynthetic process//riboflavin metabolic process//carbohydrate metabolic process	hydrolase activity//5-amino-6-(5-phosphoribosylamino)uracil reductase activity//cation binding	--	--
c143603_g1	3693	hypothetical protein VITISV_037832 [Vitis vinifera]	--	Carbohydrate-binding module 48 (Isoamylase N-terminal domain)//Initiator tRNA phosphoribosyl transferase//Sugar efflux transporter for intercellular exchange//Dual specificity phosphatase, catalytic domain	carbohydrate metabolic process//protein dephosphorylation	protein tyrosine/serine/threonine phosphatase activity//transferase activity, transferring pentosyl groups//hydrolase activity, hydrolyzing O-glycosyl compounds	integral component of membrane	--
c143631_g2	3629	PREDICTED: 1,4-alpha-glucan-branching enzyme-like [Fragaria vesca subsp. vesca]	1,4-alpha-glucan branching enzyme	Carbohydrate-binding module 48 (Isoamylase N-terminal domain)//Alpha amylase, C-terminal all-beta domain//Histone acetyl transferase HAT1 N-terminus//Alpha amylase, catalytic domain	chromatin modification//carbohydrate metabolic process//acyl-carrier-protein biosynthetic process	histone acetyltransferase activity//cation binding//catalytic activity//hydrolase activity, hydrolyzing O-glycosyl compounds	histone acetyltransferase complex	--
c143639_g1	1412	putative sucrose transporter [Vitis vinifera] >gi|310877784|gb|ADP37123.1| sucrose transporter [Vitis vinifera]	solute carrier family 45, member 1/2/4	--	carbohydrate transport//single-organism transport//multi-organism process//flower development//organic substance transport	sugar transmembrane transporter activity	plasma membrane//integral component of membrane	--
c143741_g1	1199	xyloglucan endotransglycosylase/hydrolase precursor XTH-36 [Populus tremula x Populus tremuloides]	xyloglucan:xyloglucosyl transferase	Xyloglucan endo-transglycosylase (XET) C-terminus//Glycosyl hydrolases family 16	carbohydrate metabolic process//cellular glucan metabolic process	hydrolase activity, hydrolyzing O-glycosyl compounds//xyloglucan:xyloglucosyl transferase activity	apoplast//cell wall	--
c143793_g1	1203	fructose-bisphosphate aldolase 1 [Exophiala aquamarina CBS 119918]	fructose-bisphosphate aldolase, class II	Fructose-bisphosphate aldolase class-II	carbohydrate metabolic process	aldehyde-lyase activity//zinc ion binding	--	Fructose 1,6-bisphosphate aldolase
c143793_g2	1233	fructose-bisphosphate aldolase 1 [Cyphellophora europaea CBS 101466] >gi|568124472|gb|ETN47057.1| fructose-bisphosphate aldolase 1 [Cyphellophora europaea CBS 101466]	fructose-bisphosphate aldolase, class II	Fructose-bisphosphate aldolase class-II	carbohydrate metabolic process	aldehyde-lyase activity//zinc ion binding	--	Fructose 1,6-bisphosphate aldolase
c143793_g3	1173	fructose-bisphosphate aldolase 1 [Exophiala aquamarina CBS 119918]	fructose-bisphosphate aldolase, class II	Fructose-bisphosphate aldolase class-II	carbohydrate metabolic process	aldehyde-lyase activity//zinc ion binding	--	Fructose 1,6-bisphosphate aldolase
c143813_g2	2365	PREDICTED: heat shock cognate 70 kDa protein 2-like [Cicer arietinum]	heat shock 70kDa protein 1/8	Fruit fly transformer protein//Hydantoinase/oxoprolinase//MreB/Mbl protein//FGGY family of carbohydrate kinases, C-terminal domain	carbohydrate metabolic process//female sex differentiation//cell morphogenesis//mRNA processing	phosphotransferase activity, alcohol group as acceptor//hydrolase activity	nucleus	Molecular chaperones HSP70/HSC70, HSP70 superfamily
c143839_g1	1485	hypothetical protein POPTR_0004s13980g [Populus trichocarpa] >gi|550340956|gb|EEE86514.2| hypothetical protein POPTR_0004s13980g [Populus trichocarpa]	--	Glycosyl hydrolases family 17	carbohydrate metabolic process	hydrolase activity, hydrolyzing O-glycosyl compounds	--	--
c143842_g1	3060	--	--	Polysaccharide deacetylase	carbohydrate metabolic process//nitrogen compound metabolic process	hydrolase activity, acting on carbon-nitrogen (but not peptide) bonds	--	--
c143908_g2	1444	--	--	Glycosyl hydrolase family 3 N terminal domain	carbohydrate metabolic process	hydrolase activity, hydrolyzing O-glycosyl compounds	--	--
c143919_g1	2947	hypothetical protein PRUPE_ppa001917mg [Prunus persica] >gi|462422158|gb|EMJ26421.1| hypothetical protein PRUPE_ppa001917mg [Prunus persica]	ethylene receptor	His Kinase A (phospho-acceptor) domain//Response regulator receiver domain//Glycosyl hydrolase family 65, N-terminal domain//Histidine kinase-, DNA gyrase B-, and HSP90-like ATPase//GAF domain//GAF domain	phosphorylation//phosphorelay signal transduction system//signal transduction//carbohydrate metabolic process//regulation of transcription, DNA-templated	phosphorelay response regulator activity//catalytic activity//protein binding//phosphorelay sensor kinase activity//ATP binding	membrane//protein histidine kinase complex	Sensory transduction histidine kinase
c143931_g1	821	--	--	HPr Serine kinase N terminus	regulation of carbohydrate metabolic process//phosphorylation//phosphorelay signal transduction system	ATP binding//protein kinase activity//phosphorelay sensor kinase activity	protein histidine kinase complex	--
c143934_g1	2887	5-methyltetrahydropteroyltriglutamate--homocysteine methyltransferase [Morus notabilis]	5-methyltetrahydropteroyltriglutamate--homocysteine methyltransferase	Ribulose-phosphate 3 epimerase family//Cobalamin-independent synthase, N-terminal domain//Cobalamin-independent synthase, Catalytic domain	methionine biosynthetic process//carbohydrate metabolic process//cellular amino acid biosynthetic process	zinc ion binding//5-methyltetrahydropteroyltriglutamate-homocysteine S-methyltransferase activity//racemase and epimerase activity, acting on carbohydrates and derivatives	--	Methionine synthase II (cobalamin-independent)
c143955_g1	3344	unnamed protein product [Vitis vinifera]	--	Glycosyl hydrolases family 2, sugar binding domain//Glycosyl hydrolases family 35//Galactose binding lectin domain	galactose metabolic process//glycerolipid metabolic process//glycosaminoglycan catabolic process//carbohydrate metabolic process//glycosphingolipid metabolic process	beta-galactosidase activity//cation binding//hydrolase activity, hydrolyzing O-glycosyl compounds//carbohydrate binding	beta-galactosidase complex	Beta-galactosidase
c143985_g1	1104	--	--	Dockerin type I repeat	carbohydrate metabolic process	hydrolase activity, hydrolyzing O-glycosyl compounds	--	--
c143989_g1	1455	--	--	Germination protease//Glycosyl transferase family 11	proteolysis//globoside metabolic process//carbohydrate metabolic process//glycolipid biosynthetic process//spore germination	peptidase activity//galactoside 2-alpha-L-fucosyltransferase activity	membrane	--
c144074_g2	1235	--	--	Glycosyl transferase family 11//Oleosin	glycolipid biosynthetic process//carbohydrate metabolic process//globoside metabolic process	galactoside 2-alpha-L-fucosyltransferase activity	integral component of membrane//monolayer-surrounded lipid storage body//membrane	--
c144122_g1	1878	PREDICTED: glucan endo-1,3-beta-glucosidase-like [Cucumis sativus] >gi|449523952|ref|XP_004168987.1| PREDICTED: glucan endo-1,3-beta-glucosidase-like [Cucumis sativus]	--	Glycosyl hydrolases family 17	carbohydrate metabolic process	hydrolase activity, hydrolyzing O-glycosyl compounds	--	--
c144132_g1	1116	Aconitase/3-isopropylmalate dehydratase protein [Theobroma cacao] >gi|508707081|gb|EOX98977.1| Aconitase/3-isopropylmalate dehydratase protein [Theobroma cacao]	3-isopropylmalate/(R)-2-methylmalate dehydratase small subunit	Aconitate hydratase 2 N-terminus//HPr Serine kinase C-terminal domain//Aconitase C-terminal domain	tricarboxylic acid cycle//regulation of carbohydrate metabolic process//phosphorylation//glyoxylate metabolic process//reductive tricarboxylic acid cycle//metabolic process//phosphorelay signal transduction system	protein kinase activity//ATP binding//aconitate hydratase activity//phosphorelay sensor kinase activity	protein histidine kinase complex	3-isopropylmalate dehydratase (aconitase superfamily)
c144158_g6	342	--	--	Glycosyl hydrolases family 31	carbohydrate metabolic process	hydrolase activity, hydrolyzing O-glycosyl compounds	--	--
c144200_g1	4547	glycosyl hydrolase family 1 family protein [Populus trichocarpa] >gi|550329906|gb|EEF02229.2| glycosyl hydrolase family 1 family protein [Populus trichocarpa]	--	Glycosyl hydrolase family 1//Plant ATP synthase F0//Cellulase (glycosyl hydrolase family 5)	carbohydrate metabolic process//proton transport//ATP synthesis coupled proton transport	hydrolase activity, hydrolyzing O-glycosyl compounds//hydrogen ion transmembrane transporter activity	mitochondrial proton-transporting ATP synthase complex, coupling factor F(o)	--
c144202_g1	2353	--	--	Glycosyl hydrolases family 11	carbohydrate metabolic process	hydrolase activity, hydrolyzing O-glycosyl compounds	--	--
c144208_g1	1773	PREDICTED: exopolygalacturonase-like [Vitis vinifera]	--	Thiamine monophosphate synthase/TENI//Glycosyl hydrolases family 28	sucrose metabolic process//thiamine biosynthetic process//starch metabolic process//carbohydrate metabolic process	thiamine-phosphate diphosphorylase activity//polygalacturonase activity	--	--
c144219_g1	1946	PREDICTED: uncharacterized protein LOC100854050 [Vitis vinifera]	--	Glycosyl hydrolases family 43	carbohydrate metabolic process	hydrolase activity, hydrolyzing O-glycosyl compounds	--	--
c144255_g1	1566	hypothetical protein DOTSEDRAFT_73730 [Dothistroma septosporum NZE10]	--	FGGY family of carbohydrate kinases, N-terminal domain//FGGY family of carbohydrate kinases, C-terminal domain	carbohydrate metabolic process	phosphotransferase activity, alcohol group as acceptor	--	Ribulose kinase and related carbohydrate kinases
c144255_g2	206	hypothetical protein W97_07049 [Coniosporium apollinis CBS 100218] >gi|494831314|gb|EON67794.1| hypothetical protein W97_07049 [Coniosporium apollinis CBS 100218]	--	--	--	--	--	Ribulose kinase and related carbohydrate kinases
c144258_g1	2290	glycoside hydrolase family 47 family protein [Populus trichocarpa] >gi|550333185|gb|EEE89023.2| glycoside hydrolase family 47 family protein [Populus trichocarpa]	ER degradation enhancer, mannosidase alpha-like 2	Glycosyl hydrolase family 47	carbohydrate metabolic process	calcium ion binding//mannosyl-oligosaccharide 1,2-alpha-mannosidase activity	membrane	Glycosyl hydrolase, family 47
c144286_g1	3627	hypothetical protein EUGRSUZ_G02217 [Eucalyptus grandis]	--	Glycosyltransferase family 28 C-terminal domain//Foamy virus BEL 1/2 protein//UDP-glucoronosyl and UDP-glucosyl transferase	carbohydrate metabolic process//metabolic process//viral process//lipid glycosylation//positive regulation of transcription, DNA-templated	transferase activity, transferring hexosyl groups//carbohydrate binding	--	UDP-glucuronosyl and UDP-glucosyl transferase
c144307_g2	1908	hypothetical protein JCGZ_22951 [Jatropha curcas]	pseudouridine-5'-phosphate glycosidase	Thiamine pyrophosphate enzyme, N-terminal TPP binding domain//Indigoidine synthase A like protein	--	thiamine pyrophosphate binding//hydrolase activity, acting on glycosyl bonds	--	Predicted carbohydrate kinase, contains PfkB domain
c144424_g2	3749	putative pectate lyase 7 [Morus notabilis]	--	DNA ligase N terminus//V-type ATPase 116kDa subunit family//FemAB family//FGGY family of carbohydrate kinases, N-terminal domain//Major Facilitator Superfamily	proton transport//DNA repair//ATP hydrolysis coupled proton transport//DNA recombination//transmembrane transport//DNA replication//carbohydrate metabolic process	transferase activity, transferring amino-acyl groups//DNA binding//hydrogen ion transmembrane transporter activity//DNA ligase (ATP) activity//phosphotransferase activity, alcohol group as acceptor	integral component of membrane//proton-transporting V-type ATPase, V0 domain	--
c144523_g1	5505	PREDICTED: beta-galactosidase [Vitis vinifera]	beta-galactosidase	Glycosyl hydrolases family 2//Glycosyl hydrolases family 2, TIM barrel domain//Glycosyl hydrolases family 2, sugar binding domain//Beta galactosidase small chain//Fatty acid desaturase//Protein of unknown function (DUF1352)	endoplasmic reticulum organization//glycosphingolipid metabolic process//carbohydrate metabolic process//lipid metabolic process//glycosaminoglycan catabolic process//galactose metabolic process//glycerolipid metabolic process	hydrolase activity, hydrolyzing O-glycosyl compounds//beta-galactosidase activity	beta-galactosidase complex//endoplasmic reticulum membrane	Beta-Glucuronidase GUSB (glycosylhydrolase superfamily 2)
c144585_g1	2857	PREDICTED: receptor-like serine/threonine-protein kinase SD1-8-like [Vitis vinifera]	--	Coronavirus S2 glycoprotein//S-locus glycoprotein family//Protein kinase domain//Protein tyrosine kinase//U1 zinc finger//Legume lectin domain	receptor-mediated virion attachment to host cell//recognition of pollen//membrane fusion//protein phosphorylation	zinc ion binding//carbohydrate binding//protein kinase activity//ATP binding	viral envelope//integral component of membrane	--
c14458_g1	919	hypothetical protein SNOG_05729 [Phaeosphaeria nodorum SN15] >gi|160706760|gb|EAT86793.2| hypothetical protein SNOG_05729 [Phaeosphaeria nodorum SN15]	--	Glycosyl hydrolases family 2, TIM barrel domain	carbohydrate metabolic process	hydrolase activity, hydrolyzing O-glycosyl compounds//cation binding	--	--
c14458_g2	253	hypothetical protein SNOG_05729 [Phaeosphaeria nodorum SN15] >gi|160706760|gb|EAT86793.2| hypothetical protein SNOG_05729 [Phaeosphaeria nodorum SN15]	--	Glycosyl hydrolases family 2	carbohydrate metabolic process	hydrolase activity, hydrolyzing O-glycosyl compounds//cation binding	--	--
c144595_g1	893	hypothetical protein W97_05322 [Coniosporium apollinis CBS 100218] >gi|494829438|gb|EON66079.1| hypothetical protein W97_05322 [Coniosporium apollinis CBS 100218]	ribose 5-phosphate isomerase B	Ribose/Galactose Isomerase	carbohydrate metabolic process	isomerase activity	--	--
c144608_g1	2878	unnamed protein product [Coffea canephora]	heat shock 70kDa protein 4	MreB/Mbl protein//FGGY family of carbohydrate kinases, C-terminal domain	carbohydrate metabolic process//cell morphogenesis	phosphotransferase activity, alcohol group as acceptor	--	Molecular chaperones HSP105/HSP110/SSE1, HSP70 superfamily
c144626_g2	1773	PREDICTED: G-type lectin S-receptor-like serine/threonine-protein kinase At1g11410-like, partial [Vitis vinifera]	chitinase	Quinolinate synthetase A protein//Protein tyrosine kinase//Glycosyl hydrolases family 18//Protein kinase domain	NAD biosynthetic process//protein phosphorylation//carbohydrate metabolic process	quinolinate synthetase A activity//protein kinase activity//ATP binding//hydrolase activity, hydrolyzing O-glycosyl compounds	quinolinate synthetase complex	Chitinase
c144682_g1	2606	hypothetical protein PHAVU_004G050500g [Phaseolus vulgaris] >gi|561024792|gb|ESW23477.1| hypothetical protein PHAVU_004G050500g [Phaseolus vulgaris]	beta-glucosidase	Glycosyl hydrolase family 3 N terminal domain//Glycosyl hydrolase family 3 C-terminal domain	carbohydrate metabolic process	hydrolase activity, hydrolyzing O-glycosyl compounds	--	--
c144738_g1	3041	PREDICTED: serine/threonine-protein phosphatase 4 regulatory subunit 3-like [Citrus sinensis]	protein phosphatase 4 regulatory subunit 3	RanBP1 domain	intracellular transport	--	--	Protein predicted to be involved in carbohydrate metabolism
c144748_g1	1512	PREDICTED: polygalacturonase-like [Citrus sinensis]	--	Glycosyl hydrolases family 28	carbohydrate metabolic process//sucrose metabolic process//starch metabolic process	polygalacturonase activity	--	--
c144795_g1	2931	hypothetical protein EUGRSUZ_D02166 [Eucalyptus grandis]	pyruvate kinase	Pyruvate kinase, barrel domain//CCCH zinc finger in TRM13 protein//Cellulase (glycosyl hydrolase family 5)	glycolytic process//purine nucleobase metabolic process//gluconeogenesis//carbohydrate metabolic process//carbon utilization	magnesium ion binding//hydrolase activity, hydrolyzing O-glycosyl compounds//potassium ion binding//pyruvate kinase activity//methyltransferase activity	--	Pyruvate kinase
c144831_g1	1538	endo-beta-1,4-glucanase [Fragaria x ananassa]	--	--	sucrose metabolic process//starch metabolic process//carbohydrate metabolic process	cellulase activity	--	--
c144831_g2	2067	endo-1,4-beta-glucanase, putative [Ricinus communis] >gi|223532814|gb|EEF34589.1| endo-1,4-beta-glucanase, putative [Ricinus communis]	--	Glycosyl hydrolase family 9	carbohydrate metabolic process//starch metabolic process//sucrose metabolic process	hydrolase activity, hydrolyzing O-glycosyl compounds//cellulase activity	--	--
c144847_g4	3339	putative polygalacturonase [Morus notabilis]	--	Glycosyl hydrolases family 28//Coproporphyrinogen III oxidase	carbohydrate metabolic process//sucrose metabolic process//chlorophyll metabolic process//porphyrin-containing compound biosynthetic process//oxidation-reduction process//starch metabolic process	polygalacturonase activity//coproporphyrinogen oxidase activity	--	--
c144892_g1	1679	CMP-sialic acid transporter-like protein [Vitis vinifera]	solute carrier family 35 (UDP-sugar transporter), member A1/2/3	UAA transporter family//EamA-like transporter family//Nucleotide-sugar transporter	transmembrane transport//carbohydrate transport	sugar:proton symporter activity	Golgi membrane//membrane//integral component of membrane	Predicted UDP-galactose transporter
c144912_g2	2954	hypothetical protein VITISV_011899 [Vitis vinifera]	chitinase	Glycosyl hydrolases family 18	carbohydrate metabolic process	hydrolase activity, hydrolyzing O-glycosyl compounds	--	Chitinase
c144966_g5	1126	--	--	Sugar transport protein	carbohydrate transmembrane transport//carbohydrate transport	carbohydrate transmembrane transporter activity	integral component of membrane	--
c144998_g2	1290	--	--	Domain of unknown function (DUF1939)	carbohydrate metabolic process	hydrolase activity, hydrolyzing O-glycosyl compounds	--	--
c145005_g1	2248	PREDICTED: serine/arginine repetitive matrix protein 2-like [Glycine max]	serine/arginine repetitive matrix protein 2	MltA specific insert domain	carbohydrate metabolic process	hydrolase activity, hydrolyzing O-glycosyl compounds	--	Splicing coactivator SRm160/300, subunit SRm300
c145008_g1	2585	alpha-galactosidase/alpha-n-acetylgalactosaminidase, putative [Ricinus communis] >gi|223530463|gb|EEF32347.1| alpha-galactosidase/alpha-n-acetylgalactosaminidase, putative [Ricinus communis]	--	Melibiase	carbohydrate metabolic process	cation binding//raffinose alpha-galactosidase activity//hydrolase activity, hydrolyzing O-glycosyl compounds	--	Alpha-D-galactosidase (melibiase)
c145057_g1	895	hypothetical protein A1O7_08038 [Cladophialophora yegresii CBS 114405] >gi|589971780|gb|EXJ55113.1| hypothetical protein A1O7_08038 [Cladophialophora yegresii CBS 114405]	--	Glycosyl hydrolases family 11//Transmembrane protein	carbohydrate metabolic process	hydrolase activity, hydrolyzing O-glycosyl compounds	integral component of membrane	--
c145093_g1	3603	PREDICTED: soluble starch synthase 3, chloroplastic/amyloplastic-like [Vitis vinifera]	--	RNA binding domain//Carbohydrate binding domain (family 25)//Glycosyl transferases group 1	regulation of RNA metabolic process//mRNA catabolic process//biosynthetic process	RNA binding//starch binding//metal ion binding//poly(A)-specific ribonuclease activity	cytoplasm//nucleus	--
c145112_g1	3863	PREDICTED: uncharacterized protein LOC100267859 [Vitis vinifera]	--	Glycosyl hydrolases family 18//P53 tetramerisation motif//Calcineurin-like phosphoesterase	protein tetramerization//carbohydrate metabolic process	hydrolase activity, hydrolyzing O-glycosyl compounds//hydrolase activity	--	--
c145128_g2	3254	hypothetical protein POPTR_0010s07340g [Populus trichocarpa] >gi|550329291|gb|EEF00693.2| hypothetical protein POPTR_0010s07340g [Populus trichocarpa]	beta-amylase	Glycosyl hydrolases family 35//Glycosyl hydrolase family 14//MOSC domain	sucrose metabolic process//carbohydrate metabolic process//starch metabolic process//polysaccharide catabolic process	molybdenum ion binding//pyridoxal phosphate binding//hydrolase activity, hydrolyzing O-glycosyl compounds//catalytic activity//beta-amylase activity	--	--
c145157_g1	2329	PREDICTED: uncharacterized protein LOC101258288 [Solanum lycopersicum]	--	Cellulase (glycosyl hydrolase family 5)	carbohydrate metabolic process	hydrolase activity, hydrolyzing O-glycosyl compounds	--	--
c145163_g1	960	PREDICTED: alpha-glucosidase-like [Citrus sinensis]	alpha-glucosidase	Glycosyl hydrolases family 31	carbohydrate metabolic process	hydrolase activity, hydrolyzing O-glycosyl compounds	--	Maltase glucoamylase and related hydrolases, glycosyl hydrolase family 31
c145163_g2	2030	hypothetical protein CICLE_v10014196mg [Citrus clementina] >gi|557551321|gb|ESR61950.1| hypothetical protein CICLE_v10014196mg [Citrus clementina]	alpha-glucosidase	Glycosyl hydrolases family 31	carbohydrate metabolic process	hydrolase activity, hydrolyzing O-glycosyl compounds	--	Maltase glucoamylase and related hydrolases, glycosyl hydrolase family 31
c145246_g1	1654	hypothetical protein EUGRSUZ_E02406 [Eucalyptus grandis]	--	Cation-independent mannose-6-phosphate receptor repeat//Carbohydrate binding domain	transport	hydrolase activity, acting on glycosyl bonds//transporter activity	integral component of membrane//cytoplasm	--
c145252_g1	1881	PREDICTED: UDP-glycosyltransferase 75D1-like [Vitis vinifera]	--	Glycosyltransferase family 28 N-terminal domain//UDP-glucoronosyl and UDP-glucosyl transferase	lipid glycosylation//metabolic process//carbohydrate metabolic process	transferase activity, transferring hexosyl groups//UDP-glucosyltransferase activity	--	UDP-glucuronosyl and UDP-glucosyl transferase
c145312_g2	4736	PREDICTED: stromal 70 kDa heat shock-related protein, chloroplastic-like [Vitis vinifera]	--	FGGY family of carbohydrate kinases, C-terminal domain//Glycosyl hydrolases family 28//Tubulin binding cofactor A//MreB/Mbl protein//Ninjurin//Hydantoinase/oxoprolinase//Mitochondrial import receptor subunit Tom22	sucrose metabolic process//carbohydrate metabolic process//response to cadmium ion//response to cold//starch metabolic process//cell morphogenesis//tissue regeneration//protein targeting to chloroplast//protein folding//response to heat//intracellular protein transport//tubulin complex assembly//cell adhesion	ATP binding//hydrolase activity//polygalacturonase activity//phosphotransferase activity, alcohol group as acceptor//unfolded protein binding	nucleus//microtubule//thylakoid//chloroplast stroma//mitochondrion//chloroplast envelope//mitochondrial outer membrane//apoplast//integral component of membrane	Molecular chaperones mortalin/PBP74/GRP75, HSP70 superfamily
c145345_g1	4872	hypothetical protein JCGZ_21086 [Jatropha curcas]	magnesium chelatase subunit H	Domain of unknown function (DUF3479)//CobN/Magnesium Chelatase//Domain of unknown function (DUF1966)	biosynthetic process//chlorophyll metabolic process//sucrose metabolic process//starch metabolic process//carbohydrate catabolic process	calcium ion binding//alpha-amylase activity//magnesium chelatase activity	magnesium chelatase complex	--
c145398_g2	608	--	--	Alpha mannosidase, middle domain	carbohydrate metabolic process	hydrolase activity, hydrolyzing O-glycosyl compounds//zinc ion binding	--	--
c145443_g1	1950	PREDICTED: monogalactosyldiacylglycerol synthase 2, chloroplastic-like [Nicotiana tomentosiformis]	1,2-diacylglycerol 3-beta-galactosyltransferase	Glycosyltransferase family 28 C-terminal domain//Monogalactosyldiacylglycerol (MGDG) synthase//Glycosyl transferases group 1	biosynthetic process//lipid glycosylation//carbohydrate metabolic process//glycolipid biosynthetic process	transferase activity, transferring hexosyl groups//carbohydrate binding	--	--
c145504_g1	1047	unknown [Medicago truncatula] >gi|657395727|gb|KEH35926.1| GTP-binding nuclear Ran-like protein [Medicago truncatula]	GTP-binding nuclear protein Ran	Septin//XFP C-terminal domain//Conserved hypothetical ATP binding protein//Ras family//Miro-like protein//RNA helicase//ADP-ribosylation factor family	nucleocytoplasmic transport//GTP catabolic process//carbohydrate metabolic process//cell cycle//intracellular protein transport//small GTPase mediated signal transduction	GTPase activity//GTP binding//RNA binding//RNA helicase activity//aldehyde-lyase activity//nucleotide binding	intracellular	GTPase Ran/TC4/GSP1 (nuclear protein transport pathway), small G protein superfamily
c145515_g1	4152	PREDICTED: alpha-mannosidase 2x-like [Malus domestica]	alpha-mannosidase II	Glycosyl hydrolases family 38 N-terminal domain//Alpha mannosidase, middle domain//Glycosyl hydrolases family 38 C-terminal domain	carbohydrate metabolic process//mannose metabolic process	mannosidase activity//hydrolase activity, hydrolyzing O-glycosyl compounds//alpha-mannosidase activity//zinc ion binding	--	Glycosyl hydrolase, family 38 - alpha-mannosidase
c145570_g1	2682	PREDICTED: LOW QUALITY PROTEIN: uncharacterized protein LOC103423634 [Malus domestica]	--	PTS system glucitol/sorbitol-specific IIA component//Anti sigma-E protein RseA, N-terminal domain	phosphoenolpyruvate-dependent sugar phosphotransferase system//carbohydrate transport	protein-N(PI)-phosphohistidine-sugar phosphotransferase activity//sigma factor antagonist activity	cytoplasm//protein-N(PI)-phosphohistidine-sugar phosphotransferase complex	--
c145625_g1	2260	--	--	PTS system sorbose subfamily IIB component//Wall-associated receptor kinase galacturonan-binding	carbohydrate transport//phosphoenolpyruvate-dependent sugar phosphotransferase system	protein-N(PI)-phosphohistidine-sugar phosphotransferase activity//polysaccharide binding	protein-N(PI)-phosphohistidine-sugar phosphotransferase complex//cytoplasm	--
c145753_g1	3125	conserved hypothetical protein [Ricinus communis] >gi|223536676|gb|EEF38318.1| conserved hypothetical protein [Ricinus communis]	--	Herpesvirus UL37 tegument protein//Alpha amylase, catalytic domain	carbohydrate metabolic process//virion assembly	catalytic activity//cation binding	--	--
c145766_g1	1949	phosphoglucomutase, putative [Ricinus communis] >gi|223531773|gb|EEF33592.1| phosphoglucomutase, putative [Ricinus communis]	phosphoacetylglucosamine mutase	Phosphoglucomutase/phosphomannomutase, alpha/beta/alpha domain III//Phosphoglucomutase/phosphomannomutase, alpha/beta/alpha domain I//Phosphoglucomutase/phosphomannomutase, C-terminal domain//Phosphoglucomutase/phosphomannomutase, alpha/beta/alpha domain II	amino sugar metabolic process//carbohydrate metabolic process	phosphoacetylglucosamine mutase activity//intramolecular transferase activity, phosphotransferases	--	Phosphoglucomutase/phosphomannomutase
c146030_g7	427	PREDICTED: uncharacterized protein LOC103974430 [Musa acuminata subsp. malaccensis]	--	Glycosyl hydrolases family 17//Reverse transcriptase (RNA-dependent DNA polymerase)	RNA-dependent DNA replication//carbohydrate metabolic process	RNA binding//hydrolase activity, hydrolyzing O-glycosyl compounds//RNA-directed DNA polymerase activity	--	FOG: Transposon-encoded proteins with TYA, reverse transcriptase, integrase domains in various combinations
c146038_g1	956	dolichyl-diphosphooligosaccharide--protein glycosyltransferase subunit STT3 [Zymoseptoria tritici IPO323] >gi|339476212|gb|EGP91303.1| hypothetical protein MYCGRDRAFT_98525 [Zymoseptoria tritici IPO323]	dolichyl-diphosphooligosaccharide--protein glycosyltransferase	Oligosaccharyl transferase STT3 subunit//Phosphoglucomutase/phosphomannomutase, alpha/beta/alpha domain II	carbohydrate metabolic process//protein glycosylation	oligosaccharyl transferase activity//intramolecular transferase activity, phosphotransferases	oligosaccharyltransferase complex//membrane	Oligosaccharyltransferase, STT3 subunit
c146105_g1	3535	hypothetical protein POPTR_0003s13760g [Populus trichocarpa] >gi|222841066|gb|EEE78613.1| hypothetical protein POPTR_0003s13760g [Populus trichocarpa]	--	Glycosyl hydrolases family 28	carbohydrate metabolic process//sucrose metabolic process//starch metabolic process	polygalacturonase activity	--	--
c146125_g1	4511	PREDICTED: COBRA-like protein 7 [Vitis vinifera] >gi|296083290|emb|CBI22926.3| unnamed protein product [Vitis vinifera]	--	Cellulose binding domain//COBRA-like protein//WD domain, G-beta repeat	root epidermal cell differentiation//cell growth//carbohydrate metabolic process//cellulose microfibril organization	protein binding//hydrolase activity, hydrolyzing O-glycosyl compounds//carbohydrate binding	anchored component of membrane	WD40 repeat-containing protein
c146128_g1	3877	PREDICTED: endoplasmic reticulum metallopeptidase 1 [Malus domestica]	--	Peptidase family M20/M25/M40//Glycosyl hydrolases family 25//Domain of unknown function (DUF3329)//Peptidase family M28//Microsomal signal peptidase 12 kDa subunit (SPC12)//Reovirus outer capsid protein, Sigma 3	metabolic process//carbohydrate metabolic process//viral life cycle//phosphorylation//signal peptide processing//peptidoglycan catabolic process//proteolysis//cell wall macromolecule catabolic process	peptidase activity//structural molecule activity//protein histidine kinase activity//lysozyme activity//hydrolase activity	integral component of membrane//signal peptidase complex//protein histidine kinase complex	Aminopeptidases of the M20 family
c146156_g1	3190	hypothetical protein JCGZ_12085 [Jatropha curcas]	--	EamA-like transporter family//UAA transporter family//Universal stress protein family//Ribosomal protein S12/S23//Nucleotide-sugar transporter	translation//transmembrane transport//ribosome biogenesis//response to stress//carbohydrate transport	structural constituent of ribosome//sugar:proton symporter activity	intracellular//ribosome//Golgi membrane//membrane//integral component of membrane	Glucose-6-phosphate/phosphate and phosphoenolpyruvate/phosphate antiporter
c146232_g1	404	hypothetical protein DOTSEDRAFT_71034 [Dothistroma septosporum NZE10]	fructose-1,6-bisphosphatase I	Fructose-1-6-bisphosphatase	pentose-phosphate shunt//gluconeogenesis//carbohydrate metabolic process//mannose metabolic process//carbon utilization//fructose metabolic process//glycolytic process	phosphoric ester hydrolase activity//fructose 1,6-bisphosphate 1-phosphatase activity	--	Fructose-1,6-bisphosphatase
c146232_g2	1487	inositol phosphatase [Sphaerulina musiva SO2202]	fructose-1,6-bisphosphatase I	Fructose-1-6-bisphosphatase	fructose metabolic process//glycolytic process//pentose-phosphate shunt//carbon utilization//carbohydrate metabolic process//mannose metabolic process//gluconeogenesis	fructose 1,6-bisphosphate 1-phosphatase activity//phosphoric ester hydrolase activity	--	Fructose-1,6-bisphosphatase
c146232_g3	802	hypothetical protein DOTSEDRAFT_71034 [Dothistroma septosporum NZE10]	fructose-1,6-bisphosphatase I	Fructose-1-6-bisphosphatase	fructose metabolic process//glycolytic process//gluconeogenesis//carbohydrate metabolic process//mannose metabolic process//carbon utilization//pentose-phosphate shunt	fructose 1,6-bisphosphate 1-phosphatase activity//phosphoric ester hydrolase activity	--	Fructose-1,6-bisphosphatase
c146251_g1	3026	PREDICTED: probable beta-1,3-galactosyltransferase 20-like [Fragaria vesca subsp. vesca]	--	Galactosyltransferase//Fringe-like//Arthropod defensin//Galactoside-binding lectin	protein glycosylation//defense response	galactosyltransferase activity//carbohydrate binding//transferase activity, transferring glycosyl groups	membrane	Galactosyltransferases
c14628_g1	368	RmlC-like cupin [Stereum hirsutum FP-91666 SS1] >gi|389743249|gb|EIM84434.1| RmlC-like cupin [Stereum hirsutum FP-91666 SS1]	mannose-6-phosphate isomerase	Phosphomannose isomerase type I	fructose metabolic process//mannose metabolic process//carbohydrate metabolic process	zinc ion binding//mannose-6-phosphate isomerase activity	--	Mannose-6-phosphate isomerase
c146290_g3	229	alpha-L-arabinofuranosidase [Colletotrichum graminicola M1.001]	--	--	nucleotide metabolic process//carbohydrate metabolic process//L-arabinose metabolic process	alpha-L-arabinofuranosidase activity	--	--
c146290_g4	538	hypothetical protein LEMA_P003880.1 [Leptosphaeria maculans JN3] >gi|312221661|emb|CBY01601.1| hypothetical protein LEMA_P003880.1 [Leptosphaeria maculans JN3]	--	--	L-arabinose metabolic process//carbohydrate metabolic process//nucleotide metabolic process	alpha-L-arabinofuranosidase activity	--	--
c146346_g4	1768	--	--	Transaldolase	carbohydrate metabolic process	--	--	--
c146374_g2	838	--	--	Glycosyl hydrolases family 25	peptidoglycan catabolic process//carbohydrate metabolic process//cell wall macromolecule catabolic process	lysozyme activity	--	--
c146395_g2	660	--	--	Domain of unknown function (DUF1939)	carbohydrate metabolic process	hydrolase activity, hydrolyzing O-glycosyl compounds	--	--
c146416_g7	779	--	--	FGGY family of carbohydrate kinases, C-terminal domain	carbohydrate metabolic process	phosphotransferase activity, alcohol group as acceptor	--	--
c146449_g2	1975	--	--	Carbohydrate binding domain (family 19)	cell wall macromolecule catabolic process//chitin catabolic process	chitinase activity	--	--
c14645_g1	276	glycoside hydrolase family 53 protein [Pseudocercospora fijiensis CIRAD86] >gi|452983410|gb|EME83168.1| glycoside hydrolase family 53 protein [Pseudocercospora fijiensis CIRAD86]	--	Glycosyl hydrolase family 53	carbohydrate metabolic process	glucosidase activity	--	--
c146465_g1	3423	hypothetical protein CICLE_v10024990mg [Citrus clementina] >gi|557528545|gb|ESR39795.1| hypothetical protein CICLE_v10024990mg [Citrus clementina]	beta-galactosidase	Glycosyl hydrolases family 2, sugar binding domain//Glycosyl hydrolases family 35	carbohydrate metabolic process	hydrolase activity, hydrolyzing O-glycosyl compounds	--	Beta-galactosidase
c146467_g1	1147	galactose mutarotase-like protein [Aureobasidium pullulans EXF-150]	aldose 1-epimerase	Aldose 1-epimerase	carbohydrate metabolic process	isomerase activity	--	--
c146501_g1	3150	hypothetical protein JCGZ_23374 [Jatropha curcas]	beta-1,4-N-acetylglucosaminyltransferase	Glycosyltransferase family 28 C-terminal domain//Latrophilin/CL-1-like GPS domain	carbohydrate metabolic process//neuropeptide signaling pathway//lipid glycosylation	transferase activity, transferring hexosyl groups//carbohydrate binding	membrane	Predicted glycosyltransferase
c14651_g1	539	hypothetical protein EPUS_08071 [Endocarpon pusillum Z07020] >gi|539431767|gb|ERF68911.1| hypothetical protein EPUS_08071 [Endocarpon pusillum Z07020]	--	Hexokinase	carbohydrate metabolic process	phosphotransferase activity, alcohol group as acceptor//ATP binding	--	--
c146738_g2	3095	hypothetical protein OsI_30760 [Oryza sativa Indica Group]	FK506-binding nuclear protein	PTS system sorbose subfamily IIB component//FKBP-type peptidyl-prolyl cis-trans isomerase	phosphoenolpyruvate-dependent sugar phosphotransferase system//carbohydrate transport//protein folding	protein-N(PI)-phosphohistidine-sugar phosphotransferase activity	cytoplasm//protein-N(PI)-phosphohistidine-sugar phosphotransferase complex	FKBP-type peptidyl-prolyl cis-trans isomerase
c146739_g1	2555	Beta-glucosidase 17 [Theobroma cacao] >gi|508785245|gb|EOY32501.1| Beta-glucosidase 17 [Theobroma cacao]	beta-glucosidase	Glycosyl hydrolase family 1	carbohydrate metabolic process	hydrolase activity, hydrolyzing O-glycosyl compounds	--	--
c146751_g1	3348	lyase, putative [Ricinus communis] >gi|223533272|gb|EEF35025.1| lyase, putative [Ricinus communis]	rhamnogalacturonan endolyase	Transcription initiation factor IIA, gamma subunit//Transcription initiation factor IIA, gamma subunit, helical domain	transcription initiation from RNA polymerase II promoter	lyase activity//carboxypeptidase activity//carbohydrate binding	transcription factor TFIIA complex	Transcription initiation factor IIA, gamma subunit
c146779_g1	3651	PREDICTED: glycogen phosphorylase 1-like [Cucumis melo]	starch phosphorylase	Carbohydrate phosphorylase//PLAT/LH2 domain//ACT domain	carbohydrate metabolic process//metabolic process	protein binding//glycogen phosphorylase activity//amino acid binding	--	Glycogen phosphorylase
c14679_g1	733	hypothetical protein W97_00373 [Coniosporium apollinis CBS 100218] >gi|494823842|gb|EON61161.1| hypothetical protein W97_00373 [Coniosporium apollinis CBS 100218]	--	Polysaccharide deacetylase	carbohydrate metabolic process//nitrogen compound metabolic process	hydrolase activity, acting on carbon-nitrogen (but not peptide) bonds	--	--
c146831_g1	3334	unnamed protein product [Coffea canephora]	U3 small nucleolar RNA-associated protein 14	Glycosyl hydrolases family 35//Utp14 protein//Topoisomerase VI B subunit, transducer	carbohydrate metabolic process//DNA topological change//rRNA processing	DNA topoisomerase type II (ATP-hydrolyzing) activity//DNA binding//hydrolase activity, hydrolyzing O-glycosyl compounds	small-subunit processome//chromosome	Uncharacterized conserved protein
c146846_g5	2696	Glucan endo-1,3-beta-glucosidase 11 [Morus notabilis]	--	Glycosyl hydrolases family 17//Autophagy protein Apg17	autophagy//carbohydrate metabolic process	hydrolase activity, hydrolyzing O-glycosyl compounds	--	--
c146859_g2	4612	PREDICTED: uncharacterized protein LOC102665580 [Glycine max]	--	Protein of unknown function (DUF2665)//Integrase core domain//Colipase, N-terminal domain//Reverse transcriptase (RNA-dependent DNA polymerase)//PTS system glucitol/sorbitol-specific IIA component	phosphoenolpyruvate-dependent sugar phosphotransferase system//lipid catabolic process//digestion//RNA-dependent DNA replication//carbohydrate transport//DNA integration//protein secretion	enzyme activator activity//protein-N(PI)-phosphohistidine-sugar phosphotransferase activity//RNA-directed DNA polymerase activity//RNA binding	cytoplasm//protein-N(PI)-phosphohistidine-sugar phosphotransferase complex//extracellular region	FOG: Transposon-encoded proteins with TYA, reverse transcriptase, integrase domains in various combinations
c146909_g1	1590	--	--	Glycosyl hydrolases family 18	carbohydrate metabolic process	hydrolase activity, hydrolyzing O-glycosyl compounds	--	--
c146946_g1	467	glycoside hydrolase family 17 protein [Baudoinia compniacensis UAMH 10762] >gi|449304719|gb|EMD00726.1| glycoside hydrolase family 17 protein [Baudoinia compniacensis UAMH 10762]	glucan 1,3-beta-glucosidase	Glycosyl hydrolases family 17	carbohydrate metabolic process	hydrolase activity, hydrolyzing O-glycosyl compounds	--	--
c146946_g2	1269	glycoside hydrolase family 17 protein [Sphaerulina musiva SO2202]	glucan 1,3-beta-glucosidase	Glycosyl hydrolases family 17	carbohydrate metabolic process	hydrolase activity, hydrolyzing O-glycosyl compounds	--	--
c146966_g1	1765	hypothetical protein DOTSEDRAFT_178830 [Dothistroma septosporum NZE10]	2,3-bisphosphoglycerate-independent phosphoglycerate mutase	BPG-independent PGAM N-terminus (iPGM_N)//Metalloenzyme superfamily//Sulfatase//SIS domain//Type I phosphodiesterase / nucleotide pyrophosphatase	metabolic process//glycolytic process//glucose catabolic process//gluconeogenesis//carbohydrate metabolic process	catalytic activity//phosphoglycerate mutase activity//sulfuric ester hydrolase activity//carbohydrate binding//manganese ion binding//metal ion binding	cytoplasm	Phosphoglycerate mutase
c147010_g1	4412	PREDICTED: 1,4-alpha-glucan-branching enzyme-like isoform 2 [Vitis vinifera] >gi|297737471|emb|CBI26672.3| unnamed protein product [Vitis vinifera]	--	Alpha amylase, catalytic domain//Poxvirus P21 membrane protein//Alpha amylase, C-terminal all-beta domain//Carbohydrate-binding module 48 (Isoamylase N-terminal domain)	carbohydrate metabolic process	cation binding//catalytic activity//hydrolase activity, hydrolyzing O-glycosyl compounds	integral component of membrane	--
c147043_g2	2209	hypothetical protein EUGRSUZ_G03373 [Eucalyptus grandis]	--	Glycosyl hydrolases family 28	starch metabolic process//sucrose metabolic process//carbohydrate metabolic process	polygalacturonase activity	--	--
c147057_g1	1626	--	--	Carbohydrate binding domain (family 19)	cell wall macromolecule catabolic process//chitin catabolic process	chitinase activity	--	--
c147105_g1	1753	Tic22 family protein [Medicago truncatula]	--	Glycosyl hydrolases family 38 N-terminal domain	carbohydrate metabolic process	alpha-mannosidase activity	--	--
c147128_g1	1260	hypothetical protein BAUCODRAFT_338824 [Baudoinia compniacensis UAMH 10762] >gi|449303490|gb|EMC99497.1| hypothetical protein BAUCODRAFT_338824 [Baudoinia compniacensis UAMH 10762]	glucose-6-phosphate 1-epimerase	Aldose 1-epimerase	carbohydrate metabolic process	isomerase activity	--	--
c147128_g2	549	hypothetical protein BAUCODRAFT_338824 [Baudoinia compniacensis UAMH 10762] >gi|449303490|gb|EMC99497.1| hypothetical protein BAUCODRAFT_338824 [Baudoinia compniacensis UAMH 10762]	glucose-6-phosphate 1-epimerase	Aldose 1-epimerase	carbohydrate metabolic process	isomerase activity	--	--
c147132_g1	1064	Arp2/3 complex subunit Arc16 [Sphaerulina musiva SO2202]	--	Polysaccharide deacetylase	carbohydrate metabolic process//nitrogen compound metabolic process	hydrolase activity, acting on carbon-nitrogen (but not peptide) bonds	--	--
c147132_g2	315	hypothetical protein MYCGRDRAFT_60394 [Zymoseptoria tritici IPO323] >gi|339471578|gb|EGP86674.1| hypothetical protein MYCGRDRAFT_60394 [Zymoseptoria tritici IPO323]	--	--	carbohydrate metabolic process//nitrogen compound metabolic process	hydrolase activity, acting on carbon-nitrogen (but not peptide) bonds	--	--
c147147_g2	946	Molecular chaperone Hsp70 [Taphrina deformans PYCC 5710]	heat shock 70kDa protein 1/8	Hydantoinase/oxoprolinase//FGGY family of carbohydrate kinases, C-terminal domain//MreB/Mbl protein	carbohydrate metabolic process//cell morphogenesis	hydrolase activity//phosphotransferase activity, alcohol group as acceptor	--	Molecular chaperones HSP70/HSC70, HSP70 superfamily
c147147_g3	547	hsp70-like protein [Trichophyton rubrum MR850] >gi|607906610|gb|EZF43840.1| hsp70-like protein [Trichophyton rubrum CBS 100081] >gi|607918706|gb|EZF54481.1| hsp70-like protein [Trichophyton rubrum CBS 288.86] >gi|607930821|gb|EZF65154.1| hsp70-like protein [Trichophyton rubrum CBS 289.86] >gi|607942775|gb|EZF75821.1| hsp70-like protein [Trichophyton soudanense CBS 452.61] >gi|607954802|gb|EZF8641…	heat shock 70kDa protein 1/8	FGGY family of carbohydrate kinases, C-terminal domain	carbohydrate metabolic process	phosphotransferase activity, alcohol group as acceptor	--	Molecular chaperones HSP70/HSC70, HSP70 superfamily
c147188_g1	2866	hypothetical protein CISIN_1g003076mg [Citrus sinensis]	--	Glycosyl hydrolases family 35//Beta-galactosidase//Glycosyl hydrolases family 2, sugar binding domain	galactose metabolic process//glycerolipid metabolic process//glycosaminoglycan catabolic process//carbohydrate metabolic process//glycosphingolipid metabolic process	beta-galactosidase activity//hydrolase activity, hydrolyzing O-glycosyl compounds	beta-galactosidase complex	Beta-galactosidase
c147219_g1	5838	hypothetical protein EUGRSUZ_H04033 [Eucalyptus grandis]	--	Dcp2, box A domain//Glycosyl hydrolase family 3 C-terminal domain//Glycosyl hydrolase family 3 N terminal domain	carbohydrate metabolic process	hydrolase activity, hydrolyzing O-glycosyl compounds//hydrolase activity//RNA binding//manganese ion binding	--	--
c147231_g1	1945	hypothetical protein MIMGU_mgv1a006580mg [Erythranthe guttata]	--	Arylesterase//Sugar transport protein//EamA-like transporter family	carbohydrate transport//carbohydrate transmembrane transport	arylesterase activity//carbohydrate transmembrane transporter activity	integral component of membrane//membrane	--
c147321_g1	4159	unnamed protein product [Vitis vinifera]	myosin V	FYVE zinc finger//Flagellar hook-associated protein 2 N-terminus//V-type ATPase 116kDa subunit family//Myosin head (motor domain)//HPr Serine kinase C-terminal domain//Zeta toxin//ABC transporter//Myosin N-terminal SH3-like domain//Type II/IV secretion system protein//IQ calmodulin-binding motif	transport//phosphorylation//phosphorelay signal transduction system//regulation of carbohydrate metabolic process//proton transport//ATP hydrolysis coupled proton transport	metal ion binding//ATPase activity//motor activity//ATP binding//protein kinase activity//kinase activity//hydrogen ion transmembrane transporter activity//protein binding//phosphorelay sensor kinase activity	proton-transporting V-type ATPase, V0 domain//protein histidine kinase complex//myosin complex//bacterial-type flagellum hook	Myosin class V heavy chain
c147321_g2	5363	PREDICTED: myosin-H heavy chain-like [Vitis vinifera]	myosin V	IQ calmodulin-binding motif//emp24/gp25L/p24 family/GOLD//Bacteriophage translational regulator//Myosin N-terminal SH3-like domain//TPR/MLP1/MLP2-like protein//Zeta toxin//HPr Serine kinase C-terminal domain//Myosin head (motor domain)	regulation of carbohydrate metabolic process//protein import into nucleus//transport//phosphorylation//phosphorelay signal transduction system	ATP binding//protein kinase activity//kinase activity//protein binding//phosphorelay sensor kinase activity//RNA binding//motor activity	myosin complex//nuclear pore//protein histidine kinase complex//integral component of membrane	Myosin class V heavy chain
c147372_g5	1384	PREDICTED: 6-phosphofructo-2-kinase/fructose-2,6-biphosphatase 3 [Vitis vinifera] >gi|297745867|emb|CBI15923.3| unnamed protein product [Vitis vinifera]	6-phosphofructo-2-kinase / fructose-2,6-bisphosphatase	Starch binding domain//6-phosphofructo-2-kinase//Zeta toxin	fructose metabolic process//organic substance metabolic process//mannose metabolic process	6-phosphofructo-2-kinase activity//starch binding//catalytic activity//ATP binding//kinase activity//carbohydrate binding	--	Fructose-6-phosphate 2-kinase/fructose-2,6-biphosphatase
c147405_g4	431	hypothetical protein POPTR_0009s00560g [Populus trichocarpa] >gi|550330742|gb|ERP56716.1| hypothetical protein POPTR_0009s00560g [Populus trichocarpa]	--	Hyaluronidase protein (HylP)	capsule polysaccharide biosynthetic process//carbohydrate metabolic process	hyalurononglucosaminidase activity	--	--
c147494_g1	260	PREDICTED: uncharacterized protein LOC103336496 [Prunus mume]	apyrase	Fungal cellulose binding domain	carbohydrate metabolic process	cellulose binding//hydrolase activity, hydrolyzing O-glycosyl compounds	extracellular region	--
c147505_g1	2452	--	--	Legume lectin domain	--	carbohydrate binding	--	--
c147625_g1	2377	--	--	N-Acetylglucosaminyltransferase-IV (GnT-IV) conserved region	carbohydrate metabolic process	transferase activity, transferring hexosyl groups	membrane	--
c147630_g1	4962	PREDICTED: long chain acyl-CoA synthetase 4 [Vitis vinifera] >gi|297742330|emb|CBI34479.3| unnamed protein product [Vitis vinifera]	long-chain acyl-CoA synthetase	Herpesviridae UL52/UL70 DNA primase//GHMP kinases N terminal domain//Glycosyl hydrolase family 9//Carbohydrate binding domain CBM49//Putative zinc finger in N-recognin (UBR box)//AMP-binding enzyme	DNA replication, synthesis of RNA primer//protein ubiquitination//DNA replication//carbohydrate metabolic process//transcription, DNA-templated//metabolic process	ubiquitin-protein transferase activity//carbohydrate binding//ATP binding//DNA primase activity//hydrolase activity, hydrolyzing O-glycosyl compounds//zinc ion binding//catalytic activity	replication fork//nucleolus	Long-chain acyl-CoA synthetases (AMP-forming)
c147691_g1	2253	hypothetical protein EUGRSUZ_H01095 [Eucalyptus grandis]	--	Glycosyl hydrolase family 9//Phenylalanine zipper	signal transduction//intracellular signal transduction//carbohydrate metabolic process	hydrolase activity, hydrolyzing O-glycosyl compounds//signal transducer activity	--	--
c147691_g2	630	hypothetical protein AMTR_s00007p00147140 [Amborella trichopoda] >gi|548845989|gb|ERN05296.1| hypothetical protein AMTR_s00007p00147140 [Amborella trichopoda]	--	Glycosyl hydrolase family 9	carbohydrate metabolic process	hydrolase activity, hydrolyzing O-glycosyl compounds	--	--
c147767_g1	1452	glycoside hydrolase family 16 protein [Baudoinia compniacensis UAMH 10762] >gi|449303965|gb|EMC99972.1| glycoside hydrolase family 16 protein [Baudoinia compniacensis UAMH 10762]	--	Ectropic viral integration site 2A protein (EVI2A)//Glycosyl hydrolases family 16//Signal recognition particle, alpha subunit, N-terminal//Minor capsid protein VI	intracellular protein transport//carbohydrate metabolic process//GTP catabolic process	hydrolase activity, hydrolyzing O-glycosyl compounds//GTPase activity//GTP binding//signal recognition particle binding	viral capsid//integral component of membrane//signal recognition particle receptor complex//signal recognition particle, endoplasmic reticulum targeting	--
c147829_g1	4735	MIF4G domain and MA3 domain-containing protein isoform 1 [Theobroma cacao] >gi|590640718|ref|XP_007030029.1| MIF4G domain and MA3 domain-containing protein isoform 1 [Theobroma cacao] >gi|508718632|gb|EOY10529.1| MIF4G domain and MA3 domain-containing protein isoform 1 [Theobroma cacao] >gi|508718634|gb|EOY10531.1| MIF4G domain and MA3 domain-containing protein isoform 1 [Theobroma cacao]	nucleolar MIF4G domain-containing protein 1	Conserved hypothetical protein 95//Protein kinase domain//Protein tyrosine kinase//Legume lectin domain//Chalcone and stilbene synthases, N-terminal domain//MIF4G domain	protein phosphorylation//rRNA methylation//biosynthetic process	RNA binding//protein binding//transferase activity, transferring acyl groups//carbohydrate binding//methyltransferase activity//ATP binding//protein kinase activity	--	Protein involved in high osmolarity signaling pathway
c147838_g1	2001	hypothetical protein PRUPE_ppa015843mg [Prunus persica] >gi|462401902|gb|EMJ07459.1| hypothetical protein PRUPE_ppa015843mg [Prunus persica]	--	Glycosyltransferase family 28 C-terminal domain//Chitin recognition protein//Glycosyltransferase family 28 N-terminal domain//UDP-glucoronosyl and UDP-glucosyl transferase	lipid glycosylation//carbohydrate metabolic process//metabolic process	transferase activity, transferring hexosyl groups//carbohydrate binding//chitin binding	--	UDP-glucuronosyl and UDP-glucosyl transferase
c147865_g1	2930	hypothetical protein JCGZ_07400 [Jatropha curcas]	--	ABC transporter transmembrane region//Glycosyl hydrolases family 2, sugar binding domain//Glycosyl hydrolases family 35	carbohydrate metabolic process//transmembrane transport//transport	ATP binding//hydrolase activity, hydrolyzing O-glycosyl compounds//ATPase activity, coupled to transmembrane movement of substances	integral component of membrane	Beta-galactosidase
c147901_g1	2401	PREDICTED: uncharacterized protein LOC103699074, partial [Phoenix dactylifera]	--	Glycosyl hydrolase family 1	carbohydrate metabolic process	hydrolase activity, hydrolyzing O-glycosyl compounds	--	--
c147921_g1	1137	hypothetical protein BAUCODRAFT_102996 [Baudoinia compniacensis UAMH 10762] >gi|449302624|gb|EMC98632.1| hypothetical protein BAUCODRAFT_102996 [Baudoinia compniacensis UAMH 10762]	lectin, mannose-binding 2	Legume lectin domain//Legume-like lectin family//Alphavirus E3 glycoprotein	--	carbohydrate binding//serine-type endopeptidase activity	virion membrane//viral capsid//membrane	Lectin VIP36, involved in the transport of glycoproteins carrying high mannose-type glycans
c147981_g2	1792	PREDICTED: uncharacterized protein LOC100265107 isoform 1 [Vitis vinifera] >gi|297742559|emb|CBI34708.3| unnamed protein product [Vitis vinifera]	--	Neuraminidase//Neurotransmitter-gated ion-channel transmembrane region//Tetraspanin family//Peptidase family S49 N-terminal//Secretin N-terminal domain//Membrane transport protein	pilus assembly//transmembrane transport//carbohydrate metabolic process//ion transport//glycosphingolipid metabolic process	exo-alpha-sialidase activity//serine-type endopeptidase activity	integral component of membrane//virion membrane//membrane//outer membrane//plasma membrane//host cell membrane	--
c148017_g1	1681	1,4-alpha-glucan-branching enzyme [Pyrenophora tritici-repentis Pt-1C-BFP] >gi|187979915|gb|EDU46541.1| 1,4-alpha-glucan-branching enzyme [Pyrenophora tritici-repentis Pt-1C-BFP]	1,4-alpha-glucan branching enzyme	Alpha amylase, C-terminal all-beta domain//Alpha amylase, catalytic domain//Cellulase (glycosyl hydrolase family 5)	sucrose metabolic process//glycogen biosynthetic process//carbohydrate metabolic process//starch metabolic process	1,4-alpha-glucan branching enzyme activity//hydrolase activity, hydrolyzing O-glycosyl compounds//catalytic activity//cation binding	--	--
c148064_g1	3990	unnamed protein product [Coffea canephora]	--	Chitin synthase N-terminal//Glycosyl hydrolases family 28//Programmed cell death protein 2, C-terminal putative domain	chitin biosynthetic process//sucrose metabolic process//starch metabolic process//carbohydrate metabolic process	polygalacturonase activity//chitin synthase activity	cytoplasm	Uncharacterized MYND Zn-finger protein
c148088_g1	2858	retrotransposon del1-46	--	Carbohydrate phosphorylase//Pigment-dispersing hormone (PDH)//Ribonucleotide reductase, all-alpha domain	pyrimidine nucleobase metabolic process//deoxyribonucleoside diphosphate metabolic process//DNA replication//carbohydrate metabolic process//purine nucleobase metabolic process//signal transduction//oxidation-reduction process//response to light stimulus	hormone activity//ATP binding//ribonucleoside-diphosphate reductase activity, thioredoxin disulfide as acceptor//glycogen phosphorylase activity	extracellular region//ribonucleoside-diphosphate reductase complex	FOG: Transposon-encoded proteins with TYA, reverse transcriptase, integrase domains in various combinations
c148091_g1	1197	unnamed protein product [Coffea canephora]	--	Glycosyl hydrolases family 18//SacI homology domain	carbohydrate metabolic process	hydrolase activity, hydrolyzing O-glycosyl compounds//phosphoric ester hydrolase activity	--	--
c148116_g1	1644	--	--	Domain of unknown function (DUF1083)	carbohydrate metabolic process//carbohydrate catabolic process	carbohydrate binding//hydrolase activity, hydrolyzing O-glycosyl compounds	--	--
c148132_g2	1739	Calcium-binding EF-hand family protein [Theobroma cacao] >gi|508712076|gb|EOY03973.1| Calcium-binding EF-hand family protein [Theobroma cacao]	calcium-binding protein CML	EF hand//Dockerin type I repeat//EF-hand domain//Secreted protein acidic and rich in cysteine Ca binding region//EF-hand domain pair//EF hand	carbohydrate metabolic process//signal transduction	calcium ion binding//hydrolase activity, hydrolyzing O-glycosyl compounds	proteinaceous extracellular matrix	Calmodulin and related proteins (EF-Hand superfamily)
c148157_g1	1986	hypothetical protein POPTR_0019s14990g [Populus trichocarpa] >gi|550317595|gb|ERP49468.1| hypothetical protein POPTR_0019s14990g [Populus trichocarpa]	--	Cellulose binding domain//Leucine Rich Repeat	carbohydrate metabolic process	hydrolase activity, hydrolyzing O-glycosyl compounds//protein binding//carbohydrate binding	--	FOG: Leucine rich repeat
c148167_g2	1035	carbohydrate esterase family 1 protein [Baudoinia compniacensis UAMH 10762] >gi|449298596|gb|EMC94611.1| carbohydrate esterase family 1 protein [Baudoinia compniacensis UAMH 10762]	S-formylglutathione hydrolase	Prolyl oligopeptidase family//PGAP1-like protein//Lipase (class 3)//Chlorophyllase enzyme//Dienelactone hydrolase family//Phospholipase/Carboxylesterase	chlorophyll catabolic process//chlorophyll metabolic process//intracellular protein transport//GPI anchor metabolic process//lipid metabolic process//lipid catabolic process//proteolysis//glycerolipid metabolic process	triglyceride lipase activity//hydrolase activity//serine-type peptidase activity//chlorophyllase activity//hydrolase activity, acting on ester bonds	--	--
c148208_g1	2068	PREDICTED: ras-related protein RABA6a-like [Malus domestica]	Ras-related protein Rab-11A	EF hand//Secreted protein acidic and rich in cysteine Ca binding region//ADP-ribosylation factor family//Ras family//EF-hand domain pair//EF hand//Dockerin type I repeat//EF-hand domain	small GTPase mediated signal transduction//signal transduction//carbohydrate metabolic process	hydrolase activity, hydrolyzing O-glycosyl compounds//GTP binding//calcium ion binding	proteinaceous extracellular matrix	GTPase Rab11/YPT3, small G protein superfamily
c148273_g1	4986	PREDICTED: alpha-L-fucosidase 1-like [Citrus sinensis] >gi|568869958|ref|XP_006488181.1| PREDICTED: alpha-L-fucosidase 1-like [Citrus sinensis] >gi|568874340|ref|XP_006490274.1| PREDICTED: alpha-L-fucosidase 1-like [Citrus sinensis] >gi|568875248|ref|XP_006490720.1| PREDICTED: alpha-L-fucosidase 1-like [Citrus sinensis]	alpha-L-fucosidase	Cytochrome P450//Alpha-L-fucosidase//X-Pro dipeptidyl-peptidase (S15 family)	oxidation-reduction process//proteolysis//carbohydrate metabolic process	alpha-L-fucosidase activity//aminopeptidase activity//heme binding//iron ion binding//oxidoreductase activity, acting on paired donors, with incorporation or reduction of molecular oxygen	--	Cytochrome P450 CYP4/CYP19/CYP26 subfamilies
c148285_g1	514	PREDICTED: L-type lectin-domain containing receptor kinase S.6-like [Malus domestica]	--	Legume lectin domain//Prominin	--	carbohydrate binding	integral component of membrane	--
c148285_g2	624	--	--	Legume lectin domain	--	carbohydrate binding	--	--
c148285_g4	1782	hypothetical protein CICLE_v10003430mg [Citrus clementina] >gi|557536549|gb|ESR47667.1| hypothetical protein CICLE_v10003430mg [Citrus clementina]	--	Protein tyrosine kinase//Pro-melanin-concentrating hormone (Pro-MCH)//Legume lectin domain//Protein kinase domain	signal transduction//synaptic transmission//protein phosphorylation	ATP binding//protein kinase activity//carbohydrate binding//melanin-concentrating hormone activity	--	--
c148407_g1	2989	Endo-1,4-beta-xylanase A [Morus notabilis]	--	Beta-galactosidase//Glycosyl hydrolase family 10//Carbohydrate binding domain	galactose metabolic process//glycerolipid metabolic process//glycosaminoglycan catabolic process//carbohydrate metabolic process//glycosphingolipid metabolic process	beta-galactosidase activity//hydrolase activity, hydrolyzing O-glycosyl compounds//hydrolase activity, acting on glycosyl bonds	beta-galactosidase complex	--
c148409_g1	3956	PREDICTED: beta-hexosaminidase-like [Vitis vinifera]	hexosaminidase	Glycosyl hydrolase family 20, catalytic domain	carbohydrate metabolic process	hexosaminidase activity//hydrolase activity, hydrolyzing O-glycosyl compounds	--	Beta-N-acetylhexosaminidase
c148424_g1	2850	Glycosyl hydrolase family protein [Theobroma cacao] >gi|508706571|gb|EOX98467.1| Glycosyl hydrolase family protein [Theobroma cacao]	beta-D-xylosidase 4	Glycosyl hydrolase family 3 N terminal domain//Glycosyl hydrolase family 3 C-terminal domain	carbohydrate metabolic process	hydrolase activity, hydrolyzing O-glycosyl compounds	--	--
c148499_g1	3240	PREDICTED: non-lysosomal glucosylceramidase-like isoform X2 [Pyrus x bretschneideri]	non-lysosomal glucosylceramidase	Protein of unknown function, DUF608	sphingolipid metabolic process//glycosphingolipid metabolic process//nitrogen compound metabolic process//carbohydrate metabolic process	glucosylceramidase activity	integral component of membrane	Predicted bile acid beta-glucosidase
c148596_g1	3042	PREDICTED: uncharacterized protein LOC100254959 [Vitis vinifera] >gi|296082216|emb|CBI21221.3| unnamed protein product [Vitis vinifera]	--	Alpha-amylase C-terminal beta-sheet domain//Alpha amylase, catalytic domain	carbohydrate metabolic process//sucrose metabolic process//starch metabolic process	alpha-amylase activity//catalytic activity//cation binding//calcium ion binding	--	--
c148596_g2	322	--	--	Alpha-amylase C-terminal beta-sheet domain	sucrose metabolic process//starch metabolic process//carbohydrate metabolic process	alpha-amylase activity//calcium ion binding	--	--
c148614_g1	2088	sugar transporter, putative [Ricinus communis] >gi|223541746|gb|EEF43294.1| sugar transporter, putative [Ricinus communis]	--	Sugar (and other) transporter//Major Facilitator Superfamily	carbohydrate transport//transmembrane transport//oxidation-reduction process	substrate-specific transmembrane transporter activity//transmembrane transporter activity//2-alkenal reductase [NAD(P)] activity	integral component of membrane	Predicted transporter (major facilitator superfamily)
c148659_g1	2585	glycoside hydrolase family 31 protein [Pseudocercospora fijiensis CIRAD86] >gi|452986310|gb|EME86066.1| glycoside hydrolase family 31 protein [Pseudocercospora fijiensis CIRAD86]	alpha-glucosidase	Glycosyl hydrolases family 31	carbohydrate metabolic process	hydrolase activity, hydrolyzing O-glycosyl compounds	--	Maltase glucoamylase and related hydrolases, glycosyl hydrolase family 31
c148659_g2	276	glycoside hydrolase family 31 protein [Pseudocercospora fijiensis CIRAD86] >gi|452986310|gb|EME86066.1| glycoside hydrolase family 31 protein [Pseudocercospora fijiensis CIRAD86]	--	Glycosyl hydrolases family 31	carbohydrate metabolic process	hydrolase activity, hydrolyzing O-glycosyl compounds	--	Maltase glucoamylase and related hydrolases, glycosyl hydrolase family 31
c148725_g2	4052	PREDICTED: pentatricopeptide repeat-containing protein At3g09650, chloroplastic-like [Vitis vinifera]	--	Xyloglucan fucosyltransferase//Chordopoxvirus fusion protein	glycolipid biosynthetic process//carbohydrate metabolic process//globoside metabolic process//mRNA processing//cell wall biogenesis//fusion of virus membrane with host plasma membrane	galactoside 2-alpha-L-fucosyltransferase activity//mRNA binding	chloroplast stroma//viral envelope//membrane	--
c148735_g1	802	hypothetical protein SNOG_13583 [Phaeosphaeria nodorum SN15] >gi|160704098|gb|EAT79030.2| hypothetical protein SNOG_13583 [Phaeosphaeria nodorum SN15]	molecular chaperone DnaK	FGGY family of carbohydrate kinases, C-terminal domain//MreB/Mbl protein//Hydantoinase/oxoprolinase	protein targeting to mitochondrion//protein refolding//carbohydrate metabolic process//cell morphogenesis	phosphotransferase activity, alcohol group as acceptor//hydrolase activity//ATP binding//unfolded protein binding	mitochondrion	Molecular chaperones mortalin/PBP74/GRP75, HSP70 superfamily
c148768_g2	1077	PREDICTED: ras-related protein RABC2a-like [Fragaria vesca subsp. vesca]	Ras-related protein Rab-18	MCM2/3/5 family//Dynamin family//ADP-ribosylation factor family//Protein of unknown function, DUF258//Miro-like protein//Ras family//50S ribosome-binding GTPase//HPr Serine kinase C-terminal domain//Septin	cell cycle//small GTPase mediated signal transduction//DNA replication//regulation of carbohydrate metabolic process//phosphorelay signal transduction system//phosphorylation	protein kinase activity//ATP binding//phosphorelay sensor kinase activity//DNA binding//GTP binding//GTPase activity	intracellular//protein histidine kinase complex	GTPase Rab18, small G protein superfamily
c148770_g1	3820	unnamed protein product [Vitis vinifera]	--	Copper fist DNA binding domain//Phosphomannose isomerase type I	regulation of transcription, DNA-templated//mannose metabolic process//carbohydrate metabolic process//fructose metabolic process	sequence-specific DNA binding transcription factor activity//copper ion binding//DNA binding//mannose-6-phosphate isomerase activity//zinc ion binding	transcription factor complex//nucleus	Calcium-responsive transcription coactivator
c148776_g2	918	hypothetical protein DOTSEDRAFT_145099 [Dothistroma septosporum NZE10]	heat shock 70kDa protein 5	FGGY family of carbohydrate kinases, C-terminal domain//MreB/Mbl protein	cell morphogenesis//carbohydrate metabolic process	phosphotransferase activity, alcohol group as acceptor	--	Molecular chaperones GRP78/BiP/KAR2, HSP70 superfamily
c148959_g1	2753	PREDICTED: sterol 3-beta-glucosyltransferase UGT80B1 isoform X1 [Prunus mume]	sterol 3beta-glucosyltransferase	UDP-glucoronosyl and UDP-glucosyl transferase//Glycosyltransferase family 28 N-terminal domain	lipid glycosylation//metabolic process//carbohydrate metabolic process	transferase activity, transferring hexosyl groups	--	UDP-glucuronosyl and UDP-glucosyl transferase
c148976_g1	2441	hypothetical protein POPTR_0001s18290g [Populus trichocarpa] >gi|222846961|gb|EEE84508.1| hypothetical protein POPTR_0001s18290g [Populus trichocarpa]	--	SNF2 family N-terminal domain//Cellulase (glycosyl hydrolase family 5)//Helicase C-terminal domain//DEAD/DEAH box helicase//DEAD_2	carbohydrate metabolic process//nucleobase-containing compound metabolic process	ATP-dependent helicase activity//ATP binding//ATP-dependent DNA helicase activity//hydrolase activity, acting on acid anhydrides, in phosphorus-containing anhydrides//hydrolase activity, hydrolyzing O-glycosyl compounds//DNA binding//nucleic acid binding	replication fork//nucleus	Helicase of the DEAD superfamily
c149024_g2	322	--	--	Phosphoglucomutase/phosphomannomutase, alpha/beta/alpha domain III	carbohydrate metabolic process	intramolecular transferase activity, phosphotransferases	--	--
c149085_g1	4495	Glucose-6-phosphate 1-epimerase, putative [Theobroma cacao] >gi|508780178|gb|EOY27434.1| Glucose-6-phosphate 1-epimerase, putative [Theobroma cacao]	glucose-6-phosphate 1-epimerase	Aldose 1-epimerase	carbohydrate metabolic process	isomerase activity	--	--
c149169_g2	598	--	--	Glycosyl hydrolase family 46	amino sugar metabolic process//carbohydrate metabolic process	chitosanase activity	extracellular region	--
c149175_g1	1757	glycoside hydrolase family 5 protein [Dothistroma septosporum NZE10]	glucan 1,3-beta-glucosidase	Cellulase (glycosyl hydrolase family 5)	carbohydrate metabolic process	hydrolase activity, hydrolyzing O-glycosyl compounds	--	--
c149175_g2	1379	glycoside hydrolase family 5 protein [Dothistroma septosporum NZE10]	glucan 1,3-beta-glucosidase	Domain of unknown function (DUF1297)//Cellulase (glycosyl hydrolase family 5)	carbohydrate metabolic process//IMP biosynthetic process	hydrolase activity, hydrolyzing O-glycosyl compounds//ATP binding//magnesium ion binding//ligase activity, forming carbon-nitrogen bonds	--	--
c149227_g1	5384	hypothetical protein VITISV_005527 [Vitis vinifera]	--	Ligand-gated ion channel//Tetratricopeptide repeat//Nuclear transition protein 2//Region in Clathrin and VPS	ion transport//intracellular protein transport//carbohydrate metabolic process//signal transduction//spermatogenesis//synaptic transmission//vesicle-mediated transport	ionotropic glutamate receptor activity//extracellular-glutamate-gated ion channel activity//hydrolase activity, hydrolyzing O-glycosyl compounds//protein binding//DNA binding	nucleus//membrane//nucleosome	--
c149252_g3	495	--	--	Glycosyl hydrolase family 9	carbohydrate metabolic process	hydrolase activity, hydrolyzing O-glycosyl compounds	--	--
c149304_g2	5857	PREDICTED: probable LRR receptor-like serine/threonine-protein kinase At4g08850-like [Vitis vinifera]	--	Leucine Rich Repeat//Protein kinase domain//Galactose binding lectin domain//Protein tyrosine kinase	protein phosphorylation	carbohydrate binding//protein kinase activity//protein binding//ATP binding	--	--
c149316_g1	1351	extracellular polygalacturonase, putative [Talaromyces marneffei ATCC 18224] >gi|210069068|gb|EEA23159.1| extracellular polygalacturonase, putative [Talaromyces marneffei ATCC 18224]	polygalacturonase	Glycosyl hydrolases family 28	carbohydrate metabolic process//starch metabolic process//sucrose metabolic process	polygalacturonase activity	extracellular region	--
c149352_g1	2912	PISTILLATA-like protein 2, partial [Viscum articulatum] >gi|410610251|gb|AFV74894.1| PISTILLATA-like protein 1, partial [Viscum articulatum]	--	Glutathione peroxidase//Sorbitol phosphotransferase enzyme II N-terminus//K-box region	oxidation-reduction process//carbohydrate transport//regulation of transcription, DNA-templated//phosphoenolpyruvate-dependent sugar phosphotransferase system//response to oxidative stress//peroxidase reaction//glutathione metabolic process	sequence-specific DNA binding transcription factor activity//protein-N(PI)-phosphohistidine-sugar phosphotransferase activity//glutathione peroxidase activity	protein-N(PI)-phosphohistidine-sugar phosphotransferase complex//integral component of membrane//nucleus//transcription factor complex	--
c149410_g1	2913	PREDICTED: endoglucanase 11 isoform X2 [Pyrus x bretschneideri]	--	Glycosyl hydrolase family 9	carbohydrate metabolic process	hydrolase activity, hydrolyzing O-glycosyl compounds	--	--
c149415_g1	4739	hypothetical protein CICLE_v10014808mg [Citrus clementina] >gi|557551128|gb|ESR61757.1| hypothetical protein CICLE_v10014808mg [Citrus clementina]	hexosaminidase	Glycosyl hydrolase family 20, catalytic domain	carbohydrate metabolic process	hydrolase activity, hydrolyzing O-glycosyl compounds	--	Beta-N-acetylhexosaminidase
c149439_g3	2808	hypothetical protein PRUPE_ppa008303mg [Prunus persica] >gi|462407429|gb|EMJ12763.1| hypothetical protein PRUPE_ppa008303mg [Prunus persica]	potassium channel subfamily K, other eukaryote	EF hand//Cellulose binding domain//EF-hand domain pair//AmiS/UreI family transporter//EF hand//EF-hand domain//Uncharacterised protein family (UPF0182)//Ion transport protein	carbohydrate metabolic process//transmembrane transport//transport//ion transport	calcium ion binding//ion channel activity//cellulose binding	integral component of membrane//membrane	Tandem pore domain K+ channel
c149443_g1	3339	unnamed protein product [Vitis vinifera]	--	Phenazine biosynthesis protein A/B//Alpha amylase, catalytic domain//Carbohydrate-binding module 48 (Isoamylase N-terminal domain)	antibiotic biosynthetic process//carbohydrate metabolic process	catalytic activity//pullulanase activity//cation binding//hydrolase activity, hydrolyzing O-glycosyl compounds	--	--
c149461_g1	4437	unnamed protein product [Vitis vinifera]	protein arginine N-methyltransferase 7	HPr Serine kinase N terminus//Ribosomal protein L11 methyltransferase (PrmA)//Xyloglucan endo-transglycosylase (XET) C-terminus	phosphorylation//methylation//phosphorelay signal transduction system//protein methylation//cellular glucan metabolic process//regulation of carbohydrate metabolic process	transferase activity//xyloglucan:xyloglucosyl transferase activity//protein methyltransferase activity//phosphorelay sensor kinase activity//ATP binding//protein kinase activity	apoplast//protein histidine kinase complex//cell wall//cytoplasm	Molecular chaperone (DnaJ superfamily)
c149523_g1	3953	polygalacturonase precursor [Glycine max]	--	Glycosyl hydrolases family 28	starch metabolic process//sucrose metabolic process//carbohydrate metabolic process	polygalacturonase activity	--	--
c14953_g1	339	Alpha-amylase A type-3 [Penicillium roqueforti FM164]	--	Domain of unknown function (DUF1966)	starch metabolic process//sucrose metabolic process//carbohydrate catabolic process	calcium ion binding//alpha-amylase activity	--	--
c149544_g1	5398	HAT and BED zinc finger domain-containing protein, putative [Theobroma cacao] >gi|508726178|gb|EOY18075.1| HAT and BED zinc finger domain-containing protein, putative [Theobroma cacao]	--	BED zinc finger//Protein tyrosine kinase//Legume lectin domain//Translocon-associated protein beta (TRAPB)//hAT family C-terminal dimerisation region//Protein kinase domain	protein phosphorylation	protein dimerization activity//DNA binding//protein kinase activity//ATP binding//carbohydrate binding	integral component of membrane//endoplasmic reticulum	--
c149596_g2	3942	hypothetical protein MIMGU_mgv1a024293mg, partial [Erythranthe guttata]	--	Zinc knuckle//Glycosyl hydrolases family 11	carbohydrate metabolic process	nucleic acid binding//hydrolase activity, hydrolyzing O-glycosyl compounds//zinc ion binding	--	--
c149730_g1	1355	--	--	Neuraminidase	carbohydrate metabolic process//glycosphingolipid metabolic process	exo-alpha-sialidase activity	virion membrane//host cell membrane//membrane	--
c149792_g3	575	--	--	Glycosyl hydrolase family 9	carbohydrate metabolic process	hydrolase activity, hydrolyzing O-glycosyl compounds	--	--
c149801_g1	7226	PREDICTED: exocyst complex component 5 [Vitis vinifera] >gi|297745326|emb|CBI40406.3| unnamed protein product [Vitis vinifera]	--	Exocyst complex component Sec10//Carbon starvation protein CstA//Natural resistance-associated macrophage protein//Cohesin domain//Chorion family 2//Sodium:solute symporter family	multicellular organismal development//transmembrane transport//vesicle docking//transport//exocytosis//cellular response to starvation//polysaccharide catabolic process	carbohydrate binding//transporter activity	chorion//cytoplasm//membrane	Urea transporter
c149871_g9	2765	hypothetical protein MIMGU_mgv1a020792mg, partial [Erythranthe guttata]	--	Geminivirus AL3 protein//Carbohydrate binding domain (family 19)	cell wall macromolecule catabolic process//viral process//chitin catabolic process	chitinase activity	--	--
c149896_g1	1783	beta-1,3 glucanosyltransferase [Zymoseptoria tritici IPO323] >gi|339467500|gb|EGP82603.1| beta-1,3 glucanosyltransferase [Zymoseptoria tritici IPO323]	--	Glycosyl hydrolases family 2, TIM barrel domain	carbohydrate metabolic process	hydrolase activity, hydrolyzing O-glycosyl compounds//transferase activity//cation binding	fungal-type cell wall	--
c149896_g2	382	1,3-beta-glucanosyltransferase gel1 [Cladophialophora psammophila CBS 110553] >gi|589974565|gb|EXJ57869.1| 1,3-beta-glucanosyltransferase gel1 [Cladophialophora psammophila CBS 110553]	--	Cellulase (glycosyl hydrolase family 5)	carbohydrate metabolic process	hydrolase activity, hydrolyzing O-glycosyl compounds	--	--
c149944_g4	558	--	--	Glycosyl hydrolase family 9	carbohydrate metabolic process	hydrolase activity, hydrolyzing O-glycosyl compounds	--	--
c149961_g1	3958	PREDICTED: nodal modulator 1 [Vitis vinifera] >gi|297743995|emb|CBI36965.3| unnamed protein product [Vitis vinifera]	--	Fibronectin type III domain//Dioxygenase	oxidation-reduction process//cellular aromatic compound metabolic process	ferric iron binding//catalytic activity//carbohydrate binding//carboxypeptidase activity//protein binding	--	Metalloproteinase-related collagenase pM5
c149972_g3	4173	unknown protein [Arabidopsis thaliana]	--	Cellulose binding domain//Reverse transcriptase (RNA-dependent DNA polymerase)	carbohydrate metabolic process//RNA-dependent DNA replication	RNA-directed DNA polymerase activity//cellulose binding//RNA binding	--	--
c149983_g1	334	hypothetical protein SETTUDRAFT_165035 [Setosphaeria turcica Et28A] >gi|482805438|gb|EOA82524.1| hypothetical protein SETTUDRAFT_165035 [Setosphaeria turcica Et28A]	fructose-bisphosphate aldolase, class II	Dynactin p62 family//Fructose-bisphosphate aldolase class-II	carbohydrate metabolic process	aldehyde-lyase activity//zinc ion binding	dynactin complex	Fructose 1,6-bisphosphate aldolase
c149983_g2	1364	hypothetical protein MYCFIDRAFT_210483 [Pseudocercospora fijiensis CIRAD86] >gi|452986605|gb|EME86361.1| hypothetical protein MYCFIDRAFT_210483 [Pseudocercospora fijiensis CIRAD86]	fructose-bisphosphate aldolase, class II	Fructose-bisphosphate aldolase class-II	carbohydrate metabolic process	aldehyde-lyase activity//zinc ion binding	--	Fructose 1,6-bisphosphate aldolase
c149983_g3	308	hypothetical protein TREMEDRAFT_56858 [Tremella mesenterica DSM 1558] >gi|392577124|gb|EIW70254.1| hypothetical protein TREMEDRAFT_56858 [Tremella mesenterica DSM 1558]	fructose-bisphosphate aldolase, class II	Fructose-bisphosphate aldolase class-II	carbohydrate metabolic process	aldehyde-lyase activity//zinc ion binding	--	--
c149983_g4	895	fructose 1,6-bisphosphate aldolase [Cystofilobasidium capitatum]	fructose-bisphosphate aldolase, class II	Fructose-bisphosphate aldolase class-II//Torsin//Carbamoyl-phosphate synthase L chain, ATP binding domain	pentose-phosphate shunt//carbohydrate metabolic process//gluconeogenesis//mannose metabolic process//carbon utilization//chaperone mediated protein folding requiring cofactor//fructose metabolic process//glycolytic process//inositol metabolic process	ATP binding//aldehyde-lyase activity//fructose-bisphosphate aldolase activity//zinc ion binding	--	Fructose 1,6-bisphosphate aldolase
c149983_g5	234	hypothetical protein SNOG_08226 [Phaeosphaeria nodorum SN15] >gi|111063382|gb|EAT84502.1| hypothetical protein SNOG_08226 [Phaeosphaeria nodorum SN15]	fructose-bisphosphate aldolase, class II	Fructose-bisphosphate aldolase class-II	pentose-phosphate shunt//carbohydrate metabolic process//mannose metabolic process//gluconeogenesis//carbon utilization//fructose metabolic process//glycolytic process//inositol metabolic process	aldehyde-lyase activity//fructose-bisphosphate aldolase activity//zinc ion binding	cytosol//mitochondrion	--
c150201_g1	3125	PREDICTED: uncharacterized protein LOC101247390 [Solanum lycopersicum]	--	Reverse transcriptase (RNA-dependent DNA polymerase)//Exonuclease VII, large subunit//Haemagglutinin-neuraminidase	signal transduction//DNA catabolic process//glycosphingolipid metabolic process//viral life cycle//carbohydrate metabolic process//RNA-dependent DNA replication	exo-alpha-sialidase activity//RNA binding//exodeoxyribonuclease VII activity//host cell surface receptor binding//RNA-directed DNA polymerase activity	exodeoxyribonuclease VII complex//viral envelope//cell surface	--
c150317_g2	1806	Fructose-1,6-bisphosphatase [Morus notabilis]	fructose-1,6-bisphosphatase I	tRNA nucleotidyltransferase, second domain//Fructose-1-6-bisphosphatase	fructose metabolic process//glycolytic process//pentose-phosphate shunt//tRNA processing//mannose metabolic process//carbohydrate metabolic process//gluconeogenesis//carbon utilization	tRNA cytidylyltransferase activity//tRNA adenylyltransferase activity//fructose 1,6-bisphosphate 1-phosphatase activity//phosphoric ester hydrolase activity	--	Fructose-1,6-bisphosphatase
c150394_g2	5665	Beta-fructofuranosidase, soluble isoenzyme I precursor, putative [Ricinus communis] >gi|223550059|gb|EEF51546.1| Beta-fructofuranosidase, soluble isoenzyme I precursor, putative [Ricinus communis]	beta-fructofuranosidase	Protein kinase domain//WD domain, G-beta repeat//Protein tyrosine kinase	protein phosphorylation//carbohydrate metabolic process//sucrose metabolic process//starch metabolic process	protein kinase activity//ATP binding//sucrose alpha-glucosidase activity//protein binding	glucosidase II complex	Beta-fructofuranosidase (invertase)
c150438_g1	3236	Beta-D-xylosidase 4 [Theobroma cacao] >gi|508706962|gb|EOX98858.1| Beta-D-xylosidase 4 [Theobroma cacao]	beta-D-xylosidase 4	Glycosyl hydrolase family 3 C-terminal domain//Glycosyl hydrolase family 3 N terminal domain	carbohydrate metabolic process	hydrolase activity, hydrolyzing O-glycosyl compounds	--	--
c150502_g2	6211	hypothetical protein PRUPE_ppa005429mg [Prunus persica] >gi|462409773|gb|EMJ15107.1| hypothetical protein PRUPE_ppa005429mg [Prunus persica]	translation initiation factor eIF-2B subunit gamma	Formaldehyde-activating enzyme (Fae)//L-fucokinase//PBP/GOBP family//Reverse transcriptase (RNA-dependent DNA polymerase)	RNA-dependent DNA replication//carbohydrate biosynthetic process	carbon-nitrogen lyase activity//RNA-directed DNA polymerase activity//odorant binding//transferase activity, transferring phosphorus-containing groups//RNA binding	--	Translation initiation factor 2B, gamma subunit (eIF-2Bgamma/GCD1)
c150511_g4	472	--	--	phosphotransferase system, EIIB	carbohydrate transport	protein-N(PI)-phosphohistidine-sugar phosphotransferase activity	protein-N(PI)-phosphohistidine-sugar phosphotransferase complex	--
c150517_g1	1227	malate dehydrogenase, mitochondrial [Coniosporium apollinis CBS 100218] >gi|494826656|gb|EON63712.1| malate dehydrogenase, mitochondrial [Coniosporium apollinis CBS 100218]	malate dehydrogenase	3-beta hydroxysteroid dehydrogenase/isomerase family//lactate/malate dehydrogenase, alpha/beta C-terminal domain//Family 4 glycosyl hydrolase//lactate/malate dehydrogenase, NAD binding domain	oxidation-reduction process//estrogen metabolic process//C21-steroid hormone metabolic process//androgen metabolic process//steroid biosynthetic process//carbohydrate metabolic process	hydrolase activity, hydrolyzing O-glycosyl compounds//oxidoreductase activity, acting on the CH-OH group of donors, NAD or NADP as acceptor//3-beta-hydroxy-delta5-steroid dehydrogenase activity//oxidoreductase activity	--	NAD-dependent malate dehydrogenase
c150624_g1	1831	hypothetical protein MYCFIDRAFT_58070 [Pseudocercospora fijiensis CIRAD86] >gi|452989078|gb|EME88833.1| hypothetical protein MYCFIDRAFT_58070 [Pseudocercospora fijiensis CIRAD86]	phosphoglucomutase	Phosphoglucomutase/phosphomannomutase, C-terminal domain//Phosphoglucomutase/phosphomannomutase, alpha/beta/alpha domain III//Phosphoglucomutase/phosphomannomutase, alpha/beta/alpha domain I//Phosphoglucomutase/phosphomannomutase, alpha/beta/alpha domain II	carbohydrate metabolic process	intramolecular transferase activity, phosphotransferases	--	Phosphoglucomutase
c150624_g2	352	hypothetical protein DOTSEDRAFT_156688 [Dothistroma septosporum NZE10]	phosphoglucomutase	Phosphoglucomutase/phosphomannomutase, alpha/beta/alpha domain II	carbohydrate metabolic process	intramolecular transferase activity, phosphotransferases	--	Phosphoglucomutase
c150629_g1	1460	glycoside hydrolase family 17 protein [Baudoinia compniacensis UAMH 10762] >gi|449304331|gb|EMD00339.1| glycoside hydrolase family 17 protein [Baudoinia compniacensis UAMH 10762]	--	Dof domain, zinc finger//Glycosyl hydrolases family 17	regulation of transcription, DNA-templated//carbohydrate metabolic process	hydrolase activity, hydrolyzing O-glycosyl compounds//DNA binding	--	--
c150667_g3	656	hypothetical protein DOTSEDRAFT_69547 [Dothistroma septosporum NZE10]	--	Prp18 domain//Tetratricopeptide repeat//Phage lysozyme	RNA splicing//peptidoglycan catabolic process//carbohydrate metabolic process//cell wall macromolecule catabolic process	lysozyme activity//protein binding	spliceosomal complex	--
c150691_g2	5927	PREDICTED: AP3-complex subunit beta-A [Prunus mume]	AP-3 complex subunit beta	Adaptin N terminal region//Glycosyl hydrolases family 17//HEAT repeat	intracellular protein transport//carbohydrate metabolic process//vesicle-mediated transport	hydrolase activity, hydrolyzing O-glycosyl compounds//protein binding	membrane coat	Vesicle coat complex AP-3, beta subunit
c150706_g1	1987	hypothetical protein BAUCODRAFT_148846 [Baudoinia compniacensis UAMH 10762] >gi|449299995|gb|EMC96008.1| hypothetical protein BAUCODRAFT_148846 [Baudoinia compniacensis UAMH 10762]	hexokinase	Cytidine and deoxycytidylate deaminase zinc-binding region//Hexokinase//Hexokinase	carbohydrate metabolic process	zinc ion binding//hydrolase activity//phosphotransferase activity, alcohol group as acceptor//ATP binding	--	Hexokinase
c150722_g1	1308	hypothetical protein MYCGRDRAFT_108301 [Zymoseptoria tritici IPO323] >gi|339475199|gb|EGP90291.1| hypothetical protein MYCGRDRAFT_108301 [Zymoseptoria tritici IPO323]	adenosine kinase	--	AMP biosynthetic process//purine nucleobase metabolic process//purine ribonucleoside salvage	phosphotransferase activity, alcohol group as acceptor//adenosine kinase activity	cytoplasm//nucleus	Possible pfkB family carbohydrate kinase
c150787_g1	2590	hypothetical protein DOTSEDRAFT_72267 [Dothistroma septosporum NZE10]	glycerol-3-phosphate dehydrogenase	Glucose inhibited division protein A//FAD dependent oxidoreductase//Pyridine nucleotide-disulphide oxidoreductase//Lycopene cyclase protein//Glycosyl hydrolases family 6//Pyridine nucleotide-disulphide oxidoreductase//3-hydroxyacyl-CoA dehydrogenase, NAD binding domain	isoleucine catabolic process//fatty acid metabolic process//fatty acid biosynthetic process//benzoate metabolic process//valine catabolic process//cellulose catabolic process//carotenoid biosynthetic process//oxidation-reduction process//leucine catabolic process//tRNA processing//carbohydrate metabolic process//tryptophan metabolic process//lysine catabolic process	flavin adenine dinucleotide binding//hydrolase activity, hydrolyzing O-glycosyl compounds//3-hydroxyacyl-CoA dehydrogenase activity//oxidoreductase activity//oxidoreductase activity, acting on paired donors, with incorporation or reduction of molecular oxygen	--	Glycerol-3-phosphate dehydrogenase
c150800_g1	624	hypothetical protein DOTSEDRAFT_70929 [Dothistroma septosporum NZE10]	transaldolase	Transaldolase	carbohydrate metabolic process	--	--	Transaldolase
c150800_g2	1203	transaldolase [Cladosporium cladosporioides]	transaldolase	Transaldolase	pentose-phosphate shunt//carbohydrate metabolic process	sedoheptulose-7-phosphate:D-glyceraldehyde-3-phosphate glyceronetransferase activity	cytoplasm	Transaldolase
c150801_g1	1858	beta-glucanosyltransferase [Zymoseptoria tritici IPO323] >gi|339477312|gb|EGP92403.1| beta-glucanosyltransferase [Zymoseptoria tritici IPO323]	--	Glycosyl hydrolases family 2, TIM barrel domain	carbohydrate metabolic process	transferase activity//hydrolase activity, hydrolyzing O-glycosyl compounds//cation binding	fungal-type cell wall	--
c150801_g2	856	hypothetical protein SNOG_15467 [Phaeosphaeria nodorum SN15] >gi|111056012|gb|EAT77132.1| hypothetical protein SNOG_15467 [Phaeosphaeria nodorum SN15]	--	--	carbohydrate metabolic process	catalytic activity//cation binding	fungal-type cell wall	--
c150821_g1	1869	hypothetical protein BAUCODRAFT_34097 [Baudoinia compniacensis UAMH 10762] >gi|449300700|gb|EMC96712.1| hypothetical protein BAUCODRAFT_34097 [Baudoinia compniacensis UAMH 10762]	citrate synthase	Citrate synthase//Eclosion hormone	neuropeptide signaling pathway//cellular carbohydrate metabolic process//ecdysis, chitin-based cuticle	ecdysis-triggering hormone activity//transferase activity, transferring acyl groups, acyl groups converted into alkyl on transfer	--	Citrate synthase
c150821_g2	1583	citrate synthase, mitochondrial [Cladophialophora carrionii CBS 160.54] >gi|565935087|gb|ETI24316.1| citrate synthase, mitochondrial [Cladophialophora carrionii CBS 160.54]	citrate synthase	Citrate synthase//Eclosion hormone	cellular carbohydrate metabolic process//ecdysis, chitin-based cuticle//neuropeptide signaling pathway	transferase activity, transferring acyl groups, acyl groups converted into alkyl on transfer//ecdysis-triggering hormone activity	--	Citrate synthase
c150851_g1	2422	hypothetical protein DOTSEDRAFT_74229 [Dothistroma septosporum NZE10]	ATP citrate (pro-S)-lyase	CoA binding domain//CoA-ligase//Monomeric isocitrate dehydrogenase//Citrate synthase	glutathione metabolic process//tricarboxylic acid cycle//cellular carbohydrate metabolic process//metabolic process//reductive tricarboxylic acid cycle//oxidation-reduction process	cofactor binding//transferase activity, transferring acyl groups, acyl groups converted into alkyl on transfer//catalytic activity//isocitrate dehydrogenase (NADP+) activity	--	ATP-citrate lyase
c150851_g3	572	hypothetical protein DOTSEDRAFT_74229 [Dothistroma septosporum NZE10]	ATP citrate (pro-S)-lyase	Citrate synthase	cellular carbohydrate metabolic process	transferase activity, transferring acyl groups, acyl groups converted into alkyl on transfer	--	ATP-citrate lyase
c150877_g1	2492	hypothetical protein DOTSEDRAFT_41556 [Dothistroma septosporum NZE10]	heat shock 70kDa protein 4	FGGY family of carbohydrate kinases, C-terminal domain//MreB/Mbl protein//Fructose-bisphosphate aldolase class-I	carbon utilization//gluconeogenesis//carbohydrate metabolic process//mannose metabolic process//pentose-phosphate shunt//glycolytic process//fructose metabolic process//inositol metabolic process//cell morphogenesis	fructose-bisphosphate aldolase activity//phosphotransferase activity, alcohol group as acceptor	--	Molecular chaperones HSP105/HSP110/SSE1, HSP70 superfamily
c150887_g1	1474	--	--	tRNA synthetases class I (W and Y)//Exonuclease VII, large subunit//PTS system, Lactose/Cellobiose specific IIA subunit	carbohydrate transport//DNA catabolic process//tRNA aminoacylation for protein translation//transport//phosphoenolpyruvate-dependent sugar phosphotransferase system	exodeoxyribonuclease VII activity//sugar:proton symporter activity//aminoacyl-tRNA ligase activity//ATP binding//nucleotide binding	membrane//exodeoxyribonuclease VII complex	--
c150896_g2	5714	PREDICTED: putative disease resistance protein RGA4 [Pyrus x bretschneideri]	--	Leucine Rich Repeat//Adenovirus E1B 19K protein / small t-antigen//3D domain//NB-ARC domain//Archaeal ATPase//Importin-beta N-terminal domain	peptidoglycan turnover//negative regulation of apoptotic process//intracellular protein transport//carbohydrate metabolic process	hydrolase activity, hydrolyzing O-glycosyl compounds//protein binding//lamin binding//ADP binding//ATP binding//Ran GTPase binding	outer membrane	FOG: Leucine rich repeat
c150952_g1	1932	PREDICTED: uncharacterized protein LOC103955743 [Pyrus x bretschneideri] >gi|694317146|ref|XP_009336956.1| PREDICTED: uncharacterized protein LOC103929470 [Pyrus x bretschneideri]	--	Carbohydrate binding domain (family 25)	--	starch binding	--	--
c150957_g1	2634	PREDICTED: uncharacterized protein LOC101219957 [Cucumis sativus]	--	hAT family C-terminal dimerisation region//phosphoenolpyruvate-dependent sugar phosphotransferase system, EIIA 1//BED zinc finger	transport//phosphoenolpyruvate-dependent sugar phosphotransferase system//carbohydrate transport	DNA binding//sugar:proton symporter activity//protein dimerization activity	membrane	--
c150969_g1	2223	heat shock protein 70 [Cladosporium cladosporioides]	heat shock 70kDa protein 1/8	MreB/Mbl protein//FGGY family of carbohydrate kinases, C-terminal domain//Hydantoinase/oxoprolinase	cell morphogenesis//response to stress//carbohydrate metabolic process	phosphotransferase activity, alcohol group as acceptor//hydrolase activity//ATP binding	--	Molecular chaperones HSP70/HSC70, HSP70 superfamily
c150970_g1	1372	--	--	Septum formation initiator//PEP-utilising enzyme, N-terminal	phosphorylation//carbohydrate transport//cell cycle//phosphoenolpyruvate-dependent sugar phosphotransferase system	sugar:proton symporter activity//phosphoenolpyruvate-protein phosphotransferase activity	cytoplasm	--
c151186_g1	224	alpha-amylase-like 3 [Arabidopsis thaliana] >gi|75306316|sp|Q94A41.1|AMY3_ARATH RecName: Full=Alpha-amylase 3, chloroplastic; Short=AtAMY3; AltName: Full=1,4-alpha-D-glucan glucanohydrolase; Flags: Precursor [Arabidopsis thaliana] >gi|15215738|gb|AAK91414.1| At1g69830/T17F3_14 [Arabidopsis thaliana] >gi|23308479|gb|AAN18209.1| At1g69830/T17F3_14 [Arabidopsis thaliana] >gi|332196862|gb|AEE34983.1|…	--	Alpha-amylase C-terminal beta-sheet domain	carbohydrate metabolic process//sucrose metabolic process//circadian rhythm//starch metabolic process//starch catabolic process	calcium ion binding//alpha-amylase activity	extracellular region//chloroplast stroma	--
c151283_g1	306	glycoside hydrolase family 43 protein, partial [Pseudocercospora fijiensis CIRAD86] >gi|452983569|gb|EME83327.1| glycoside hydrolase family 43 protein, partial [Pseudocercospora fijiensis CIRAD86]	--	Glycosyl hydrolases family 43	carbohydrate metabolic process	hydrolase activity, hydrolyzing O-glycosyl compounds	--	--
c151532_g1	268	glyoxylase I [Phaeosphaeria nodorum SN15] >gi|50295647|gb|AAT73077.1| glyoxylase I [Parastagonospora nodorum] >gi|160703925|gb|EAT79488.2| glyoxylase I [Phaeosphaeria nodorum SN15]	lactoylglutathione lyase	--	methylglyoxal catabolic process to D-lactate//glutathione metabolic process//pyruvate metabolic process//carbohydrate metabolic process	metal ion binding//lactoylglutathione lyase activity	nucleus//cytoplasm	Glyoxalase
c151588_g1	205	alpha-glucan phosphorylase 2 [Arabidopsis lyrata subsp. lyrata] >gi|297323372|gb|EFH53793.1| alpha-glucan phosphorylase 2 [Arabidopsis lyrata subsp. lyrata]	starch phosphorylase	Carbohydrate phosphorylase	carbohydrate metabolic process	pyridoxal phosphate binding//glycogen phosphorylase activity	--	--
c151595_g1	428	malate dehydrogenase [Arabidopsis thaliana] >gi|11133509|sp|P93819.2|MDHC1_ARATH RecName: Full=Malate dehydrogenase, cytoplasmic 1 [Arabidopsis thaliana] >gi|2341034|gb|AAB70434.1| F19P19.13 [Arabidopsis thaliana] >gi|15215692|gb|AAK91392.1| At1g04410/F19P19_13 [Arabidopsis thaliana] >gi|17473717|gb|AAL38310.1| unknown protein [Arabidopsis thaliana] >gi|20148469|gb|AAM10125.1| unknown protein [Ar…	malate dehydrogenase	lactate/malate dehydrogenase, NAD binding domain//lactate/malate dehydrogenase, alpha/beta C-terminal domain//Protein of unknown function, DUF258	Golgi organization//hyperosmotic response//response to cadmium ion//pyruvate metabolic process//response to temperature stimulus//oxidation-reduction process//response to zinc ion//cellular carbohydrate metabolic process//gluconeogenesis//malate metabolic process//response to salt stress//water transport//glycolytic process//glyoxylate metabolic process//reductive tricarboxylic acid cycle	oxidoreductase activity//GTP binding//GTPase activity//nucleotide binding//L-malate dehydrogenase activity//oxidoreductase activity, acting on the CH-OH group of donors, NAD or NADP as acceptor	nucleus//vacuolar membrane//cytosol//chloroplast stroma//plasmodesma//plasma membrane//Golgi apparatus//apoplast	NAD-dependent malate dehydrogenase
c151602_g1	413	glycosyl hydrolase family 17 [Coniosporium apollinis CBS 100218] >gi|494827709|gb|EON64634.1| glycosyl hydrolase family 17 [Coniosporium apollinis CBS 100218]	--	Glycosyl hydrolases family 17//Anthrax receptor extracellular domain	carbohydrate metabolic process//signal transduction	receptor activity//hydrolase activity, hydrolyzing O-glycosyl compounds	integral component of membrane	--
c15161_g1	213	--	--	F-box domain//Glycosyl hydrolases family 38 N-terminal domain	carbohydrate metabolic process	protein binding//alpha-mannosidase activity	--	--
c151712_g1	410	glucan 1,3-beta-glucosidase [Exophiala dermatitidis NIH/UT8656] >gi|378729965|gb|EHY56424.1| glucan 1,3-beta-glucosidase [Exophiala dermatitidis NIH/UT8656]	glucan 1,3-beta-glucosidase	Cellulase (glycosyl hydrolase family 5)	carbohydrate metabolic process	hydrolase activity, hydrolyzing O-glycosyl compounds//catalytic activity	--	--
c151730_g1	298	glycoside hydrolase, partial [Aspergillus ruber CBS 135680]	chitinase	Domain of unknown function (DUF1943)//Glycosyl hydrolases family 18	lipid transport//carbohydrate metabolic process	lipid transporter activity//hydrolase activity, hydrolyzing O-glycosyl compounds	--	Chitinase
c151753_g1	218	hypothetical protein BAUCODRAFT_111176 [Baudoinia compniacensis UAMH 10762] >gi|449298347|gb|EMC94362.1| hypothetical protein BAUCODRAFT_111176 [Baudoinia compniacensis UAMH 10762]	--	Hexokinase	carbohydrate metabolic process	ATP binding//phosphotransferase activity, alcohol group as acceptor	--	--
c151848_g1	323	glycoside hydrolase family 31 protein [Dothistroma septosporum NZE10]	alpha-D-xyloside xylohydrolase	Glycosyl hydrolases family 31	carbohydrate metabolic process	hydrolase activity, hydrolyzing O-glycosyl compounds	--	Maltase glucoamylase and related hydrolases, glycosyl hydrolase family 31
c151892_g1	315	beta-1,6 glucan synthetase (Kre6), putative [Byssochlamys spectabilis No. 5]	--	Glycosyl hydrolases family 16	carbohydrate metabolic process	hydrolase activity, hydrolyzing O-glycosyl compounds	--	--
c151934_g1	292	--	--	Family 4 glycosyl hydrolase	carbohydrate metabolic process	hydrolase activity, hydrolyzing O-glycosyl compounds	--	--
c151958_g1	445	--	--	Transcription factor IIA, alpha/beta subunit//Fungal cellulose binding domain	transcription initiation from RNA polymerase II promoter//carbohydrate metabolic process	hydrolase activity, hydrolyzing O-glycosyl compounds//cellulose binding	transcription factor TFIIA complex//extracellular region	--
c152033_g1	280	similar to MFS sugar transporter [Leptosphaeria maculans JN3] >gi|312219163|emb|CBX99107.1| similar to MFS sugar transporter [Leptosphaeria maculans JN3]	--	Sugar (and other) transporter	carbohydrate transport//transmembrane transport	transmembrane transporter activity//substrate-specific transmembrane transporter activity	integral component of membrane	--
c152063_g1	208	glycoside hydrolase family 3 protein [Dothistroma septosporum NZE10]	--	Glycosyl hydrolase family 3 N terminal domain	carbohydrate metabolic process	hydrolase activity, hydrolyzing O-glycosyl compounds	--	--
c152132_g1	548	glycogen branching enzyme GbeA, putative [Aspergillus flavus NRRL3357] >gi|220689387|gb|EED45738.1| glycogen branching enzyme GbeA, putative [Aspergillus flavus NRRL3357]	1,4-alpha-glucan branching enzyme	Alpha amylase, C-terminal all-beta domain	carbohydrate metabolic process	cation binding//catalytic activity	--	--
c152269_g1	1954	hypothetical protein HMPREF1541_10463 [Cyphellophora europaea CBS 101466] >gi|568121686|gb|ETN44283.1| hypothetical protein HMPREF1541_10463 [Cyphellophora europaea CBS 101466]	--	Starch binding domain//Glycosyl hydrolases family 15	polysaccharide metabolic process//carbohydrate metabolic process	starch binding//hydrolase activity, hydrolyzing O-glycosyl compounds	--	--
c152288_g1	211	hypothetical protein SNOG_06335 [Phaeosphaeria nodorum SN15] >gi|111065046|gb|EAT86166.1| hypothetical protein SNOG_06335 [Phaeosphaeria nodorum SN15]	--	Aldose 1-epimerase	hexose metabolic process//carbohydrate metabolic process	carbohydrate binding//isomerase activity	--	--
c152305_g1	241	glycoside hydrolase family 31 protein [Baudoinia compniacensis UAMH 10762] >gi|449301867|gb|EMC97876.1| glycoside hydrolase family 31 protein [Baudoinia compniacensis UAMH 10762]	alpha-glucosidase	Glycosyl hydrolases family 31	carbohydrate metabolic process	hydrolase activity, hydrolyzing O-glycosyl compounds	--	Maltase glucoamylase and related hydrolases, glycosyl hydrolase family 31
c152389_g1	464	murein transglycosylase [Exophiala aquamarina CBS 119918]	--	Glycosyl hydrolases family 16	carbohydrate metabolic process	hydrolase activity, hydrolyzing O-glycosyl compounds	--	--
c152544_g1	599	putative beta-galactosidase [Aureobasidium pullulans EXF-150]	beta-galactosidase	Glycosyl hydrolases family 35	carbohydrate metabolic process	hydrolase activity, hydrolyzing O-glycosyl compounds	--	--
c152611_g1	685	hypothetical protein SCHCODRAFT_62521 [Schizophyllum commune H4-8] >gi|300099880|gb|EFI91296.1| hypothetical protein SCHCODRAFT_62521 [Schizophyllum commune H4-8]	--	YCF9//Transaldolase	photosynthesis//photosystem II stabilization//carbohydrate metabolic process	--	photosystem II reaction center//photosystem II	Transaldolase
c152707_g1	268	leupeptin-inactivating enzyme 1 precursor [Pyrenophora tritici-repentis Pt-1C-BFP] >gi|187985601|gb|EDU51089.1| leupeptin-inactivating enzyme 1 precursor [Pyrenophora tritici-repentis Pt-1C-BFP]	--	DIRP//Lycopene cyclase protein	proteolysis//carotenoid biosynthetic process//transcription, DNA-templated//cell cycle//carbohydrate metabolic process	mannosyl-oligosaccharide 1,2-alpha-mannosidase activity//peptidase activity//oxidoreductase activity, acting on paired donors, with incorporation or reduction of molecular oxygen//calcium ion binding	membrane//transcriptional repressor complex	--
c152709_g1	547	glycoside hydrolase family 31 protein [Pseudocercospora fijiensis CIRAD86] >gi|452982151|gb|EME81910.1| glycoside hydrolase family 31 protein [Pseudocercospora fijiensis CIRAD86]	alpha-D-xyloside xylohydrolase	Glycosyl hydrolases family 31	carbohydrate metabolic process	hydrolase activity, hydrolyzing O-glycosyl compounds	--	--
c152769_g1	213	similar to alpha-glucosidase [Leptosphaeria maculans JN3] >gi|312218766|emb|CBX98711.1| similar to alpha-glucosidase [Leptosphaeria maculans JN3]	alpha-glucosidase	Glycosyl hydrolases family 31	carbohydrate metabolic process	carbohydrate binding//hydrolase activity, hydrolyzing O-glycosyl compounds	--	Maltase glucoamylase and related hydrolases, glycosyl hydrolase family 31
c153127_g1	264	hypothetical protein BAUCODRAFT_66832 [Baudoinia compniacensis UAMH 10762] >gi|449301759|gb|EMC97768.1| hypothetical protein BAUCODRAFT_66832 [Baudoinia compniacensis UAMH 10762]	--	Fructose-bisphosphate aldolase class-II	carbohydrate metabolic process	aldehyde-lyase activity//zinc ion binding	--	--
c15314_g1	323	6-phosphogluconolactonase [Pseudozyma brasiliensis GHG001]	6-phosphogluconolactonase	Glucosamine-6-phosphate isomerases/6-phosphogluconolactonase//Ubiquitinol-cytochrome C reductase Fe-S subunit TAT signal	electron transport//carbohydrate metabolic process//oxidative phosphorylation//proton transport//oxidation-reduction process	ubiquinol-cytochrome-c reductase activity	--	6-phosphogluconolactonase - like protein
c153494_g1	245	hypothetical protein PDE_09358 [Penicillium oxalicum 114-2]	adenosine kinase	--	--	--	--	Possible pfkB family carbohydrate kinase
c153523_g1	513	AT5g26000/T1N24_7 [Arabidopsis thaliana]	myrosinase	Glycosyl hydrolase family 1	carbohydrate metabolic process	hydrolase activity, hydrolyzing O-glycosyl compounds	--	--
c153569_g1	254	fructose-bisphosphate aldolase [Candida tropicalis MYA-3404] >gi|240135919|gb|EER35472.1| fructose-bisphosphate aldolase [Candida tropicalis MYA-3404]	fructose-bisphosphate aldolase, class II	Fructose-bisphosphate aldolase class-II	pentose-phosphate shunt//carbohydrate metabolic process//mannose metabolic process//gluconeogenesis//carbon utilization//inositol metabolic process//fructose metabolic process//glycolytic process	aldehyde-lyase activity//fructose-bisphosphate aldolase activity//zinc ion binding	--	--
c153585_g1	324	beta-glucosidase 2 precursor [Pyrenophora tritici-repentis Pt-1C-BFP] >gi|187977648|gb|EDU44274.1| beta-glucosidase 2 precursor [Pyrenophora tritici-repentis Pt-1C-BFP]	--	Protein of unknown function (DUF3166)//Glycosyl hydrolase family 3 C-terminal domain	regulation of autophagy//carbohydrate metabolic process	hydrolase activity, hydrolyzing O-glycosyl compounds	extracellular space	--
c153599_g1	307	thioredoxin F-type 1 [Arabidopsis thaliana] >gi|27735269|sp|Q9XFH8.2|TRXF1_ARATH RecName: Full=Thioredoxin F1, chloroplastic; Short=AtTrxf1; AltName: Full=Thioredoxin F2; Short=AtTrxf2; Flags: Precursor [Arabidopsis thaliana] >gi|6728989|gb|AAF26987.1|AC018363_32 thioredoxin f1 [Arabidopsis thaliana] >gi|17529210|gb|AAL38832.1| putative thioredoxin f1 protein [Arabidopsis thaliana] >gi|20466041|g…	thioredoxin 1	Thioredoxin//AhpC/TSA family//Redoxin	electron transport//pentose-phosphate shunt//glucosinolate metabolic process//maltose metabolic process//oxidation-reduction process//positive regulation of catalytic activity//regulation of carbohydrate metabolic process//negative regulation of catalytic activity//isopentenyl diphosphate biosynthetic process, methylerythritol 4-phosphate pathway//starch biosynthetic process//cell redox homeostas…	oxidoreductase activity//protein disulfide oxidoreductase activity//enzyme activator activity//enzyme inhibitor activity//electron carrier activity//antioxidant activity	chloroplast stroma//chloroplast thylakoid	Thioredoxin
c153704_g1	234	similar to ATP-citrate synthase subunit 1 [Leptosphaeria maculans JN3] >gi|312212766|emb|CBX92849.1| similar to ATP-citrate synthase subunit 1 [Leptosphaeria maculans JN3]	--	--	reductive tricarboxylic acid cycle//tricarboxylic acid cycle//cellular carbohydrate metabolic process	ATP citrate synthase activity//succinate-CoA ligase (ADP-forming) activity//nucleotide binding//cofactor binding	succinate-CoA ligase complex	ATP-citrate lyase
c153761_g1	295	phosphoglucomutase [Exophiala aquamarina CBS 119918]	phosphoglucomutase	Phosphoglucomutase/phosphomannomutase, alpha/beta/alpha domain II//Phosphoglucomutase/phosphomannomutase, alpha/beta/alpha domain III	carbohydrate metabolic process	intramolecular transferase activity, phosphotransferases	--	Phosphoglucomutase
c153780_g1	233	malate dehydrogenase, NAD-dependent [Puccinia graminis f. sp. tritici CRL 75-36-700-3] >gi|309314355|gb|EFP90946.1| malate dehydrogenase, NAD-dependent [Puccinia graminis f. sp. tritici CRL 75-36-700-3]	malate dehydrogenase	lactate/malate dehydrogenase, alpha/beta C-terminal domain	chronological cell aging//oxidation-reduction process//replicative cell aging//glyoxylate metabolic process//reductive tricarboxylic acid cycle//cellular carbohydrate metabolic process//tricarboxylic acid cycle//pyruvate metabolic process//malate metabolic process	mRNA binding//L-malate dehydrogenase activity//oxidoreductase activity, acting on the CH-OH group of donors, NAD or NADP as acceptor//nucleotide binding	mitochondrion	NAD-dependent malate dehydrogenase
c153946_g1	224	carbohydrate esterase family 4 protein [Rhizoctonia solani AG-3 Rhs1AP] >gi|660971083|gb|KEP54772.1| carbohydrate esterase family 4 protein [Rhizoctonia solani 123E]	--	--	--	--	--	--
c153972_g1	432	similar to sugar transporter [Leptosphaeria maculans JN3] >gi|312218563|emb|CBX98508.1| similar to sugar transporter [Leptosphaeria maculans JN3]	MFS transporter, SP family, solute carrier family 2 (facilitated glucose transporter), member 8	Sugar (and other) transporter	carbohydrate transport//transmembrane transport	substrate-specific transmembrane transporter activity//transmembrane transporter activity	integral component of membrane	Predicted transporter (major facilitator superfamily)
c154007_g1	235	--	--	Phosphoglucomutase/phosphomannomutase, C-terminal domain//DUSP domain	ubiquitin-dependent protein catabolic process//carbohydrate metabolic process//protein deubiquitination	ubiquitin thiolesterase activity//intramolecular transferase activity, phosphotransferases	--	--
c154024_g1	264	citrate synthase [Coprinopsis cinerea okayama7#130] >gi|298408447|gb|EAU83052.2| citrate synthase [Coprinopsis cinerea okayama7#130]	citrate synthase	Citrate synthase	cellular carbohydrate metabolic process//tricarboxylic acid cycle	transferase activity, transferring acyl groups, acyl groups converted into alkyl on transfer	--	Citrate synthase
c154026_g1	241	glycerol kinase [Villosiclava virens]	--	FGGY family of carbohydrate kinases, N-terminal domain	carbohydrate metabolic process	phosphotransferase activity, alcohol group as acceptor	--	Ribulose kinase and related carbohydrate kinases
c154151_g1	447	hypothetical protein PTT_13893 [Pyrenophora teres f. teres 0-1] >gi|311322643|gb|EFQ89756.1| hypothetical protein PTT_13893 [Pyrenophora teres f. teres 0-1]	1,4-alpha-glucan branching enzyme	Carbohydrate-binding module 48 (Isoamylase N-terminal domain)	glycogen biosynthetic process//carbohydrate metabolic process//sucrose metabolic process//starch metabolic process	cation binding//1,4-alpha-glucan branching enzyme activity//hydrolase activity, hydrolyzing O-glycosyl compounds	--	--
c154155_g1	501	2-methylcitrate dehydratase [Exophiala aquamarina CBS 119918]	2-methylcitrate dehydratase	Carbohydrate binding domain (family 25)//MmgE/PrpD family	propionate catabolic process	2-methylcitrate dehydratase activity//starch binding	--	--
c154246_g1	247	chitinase [Haemaphysalis longicornis]	chitinase	Glycosyl hydrolases family 18	carbohydrate metabolic process//chitin metabolic process	hydrolase activity, hydrolyzing O-glycosyl compounds//binding	--	Chitinase
c154316_g1	1065	carbohydrate esterase family 8 protein [Dothistroma septosporum NZE10]	pectinesterase	Pectinesterase	sucrose metabolic process//starch metabolic process//cell wall modification	pectinesterase activity	cell wall	--
c154319_g1	303	hypothetical protein FGSG_11777 [Fusarium graminearum PH-1]	--	Cellulase (glycosyl hydrolase family 5)	carbohydrate metabolic process	hydrolase activity, hydrolyzing O-glycosyl compounds	--	--
c154327_g1	293	glycoside hydrolase family 10 protein [Bipolaris victoriae FI3]	--	Glycosyl hydrolase family 10	carbohydrate metabolic process	hydrolase activity, hydrolyzing O-glycosyl compounds	--	--
c154331_g1	690	hypothetical protein PTT_14064 [Pyrenophora teres f. teres 0-1] >gi|311322427|gb|EFQ89593.1| hypothetical protein PTT_14064 [Pyrenophora teres f. teres 0-1]	glucan 1,3-beta-glucosidase	Cellulase (glycosyl hydrolase family 5)//Beta-galactosidase	carbohydrate metabolic process//glycosphingolipid metabolic process//galactose metabolic process//glycerolipid metabolic process//glycosaminoglycan catabolic process	beta-galactosidase activity//cation binding//hydrolase activity, hydrolyzing O-glycosyl compounds	beta-galactosidase complex	--
c154370_g1	433	hypothetical protein ANI_1_1818134 [Aspergillus niger CBS 513.88] >gi|134082840|emb|CAK42671.1| unnamed protein product [Aspergillus niger]	--	Cellulase (glycosyl hydrolase family 5)	carbohydrate metabolic process	hydrolase activity, hydrolyzing O-glycosyl compounds	--	--
c154411_g1	210	PREDICTED: putative SMEK homolog 3 [Nannospalax galili]	protein phosphatase 4 regulatory subunit 3	--	--	--	--	Protein predicted to be involved in carbohydrate metabolism
c154426_g1	549	glycoside hydrolase family 5 protein [Aureobasidium subglaciale EXF-2481]	--	Cellulase (glycosyl hydrolase family 5)	carbohydrate metabolic process	hydrolase activity, hydrolyzing O-glycosyl compounds	--	--
c154506_g1	725	family 16 glycoside hydrolase [Melampsora larici-populina 98AG31] >gi|328858104|gb|EGG07218.1| family 16 glycoside hydrolase [Melampsora larici-populina 98AG31]	--	Glycosyl hydrolases family 16	carbohydrate metabolic process	hydrolase activity, hydrolyzing O-glycosyl compounds	--	--
c154516_g1	240	xyloglucan endotransglucosylase/hydrolase [Arabidopsis thaliana] >gi|38605146|sp|P93046.2|XTH31_ARATH RecName: Full=Probable xyloglucan endotransglucosylase/hydrolase protein 31; Short=At-XTH31; Short=AtXTR8; Short=XTH-31; Flags: Precursor [Arabidopsis thaliana] >gi|7671400|emb|CAB89314.1| xyloglucan endo-transglycosylase [Arabidopsis thaliana] >gi|15810249|gb|AAL07012.1| putative xyloglucan endo…	xyloglucan:xyloglucosyl transferase	Glycosyl hydrolases family 16	cell wall biogenesis//carbohydrate metabolic process//cell wall macromolecule catabolic process	hydrolase activity, hydrolyzing O-glycosyl compounds//xyloglucan:xyloglucosyl transferase activity//xyloglucan-specific endo-beta-1,4-glucanase activity	apoplast//cell wall	--
c154549_g1	262	hypothetical protein SNOG_05562 [Phaeosphaeria nodorum SN15] >gi|160706707|gb|EAT86626.2| hypothetical protein SNOG_05562 [Phaeosphaeria nodorum SN15]	--	Polysaccharide deacetylase	nitrogen compound metabolic process//carbohydrate metabolic process	chitin binding//hydrolase activity, acting on carbon-nitrogen (but not peptide) bonds	--	--
c154672_g1	306	Arabinogalactan endo-1,4-beta-galactosidase [Pestalotiopsis fici W106-1] >gi|573066921|gb|ETS86449.1| Arabinogalactan endo-1,4-beta-galactosidase [Pestalotiopsis fici W106-1]	arabinogalactan endo-1,4-beta-galactosidase	Cellulase (glycosyl hydrolase family 5)//Glycosyl hydrolase family 53	carbohydrate metabolic process	hydrolase activity, hydrolyzing O-glycosyl compounds//glucosidase activity	--	--
c154787_g1	909	hypothetical protein E5Q_00588 [Mixia osmundae IAM 14324]	glycerol kinase	FGGY family of carbohydrate kinases, C-terminal domain	carbohydrate metabolic process	phosphotransferase activity, alcohol group as acceptor	--	Ribulose kinase and related carbohydrate kinases
c154813_g1	679	hypothetical protein E5Q_05631 [Mixia osmundae IAM 14324] >gi|658163828|gb|KEI38543.1| glycoside hydrolase family 5 protein [Mixia osmundae IAM 14324]	glucan 1,3-beta-glucosidase	Beta-galactosidase//Cellulase (glycosyl hydrolase family 5)	glycosaminoglycan catabolic process//galactose metabolic process//glycerolipid metabolic process//glycosphingolipid metabolic process//carbohydrate metabolic process	hydrolase activity, hydrolyzing O-glycosyl compounds//beta-galactosidase activity	beta-galactosidase complex	--
c154824_g1	909	hypothetical protein DOTSEDRAFT_88022 [Dothistroma septosporum NZE10]	--	Fructose-bisphosphate aldolase class-II	carbohydrate metabolic process	zinc ion binding//aldehyde-lyase activity	--	Fructose 1,6-bisphosphate aldolase
c154844_g1	288	hypothetical protein SNOG_05767 [Phaeosphaeria nodorum SN15] >gi|160706773|gb|EAT86831.2| hypothetical protein SNOG_05767 [Phaeosphaeria nodorum SN15]	--	--	carbohydrate metabolic process	--	--	--
c154866_g1	292	hypothetical protein SMAC_03433 [Sordaria macrospora k-hell] >gi|380092600|emb|CCC09877.1| unnamed protein product [Sordaria macrospora k-hell]	fructose-1,6-bisphosphatase I	Fructose-1-6-bisphosphatase	fructose metabolic process//glycolytic process//pentose-phosphate shunt//carbohydrate metabolic process//gluconeogenesis//mannose metabolic process//carbon utilization	fructose 1,6-bisphosphate 1-phosphatase activity//phosphoric ester hydrolase activity	--	Fructose-1,6-bisphosphatase
c154875_g1	381	--	--	Hexokinase	carbohydrate metabolic process	ATP binding//phosphotransferase activity, alcohol group as acceptor	--	--
c155039_g1	454	fructose-1,6-bisphosphatase I [Rhodosporidium toruloides NP11] >gi|647398883|emb|CDR43147.1| RHTO0S07e08834g1_1 [Rhodosporidium toruloides]	fructose-1,6-bisphosphatase I	Fructose-1-6-bisphosphatase	carbon utilization//gluconeogenesis//mannose metabolic process//carbohydrate metabolic process//pentose-phosphate shunt//fructose metabolic process//glycolytic process	phosphoric ester hydrolase activity//fructose 1,6-bisphosphate 1-phosphatase activity	--	Fructose-1,6-bisphosphatase
c155083_g1	500	hypothetical protein MELLADRAFT_116176 [Melampsora larici-populina 98AG31] >gi|328858468|gb|EGG07580.1| hypothetical protein MELLADRAFT_116176 [Melampsora larici-populina 98AG31]	glycerol kinase	FGGY family of carbohydrate kinases, C-terminal domain	carbohydrate metabolic process//organic substance metabolic process//phosphate-containing compound metabolic process	kinase activity//phosphotransferase activity, alcohol group as acceptor	--	Ribulose kinase and related carbohydrate kinases
c155094_g1	226	hypothetical protein MYCGRDRAFT_92097 [Zymoseptoria tritici IPO323] >gi|339474093|gb|EGP89186.1| hypothetical protein MYCGRDRAFT_92097 [Zymoseptoria tritici IPO323]	--	--	carbohydrate metabolic process	cation binding//hydrolase activity, hydrolyzing O-glycosyl compounds	--	--
c155546_g1	263	hypothetical protein W97_02565 [Coniosporium apollinis CBS 100218] >gi|494826226|gb|EON63338.1| hypothetical protein W97_02565 [Coniosporium apollinis CBS 100218]	--	Domain of unknown function (DUF1966)	starch metabolic process//sucrose metabolic process//carbohydrate catabolic process	calcium ion binding//alpha-amylase activity	--	--
c155715_g1	252	hypothetical protein AUEXF2481DRAFT_67420 [Aureobasidium subglaciale EXF-2481]	transaldolase	Transaldolase	carbohydrate metabolic process	--	--	Transaldolase
c15573_g1	542	PREDICTED: myrosinase 1 [Tribolium castaneum] >gi|270010624|gb|EFA07072.1| hypothetical protein TcasGA2_TC010052 [Tribolium castaneum]	beta-glucosidase	Cellulase (glycosyl hydrolase family 5)//Glycosyl hydrolase family 1	carbohydrate metabolic process	hydrolase activity//hydrolase activity, hydrolyzing O-glycosyl compounds	--	--
c155853_g1	375	glycoside hydrolase family 47 protein [Baudoinia compniacensis UAMH 10762] >gi|449303761|gb|EMC99768.1| glycoside hydrolase family 47 protein [Baudoinia compniacensis UAMH 10762]	ER degradation enhancer, mannosidase alpha-like 2	Glycosyl hydrolase family 47	carbohydrate metabolic process	calcium ion binding//mannosyl-oligosaccharide 1,2-alpha-mannosidase activity	membrane	Glycosyl hydrolase, family 47
c155894_g1	294	hypothetical protein PFL1_05702 [Pseudozyma flocculosa PF-1] >gi|521582904|gb|EPQ26723.1| hypothetical protein PFL1_05702 [Pseudozyma flocculosa PF-1]	1,4-alpha-glucan branching enzyme	Alpha amylase, C-terminal all-beta domain//ribonuclease	carbohydrate metabolic process//regulation of RNA metabolic process	catalytic activity//cation binding//RNA binding//endoribonuclease activity	--	--
c155961_g1	335	6-phosphogluconolactonase [Rhodosporidium toruloides NP11] >gi|647403339|emb|CDR49467.1| RHTO0S27e00298g1_1 [Rhodosporidium toruloides] >gi|678244971|emb|CEE11104.1| RHTO0S27e00298g1_1 [Rhodosporidium toruloides]	6-phosphogluconolactonase	Glucosamine-6-phosphate isomerases/6-phosphogluconolactonase	carbohydrate metabolic process	--	--	6-phosphogluconolactonase - like protein
c155964_g1	219	glycosyl hydrolase [Aspergillus fumigatus var. RP-2014]	--	Trans-activation protein X//Glycosyl hydrolase family 62	L-arabinose metabolic process//carbohydrate metabolic process//nucleotide metabolic process//viral genome replication	alpha-L-arabinofuranosidase activity	--	--
c156010_g1	682	glycoside hydrolase family 79 protein [Pseudocercospora fijiensis CIRAD86] >gi|452984284|gb|EME84041.1| glycoside hydrolase family 79 protein [Pseudocercospora fijiensis CIRAD86]	--	Cellulase (glycosyl hydrolase family 5)//BAALC N-terminus	carbohydrate metabolic process	hydrolase activity, hydrolyzing O-glycosyl compounds	cytoplasm	--
c156065_g1	253	hypothetical protein G647_09079 [Cladophialophora carrionii CBS 160.54] >gi|565929916|gb|ETI19247.1| hypothetical protein G647_09079 [Cladophialophora carrionii CBS 160.54]	--	Glycosyl hydrolases family 28	carbohydrate metabolic process//starch metabolic process//sucrose metabolic process	polygalacturonase activity	--	--
c156122_g1	223	glycoside hydrolase family 31 [Nectria haematococca mpVI 77-13-4] >gi|256721674|gb|EEU35070.1| glycoside hydrolase family 31 [Nectria haematococca mpVI 77-13-4]	alpha-glucosidase	Glycosyl hydrolases family 31	carbohydrate metabolic process	hydrolase activity, hydrolyzing O-glycosyl compounds//carbohydrate binding	--	Maltase glucoamylase and related hydrolases, glycosyl hydrolase family 31
c156190_g1	216	Carbohydrate kinase-related protein [Macrophomina phaseolina MS6]	--	--	--	--	--	--
c156211_g1	294	glycoside hydrolase family 3 protein [Pseudocercospora fijiensis CIRAD86] >gi|452983566|gb|EME83324.1| glycoside hydrolase family 3 protein [Pseudocercospora fijiensis CIRAD86]	--	Glycosyl hydrolase family 3 C-terminal domain	carbohydrate metabolic process	hydrolase activity, hydrolyzing O-glycosyl compounds	--	--
c156272_g1	1092	lactoylglutathione lyase [Exophiala dermatitidis NIH/UT8656] >gi|378733766|gb|EHY60225.1| lactoylglutathione lyase [Exophiala dermatitidis NIH/UT8656]	lactoylglutathione lyase	TraM protein, DNA-binding	conjugation//carbohydrate metabolic process//pyruvate metabolic process	metal ion binding//DNA binding//lactoylglutathione lyase activity	--	Glyoxalase
c156292_g1	210	sedoheptulose-1,7-bisphosphatase [Coccomyxa subellipsoidea C-169] >gi|384244700|gb|EIE18198.1| sedoheptulose-1,7-bisphosphatase [Coccomyxa subellipsoidea C-169]	sedoheptulose-bisphosphatase	Agonist of corticotropin releasing factor R2, Urocortin-2//Fructose-1-6-bisphosphatase	signal transduction//carbohydrate metabolic process//pentose-phosphate shunt//glycolytic process//fructose metabolic process//response to stress//gluconeogenesis//mannose metabolic process//digestion//carbon utilization	phosphoric ester hydrolase activity//corticotropin-releasing hormone receptor 2 binding//fructose 1,6-bisphosphate 1-phosphatase activity//metal ion binding	extracellular space//cytoplasm	Fructose-1,6-bisphosphatase
c156549_g1	226	hypothetical protein SNOG_16096 [Phaeosphaeria nodorum SN15] >gi|160705697|gb|EAT76468.2| hypothetical protein SNOG_16096 [Phaeosphaeria nodorum SN15]	--	--	nitrogen compound metabolic process//carbohydrate metabolic process	hydrolase activity, acting on carbon-nitrogen (but not peptide) bonds	--	--
c156648_g1	366	carbohydrate-binding module family 18 protein [Dothistroma septosporum NZE10]	--	Chitin recognition protein	--	chitin binding	--	--
c156751_g1	422	hypothetical protein MELLADRAFT_76059 [Melampsora larici-populina 98AG31] >gi|328849389|gb|EGF98570.1| hypothetical protein MELLADRAFT_76059 [Melampsora larici-populina 98AG31]	transaldolase	NSP11//Transaldolase	pentose-phosphate shunt//carbohydrate metabolic process//purine nucleobase metabolic process//regulation of RNA metabolic process//proteolysis	exoribonuclease activity, producing 5'-phosphomonoesters//methyltransferase activity//cysteine-type endopeptidase activity//sedoheptulose-7-phosphate:D-glyceraldehyde-3-phosphate glyceronetransferase activity//RNA-directed RNA polymerase activity	cytoplasm//RNA-directed RNA polymerase complex	Transaldolase
c156773_g1	636	beta-glucosidase [Picea glauca]	beta-glucosidase	Glycosyl hydrolase family 1	carbohydrate metabolic process	hydrolase activity, hydrolyzing O-glycosyl compounds	--	--
c156789_g1	543	2-methylcitrate synthase, mitochondrial [Cladophialophora carrionii CBS 160.54] >gi|565937483|gb|ETI26669.1| 2-methylcitrate synthase, mitochondrial [Cladophialophora carrionii CBS 160.54]	citrate synthase	Citrate synthase//Phytochrome region	protein-chromophore linkage//detection of visible light//regulation of transcription, DNA-templated//cellular carbohydrate metabolic process	transferase activity, transferring acyl groups, acyl groups converted into alkyl on transfer	--	Citrate synthase
c156810_g1	329	heat shock 70 kd protein cognate 1 [Meyerozyma guilliermondii ATCC 6260] >gi|146393348|gb|EDK41506.1| heat shock 70 kd protein cognate 1 [Meyerozyma guilliermondii ATCC 6260]	heat shock 70kDa protein 1/8	FGGY family of carbohydrate kinases, C-terminal domain	response to stress//carbohydrate metabolic process	phosphotransferase activity, alcohol group as acceptor//ATP binding	--	Molecular chaperones HSP70/HSC70, HSP70 superfamily
c156814_g1	204	hypothetical protein SNOG_08349 [Phaeosphaeria nodorum SN15] >gi|160702083|gb|EAT84625.2| hypothetical protein SNOG_08349 [Phaeosphaeria nodorum SN15]	--	--	carbohydrate metabolic process//nitrogen compound metabolic process	hydrolase activity, acting on carbon-nitrogen (but not peptide) bonds//chitin binding	--	--
c156894_g1	350	similar to mannose-6-phosphate isomerase [Leptosphaeria maculans JN3] >gi|312218745|emb|CBX98690.1| similar to mannose-6-phosphate isomerase [Leptosphaeria maculans JN3]	mannose-6-phosphate isomerase	Phosphomannose isomerase type I	GDP-mannose biosynthetic process//carbohydrate metabolic process//fructose metabolic process//mannose metabolic process	mannose-6-phosphate isomerase activity//zinc ion binding	--	Mannose-6-phosphate isomerase
c157121_g1	251	glycoside hydrolase family 5 protein [Baudoinia compniacensis UAMH 10762] >gi|449302922|gb|EMC98930.1| glycoside hydrolase family 5 protein [Baudoinia compniacensis UAMH 10762]	glucan 1,3-beta-glucosidase	Cellulase (glycosyl hydrolase family 5)	carbohydrate metabolic process	hydrolase activity, hydrolyzing O-glycosyl compounds	--	--
c157203_g1	279	GPI-anchored cell wall beta-1,3-endoglucanase EglC [Aspergillus clavatus NRRL 1] >gi|298351660|sp|A1CD22.1|EGLC_ASPCL RecName: Full=Probable glucan endo-1,3-beta-glucosidase eglC; AltName: Full=Endo-1,3-beta-glucanase eglC; AltName: Full=Laminarinase eglC; Flags: Precursor [Aspergillus clavatus NRRL 1] >gi|119402007|gb|EAW12429.1| GPI-anchored cell wall beta-1,3-endoglucanase EglC [Aspergillus cl…	--	Glycosyl hydrolases family 17	carbohydrate metabolic process	hydrolase activity//hydrolase activity, hydrolyzing O-glycosyl compounds	membrane//cell periphery	--
c157229_g1	340	glycoside hydrolase family 3 protein [Setosphaeria turcica Et28A] >gi|482806813|gb|EOA83865.1| glycoside hydrolase family 3 protein [Setosphaeria turcica Et28A]	--	Human adenovirus early E3A glycoprotein//Glycosyl hydrolase family 3 N terminal domain	carbohydrate metabolic process	hydrolase activity, hydrolyzing O-glycosyl compounds	integral component of membrane	--
c157307_g1	221	transaldolase [Stereum hirsutum FP-91666 SS1] >gi|389742654|gb|EIM83840.1| transaldolase [Stereum hirsutum FP-91666 SS1]	transaldolase	Transaldolase	carbohydrate metabolic process	--	--	Transaldolase
c157372_g1	203	glycoside hydrolase family 31 protein [Dothistroma septosporum NZE10]	alpha-D-xyloside xylohydrolase	B12 binding domain//Glycosyl hydrolases family 31	methionine biosynthetic process//carbohydrate metabolic process	methionine synthase activity//cobalamin binding//metal ion binding//hydrolase activity, hydrolyzing O-glycosyl compounds	--	Maltase glucoamylase and related hydrolases, glycosyl hydrolase family 31
c157401_g1	378	Chain A, Crystal Structure Of Beta-glucosidase 1 From Aspergillus Aculeatus >gi|478247394|pdb|4IIB|B Chain B, Crystal Structure Of Beta-glucosidase 1 From Aspergillus Aculeatus >gi|478247395|pdb|4IIC|A Chain A, Crystal Structure Of Beta-glucosidase 1 From Aspergillus Aculeatus In Complex With Isofagomine >gi|478247396|pdb|4IIC|B Chain B, Crystal Structure Of Beta-glucosidase 1 From Aspergillus Ac…	beta-glucosidase	Glycosyl hydrolase family 3 N terminal domain	carbohydrate metabolic process	hydrolase activity, hydrolyzing O-glycosyl compounds	--	--
c157565_g1	758	hypothetical protein FG03017.1 [Fusarium graminearum PH-1] >gi|558860189|gb|ESU10272.1| hypothetical protein FGSG_03017 [Fusarium graminearum PH-1] >gi|596543737|gb|EYB23996.1| hypothetical protein FG05_03017 [Fusarium graminearum]	--	Glycosyl hydrolases family 16//Transcription initiation factor IIF, alpha subunit (TFIIF-alpha)	carbohydrate metabolic process//positive regulation of transcription, DNA-templated	hydrolase activity, hydrolyzing O-glycosyl compounds//DNA binding	nucleus	--
c157634_g1	314	family 1 glycoside hydrolase [Aureobasidium pullulans var. namibiae CBS 147.97]	beta-glucosidase	Glycosyl hydrolase family 1	carbohydrate metabolic process	hydrolase activity, hydrolyzing O-glycosyl compounds	--	--
c157651_g1	646	PREDICTED: mannose-6-phosphate isomerase 1-like [Setaria italica]	mannose-6-phosphate isomerase	Phosphomannose isomerase type I	carbohydrate metabolic process//fructose metabolic process//mannose metabolic process	mannose-6-phosphate isomerase activity//zinc ion binding	--	Mannose-6-phosphate isomerase
c157684_g1	299	similar to sugar transporter [Leptosphaeria maculans JN3] >gi|312218563|emb|CBX98508.1| similar to sugar transporter [Leptosphaeria maculans JN3]	--	--	carbohydrate transport//transmembrane transport	substrate-specific transmembrane transporter activity	integral component of membrane	--
c157779_g1	461	hypothetical protein SNOG_11554 [Phaeosphaeria nodorum SN15] >gi|160703255|gb|EAT81262.2| hypothetical protein SNOG_11554 [Phaeosphaeria nodorum SN15]	--	Glycosyl hydrolases family 16	carbohydrate metabolic process	hydrolase activity, hydrolyzing O-glycosyl compounds	--	--
c157797_g1	374	glycoside hydrolase family 72 protein [Pseudocercospora fijiensis CIRAD86] >gi|452988065|gb|EME87820.1| glycoside hydrolase family 72 protein [Pseudocercospora fijiensis CIRAD86]	--	Cellulase (glycosyl hydrolase family 5)//Reovirus RNA-dependent RNA polymerase lambda 3	carbohydrate metabolic process//purine nucleobase metabolic process//RNA biosynthetic process	RNA binding//hydrolase activity, hydrolyzing O-glycosyl compounds//RNA-directed RNA polymerase activity	viral nucleocapsid//RNA-directed RNA polymerase complex	--
c158107_g1	202	phosphoglucomutase [Sphaerulina musiva SO2202]	phosphoglucomutase	Phosphoglucomutase/phosphomannomutase, C-terminal domain	carbohydrate metabolic process	intramolecular transferase activity, phosphotransferases	--	Phosphoglucomutase
c158144_g1	329	unknown [Arabidopsis thaliana]	myrosinase	Glycosyl hydrolase family 1	carbohydrate metabolic process	hydrolase activity, hydrolyzing O-glycosyl compounds	--	--
c158257_g1	303	putative alpha-amylase [Zymoseptoria tritici IPO323] >gi|339477472|gb|EGP92563.1| putative alpha-amylase [Zymoseptoria tritici IPO323]	--	Alpha amylase, catalytic domain//F/Y-rich N-terminus	carbohydrate metabolic process//sucrose metabolic process//carbohydrate catabolic process//starch metabolic process	alpha-amylase activity//calcium ion binding//cation binding//catalytic activity	nucleus	--
c158262_g1	282	similar to phosphoketolase [Leptosphaeria maculans JN3] >gi|312222333|emb|CBY02273.1| similar to phosphoketolase [Leptosphaeria maculans JN3]	--	--	carbohydrate metabolic process	aldehyde-lyase activity	--	--
c158359_g1	262	hypothetical protein M438DRAFT_283259 [Aureobasidium pullulans EXF-150]	hexokinase	Hexokinase	carbohydrate metabolic process	phosphotransferase activity, alcohol group as acceptor//ATP binding	--	Hexokinase
c158417_g1	549	glycoside hydrolase family 43 protein [Dothistroma septosporum NZE10]	--	Glycosyl hydrolases family 43	carbohydrate metabolic process	hydrolase activity, hydrolyzing O-glycosyl compounds	--	--
c15846_g1	224	hypothetical protein PTT_19945 [Pyrenophora teres f. teres 0-1] >gi|311315649|gb|EFQ85173.1| hypothetical protein PTT_19945 [Pyrenophora teres f. teres 0-1]	--	Chitin recognition protein	nitrogen compound metabolic process//carbohydrate metabolic process	chitin binding//hydrolase activity, acting on carbon-nitrogen (but not peptide) bonds	--	--
c158517_g1	602	--	--	Periplasmic glucan biosynthesis protein, MdoG	carbohydrate biosynthetic process	--	periplasmic space	--
c158595_g1	243	hypothetical protein A1O7_09926 [Cladophialophora yegresii CBS 114405] >gi|589971227|gb|EXJ54585.1| hypothetical protein A1O7_09926 [Cladophialophora yegresii CBS 114405]	--	Immunoreceptor tyrosine-based activation motif//Nucleotide-sugar transporter	cell surface receptor signaling pathway//carbohydrate transport//signal transduction	sugar:proton symporter activity//transmembrane signaling receptor activity	integral component of membrane//Golgi membrane//membrane	Predicted UDP-galactose transporter
c158641_g1	232	putative 1,4-beta-D-glucan cellobiohydrolase B [Glarea lozoyensis 74030]	--	Glycosyl hydrolase family 7	carbohydrate metabolic process	hydrolase activity, hydrolyzing O-glycosyl compounds	--	--
c158695_g1	334	protein of unknown function [Taphrina deformans PYCC 5710]	--	Phosphotransferase system, EIIC	phosphoenolpyruvate-dependent sugar phosphotransferase system//carbohydrate transport	protein-N(PI)-phosphohistidine-sugar phosphotransferase activity//sugar:proton symporter activity	membrane//protein-N(PI)-phosphohistidine-sugar phosphotransferase complex	--
c158699_g1	269	hypothetical protein PTT_10029 [Pyrenophora teres f. teres 0-1] >gi|311327367|gb|EFQ92818.1| hypothetical protein PTT_10029 [Pyrenophora teres f. teres 0-1]	--	--	nitrogen compound metabolic process//carbohydrate metabolic process	hydrolase activity, hydrolyzing O-glycosyl compounds//hydrolase activity, acting on carbon-nitrogen (but not peptide) bonds, in linear amidines//cation binding	--	--
c158847_g1	214	--	--	Sorbitol phosphotransferase enzyme II N-terminus//Ryanodine Receptor TM 4-6//DDHD domain	phosphoenolpyruvate-dependent sugar phosphotransferase system//carbohydrate transport//cellular calcium ion homeostasis//calcium ion transport	metal ion binding//protein-N(PI)-phosphohistidine-sugar phosphotransferase activity//ryanodine-sensitive calcium-release channel activity	intracellular//protein-N(PI)-phosphohistidine-sugar phosphotransferase complex//integral component of membrane	--
c158861_g1	406	Lysosomal alpha-mannosidase, partial [Stegodyphus mimosarum]	lysosomal alpha-mannosidase	Glycosyl hydrolases family 38 C-terminal domain	mannose metabolic process//carbohydrate metabolic process	mannosidase activity	--	Glycosyl hydrolase, family 38 - alpha-mannosidase
c158934_g1	597	hypothetical protein PTT_12503 [Pyrenophora teres f. teres 0-1] >gi|311324445|gb|EFQ90818.1| hypothetical protein PTT_12503 [Pyrenophora teres f. teres 0-1]	--	Polysaccharide deacetylase	nitrogen compound metabolic process//carbohydrate metabolic process	hydrolase activity, acting on carbon-nitrogen (but not peptide) bonds	--	--
c159022_g1	260	--	--	Glycosyl hydrolases family 38 C-terminal domain	carbohydrate metabolic process//mannose metabolic process	mannosidase activity	--	--
c159080_g1	229	glycoside hydrolase family 31 protein [Sphaerulina musiva SO2202]	--	Glycosyl hydrolases family 31//Calmodulin binding domain	carbohydrate metabolic process//potassium ion transport	calcium-activated potassium channel activity//calmodulin binding//hydrolase activity, hydrolyzing O-glycosyl compounds	integral component of membrane	Glucosidase II catalytic (alpha) subunit and related enzymes, glycosyl hydrolase family 31
c159093_g1	288	hypothetical protein DOTSEDRAFT_77822 [Dothistroma septosporum NZE10]	fructose-bisphosphate aldolase, class II	Fructose-bisphosphate aldolase class-II//Cornifin (SPRR) family	peptide cross-linking//carbohydrate metabolic process	aldehyde-lyase activity//zinc ion binding	cytoplasm	--
c159148_g1	250	putative FGGY-family carbohydrate kinase [Taphrina deformans PYCC 5710]	--	FGGY family of carbohydrate kinases, N-terminal domain	carbohydrate metabolic process	phosphotransferase activity, alcohol group as acceptor	--	--
c159174_g1	438	hypothetical protein SNOG_15444 [Phaeosphaeria nodorum SN15] >gi|111055989|gb|EAT77109.1| hypothetical protein SNOG_15444 [Phaeosphaeria nodorum SN15]	--	Glycosyl hydrolases family 28	sucrose metabolic process//starch metabolic process//carbohydrate metabolic process	polygalacturonase activity	extracellular region	--
c159188_g1	457	hypothetical protein SNOG_00606 [Phaeosphaeria nodorum SN15] >gi|111070981|gb|EAT92101.1| hypothetical protein SNOG_00606 [Phaeosphaeria nodorum SN15]	--	--	carbohydrate metabolic process	cation binding//hydrolase activity, hydrolyzing O-glycosyl compounds	--	--
c159305_g1	202	hypothetical protein CNBB3020 [Cryptococcus neoformans var. neoformans B-3501A] >gi|50259755|gb|EAL22423.1| hypothetical protein CNBB3020 [Cryptococcus neoformans var. neoformans B-3501A]	--	Hexokinase	starch metabolic process//streptomycin biosynthetic process//glycolytic process//fructose metabolic process//phosphorylation//galactose metabolic process//sucrose metabolic process//amino sugar metabolic process//gluconeogenesis//carbohydrate metabolic process//mannose metabolic process	hexokinase activity//ATP binding//phosphotransferase activity, alcohol group as acceptor	--	Hexokinase
c159356_g1	246	hypothetical protein SNOG_01196 [Phaeosphaeria nodorum SN15] >gi|111069725|gb|EAT90845.1| hypothetical protein SNOG_01196 [Phaeosphaeria nodorum SN15]	--	Peptidase family M28	proteolysis//carbohydrate metabolic process	mannosyl-oligosaccharide 1,2-alpha-mannosidase activity//peptidase activity//calcium ion binding	membrane	--
c159453_g1	381	hypothetical protein SNOG_11750 [Phaeosphaeria nodorum SN15] >gi|111059674|gb|EAT80794.1| hypothetical protein SNOG_11750 [Phaeosphaeria nodorum SN15]	mannosyl-oligosaccharide alpha-1,2-mannosidase	Glycosyl hydrolase family 47//Tautomerase enzyme	cellular aromatic compound metabolic process//carbohydrate metabolic process	isomerase activity//calcium ion binding//mannosyl-oligosaccharide 1,2-alpha-mannosidase activity	membrane	1, 2-alpha-mannosidase
c159479_g1	226	hypothetical protein MYCFIDRAFT_48216 [Pseudocercospora fijiensis CIRAD86] >gi|452988219|gb|EME87974.1| hypothetical protein MYCFIDRAFT_48216 [Pseudocercospora fijiensis CIRAD86]	mannose-6-phosphate isomerase	Phosphomannose isomerase type I	fructose metabolic process//mannose metabolic process//carbohydrate metabolic process	mannose-6-phosphate isomerase activity//zinc ion binding	--	Mannose-6-phosphate isomerase
c159582_g1	205	beta glucosidase [Zymoseptoria tritici IPO323] >gi|339476723|gb|EGP91814.1| beta glucosidase [Zymoseptoria tritici IPO323]	--	--	carbohydrate metabolic process	hydrolase activity, hydrolyzing O-glycosyl compounds	--	--
c159839_g1	292	hypothetical protein SETTUDRAFT_95885 [Setosphaeria turcica Et28A] >gi|482805350|gb|EOA82436.1| hypothetical protein SETTUDRAFT_95885 [Setosphaeria turcica Et28A]	phosphoglucomutase	Phosphoglucomutase/phosphomannomutase, alpha/beta/alpha domain II	carbohydrate metabolic process	intramolecular transferase activity, phosphotransferases	--	Phosphoglucomutase
c159919_g1	488	glycoside hydrolase family 5 protein [Myceliophthora thermophila ATCC 42464] >gi|347014679|gb|AEO62161.1| glycoside hydrolase family 5 protein [Myceliophthora thermophila ATCC 42464] >gi|387165370|gb|AFJ59924.1| Man2 [Myceliophthora thermophila]	--	Glycosyl hydrolases family 2, TIM barrel domain//Cellulase (glycosyl hydrolase family 5)//Beta-galactosidase//Glycosyl hydrolase family 10	fructose metabolic process//substituted mannan metabolic process//glycerolipid metabolic process//galactose metabolic process//glycosaminoglycan catabolic process//carbohydrate metabolic process//mannose metabolic process//glycosphingolipid metabolic process	cation binding//mannan endo-1,4-beta-mannosidase activity//beta-galactosidase activity//hydrolase activity, hydrolyzing O-glycosyl compounds	beta-galactosidase complex	--
c159957_g1	229	hypothetical protein PTT_19559 [Pyrenophora teres f. teres 0-1] >gi|311316090|gb|EFQ85496.1| hypothetical protein PTT_19559 [Pyrenophora teres f. teres 0-1]	--	--	pentose-phosphate shunt//carbon utilization//carbohydrate metabolic process	ribose-5-phosphate isomerase activity	--	--
c159962_g1	238	carbohydrate-binding module family 35 protein [Bipolaris maydis C5]	alpha-galactosidase	--	--	--	--	Alpha-D-galactosidase (melibiase)
c160043_g1	331	adenosine kinase [Trichoderma reesei QM6a] >gi|340522036|gb|EGR52269.1| adenosine kinase [Trichoderma reesei QM6a] >gi|572283498|gb|ETS06472.1| Ribokinase-like protein [Trichoderma reesei RUT C-30]	--	--	phosphate-containing compound metabolic process//purine ribonucleoside biosynthetic process	kinase activity	--	Possible pfkB family carbohydrate kinase
c160061_g1	235	hypothetical protein SNOG_13675 [Phaeosphaeria nodorum SN15] >gi|111058002|gb|EAT79122.1| hypothetical protein SNOG_13675 [Phaeosphaeria nodorum SN15]	--	--	carbohydrate metabolic process	hydrolase activity, hydrolyzing O-glycosyl compounds	--	--
c160093_g1	259	glycoside hydrolase family 3 protein [Aureobasidium pullulans var. namibiae CBS 147.97]	beta-glucosidase	Glycosyl hydrolase family 3 C-terminal domain	carbohydrate metabolic process	hydrolase activity, hydrolyzing O-glycosyl compounds	--	--
c160103_g1	248	--	--	Carbohydrate binding domain CBM49	--	carbohydrate binding	--	--
c160156_g1	339	putative D-xylulose 5-phosphate/D-fructose 6-phosphate phosphoketolase [Taphrina deformans PYCC 5710]	--	D-xylulose 5-phosphate/D-fructose 6-phosphate phosphoketolase	carbohydrate metabolic process	aldehyde-lyase activity	--	--
c160213_g1	444	glycoside hydrolase family 5 protein [Setosphaeria turcica Et28A] >gi|482809906|gb|EOA86712.1| glycoside hydrolase family 5 protein [Setosphaeria turcica Et28A]	glucan 1,3-beta-glucosidase	Cellulase (glycosyl hydrolase family 5)	carbohydrate metabolic process	hydrolase activity, hydrolyzing O-glycosyl compounds	--	--
c160219_g1	252	hypothetical protein A1O7_06157 [Cladophialophora yegresii CBS 114405] >gi|589975427|gb|EXJ58728.1| hypothetical protein A1O7_06157 [Cladophialophora yegresii CBS 114405]	--	FGGY family of carbohydrate kinases, C-terminal domain	carbohydrate metabolic process	phosphotransferase activity, alcohol group as acceptor	--	Ribulose kinase and related carbohydrate kinases
c160377_g1	206	hypothetical protein AN2632.2 [Aspergillus nidulans FGSC A4] >gi|40743793|gb|EAA62979.1| hypothetical protein AN2632.2 [Aspergillus nidulans FGSC A4] >gi|259486462|tpe|CBF84318.1| TPA: arabinoxylan arabinofuranohydrolase (Eurofung) [Aspergillus nidulans FGSC A4]	--	Glycosyl hydrolase family 62	L-arabinose metabolic process//carbohydrate metabolic process//xylan catabolic process//nucleotide metabolic process	alpha-L-arabinofuranosidase activity	extracellular region	--
c160407_g1	224	alpha-galactosidase precursor [Pyrenophora tritici-repentis Pt-1C-BFP] >gi|187984221|gb|EDU49709.1| alpha-galactosidase precursor [Pyrenophora tritici-repentis Pt-1C-BFP]	--	--	carbohydrate metabolic process	hydrolase activity, hydrolyzing O-glycosyl compounds//cation binding	--	--
c160467_g1	410	glycoside hydrolase family 47 protein [Dothistroma septosporum NZE10]	mannosyl-oligosaccharide alpha-1,2-mannosidase	Glycosyl hydrolase family 47	carbohydrate metabolic process	calcium ion binding//mannosyl-oligosaccharide 1,2-alpha-mannosidase activity	membrane	1, 2-alpha-mannosidase
c160496_g1	299	malate dehydrogenase, NAD-dependent [Rhizopus delemar RA 99-880]	malate dehydrogenase	lactate/malate dehydrogenase, alpha/beta C-terminal domain	oxidation-reduction process//tricarboxylic acid cycle//cellular metabolic process//carbohydrate metabolic process	malate dehydrogenase activity//oxidoreductase activity, acting on the CH-OH group of donors, NAD or NADP as acceptor	--	NAD-dependent malate dehydrogenase
c160566_g1	356	probable maltase [Melanopsichium pennsylvanicum 4]	alpha-glucosidase	Alpha amylase, catalytic domain	carbohydrate metabolic process	catalytic activity//cation binding	--	Alpha-amylase
c160605_g1	228	carbohydrate-binding module family 35 protein [Bipolaris maydis ATCC 48331]	--	--	--	--	--	--
c160630_g1	264	PREDICTED: hexokinase type 2-like isoform X1 [Nasonia vitripennis]	hexokinase	Sperm antigen HE2//Hexokinase	carbohydrate metabolic process	phosphotransferase activity, alcohol group as acceptor//ATP binding	extracellular region	Hexokinase
c160646_g1	405	Similar to Alpha-N-arabinofuranosidase 2; acc. no. P82594 [Pyronema omphalodes CBS 100304]	--	Glycosyl hydrolases family 43	carbohydrate metabolic process	hydrolase activity, hydrolyzing O-glycosyl compounds	--	--
c160715_g1	320	hypothetical protein E5Q_00588 [Mixia osmundae IAM 14324]	glycerol kinase	FGGY family of carbohydrate kinases, N-terminal domain	carbohydrate metabolic process	phosphotransferase activity, alcohol group as acceptor	--	Ribulose kinase and related carbohydrate kinases
c160720_g1	243	glycoside hydrolase family 18 protein [Sphaerulina musiva SO2202]	--	Glycosyl hydrolases family 18	carbohydrate metabolic process	hydrolase activity, hydrolyzing O-glycosyl compounds	--	Chitinase
c160744_g1	285	glycoside hydrolase family 47 protein [Baudoinia compniacensis UAMH 10762] >gi|449304192|gb|EMD00200.1| glycoside hydrolase family 47 protein [Baudoinia compniacensis UAMH 10762]	--	Glycosyl hydrolase family 47	carbohydrate metabolic process	calcium ion binding//mannosyl-oligosaccharide 1,2-alpha-mannosidase activity	membrane	--
c160811_g1	322	glycerol kinase [Aureobasidium melanogenum CBS 110374]	glycerol kinase	FGGY family of carbohydrate kinases, C-terminal domain	carbohydrate metabolic process	phosphotransferase activity, alcohol group as acceptor	--	Ribulose kinase and related carbohydrate kinases
c160891_g1	311	PREDICTED: mannosyl-oligosaccharide alpha-1,2-mannosidase isoform B-like [Musca domestica]	mannosyl-oligosaccharide alpha-1,2-mannosidase	Glycosyl hydrolase family 47	carbohydrate metabolic process	calcium ion binding//mannosyl-oligosaccharide 1,2-alpha-mannosidase activity	membrane	1, 2-alpha-mannosidase
c160917_g1	406	malate dehydrogenase, NAD-dependent [Cladophialophora carrionii CBS 160.54] >gi|565939314|gb|ETI28420.1| malate dehydrogenase, NAD-dependent [Cladophialophora carrionii CBS 160.54]	malate dehydrogenase	Family 4 glycosyl hydrolase//lactate/malate dehydrogenase, alpha/beta C-terminal domain//lactate/malate dehydrogenase, NAD binding domain//SacI homology domain	carbohydrate metabolic process//oxidation-reduction process	oxidoreductase activity//oxidoreductase activity, acting on the CH-OH group of donors, NAD or NADP as acceptor//phosphoric ester hydrolase activity//hydrolase activity, hydrolyzing O-glycosyl compounds	--	NAD-dependent malate dehydrogenase
c161022_g1	322	hypothetical protein V491_03318 [Pseudogymnoascus pannorum VKM F-3775]	--	Glycosyl hydrolases family 2, sugar binding domain	carbohydrate metabolic process	hydrolase activity, hydrolyzing O-glycosyl compounds	--	--
c161117_g1	212	Fumarate lyase [Macrophomina phaseolina MS6]	fumarate hydratase, class II	Domain of unknown function (DUF1966)	starch metabolic process//carbohydrate catabolic process//sucrose metabolic process	calcium ion binding//alpha-amylase activity	--	Fumarase
c161137_g1	298	beta-mannosidase [Verticillium alfalfae VaMs.102] >gi|261359454|gb|EEY21882.1| beta-mannosidase [Verticillium alfalfae VaMs.102]	--	--	carbohydrate metabolic process	cation binding//hydrolase activity, hydrolyzing O-glycosyl compounds	--	--
c161177_g1	212	glyoxalase I homolog GLX1 [Arabidopsis thaliana] >gi|30682443|ref|NP_849643.1| glyoxalase I homolog GLX1 [Arabidopsis thaliana] >gi|79317664|ref|NP_001031025.1| glyoxalase I homolog GLX1 [Arabidopsis thaliana] >gi|79587736|ref|NP_849644.2| glyoxalase I homolog GLX1 [Arabidopsis thaliana] >gi|16226213|gb|AAL16104.1|AF428272_1 At1g11840/F12F1_32 [Arabidopsis thaliana] >gi|3157947|gb|AAC17630.1| Sim…	lactoylglutathione lyase	Tetratricopeptide repeat//Tetratricopeptide repeat//Tetratricopeptide repeat	methylglyoxal catabolic process to D-lactate//response to cadmium ion//carbohydrate metabolic process//pyruvate metabolic process//glycolytic process//cysteine biosynthetic process//response to salt stress//gluconeogenesis	protein binding//metal ion binding//lactoylglutathione lyase activity	mitochondrion//cytosol//chloroplast envelope//peroxisome//plasma membrane//vacuole	--
c161248_g1	267	hypothetical protein LEMA_P068830.1 [Leptosphaeria maculans JN3] >gi|312211290|emb|CBX91375.1| hypothetical protein LEMA_P068830.1 [Leptosphaeria maculans JN3]	--	Glycosyl hydrolases family 16	carbohydrate metabolic process	hydrolase activity, hydrolyzing O-glycosyl compounds	--	--
c161250_g1	509	hypothetical protein DOTSEDRAFT_71293 [Dothistroma septosporum NZE10]	lectin, mannose-binding 2-like	Legume-like lectin family//Legume lectin domain	--	carbohydrate binding	membrane	Lectin VIP36, involved in the transport of glycoproteins carrying high mannose-type glycans
c161372_g1	222	hexokinase [Pyrenophora tritici-repentis Pt-1C-BFP] >gi|187983703|gb|EDU49191.1| hexokinase [Pyrenophora tritici-repentis Pt-1C-BFP]	--	Hexokinase	metabolic process//carbohydrate metabolic process	phosphotransferase activity, alcohol group as acceptor//ATP binding//transferase activity, transferring phosphorus-containing groups	--	Hexokinase
c161393_g1	399	hypothetical protein KGM_19283 [Danaus plexippus]	chitinase	Glycosyl hydrolases family 18	carbohydrate metabolic process	hydrolase activity, hydrolyzing O-glycosyl compounds	--	Chitinase
c161417_g1	340	Fructose-bisphosphate aldolase, class II [Taphrina deformans PYCC 5710]	fructose-bisphosphate aldolase, class II	Quinolinate synthetase A protein//Fructose-bisphosphate aldolase class-II	NAD biosynthetic process//carbohydrate metabolic process	quinolinate synthetase A activity//aldehyde-lyase activity//zinc ion binding	quinolinate synthetase complex	--
c161535_g1	309	glycoside hydrolase family 42 protein [Pseudocercospora fijiensis CIRAD86] >gi|452986676|gb|EME86432.1| glycoside hydrolase family 42 protein [Pseudocercospora fijiensis CIRAD86]	--	Beta-galactosidase	carbohydrate metabolic process//galactose metabolic process//glycerolipid metabolic process//glycosaminoglycan catabolic process//glycosphingolipid metabolic process	beta-galactosidase activity	beta-galactosidase complex	--
c161762_g1	294	hypothetical protein MELLADRAFT_116176 [Melampsora larici-populina 98AG31] >gi|328858468|gb|EGG07580.1| hypothetical protein MELLADRAFT_116176 [Melampsora larici-populina 98AG31]	glycerol kinase	FGGY family of carbohydrate kinases, C-terminal domain	phosphorylation//glycerol-3-phosphate metabolic process//carbohydrate metabolic process//glycerolipid metabolic process	phosphotransferase activity, alcohol group as acceptor//glycerol kinase activity	--	Ribulose kinase and related carbohydrate kinases
c161804_g1	444	glycoside hydrolase family 128 protein [Bipolaris sorokiniana ND90Pr] >gi|451849983|gb|EMD63286.1| glycoside hydrolase family 128 protein [Bipolaris sorokiniana ND90Pr]	--	Glycosyl hydrolases family 2, TIM barrel domain//Glycosyl hydrolase family 53	carbohydrate metabolic process	hydrolase activity, hydrolyzing O-glycosyl compounds//glucosidase activity	--	--
c161828_g1	232	hypothetical protein BAUCODRAFT_121381 [Baudoinia compniacensis UAMH 10762] >gi|449302506|gb|EMC98515.1| hypothetical protein BAUCODRAFT_121381 [Baudoinia compniacensis UAMH 10762]	--	Nucleotide-sugar transporter	carbohydrate transport	sugar:proton symporter activity	integral component of membrane//Golgi membrane	--
c161902_g1	216	hypothetical protein A1O9_11262 [Exophiala aquamarina CBS 119918]	large subunit ribosomal protein L2	Ribosomal Proteins L2, C-terminal domain//MltA specific insert domain	translation//carbohydrate metabolic process//ribosome biogenesis	hydrolase activity, hydrolyzing O-glycosyl compounds//structural constituent of ribosome	ribosome	Mitochondrial/chloroplast ribosomal protein L2
c161954_g1	409	ribose 5-phosphate isomerase B [Capronia epimyces CBS 606.96] >gi|590005851|gb|EXJ81061.1| ribose 5-phosphate isomerase B [Capronia epimyces CBS 606.96]	ribose 5-phosphate isomerase B	Ribose/Galactose Isomerase	carbohydrate metabolic process	isomerase activity	--	--
c162012_g1	239	hexokinase [Exophiala dermatitidis NIH/UT8656] >gi|378732773|gb|EHY59232.1| hexokinase [Exophiala dermatitidis NIH/UT8656]	--	Hexokinase	carbohydrate metabolic process//glycolytic process//phosphorylation	kinase activity//phosphotransferase activity, alcohol group as acceptor//ATP binding	--	--
c162130_g1	205	core-2/I-branching beta-1,6-N-acetylglucosaminyltransferase family protein [Arabidopsis thaliana] >gi|42572447|ref|NP_974319.1| core-2/I-branching beta-1,6-N-acetylglucosaminyltransferase family protein [Arabidopsis thaliana] >gi|9294262|dbj|BAB02164.1| glycosylation enzyme-like protein [Arabidopsis thaliana] >gi|19715568|gb|AAL91610.1| AT3g15350/K7L4_15 [Arabidopsis thaliana] >gi|20856992|gb|AAM…	--	--	carbohydrate biosynthetic process	acetylglucosaminyltransferase activity	Golgi apparatus//integral component of membrane	--
c162281_g1	315	adenine phosphoribosyl transferase 1 [Arabidopsis thaliana] >gi|38503396|sp|P31166.2|APT1_ARATH RecName: Full=Adenine phosphoribosyltransferase 1, chloroplastic; Short=APRT 1; Short=AtAPT1; Flags: Precursor [Arabidopsis thaliana] >gi|21536559|gb|AAM60891.1| adenine phosphoribosyltransferase 1, APRT [Arabidopsis thaliana] >gi|332192710|gb|AEE30831.1| adenine phosphoribosyl transferase 1 [Arabidops…	adenine phosphoribosyltransferase	Phosphoribosyl transferase domain	glycolytic process//cellular response to phosphate starvation//circadian rhythm//gluconeogenesis//response to salt stress//nucleoside metabolic process//carbohydrate transport//phosphate ion transport//purine nucleobase metabolic process//transmembrane transport//response to cadmium ion//adenine salvage	phosphate ion transmembrane transporter activity//inorganic phosphate transmembrane transporter activity//sugar:proton symporter activity//adenine phosphoribosyltransferase activity	integral component of membrane//Golgi apparatus//plasma membrane//plant-type cell wall//cytosol//chloroplast stroma	Adenine phosphoribosyl transferases
c162349_g1	243	hypothetical protein DOTSEDRAFT_69498 [Dothistroma septosporum NZE10]	citrate synthase	Citrate synthase	cellular carbohydrate metabolic process	transferase activity, transferring acyl groups, acyl groups converted into alkyl on transfer	--	Citrate synthase
c162491_g1	246	large subunit ribosomal protein L14e [Exophiala aquamarina CBS 119918]	--	phosphotransferase system, EIIB	carbohydrate transport	protein-N(PI)-phosphohistidine-sugar phosphotransferase activity	protein-N(PI)-phosphohistidine-sugar phosphotransferase complex	--
c162796_g1	214	family 13 glycoside hydrolase [Melampsora larici-populina 98AG31] >gi|328861415|gb|EGG10518.1| family 13 glycoside hydrolase [Melampsora larici-populina 98AG31]	--	Domain of unknown function (DUF1939)	carbohydrate metabolic process	calcium ion binding//hydrolase activity, hydrolyzing O-glycosyl compounds	--	--
c162899_g1	277	--	--	Cellulose binding domain//DEC-1 protein, N-terminal region	carbohydrate metabolic process//chorion-containing eggshell formation	hydrolase activity, hydrolyzing O-glycosyl compounds//carbohydrate binding//structural constituent of chorion	chorion//extracellular region	--
c162907_g1	290	--	--	Glycosyl hydrolase family 9	carbohydrate metabolic process	hydrolase activity, hydrolyzing O-glycosyl compounds	--	--
c162971_g1	262	hypothetical protein MELLADRAFT_76059 [Melampsora larici-populina 98AG31] >gi|328849389|gb|EGF98570.1| hypothetical protein MELLADRAFT_76059 [Melampsora larici-populina 98AG31]	transaldolase	Transaldolase	pentose-phosphate shunt//carbohydrate metabolic process	sedoheptulose-7-phosphate:D-glyceraldehyde-3-phosphate glyceronetransferase activity	cytoplasm	Transaldolase
c163093_g1	214	glycoside hydrolase family 5 protein [Setosphaeria turcica Et28A] >gi|482804612|gb|EOA81724.1| glycoside hydrolase family 5 protein [Setosphaeria turcica Et28A]	--	Cellulase (glycosyl hydrolase family 5)	carbohydrate metabolic process	hydrolase activity, hydrolyzing O-glycosyl compounds	--	--
c163104_g1	246	Hexokinase [Macrophomina phaseolina MS6]	--	Hexokinase	carbohydrate metabolic process	ATP binding//phosphotransferase activity, alcohol group as acceptor	--	--
c163211_g1	261	protein of unknown function [Taphrina deformans PYCC 5710]	glucan 1,3-beta-glucosidase	Cellulase (glycosyl hydrolase family 5)	carbohydrate metabolic process	hydrolase activity, hydrolyzing O-glycosyl compounds	--	--
c163306_g1	250	hypothetical protein AOL_s00006g474 [Arthrobotrys oligospora ATCC 24927]	--	--	carbohydrate metabolic process	hydrolase activity, hydrolyzing O-glycosyl compounds//cellulose binding	extracellular region	--
c163307_g1	305	Glycoside hydrolase family 47 [Macrophomina phaseolina MS6]	mannosyl-oligosaccharide alpha-1,2-mannosidase	Glycosyl hydrolase family 47	carbohydrate metabolic process	mannosyl-oligosaccharide 1,2-alpha-mannosidase activity//calcium ion binding	membrane	1, 2-alpha-mannosidase
c163344_g1	254	phosphoacetylglucosamine mutase [Pseudogymnoascus destructans 20631-21]	phosphoacetylglucosamine mutase	Phosphoglucomutase/phosphomannomutase, alpha/beta/alpha domain I	carbohydrate metabolic process	intramolecular transferase activity, phosphotransferases	--	Phosphoglucomutase/phosphomannomutase
c163366_g1	240	glycoside hydrolase family 43 protein, partial [Sphaerulina musiva SO2202]	--	Glycosyl hydrolases family 43	carbohydrate metabolic process	hydrolase activity, hydrolyzing O-glycosyl compounds	--	--
c163413_g1	297	hexokinase [Cladophialophora carrionii CBS 160.54] >gi|565929921|gb|ETI19252.1| hexokinase [Cladophialophora carrionii CBS 160.54]	hexokinase	Hexokinase	carbohydrate metabolic process	phosphotransferase activity, alcohol group as acceptor//ATP binding	--	Hexokinase
c163500_g1	223	glycoside hydrolase family 38 protein [Baudoinia compniacensis UAMH 10762] >gi|449299399|gb|EMC95413.1| glycoside hydrolase family 38 protein [Baudoinia compniacensis UAMH 10762]	alpha-mannosidase	Glycosyl hydrolases family 38 C-terminal domain	carbohydrate metabolic process//mannose metabolic process	mannosidase activity	--	Alpha-mannosidase
c163549_g1	214	hypothetical protein SELMODRAFT_138081 [Selaginella moellendorffii] >gi|300138138|gb|EFJ04917.1| hypothetical protein SELMODRAFT_138081 [Selaginella moellendorffii]	PHYB activation tagged suppressor 1	Destabilase//Cytochrome P450	oxidation-reduction process//carbohydrate metabolic process	binding//heme binding//iron ion binding//oxidoreductase activity//lysozyme activity//oxidoreductase activity, acting on paired donors, with incorporation or reduction of molecular oxygen	--	Cytochrome P450 CYP4/CYP19/CYP26 subfamilies
c163598_g1	219	pfkB-like carbohydrate kinase family protein [Arabidopsis thaliana] >gi|8778428|gb|AAF79436.1|AC025808_18 F18O14.35 [Arabidopsis thaliana] >gi|9795587|gb|AAF98405.1|AC024609_6 Unknown protein [Arabidopsis thaliana] >gi|28466957|gb|AAO44087.1| At1g19600 [Arabidopsis thaliana] >gi|110743818|dbj|BAE99744.1| putative ribokinase [Arabidopsis thaliana] >gi|332191751|gb|AEE29872.1| pfkB-like carbohydrat…	--	--	--	kinase activity	cytoplasm	--
c163609_g1	211	hypothetical protein SNOG_00277 [Phaeosphaeria nodorum SN15] >gi|160701013|gb|EAT91772.2| hypothetical protein SNOG_00277 [Phaeosphaeria nodorum SN15]	--	FGGY family of carbohydrate kinases, C-terminal domain	carbohydrate metabolic process	phosphotransferase activity, alcohol group as acceptor	--	--
c163618_g1	225	fructose-1,6-bisphosphatase [Exophiala dermatitidis NIH/UT8656] >gi|378728973|gb|EHY55432.1| fructose-1,6-bisphosphatase [Exophiala dermatitidis NIH/UT8656]	fructose-1,6-bisphosphatase I	Fructose-1-6-bisphosphatase	pentose-phosphate shunt//carbon utilization//mannose metabolic process//carbohydrate metabolic process//gluconeogenesis//fructose metabolic process//glycolytic process	phosphoric ester hydrolase activity//fructose 1,6-bisphosphate 1-phosphatase activity	--	Fructose-1,6-bisphosphatase
c163623_g1	263	alpha-amylase precursor [Aspergillus terreus NIH2624] >gi|114187852|gb|EAU29552.1| alpha-amylase precursor [Aspergillus terreus NIH2624]	--	Alpha amylase, catalytic domain	carbohydrate metabolic process	catalytic activity//cation binding	--	--
c163660_g1	217	hypothetical protein BAUCODRAFT_35090 [Baudoinia compniacensis UAMH 10762] >gi|449299086|gb|EMC95100.1| hypothetical protein BAUCODRAFT_35090 [Baudoinia compniacensis UAMH 10762]	sphinganine-1-phosphate aldolase	Glycosyl hydrolase family 1	carbohydrate metabolic process	hydrolase activity, hydrolyzing O-glycosyl compounds	--	--
c163684_g1	214	Fructose-1,6-bisphosphatase [Taphrina deformans PYCC 5710]	fructose-1,6-bisphosphatase I	Fructose-1-6-bisphosphatase	pentose-phosphate shunt//carbon utilization//carbohydrate metabolic process//mannose metabolic process//gluconeogenesis//fructose metabolic process//glycolytic process	phosphoric ester hydrolase activity//fructose 1,6-bisphosphate 1-phosphatase activity	--	Fructose-1,6-bisphosphatase
c163712_g1	226	--	--	Glycosyl hydrolases family 16	carbohydrate metabolic process	hydrolase activity, hydrolyzing O-glycosyl compounds	--	--
c163825_g1	221	glycoside hydrolase family 3 protein [Sphaerulina musiva SO2202]	--	Glycosyl hydrolase family 3 C-terminal domain	carbohydrate metabolic process	hydrolase activity, hydrolyzing O-glycosyl compounds	--	--
c163906_g1	229	glucose 1-dehydrogenase [Exophiala dermatitidis NIH/UT8656] >gi|378731190|gb|EHY57649.1| glucose 1-dehydrogenase [Exophiala dermatitidis NIH/UT8656]	--	--	nitrogen compound metabolic process//carbohydrate metabolic process	hydrolase activity, acting on carbon-nitrogen (but not peptide) bonds	--	--
c163928_g1	203	glycerol-3-phosphate dehydrogenase [Belgica antarctica]	glycerol-3-phosphate dehydrogenase (NAD+)	NAD-dependent glycerol-3-phosphate dehydrogenase C-terminus//Ca2+-ATPase N terminal autoinhibitory domain//NUC205 domain//NAD-dependent glycerol-3-phosphate dehydrogenase N-terminus	oxidation-reduction process//glycerolipid metabolic process//glycerol-3-phosphate metabolic process//glycerol-3-phosphate catabolic process//carbohydrate metabolic process	oxidoreductase activity, acting on the CH-OH group of donors, NAD or NADP as acceptor//calmodulin binding//NAD binding//glycerol-3-phosphate dehydrogenase [NAD+] activity	cytoplasm//nucleus//glycerol-3-phosphate dehydrogenase complex	Glycerol-3-phosphate dehydrogenase/dihydroxyacetone 3-phosphate reductase
c164058_g1	285	carbohydrate-binding module family 43 protein [Sphaerulina musiva SO2202]	--	Cellulase (glycosyl hydrolase family 5)	carbohydrate metabolic process	hydrolase activity, hydrolyzing O-glycosyl compounds	--	--
c164198_g1	431	carbohydrate esterase family 16 protein [Dothistroma septosporum NZE10]	--	GDSL-like Lipase/Acylhydrolase	lipid metabolic process	hydrolase activity, acting on ester bonds	--	--
c164218_g1	466	hypothetical protein SNOG_00901 [Phaeosphaeria nodorum SN15] >gi|111071276|gb|EAT92396.1| hypothetical protein SNOG_00901 [Phaeosphaeria nodorum SN15]	6-phosphogluconolactonase	Glucosamine-6-phosphate isomerases/6-phosphogluconolactonase	pentose-phosphate shunt//carbohydrate metabolic process	6-phosphogluconolactonase activity	--	6-phosphogluconolactonase - like protein
c164289_g1	270	hypothetical protein SNOG_00606 [Phaeosphaeria nodorum SN15] >gi|111070981|gb|EAT92101.1| hypothetical protein SNOG_00606 [Phaeosphaeria nodorum SN15]	--	--	carbohydrate metabolic process	cation binding//hydrolase activity, hydrolyzing O-glycosyl compounds	--	--
c164396_g1	233	hypothetical protein DOTSEDRAFT_73129 [Dothistroma septosporum NZE10]	hexokinase	Hexokinase	carbohydrate metabolic process	ATP binding//phosphotransferase activity, alcohol group as acceptor	--	Hexokinase
c164401_g1	208	hypothetical protein PTT_15122 [Pyrenophora teres f. teres 0-1] >gi|311321210|gb|EFQ88842.1| hypothetical protein PTT_15122 [Pyrenophora teres f. teres 0-1]	--	--	carbohydrate metabolic process	catalytic activity//cation binding	--	--
c164529_g1	201	hypothetical protein SETTUDRAFT_165035 [Setosphaeria turcica Et28A] >gi|482805438|gb|EOA82524.1| hypothetical protein SETTUDRAFT_165035 [Setosphaeria turcica Et28A]	fructose-bisphosphate aldolase, class II	Fructose-bisphosphate aldolase class-II	carbohydrate metabolic process	aldehyde-lyase activity//zinc ion binding	--	Fructose 1,6-bisphosphate aldolase
c164550_g1	216	glycoside hydrolase family 43 protein [Pseudocercospora fijiensis CIRAD86] >gi|452982071|gb|EME81830.1| glycoside hydrolase family 43 protein [Pseudocercospora fijiensis CIRAD86]	--	Proprotein convertase P-domain//Glycosyl hydrolases family 43	proteolysis//carbohydrate metabolic process	hydrolase activity, hydrolyzing O-glycosyl compounds//serine-type endopeptidase activity	--	--
c164573_g1	202	glyceraldehyde-3-phosphate dehydrogenase [Puccinia graminis f. sp. tritici CRL 75-36-700-3] >gi|375164013|gb|EFP79000.2| glyceraldehyde-3-phosphate dehydrogenase [Puccinia graminis f. sp. tritici CRL 75-36-700-3]	glyceraldehyde 3-phosphate dehydrogenase	Carbohydrate binding domain//Glyceraldehyde 3-phosphate dehydrogenase, C-terminal domain	glucose metabolic process//oxidation-reduction process	oxidoreductase activity, acting on the aldehyde or oxo group of donors, NAD or NADP as acceptor//NADP binding//NAD binding//hydrolase activity, acting on glycosyl bonds	--	Glyceraldehyde 3-phosphate dehydrogenase
c164609_g1	222	hypothetical protein A1O1_03498 [Capronia coronata CBS 617.96] >gi|590015196|gb|EXJ90397.1| hypothetical protein A1O1_03498 [Capronia coronata CBS 617.96]	--	Alpha amylase, catalytic domain	carbohydrate metabolic process	cation binding//catalytic activity	--	Alpha-amylase
c164742_g1	205	glycoside hydrolase family 31 protein [Dothistroma septosporum NZE10]	lysosomal alpha-glucosidase	Glycosyl hydrolases family 31	carbohydrate metabolic process	hydrolase activity, hydrolyzing O-glycosyl compounds	--	Maltase glucoamylase and related hydrolases, glycosyl hydrolase family 31
c164802_g1	257	--	--	Glycosyl hydrolases family 2	carbohydrate metabolic process	hydrolase activity, hydrolyzing O-glycosyl compounds	--	--
c164908_g1	221	hypothetical protein LEMA_P082240.1 [Leptosphaeria maculans JN3] >gi|312219041|emb|CBX98985.1| hypothetical protein LEMA_P082240.1 [Leptosphaeria maculans JN3]	alpha-galactosidase	Melibiase	carbohydrate metabolic process	cation binding//hydrolase activity, hydrolyzing O-glycosyl compounds	--	Alpha-D-galactosidase (melibiase)
c165138_g1	213	hexokinase [Exophiala dermatitidis NIH/UT8656] >gi|378733413|gb|EHY59872.1| hexokinase [Exophiala dermatitidis NIH/UT8656]	hexokinase	Hexokinase	sucrose metabolic process//amino sugar metabolic process//carbohydrate metabolic process//mannose metabolic process//gluconeogenesis//streptomycin biosynthetic process//starch metabolic process//galactose metabolic process//fructose metabolic process//glycolytic process//phosphorylation	phosphotransferase activity, alcohol group as acceptor//ATP binding//hexokinase activity	--	Hexokinase
c165184_g1	227	mannose-6-phosphate isomerase [Rhodosporidium toruloides NP11] >gi|647396717|emb|CDR39175.1| RHTO0S04e02520g1_1 [Rhodosporidium toruloides]	--	Phosphomannose isomerase type I	fructose metabolic process//carbohydrate metabolic process//mannose metabolic process	mannose-6-phosphate isomerase activity//zinc ion binding	--	Mannose-6-phosphate isomerase
c16520_g1	330	chitin deacetylase [Puccinia graminis f. sp. tritici CRL 75-36-700-3] >gi|309315693|gb|EFP92284.1| chitin deacetylase [Puccinia graminis f. sp. tritici CRL 75-36-700-3]	--	Polysaccharide deacetylase	carbohydrate metabolic process//nitrogen compound metabolic process	catalytic activity//hydrolase activity, acting on carbon-nitrogen (but not peptide) bonds	--	--
c165350_g1	256	hypothetical protein SNOG_04645 [Phaeosphaeria nodorum SN15] >gi|160706362|gb|EAT88405.2| hypothetical protein SNOG_04645 [Phaeosphaeria nodorum SN15]	--	--	carbohydrate metabolic process	cation binding//catalytic activity	--	--
c165787_g1	228	hypothetical protein HMPREF1541_01142 [Cyphellophora europaea CBS 101466] >gi|568124367|gb|ETN46952.1| hypothetical protein HMPREF1541_01142 [Cyphellophora europaea CBS 101466]	--	FGGY family of carbohydrate kinases, N-terminal domain	carbohydrate metabolic process	phosphotransferase activity, alcohol group as acceptor	--	Ribulose kinase and related carbohydrate kinases
c165835_g1	273	hypothetical protein E5Q_00588 [Mixia osmundae IAM 14324]	glycerol kinase	FGGY family of carbohydrate kinases, C-terminal domain	carbohydrate metabolic process	phosphotransferase activity, alcohol group as acceptor	--	Ribulose kinase and related carbohydrate kinases
c165867_g1	216	importin subunit beta-1 [Rhodosporidium toruloides NP11] >gi|647402357|emb|CDR48611.1| RHTO0S19e00694g1_1 [Rhodosporidium toruloides] >gi|678244121|emb|CEE09714.1| RHTO0S19e00694g1_1 [Rhodosporidium toruloides]	--	FerA (NUC095) domain//Phosphotransferase system, EIIC	phosphoenolpyruvate-dependent sugar phosphotransferase system//carbohydrate transport	protein-N(PI)-phosphohistidine-sugar phosphotransferase activity//sugar:proton symporter activity	membrane//protein-N(PI)-phosphohistidine-sugar phosphotransferase complex//integral component of membrane	Karyopherin (importin) beta 1
c166014_g1	206	glycoside hydrolase family 13 protein [Dothistroma septosporum NZE10]	1,4-alpha-glucan branching enzyme	Carbohydrate-binding module 48 (Isoamylase N-terminal domain)	carbohydrate metabolic process	hydrolase activity, hydrolyzing O-glycosyl compounds	--	--
c166028_g1	207	hypothetical protein SETTUDRAFT_40870 [Setosphaeria turcica Et28A] >gi|482815305|gb|EOA91980.1| hypothetical protein SETTUDRAFT_40870 [Setosphaeria turcica Et28A]	glycerol kinase	FGGY family of carbohydrate kinases, C-terminal domain//MH1 domain	carbohydrate metabolic process//regulation of transcription, DNA-templated	phosphotransferase activity, alcohol group as acceptor	intracellular	Ribulose kinase and related carbohydrate kinases
c166063_g1	231	PREDICTED: tropomyosin alpha-1 chain-like [Camelus ferus]	tropomyosin 1	Outer membrane protein (OmpH-like)//Growth-arrest specific micro-tubule binding//Laminin Domain I//Prefoldin subunit//UV radiation resistance protein and autophagy-related subunit 14//emp24/gp25L/p24 family/GOLD//Prefoldin subunit//PEP-utilising enzyme, N-terminal//FemAB family//Autophagy protein Apg6//Bacterial flagellin N-terminal helical region//Laminin Domain II//Seryl-tRNA synthetase N-termi…	phosphoenolpyruvate-dependent sugar phosphotransferase system//transport//regulation of cell migration//phosphorylation//regulation of cell adhesion//cell motility//L-serine metabolic process//positive regulation of autophagy//glycine metabolic process//autophagy//protein folding//seryl-tRNA aminoacylation//cell adhesion//cilium or flagellum-dependent cell motility//threonine metabolic process//c…	unfolded protein binding//ATP binding//sugar:proton symporter activity//transferase activity, transferring amino-acyl groups//nucleotide binding//phosphoenolpyruvate-protein phosphotransferase activity//serine-tRNA ligase activity//structural molecule activity//receptor binding	basement membrane//prefoldin complex//laminin-1 complex//integral component of membrane//bacterial-type flagellum//cytoplasm//motile cilium	Actin filament-coating protein tropomyosin
c166170_g1	294	carbohydrate esterase family 4 protein [Baudoinia compniacensis UAMH 10762] >gi|449297866|gb|EMC93883.1| carbohydrate esterase family 4 protein [Baudoinia compniacensis UAMH 10762]	--	--	--	--	--	--
c166211_g1	273	hypothetical protein V502_11021, partial [Pseudogymnoascus pannorum VKM F-4520 (FW-2644)]	endo-1,4-beta-xylanase	Glycosyl hydrolases family 11	carbohydrate metabolic process	hydrolase activity, hydrolyzing O-glycosyl compounds	--	--
c166331_g1	325	fructose-1,6-bisphosphatase [Ajellomyces capsulatus G186AR]	fructose-1,6-bisphosphatase I	Fructose-1-6-bisphosphatase	pentose-phosphate shunt//carbon utilization//carbohydrate metabolic process//gluconeogenesis//mannose metabolic process//fructose metabolic process//glycolytic process	phosphoric ester hydrolase activity//fructose 1,6-bisphosphate 1-phosphatase activity	--	Fructose-1,6-bisphosphatase
c166408_g1	205	hypothetical protein VOLCADRAFT_101456 [Volvox carteri f. nagariensis] >gi|300253877|gb|EFJ38998.1| hypothetical protein VOLCADRAFT_101456 [Volvox carteri f. nagariensis]	6-phosphogluconolactonase	Glucosamine-6-phosphate isomerases/6-phosphogluconolactonase	carbohydrate metabolic process	--	--	6-phosphogluconolactonase - like protein
c166439_g1	272	hypothetical protein SCHCODRAFT_66801 [Schizophyllum commune H4-8] >gi|300108219|gb|EFI99621.1| hypothetical protein SCHCODRAFT_66801 [Schizophyllum commune H4-8]	yeast amino acid transporter	Nucleotide-sugar transporter//Amino acid permease//Amino acid permease	transmembrane transport//transport//amino acid transport//carbohydrate transport//amino acid transmembrane transport	amino acid transmembrane transporter activity//sugar:proton symporter activity	integral component of membrane//membrane//Golgi membrane	--
c166563_g1	226	glycoside hydrolase family 3 protein [Dothistroma septosporum NZE10]	--	Glycosyl hydrolase family 3 C-terminal domain	carbohydrate metabolic process	hydrolase activity, hydrolyzing O-glycosyl compounds	--	--
c166587_g1	216	hypothetical protein G647_05520 [Cladophialophora carrionii CBS 160.54] >gi|565934461|gb|ETI23715.1| hypothetical protein G647_05520 [Cladophialophora carrionii CBS 160.54]	alpha-amylase	Alpha amylase, catalytic domain	carbohydrate metabolic process	catalytic activity//cation binding	--	--
c166609_g1	223	I/LWEQ domain-containing protein [Dictyostelium fasciculatum] >gi|328866247|gb|EGG14632.1| I/LWEQ domain-containing protein [Dictyostelium fasciculatum]	--	Hexokinase//I/LWEQ domain	carbohydrate metabolic process	phosphotransferase activity, alcohol group as acceptor//actin binding//ATP binding//phospholipid binding	--	Actin-binding protein SLA2/Huntingtin-interacting protein Hip1
c166634_g1	205	glucokinase GLK1 [Pyrenophora tritici-repentis Pt-1C-BFP] >gi|187982836|gb|EDU48324.1| glucokinase GLK1 [Pyrenophora tritici-repentis Pt-1C-BFP]	--	Hexokinase	galactose metabolic process//fructose metabolic process//glycolytic process//phosphorylation//streptomycin biosynthetic process//starch metabolic process//gluconeogenesis//carbohydrate metabolic process//mannose metabolic process//sucrose metabolic process//amino sugar metabolic process	hexokinase activity//phosphotransferase activity, alcohol group as acceptor//ATP binding	--	--
c166730_g1	818	glycogen phosphorylase [Marsupenaeus japonicus]	starch phosphorylase	Carbohydrate phosphorylase	carbohydrate metabolic process	pyridoxal phosphate binding//glycogen phosphorylase activity	--	Glycogen phosphorylase
c16673_g1	344	hypothetical protein LEMA_P069800.1 [Leptosphaeria maculans JN3] >gi|312211387|emb|CBX91472.1| hypothetical protein LEMA_P069800.1 [Leptosphaeria maculans JN3]	glucan 1,3-beta-glucosidase	--	carbohydrate metabolic process	hydrolase activity, hydrolyzing O-glycosyl compounds//cation binding	--	--
c166790_g1	386	hypothetical protein SETTUDRAFT_173510 [Setosphaeria turcica Et28A] >gi|482805801|gb|EOA82887.1| hypothetical protein SETTUDRAFT_173510 [Setosphaeria turcica Et28A]	--	FGGY family of carbohydrate kinases, N-terminal domain	carbohydrate metabolic process	phosphotransferase activity, alcohol group as acceptor	--	Ribulose kinase and related carbohydrate kinases
c166802_g1	255	chitin deacetylase, carbohydrate esterase family 4 protein [Rhodosporidium toruloides NP11] >gi|647400095|emb|CDR45200.1| RHTO0S10e06700g1_1 [Rhodosporidium toruloides] >gi|678242200|emb|CEE05438.1| RHTO0S10e06700g1_1 [Rhodosporidium toruloides]	--	--	--	--	--	--
c166812_g1	1292	unknown [Picea sitchensis]	--	Glycosyl hydrolases family 17	carbohydrate metabolic process	hydrolase activity, hydrolyzing O-glycosyl compounds//cation binding	--	--
c166902_g1	374	Glycoside hydrolase family 47 [Macrophomina phaseolina MS6]	mannosyl-oligosaccharide alpha-1,2-mannosidase	Glycosyl hydrolase family 47	carbohydrate metabolic process	calcium ion binding//mannosyl-oligosaccharide 1,2-alpha-mannosidase activity	membrane	1, 2-alpha-mannosidase
c167003_g1	519	hypothetical protein MELLADRAFT_116176 [Melampsora larici-populina 98AG31] >gi|328858468|gb|EGG07580.1| hypothetical protein MELLADRAFT_116176 [Melampsora larici-populina 98AG31]	glycerol kinase	FGGY family of carbohydrate kinases, N-terminal domain	carbohydrate metabolic process//glycerol-3-phosphate metabolic process//phosphorylation//glycerolipid metabolic process	glycerol kinase activity//phosphotransferase activity, alcohol group as acceptor	--	Ribulose kinase and related carbohydrate kinases
c167025_g1	294	beta-galactosidase-like enzyme [Sporobolomyces singularis] >gi|345649664|gb|AEO14215.1| beta-hexosyl transferase, partial [synthetic construct]	--	Glycosyl hydrolase family 1	carbohydrate metabolic process	hydrolase activity, hydrolyzing O-glycosyl compounds	--	--
c167154_g1	249	maltase MalT [Aspergillus clavatus NRRL 1] >gi|119404964|gb|EAW15326.1| maltase MalT [Aspergillus clavatus NRRL 1]	alpha-glucosidase	Alpha amylase, catalytic domain	carbohydrate metabolic process	cation binding//catalytic activity	--	Alpha-amylase
c167156_g1	1206	--	--	XFP C-terminal domain	carbohydrate metabolic process	aldehyde-lyase activity	--	--
c167212_g1	1347	citrate synthase, putative [Ixodes scapularis] >gi|215503910|gb|EEC13404.1| citrate synthase, putative [Ixodes scapularis]	citrate synthase	Citrate synthase	glyoxylate metabolic process//cellular carbohydrate metabolic process//tricarboxylic acid cycle	transferase activity, transferring acyl groups, acyl groups converted into alkyl on transfer//citrate (Si)-synthase activity	--	Citrate synthase
c167269_g1	287	hypothetical protein D910_10617 [Dendroctonus ponderosae]	alpha-mannosidase	Glycosyl hydrolases family 38 C-terminal domain	mannose metabolic process//carbohydrate metabolic process	mannosidase activity	--	Glycosyl hydrolase, family 38 - alpha-mannosidase
c167316_g1	803	hypothetical protein MELLADRAFT_72840 [Melampsora larici-populina 98AG31] >gi|328852915|gb|EGG02057.1| hypothetical protein MELLADRAFT_72840 [Melampsora larici-populina 98AG31]	fructose-1,6-bisphosphatase I	Fructose-1-6-bisphosphatase	fructose metabolic process//glycolytic process//pentose-phosphate shunt//carbon utilization//carbohydrate metabolic process//gluconeogenesis//mannose metabolic process	fructose 1,6-bisphosphate 1-phosphatase activity//phosphoric ester hydrolase activity	--	Fructose-1,6-bisphosphatase
c167320_g1	262	Sedoheptulose-1,7-bisphosphatase [Arabidopsis thaliana] >gi|1173345|sp|P46283.1|S17P_ARATH RecName: Full=Sedoheptulose-1,7-bisphosphatase, chloroplastic; AltName: Full=SED(1,7)P2ase; AltName: Full=Sedoheptulose bisphosphatase; Short=SBPase; Flags: Precursor [Arabidopsis thaliana] >gi|786466|gb|AAB33001.1| sedoheptulose-1,7-bisphosphatase (chloroplast) [Arabidopsis thaliana] >gi|7263568|emb|CAB816…	sedoheptulose-bisphosphatase	Fructose-1-6-bisphosphatase	carbohydrate metabolic process//positive regulation of catalytic activity//response to chitin//detection of biotic stimulus//systemic acquired resistance, salicylic acid mediated signaling pathway//isopentenyl diphosphate biosynthetic process, methylerythritol 4-phosphate pathway//starch biosynthetic process//regulation of protein dephosphorylation//sucrose biosynthetic process//stomatal complex …	fructose 1,6-bisphosphate 1-phosphatase activity//phosphoric ester hydrolase activity//sedoheptulose-bisphosphatase activity	thylakoid//chloroplast stroma//chloroplast envelope//apoplast	--
[truncated: 1,633 more rows]
[truncated: 4 more columns]
