# Supplementary material for: De novo assembly and transcriptome characterization of spruce dwarf mistletoe Arceuthobium sichuanense uncovers gene expression profiling associated with plant development
Source: BMC Genomics. 2016 Oct 1;17:771. doi: 10.1186/s12864-016-3127-y (PMC5045590; doi:10.1186/s12864-016-3127-y)
Supplement: Additional file 12: — Table S9. Expression profiles of putative unigenes related to photosynthesis in different developmental tissues. (XLS 170 kb) [file 12864_2016_3127_MOESM12_ESM.xls]

## Sheet: 11.select.Differential_analysis
Suppl. Table 9. Expression proﬁles of putative photosynthesis in different developmental tissues.
Gene_id	Gene Length	NR Description	KO Description	Http Link	Swissprot ID	BP Description	MF Description	CC Description	KOG Description
c10157_g1	3185	hypothetical protein DOTSEDRAFT_69994 [Dothistroma septosporum NZE10]	ATP-dependent Clp protease ATP-binding subunit ClpB	http://www.genome.jp/dbget-bin/www_bget?ko:K03695	P31540	chlorophyll biosynthetic process//photosynthesis//protein metabolic process//regulation of transcription, DNA-templated//transport//chlorophyll metabolic process//SRP-dependent cotranslational protein targeting to membrane//ATP hydrolysis coupled proton transport//chaperone mediated protein folding requiring cofactor//proton transport//DNA replication	magnesium chelatase activity//DNA binding//ATPase activity//sequence-specific DNA binding transcription factor activity//transporter activity//transcription factor binding//GTP binding//GTPase activity//RNA binding//hydrogen ion transmembrane transporter activity//nucleotide phosphatase activity, acting on free nucleotides//RNA helicase activity//hydrolase activity//ATP binding	transcription factor complex//proton-transporting V-type ATPase, V0 domain//magnesium chelatase complex//membrane//nucleus	Chaperone HSP104 and related ATP-dependent Clp proteases
c101617_g1	1113	uncharacterized protein LOC100306034 [Glycine max] >gi|255627343|gb|ACU14016.1| unknown [Glycine max]	photosystem II oxygen-evolving enhancer protein 3	http://www.genome.jp/dbget-bin/www_bget?ko:K08901	Q41932	photosynthesis	calcium ion binding	membrane part//photosystem II//photosystem II oxygen evolving complex//extrinsic component of membrane	--
c101776_g1	977	PREDICTED: photosystem I reaction center subunit V, chloroplastic-like [Pyrus x bretschneideri]	photosystem I subunit V	http://www.genome.jp/dbget-bin/www_bget?ko:K08905	Q9S7N7	mRNA processing//photosynthesis	RNA binding	cytoplasm//photosystem I//nucleus//membrane	--
c102015_g2	1115	carbonic anhydrase 1 [Arabidopsis thaliana] >gi|6016709|gb|AAF01535.1|AC009325_5 carbonic anhydrase, chloroplast precursor [Arabidopsis thaliana] >gi|14343|emb|CAA46508.1| carbonic anhydrase [Arabidopsis thaliana] >gi|15810273|gb|AAL07024.1| putative carbonic anhydrase, chloroplast precursor [Arabidopsis thaliana] >gi|17065418|gb|AAL32863.1| carbonic anhydrase, chloroplast precursor [Arabidopsis …	carbonic anhydrase	http://www.genome.jp/dbget-bin/www_bget?ko:K01673	P27140	detection of biotic stimulus//protein targeting to membrane//regulation of plant-type hypersensitive response//response to chitin//regulation of response to biotic stimulus//regulation of multi-organism process//negative regulation of transcription, DNA-templated//photosynthesis, light reaction//defense response to bacterium//systemic acquired resistance, salicylic acid mediated signaling pathway…	zinc ion binding//carbonate dehydratase activity	chloroplast stroma//stromule//chloroplast thylakoid membrane//chloroplast envelope//apoplast	Predicted carbonic anhydrase involved in protection against oxidative damage
c10212_g1	1265	hypothetical protein DOTSEDRAFT_145251 [Dothistroma septosporum NZE10]	MFS transporter, SP family, general alpha glucoside:H+ symporter	http://www.genome.jp/dbget-bin/www_bget?ko:K08141	A6ZX88	photosynthesis//transmembrane transport	transmembrane transporter activity	integral component of membrane//photosystem II	Predicted transporter (major facilitator superfamily)
c102469_g1	1311	hypothetical protein BofuT4_P083810.1 [Botrytis cinerea T4]	transitional endoplasmic reticulum ATPase	http://www.genome.jp/dbget-bin/www_bget?ko:K13525	Q5AWS6	DNA repair//chlorophyll biosynthetic process//steroid biosynthetic process//photosynthesis//biosynthetic process//chlorophyll metabolic process//viral genome replication//regulation of transcription, DNA-templated//terpenoid biosynthetic process//DNA recombination	magnesium chelatase activity//ADP binding//DNA binding//ATPase activity//nucleoside-triphosphatase activity//four-way junction helicase activity//dimethylallyltranstransferase activity//transcription factor binding//DNA helicase activity//RNA binding//RNA helicase activity//ATP binding//hydrolase activity//kinase activity	Holliday junction helicase complex//replication fork//transcription factor complex//magnesium chelatase complex	AAA+-type ATPase
c104100_g2	3033	hypothetical protein CICLE_v10014269mg [Citrus clementina] >gi|557551179|gb|ESR61808.1| hypothetical protein CICLE_v10014269mg [Citrus clementina]	DNA replication licensing factor MCM6	http://www.genome.jp/dbget-bin/www_bget?ko:K02542	F4KAB8	regulation of transcription, DNA-templated//chlorophyll metabolic process//photosynthesis//DNA replication//chlorophyll biosynthetic process	ATP binding//transcription factor binding//ATPase activity//DNA binding//magnesium chelatase activity	transcription factor complex//magnesium chelatase complex	DNA replication licensing factor, MCM6 component
c104272_g1	1229	conserved hypothetical protein [Ricinus communis] >gi|223543751|gb|EEF45279.1| conserved hypothetical protein [Ricinus communis]	--	--	--	photosynthesis	--	membrane//photosystem II//photosystem II reaction center	--
c106815_g1	1526	hypothetical protein EUTSA_v10021013mg [Eutrema salsugineum] >gi|312282139|dbj|BAJ33935.1| unnamed protein product [Thellungiella halophila] >gi|557107325|gb|ESQ47632.1| hypothetical protein EUTSA_v10021013mg [Eutrema salsugineum]	ubiquinol oxidase	http://www.genome.jp/dbget-bin/www_bget?ko:K17893	Q39219	photosynthesis//electron transport//oxidation-reduction process	alternative oxidase activity//oxidoreductase activity	membrane part//photosystem I//photosystem I reaction center	--
c107393_g2	925	glycoside hydrolase family 3 protein [Dothistroma septosporum NZE10]	beta-glucosidase	http://www.genome.jp/dbget-bin/www_bget?ko:K05349	A1D122	carbohydrate metabolic process//photosynthesis	hydrolase activity, hydrolyzing O-glycosyl compounds	integral component of membrane//photosystem II	--
c108222_g1	1781	glutaredoxin C4 [Medicago truncatula]	glutaredoxin 3	http://www.genome.jp/dbget-bin/www_bget?ko:K03676	P55142	electron transport//photosynthesis//cell redox homeostasis	protein disulfide oxidoreductase activity//protein binding//electron carrier activity	photosystem II//membrane//photosystem II reaction center	Glutaredoxin and related proteins
c112791_g1	3200	hypothetical protein JCGZ_07100 [Jatropha curcas]	ATP-dependent Clp protease ATP-binding subunit ClpB	http://www.genome.jp/dbget-bin/www_bget?ko:K03695	Q8VYJ7	chlorophyll metabolic process//SRP-dependent cotranslational protein targeting to membrane//regulation of transcription, DNA-templated//protein metabolic process//photosynthesis//chlorophyll biosynthetic process//DNA-templated transcription, initiation//DNA repair//DNA recombination	transcription factor binding//sequence-specific DNA binding transcription factor activity//four-way junction helicase activity//ATPase activity//DNA binding//magnesium chelatase activity//ATP binding//kinase activity//hydrolase activity//RNA helicase activity//RNA binding//GTP binding//sigma factor activity//GTPase activity	transcription factor complex//replication fork//Holliday junction helicase complex//magnesium chelatase complex	Chaperone HSP104 and related ATP-dependent Clp proteases
c113215_g1	1001	hypothetical protein ARALYDRAFT_489877 [Arabidopsis lyrata subsp. lyrata] >gi|297318345|gb|EFH48767.1| hypothetical protein ARALYDRAFT_489877 [Arabidopsis lyrata subsp. lyrata]	light-harvesting complex II chlorophyll a/b binding protein 5	http://www.genome.jp/dbget-bin/www_bget?ko:K08916	Q9XF89	photosynthesis, light harvesting	--	membrane//chloroplast	--
c113765_g1	1499	PREDICTED: cytochrome b6-f complex iron-sulfur subunit, chloroplastic isoform 1 [Vitis vinifera] >gi|147826727|emb|CAN66108.1| hypothetical protein VITISV_020089 [Vitis vinifera] >gi|302143099|emb|CBI20394.3| unnamed protein product [Vitis vinifera]	cytochrome b6-f complex iron-sulfur subunit	http://www.genome.jp/dbget-bin/www_bget?ko:K02636	P26291	oxidative phosphorylation//photosynthesis//electron transport//electron transport chain//oxidation-reduction process//proton transport	oxidoreductase activity//metal ion binding//electron transporter, transferring electrons within cytochrome b6/f complex of photosystem II activity//2 iron, 2 sulfur cluster binding//plastoquinol--plastocyanin reductase activity//ubiquinol-cytochrome-c reductase activity	thylakoid membrane//integral component of membrane//cytochrome b6f complex	Ubiquinol cytochrome c reductase, subunit RIP1
c114249_g1	3558	Leucine-rich receptor-like protein kinase family protein, putative [Theobroma cacao] >gi|508705156|gb|EOX97052.1| Leucine-rich receptor-like protein kinase family protein, putative [Theobroma cacao]	--	--	O65440	photosynthesis//protein phosphorylation//protein stabilization	phosphate ion binding//protein binding//ATP binding//protein kinase activity	membrane//photosystem II	--
c118702_g1	790	ribulose bisphosphate carboxylase small chain 1A [Arabidopsis thaliana] >gi|27735223|sp|P10795.2|RBS1A_ARATH RecName: Full=Ribulose bisphosphate carboxylase small chain 1A, chloroplastic; Short=RuBisCO small subunit 1A; Flags: Precursor [Arabidopsis thaliana] >gi|11762170|gb|AAG40363.1|AF325011_1 000C10C11 [Arabidopsis thaliana] >gi|15294200|gb|AAK95277.1|AF410291_1 F1O19.10/F1O19.10 [Arabidopsis…	ribulose-bisphosphate carboxylase small chain	http://www.genome.jp/dbget-bin/www_bget?ko:K01602	P10795	response to blue light//glyoxylate metabolic process//photosynthesis//response to far red light//carbon fixation//response to red light//chloroplast ribulose bisphosphate carboxylase complex biogenesis//response to cold	ribulose-bisphosphate carboxylase activity//copper ion binding	cytosolic ribosome//apoplast//thylakoid lumen//chloroplast envelope//chloroplast thylakoid membrane//chloroplast ribulose bisphosphate carboxylase complex	--
c118986_g1	494	--	--	--	--	transport//photosynthesis//pathogenesis	sodium channel inhibitor activity	photosystem I//extracellular region	--
c120146_g2	592	hypothetical protein CARUB_v10005979mg [Capsella rubella] >gi|482553422|gb|EOA17615.1| hypothetical protein CARUB_v10005979mg [Capsella rubella]	photosystem I subunit IV	http://www.genome.jp/dbget-bin/www_bget?ko:K02693	Q9S831	photosynthesis	--	photosystem I//photosystem I reaction center	--
c120216_g1	1444	PREDICTED: photosystem I reaction center subunit VI-2, chloroplastic-like [Malus domestica]	photosystem I subunit VI	http://www.genome.jp/dbget-bin/www_bget?ko:K02695	P22179	photosynthesis	--	integral component of membrane//photosystem I//photosystem I reaction center	--
c120719_g1	555	Photosystem I subunit H2 [Theobroma cacao] >gi|508779552|gb|EOY26808.1| Photosystem I subunit H2 [Theobroma cacao]	--	--	P22179	nucleoside metabolic process//photosynthesis	--	photosystem I//photosystem I reaction center	--
c124409_g1	549	PREDICTED: photosystem I reaction center subunit II, chloroplastic isoform 1 [Vitis vinifera] >gi|359477510|ref|XP_003631987.1| PREDICTED: photosystem I reaction center subunit II, chloroplastic isoform 2 [Vitis vinifera] >gi|359477512|ref|XP_003631988.1| PREDICTED: photosystem I reaction center subunit II, chloroplastic isoform 3 [Vitis vinifera] >gi|359477514|ref|XP_003631989.1| PREDICTED: phot…	photosystem I subunit II	http://www.genome.jp/dbget-bin/www_bget?ko:K02692	P32869	photosynthesis	--	photosystem I//photosystem I reaction center//plastoglobule//chloroplast thylakoid membrane//chloroplast envelope	--
c124694_g1	1639	PREDICTED: psbP domain-containing protein 4, chloroplastic isoform X2 [Prunus mume]	--	--	O49292	photosynthesis	calcium ion binding	photosystem II//extrinsic component of membrane//photosystem II oxygen evolving complex	--
c125875_g1	1509	PREDICTED: 26S protease regulatory subunit 6B homolog [Citrus sinensis]	26S proteasome regulatory subunit T3	http://www.genome.jp/dbget-bin/www_bget?ko:K03063	P54778	DNA recombination//threonylcarbamoyladenosine biosynthetic process//chlorophyll metabolic process//viral genome replication//regulation of transcription, DNA-templated//photosynthesis//DNA repair//chlorophyll biosynthetic process	ATP binding//kinase activity//RNA helicase activity//nucleotide phosphatase activity, acting on free nucleotides//RNA binding//DNA helicase activity//transcription factor binding//four-way junction helicase activity//ATPase activity//magnesium chelatase activity//ADP binding	magnesium chelatase complex//transcription factor complex//replication fork//Holliday junction helicase complex	26S proteasome regulatory complex, ATPase RPT3
c126086_g1	2493	PREDICTED: uncharacterized protein LOC104106344 [Nicotiana tomentosiformis]	--	--	P80470	photosynthesis//metabolic process	methyltransferase activity//manganese ion binding	photosystem II//integral component of membrane	--
c126988_g2	1318	PREDICTED: cell division control protein 48 homolog C-like [Nicotiana tomentosiformis]	ribosome biogenesis ATPase	http://www.genome.jp/dbget-bin/www_bget?ko:K14571	Q9SS94	DNA recombination//DNA repair//chlorophyll biosynthetic process//chlorophyll metabolic process//photosynthesis	RNA binding//DNA helicase activity//kinase activity//ATP binding//RNA helicase activity//ATPase activity//magnesium chelatase activity//four-way junction helicase activity	magnesium chelatase complex//Holliday junction helicase complex//replication fork	Nuclear AAA ATPase (VCP subfamily)
c127510_g3	996	photosystem II subunit P-1 [Arabidopsis thaliana] >gi|18206371|sp|Q42029.2|PSBP1_ARATH RecName: Full=Oxygen-evolving enhancer protein 2-1, chloroplastic; Short=OEE2; AltName: Full=23 kDa subunit of oxygen evolving system of photosystem II; AltName: Full=23 kDa thylakoid membrane protein; AltName: Full=OEC 23 kDa subunit; Short=OEC23; Flags: Precursor [Arabidopsis thaliana] >gi|6692695|gb|AAF24829…	photosystem II oxygen-evolving enhancer protein 2	http://www.genome.jp/dbget-bin/www_bget?ko:K02717	Q42029	regulation of plant-type hypersensitive response//protein targeting to membrane//response to red light//defense response to bacterium//regulation of proton transport//regulation of response to biotic stimulus//regulation of multi-organism process//jasmonic acid mediated signaling pathway//negative regulation of defense response//regulation of hydrogen peroxide metabolic process//response to cold/…	poly(U) RNA binding//calcium ion binding	chloroplast stroma//chloroplast envelope//chloroplast thylakoid lumen//apoplast//photosystem II oxygen evolving complex//photosystem II//chloroplast photosystem II//extrinsic component of membrane	--
c127580_g1	1214	--	--	--	--	photosynthesis	--	membrane//photosystem II//photosystem II reaction center	--
c128136_g1	2930	Cell division cycle protein 48-like protein [Morus notabilis]	transitional endoplasmic reticulum ATPase	http://www.genome.jp/dbget-bin/www_bget?ko:K13525	P54774	photosynthesis//chlorophyll metabolic process//viral genome replication//regulation of protein kinase activity//regulation of transcription, DNA-templated//chlorophyll biosynthetic process//DNA repair//cell cycle//DNA recombination	four-way junction helicase activity//transcription factor binding//ADP binding//magnesium chelatase activity//ATPase activity//DNA binding//RNA helicase activity//nucleotide phosphatase activity, acting on free nucleotides//cyclin-dependent protein serine/threonine kinase regulator activity//ATP binding//kinase activity//hydrolase activity//DNA helicase activity//RNA binding	replication fork//transcription factor complex//Holliday junction helicase complex//magnesium chelatase complex	AAA+-type ATPase
c128224_g1	637	60S ribosomal protein L36 [Exophiala dermatitidis NIH/UT8656] >gi|378725537|gb|EHY51996.1| 60S ribosomal protein L36 [Exophiala dermatitidis NIH/UT8656]	large subunit ribosomal protein L36e	http://www.genome.jp/dbget-bin/www_bget?ko:K02920	Q9HFR7	ribosome biogenesis//photosynthesis//translation	structural constituent of ribosome	phycobilisome//intracellular//ribosome	60S ribosomal protein L36
c129297_g1	2789	hypothetical protein PRUPE_ppa005598mg [Prunus persica] >gi|462406920|gb|EMJ12384.1| hypothetical protein PRUPE_ppa005598mg [Prunus persica]	glyceraldehyde-3-phosphate dehydrogenase (NADP+) (phosphorylating)	http://www.genome.jp/dbget-bin/www_bget?ko:K05298	P25857	electron transport//oxidation-reduction process//photosynthesis, light reaction	electron transporter, transferring electrons within the cyclic electron transport pathway of photosynthesis activity//cofactor binding//oxidoreductase activity, acting on the aldehyde or oxo group of donors, NAD or NADP as acceptor//oxidoreductase activity, acting on the CH-OH group of donors, NAD or NADP as acceptor	plasma membrane light-harvesting complex	Glyceraldehyde 3-phosphate dehydrogenase
c129413_g1	1438	unnamed protein product [Coffea canephora]	--	--	--	photosynthesis//electron transport	electron carrier activity	cytochrome b6f complex//photosystem II reaction center//membrane//photosystem II	--
c130749_g1	3446	hypothetical protein CISIN_1g001759mg [Citrus sinensis] >gi|641853270|gb|KDO72129.1| hypothetical protein CISIN_1g001759mg [Citrus sinensis] >gi|641853271|gb|KDO72130.1| hypothetical protein CISIN_1g001759mg [Citrus sinensis]	--	--	Q8GSA7	potassium ion transport//photosynthesis	heme binding//protein binding//DNA binding//potassium-transporting ATPase activity	membrane//nucleus//chloroplast//photosystem II	Uncharacterized conserved protein, contains IPT/TIG domain
c130967_g1	2996	PREDICTED: ATP-dependent zinc metalloprotease FtsH [Vitis vinifera]	--	--	Q9TJ83	nucleotide-excision repair//DNA recombination//proteolysis//chlorophyll biosynthetic process//DNA repair//chlorophyll metabolic process//viral genome replication//regulation of transcription, DNA-templated//photosynthesis	RNA binding//DNA helicase activity//ATP binding//kinase activity//damaged DNA binding//RNA helicase activity//metalloendopeptidase activity//ATPase activity//magnesium chelatase activity//transcription factor binding//four-way junction helicase activity	magnesium chelatase complex//nucleus//Holliday junction helicase complex//transcription factor complex//replication fork	AAA+-type ATPase containing the peptidase M41 domain
c131519_g1	3654	hypothetical protein VITISV_008739 [Vitis vinifera]	--	--	Q8LFN2	DNA integration//bacteriochlorophyll biosynthetic process//DNA catabolic process//photosynthesis, dark reaction//protein-DNA covalent cross-linking//purine nucleobase metabolic process//protein phosphorylation//DNA replication	hydro-lyase activity//DNA binding//integrase activity//ATPase activity, uncoupled//protein binding//nucleotidyltransferase activity//endodeoxyribonuclease activity, producing 5'-phosphomonoesters//transferase activity, transferring phosphorus-containing groups//protein kinase activity//ATP binding	--	--
c132452_g1	2327	PREDICTED: chlorophyll a-b binding protein 4, chloroplastic [Vitis vinifera] >gi|147843386|emb|CAN79984.1| hypothetical protein VITISV_038035 [Vitis vinifera]	light-harvesting complex I chlorophyll a/b binding protein 4	http://www.genome.jp/dbget-bin/www_bget?ko:K08910	P27521	photosynthesis, light harvesting	--	membrane//chloroplast	--
c132557_g3	524	--	--	--	--	photosynthesis	--	photosystem II//membrane//photosystem II reaction center	--
c132799_g1	1679	--	--	--	--	photosynthesis	--	photosystem I	--
c133000_g1	4309	putative sexual differentiation process protein isp4 [Oryza sativa Japonica Group]	--	--	Q9T095	transmembrane transport//single-organism transport//terpenoid biosynthetic process//photosynthesis//viral genome replication//threonylcarbamoyladenosine biosynthetic process//regulation of transcription, DNA-templated//chlorophyll biosynthetic process//DNA repair//DNA replication//DNA recombination//steroid biosynthetic process//chlorophyll metabolic process//biosynthetic process	RNA helicase activity//kinase activity//DNA helicase activity//four-way junction helicase activity//dimethylallyltranstransferase activity//sequence-specific DNA binding transcription factor activity//ADP binding//ATPase activity//nucleic acid binding//ATP binding//RNA binding//ATP-dependent helicase activity//transcription factor binding//magnesium chelatase activity//DNA binding	magnesium chelatase complex//membrane//transcription factor complex//Holliday junction helicase complex//replication fork	Sexual differentiation process protein ISP4
c133120_g2	1933	hypothetical protein JCGZ_07374 [Jatropha curcas]	multidrug resistance protein, MATE family	http://www.genome.jp/dbget-bin/www_bget?ko:K03327	A1L1P9	oxidation-reduction process//drug transmembrane transport//chlorophyll biosynthetic process//transport//transmembrane transport//drug transport//photosynthesis	antiporter activity//drug transmembrane transporter activity//oxidoreductase activity	membrane	Uncharacterized membrane protein, predicted efflux pump
c133149_g1	972	PREDICTED: thylakoid lumenal 19 kDa protein, chloroplastic [Nicotiana tomentosiformis]	--	--	P82658	photosynthesis	calcium ion binding	photosystem II//extrinsic component of membrane//photosystem II oxygen evolving complex	--
c133452_g1	840	--	--	--	--	photosynthesis	--	photosystem II//membrane//photosystem II reaction center	--
c133503_g1	1327	PREDICTED: putative oxygen evolving enhancer protein [Vitis vinifera] >gi|296086290|emb|CBI31731.3| unnamed protein product [Vitis vinifera]	photosystem II oxygen-evolving enhancer protein 2	http://www.genome.jp/dbget-bin/www_bget?ko:K02717	P82538	photosynthesis	calcium ion binding	photosystem II//extrinsic component of membrane//photosystem II oxygen evolving complex	--
c133506_g1	825	hypothetical protein MYCFIDRAFT_26080 [Pseudocercospora fijiensis CIRAD86] >gi|452988125|gb|EME87880.1| hypothetical protein MYCFIDRAFT_26080 [Pseudocercospora fijiensis CIRAD86]	gluconokinase	http://www.genome.jp/dbget-bin/www_bget?ko:K00851	Q10242	chlorophyll biosynthetic process//coenzyme A biosynthetic process//photosynthesis//chlorophyll metabolic process//pantothenate biosynthetic process//regulation of transcription, DNA-templated//metabolic process	dephospho-CoA kinase activity//magnesium chelatase activity//ATPase activity//transcription factor binding//RNA binding//RNA helicase activity//ATP binding//kinase activity	transcription factor complex//magnesium chelatase complex	Gluconate kinase
c133549_g1	1813	hypothetical protein VITISV_015731 [Vitis vinifera]	5'-nucleotidase	http://www.genome.jp/dbget-bin/www_bget?ko:K01081	Q7SYN4	photosynthesis	magnesium ion binding//5'-nucleotidase activity	integral component of membrane//cytoplasm//photosystem I//thylakoid	--
c133620_g1	1779	PREDICTED: expansin-A4-like [Cucumis sativus]	--	--	O48818	photosynthesis//chlorophyll biosynthetic process//oxidation-reduction process	oxidoreductase activity	--	--
c134029_g1	2089	PREDICTED: external NADH-ubiquinone oxidoreductase 2, mitochondrial [Vitis vinifera] >gi|296084969|emb|CBI28384.3| unnamed protein product [Vitis vinifera]	NADH:ubiquinone reductase (non-electrogenic)	http://www.genome.jp/dbget-bin/www_bget?ko:K17871	M1BYJ7	photosynthesis//oxidation-reduction process	oxidoreductase activity//calcium ion binding//flavin adenine dinucleotide binding	photosystem II//extrinsic component of membrane//photosystem II oxygen evolving complex	NADH-dehydrogenase (ubiquinone)
c134099_g1	2545	PREDICTED: ATP-dependent zinc metalloprotease FTSH 2, chloroplastic-like [Vitis vinifera]	cell division protease FtsH	http://www.genome.jp/dbget-bin/www_bget?ko:K03798	O80860	chlorophyll metabolic process//viral genome replication//regulation of transcription, DNA-templated//photosynthesis//thylakoid membrane organization//proteolysis//DNA repair//glucuronate catabolic process//chlorophyll biosynthetic process//DNA recombination//protein catabolic process//photoinhibition	transcription factor binding//mannonate dehydratase activity//four-way junction helicase activity//metalloendopeptidase activity//ATPase activity//nucleoside-triphosphatase activity//magnesium chelatase activity//ATP binding//kinase activity//zinc ion binding//DNA helicase activity	transcription factor complex//replication fork//thylakoid lumen//integral component of membrane//Holliday junction helicase complex//magnesium chelatase complex//chloroplast envelope//chloroplast thylakoid membrane	AAA+-type ATPase containing the peptidase M41 domain
c134619_g1	1538	Glucan endo-1,3-beta-glucosidase [Morus notabilis]	--	--	P23547	photosynthesis//carbohydrate metabolic process	hydrolase activity, hydrolyzing O-glycosyl compounds	--	--
c134843_g1	1970	PREDICTED: uncharacterized protein LOC103336496 [Prunus mume]	KDEL-tailed cysteine endopeptidase	http://www.genome.jp/dbget-bin/www_bget?ko:K16292	P10978	electron transport//ATP synthesis coupled proton transport//photosynthesis, light reaction//proton transport	electron transporter, transferring electrons within the cyclic electron transport pathway of photosynthesis activity//hydrogen ion transmembrane transporter activity	plasma membrane light-harvesting complex//mitochondrial proton-transporting ATP synthase complex, coupling factor F(o)	--
c135282_g2	729	chlorophyll a/b-binding protein [Coccomyxa subellipsoidea C-169] >gi|384252962|gb|EIE26437.1| chlorophyll a/b-binding protein [Coccomyxa subellipsoidea C-169]	light-harvesting complex II chlorophyll a/b binding protein 2	http://www.genome.jp/dbget-bin/www_bget?ko:K08913	P14273	photosynthesis, light harvesting	--	membrane//chloroplast	--
c135282_g3	747	photosystem II light harvesting complex protein 2.1 [Arabidopsis thaliana] >gi|4874296|gb|AAD31358.1| putative chlorophyll a/b binding protein [Arabidopsis thaliana] >gi|15450349|gb|AAK96468.1| At2g05100/F15L11.2 [Arabidopsis thaliana] >gi|15450494|gb|AAK96540.1| At2g05100/F15L11.2 [Arabidopsis thaliana] >gi|25054901|gb|AAN71932.1| putative chlorophyll a/b binding protein [Arabidopsis thaliana] >…	light-harvesting complex II chlorophyll a/b binding protein 2	http://www.genome.jp/dbget-bin/www_bget?ko:K08913	P12062	response to blue light//photosynthesis, light harvesting//response to red light//response to far red light	chlorophyll binding	chloroplast envelope//chloroplast thylakoid membrane//Golgi apparatus//plastoglobule//light-harvesting complex	--
c135364_g1	2388	PREDICTED: ATPase family AAA domain-containing protein 3-B [Vitis vinifera] >gi|297737323|emb|CBI26524.3| unnamed protein product [Vitis vinifera]	ATPase family AAA domain-containing protein 3A/B	http://www.genome.jp/dbget-bin/www_bget?ko:K17681	Q6NVR9	purine nucleobase metabolic process//DNA recombination//intracellular signal transduction//chlorophyll biosynthetic process//DNA repair//transcription, DNA-templated//transcription initiation from RNA polymerase II promoter//pyrimidine nucleobase metabolic process//photosynthesis//chlorophyll metabolic process	RNA binding//RNA helicase activity//ATP binding//DNA-directed RNA polymerase activity//magnesium chelatase activity//ATPase activity//DNA binding//nucleoside-triphosphatase activity//four-way junction helicase activity	nucleolus//magnesium chelatase complex//transcription factor TFIIA complex//Holliday junction helicase complex//replication fork	AAA+-type ATPase
c135386_g1	1405	hypothetical protein PRUPE_ppa011160mg [Prunus persica] >gi|462401501|gb|EMJ07058.1| hypothetical protein PRUPE_ppa011160mg [Prunus persica]	--	--	--	photosynthesis//bacteriochlorophyll biosynthetic process	--	--	--
c135493_g1	1354	PREDICTED: ferredoxin-thioredoxin reductase, variable chain-like [Pyrus x bretschneideri]	--	--	P80680	photosynthesis	--	--	--
c135532_g1	2834	hypothetical protein CICLE_v10000422mg [Citrus clementina] >gi|557537445|gb|ESR48563.1| hypothetical protein CICLE_v10000422mg [Citrus clementina] >gi|641866361|gb|KDO85046.1| hypothetical protein CISIN_1g004921mg [Citrus sinensis]	cell division protease FtsH	http://www.genome.jp/dbget-bin/www_bget?ko:K03798	O82150	DNA recombination//photosynthesis//chlorophyll metabolic process//chlorophyll biosynthetic process//DNA repair//proteolysis	kinase activity//ATP binding//DNA helicase activity//zinc ion binding//four-way junction helicase activity//magnesium chelatase activity//metalloendopeptidase activity//ATPase activity	magnesium chelatase complex//replication fork//Holliday junction helicase complex//integral component of membrane	AAA+-type ATPase containing the peptidase M41 domain
c135706_g1	1138	hypothetical protein CICLE_v10002322mg [Citrus clementina] >gi|568820826|ref|XP_006464905.1| PREDICTED: psbP domain-containing protein 2, chloroplastic-like [Citrus sinensis] >gi|557534229|gb|ESR45347.1| hypothetical protein CICLE_v10002322mg [Citrus clementina]	--	--	Q8VY52	photosynthesis	calcium ion binding	photosystem II//extrinsic component of membrane//photosystem II oxygen evolving complex	--
c135870_g1	1767	hypothetical protein EUTSA_v10002106mg [Eutrema salsugineum] >gi|557110098|gb|ESQ50395.1| hypothetical protein EUTSA_v10002106mg [Eutrema salsugineum]	photosystem I subunit IV	http://www.genome.jp/dbget-bin/www_bget?ko:K02693	Q41229	photosynthesis	--	photosystem I//photosystem I reaction center	--
c136259_g1	1785	PREDICTED: ABC transporter I family member 10, chloroplastic [Vitis vinifera]	--	--	Q8H1R4	chlorophyll biosynthetic process//mismatch repair//photosynthesis//chlorophyll metabolic process//SRP-dependent cotranslational protein targeting to membrane//threonylcarbamoyladenosine biosynthetic process//cellular biogenic amine metabolic process//small GTPase mediated signal transduction	magnesium chelatase activity//ATPase activity//GTPase activity//GTP binding//mismatched DNA binding//RNA binding//RNA helicase activity//ATP binding	intracellular//magnesium chelatase complex	Multidrug/pheromone exporter, ABC superfamily
c136316_g1	2086	hypothetical protein BAUCODRAFT_148593 [Baudoinia compniacensis UAMH 10762] >gi|449299697|gb|EMC95710.1| hypothetical protein BAUCODRAFT_148593 [Baudoinia compniacensis UAMH 10762]	--	--	--	folic acid biosynthetic process//starch metabolic process//galactose metabolic process//sucrose metabolic process//methanogenesis//photosynthesis	protein binding//sucrose alpha-glucosidase activity//beta-fructofuranosidase activity//tetrahydromethanopterin S-methyltransferase activity	photosystem I//membrane//glucosidase II complex	--
c136693_g1	2375	--	--	--	--	signal transduction//photosynthesis	hormone activity	extracellular region	--
c136957_g2	1629	--	--	--	--	photosynthesis	--	photosystem II//membrane	--
c137220_g1	1402	PREDICTED: probable replication factor C subunit 3 [Vitis vinifera] >gi|296089274|emb|CBI39046.3| unnamed protein product [Vitis vinifera]	replication factor C subunit 3/5	http://www.genome.jp/dbget-bin/www_bget?ko:K10756	Q8VXX4	DNA recombination//DNA replication//signal transduction//steroid hormone mediated signaling pathway//polyol metabolic process//regulation of transcription, DNA-templated//chlorophyll metabolic process//transport//photosynthesis//chlorophyll biosynthetic process//DNA repair	ATP binding//GTP binding//sequence-specific DNA binding transcription factor activity//four-way junction helicase activity//acetolactate decarboxylase activity//nucleoside-triphosphatase activity//steroid hormone receptor activity//DNA-directed DNA polymerase activity//ATPase activity//DNA binding//magnesium chelatase activity	nucleus//DNA polymerase III complex//magnesium chelatase complex//transcription factor complex//DNA polymerase complex//replication fork//Holliday junction helicase complex	Replication factor C, subunit RFC3
c137594_g1	1299	hypothetical protein EUGRSUZ_F04332 [Eucalyptus grandis]	replication factor C subunit 2/4	http://www.genome.jp/dbget-bin/www_bget?ko:K10755	Q93ZX1	DNA recombination//DNA replication//chlorophyll metabolic process//viral genome replication//transport//regulation of transcription, DNA-templated//photosynthesis//chlorophyll biosynthetic process//DNA repair	ATP binding//hydrolase activity//RNA helicase activity//RNA binding//DNA helicase activity//transcription factor binding//four-way junction helicase activity//ATP-dependent helicase activity//ATPase activity//DNA binding//nucleic acid binding//DNA-directed DNA polymerase activity//ADP binding//magnesium chelatase activity	DNA polymerase III complex//magnesium chelatase complex//transcription factor complex//DNA polymerase complex//replication fork//Holliday junction helicase complex	Replication factor C, subunit RFC4
c138024_g1	4084	unnamed protein product [Vitis vinifera]	--	--	Q505J9	DNA repair//chlorophyll biosynthetic process//regulation of transcription, DNA-templated//chlorophyll metabolic process//photosynthesis//DNA recombination	nucleoside-triphosphatase activity//ATPase activity//magnesium chelatase activity//transcription factor binding//four-way junction helicase activity//RNA binding//protein binding//DNA helicase activity//kinase activity//ATP binding//RNA helicase activity	Holliday junction helicase complex//transcription factor complex//replication fork//magnesium chelatase complex	AAA+-type ATPase
c138099_g1	1587	metal transporter family protein [Populus trichocarpa] >gi|222846493|gb|EEE84040.1| metal transporter family protein [Populus trichocarpa]	zinc transporter, ZIP family	http://www.genome.jp/dbget-bin/www_bget?ko:K07238	Q940Q3	photosystem II stabilization//transmembrane transport//photosynthesis//metal ion transport	metal ion transmembrane transporter activity	photosystem II//membrane//photosystem II reaction center	Zinc transporter and related ZIP domain-containing proteins
c138184_g1	1588	hypothetical protein JCGZ_07458 [Jatropha curcas]	photosystem I subunit III	http://www.genome.jp/dbget-bin/www_bget?ko:K02694	P46486	photosynthesis	--	photosystem I reaction center//photosystem I	--
c138255_g1	3289	hypothetical protein POPTR_0001s12700g [Populus trichocarpa] >gi|550347110|gb|ERP65413.1| hypothetical protein POPTR_0001s12700g [Populus trichocarpa]	DNA replication licensing factor MCM2	http://www.genome.jp/dbget-bin/www_bget?ko:K02540	Q2R482	chlorophyll biosynthetic process//chlorophyll metabolic process//photosynthesis//DNA replication initiation//DNA replication	DNA binding//ATPase activity//magnesium chelatase activity//DNA helicase activity//ATP binding	magnesium chelatase complex//nucleus//MCM complex//replication fork	DNA replication licensing factor, MCM2 component
c138395_g1	2939	Transmembrane amino acid transporter family protein isoform 1 [Theobroma cacao] >gi|508722714|gb|EOY14611.1| Transmembrane amino acid transporter family protein isoform 1 [Theobroma cacao]	--	--	Q9SX98	photosynthesis, light reaction//electron transport	heme binding//electron carrier activity//iron ion binding	plasma membrane light-harvesting complex	--
c138592_g1	1313	putative translation initiation factor rli1 protein [Neofusicoccum parvum UCRNP2] >gi|485928338|gb|EOD52074.1| putative translation initiation factor rli1 protein [Neofusicoccum parvum UCRNP2]	ATP-binding cassette, sub-family E, member 1	http://www.genome.jp/dbget-bin/www_bget?ko:K06174	Q03195	chlorophyll biosynthetic process//cellular biogenic amine metabolic process//photosynthesis//chlorophyll metabolic process//SRP-dependent cotranslational protein targeting to membrane//threonylcarbamoyladenosine biosynthetic process//small GTPase mediated signal transduction	magnesium chelatase activity//GTP binding//RNA binding//ATPase activity//RNA helicase activity//ATP binding	magnesium chelatase complex//intracellular	RNAse L inhibitor, ABC superfamily
c138839_g1	2400	calcium-binding EF hand family protein [Populus trichocarpa] >gi|550331621|gb|EEE87699.2| calcium-binding EF hand family protein [Populus trichocarpa]	--	--	--	spindle assembly//terpenoid biosynthetic process//microtubule organizing center organization//oxidation-reduction process//steroid biosynthetic process//photosynthesis//intracellular protein transport	flavin adenine dinucleotide binding//manganese ion binding//squalene monooxygenase activity	integral component of membrane//photosystem II	--
c139385_g1	2546	PREDICTED: pyrophosphate--fructose 6-phosphate 1-phosphotransferase subunit alpha-like [Vitis vinifera]	pyrophosphate--fructose-6-phosphate 1-phosphotransferase	http://www.genome.jp/dbget-bin/www_bget?ko:K00895	Q41140	galactose metabolic process//pentose-phosphate shunt//response to glucose//lipopolysaccharide biosynthetic process//glycolytic process//fructose metabolic process//gluconeogenesis//mannose metabolic process//photosynthesis//response to sucrose//response to fructose	lipopolysaccharide 3-alpha-galactosyltransferase activity//ATP binding//6-phosphofructokinase activity//diphosphate-fructose-6-phosphate 1-phosphotransferase activity	6-phosphofructokinase complex	--
c139416_g1	2687	--	--	--	--	protein stabilization//photosynthesis	phosphate ion binding	membrane//photosystem II	--
c139996_g1	1787	ribulose bisphosphate carboxylase/oxygenase activase [Arabidopsis thaliana] >gi|330254622|gb|AEC09716.1| ribulose bisphosphate carboxylase/oxygenase activase [Arabidopsis thaliana]	--	--	P10896	response to chitin//detection of biotic stimulus//systemic acquired resistance, salicylic acid mediated signaling pathway//leaf senescence//response to blue light//regulation of plant-type hypersensitive response//protein targeting to membrane//response to red light//chaperone mediated protein folding requiring cofactor//photosynthesis, light reaction//defense response to bacterium//regulation of…	ATP binding//ribulose-1,5-bisphosphate carboxylase/oxygenase activator activity//ADP binding	stromule//chloroplast envelope//chloroplast thylakoid membrane//nucleus//apoplast//cell wall//plastoglobule	26S proteasome regulatory complex, ATPase RPT4
c140587_g2	3714	PREDICTED: methyltransferase-like protein 13-like [Vitis vinifera]	--	--	Q91YR5	photosynthesis//metabolic process	methyltransferase activity//catalytic activity//S-adenosylmethionine-dependent methyltransferase activity	photosystem II//membrane//photosystem II reaction center	Predicted spermine/spermidine synthase
c140699_g1	2603	PREDICTED: uncharacterized protein LOC103413885 [Malus domestica]	--	--	P10978	DNA integration//photosynthesis	--	integral component of membrane//thylakoid//photosystem I	--
c140726_g2	3738	PREDICTED: uncharacterized protein LOC100247174 [Vitis vinifera] >gi|296088541|emb|CBI37532.3| unnamed protein product [Vitis vinifera]	--	--	--	photosynthesis//Toll signaling pathway	zinc ion binding	photosystem II reaction center//photosystem II//membrane	--
c140968_g2	424	unknown protein [Arabidopsis thaliana] >gi|28188575|gb|AAN46213.1| unknown protein [Arabidopsis thaliana] >gi|28188577|gb|AAN46214.1| unknown protein [Arabidopsis thaliana] >gi|28188579|gb|AAN46215.1| unknown protein [Arabidopsis thaliana] >gi|28188581|gb|AAN46216.1| unknown protein [Arabidopsis thaliana] >gi|28188583|gb|AAN46217.1| unknown protein [Arabidopsis thaliana] >gi|28188585|gb|AAN46218.…	--	--	Q9P7J5	DNA repair//chlorophyll biosynthetic process//regulation of transcription, DNA-templated//biosynthetic process//threonylcarbamoyladenosine biosynthetic process//viral genome replication//chlorophyll metabolic process//photosynthesis//steroid biosynthetic process//terpenoid biosynthetic process//DNA recombination	ATPase activity//magnesium chelatase activity//ADP binding//transcription factor binding//dimethylallyltranstransferase activity//four-way junction helicase activity//RNA binding//protein binding//DNA helicase activity//kinase activity//ATP binding//RNA helicase activity	Holliday junction helicase complex//transcription factor complex//replication fork//magnesium chelatase complex	AAA+-type ATPase
c141095_g1	3851	PREDICTED: chaperone protein ClpB1 [Brassica rapa]	ATP-dependent Clp protease ATP-binding subunit ClpB	http://www.genome.jp/dbget-bin/www_bget?ko:K03695	P42730	photosynthesis//transport//chlorophyll metabolic process//protein metabolic process//regulation of transcription, DNA-templated//DNA repair//chlorophyll biosynthetic process//carbohydrate metabolic process//DNA recombination//chaperone mediated protein folding requiring cofactor	four-way junction helicase activity//racemase and epimerase activity, acting on carbohydrates and derivatives//transcription factor binding//magnesium chelatase activity//DNA binding//ATPase activity//RNA helicase activity//ATP binding//hydrolase activity//kinase activity//GTPase activity//GTP binding//RNA binding	replication fork//transcription factor complex//Holliday junction helicase complex//magnesium chelatase complex	Chaperone HSP104 and related ATP-dependent Clp proteases
c141148_g1	2151	hypothetical protein JCGZ_12805 [Jatropha curcas]	ATPase family AAA domain-containing protein 3A/B	http://www.genome.jp/dbget-bin/www_bget?ko:K17681	Q20748	chlorophyll biosynthetic process//DNA repair//photosynthesis//regulation of transcription, DNA-templated//chlorophyll metabolic process//carbohydrate metabolic process//DNA recombination	magnesium chelatase activity//ATPase activity//four-way junction helicase activity//transcription factor binding//hydrolase activity, hydrolyzing O-glycosyl compounds//ATP binding	Holliday junction helicase complex//replication fork//transcription factor complex//magnesium chelatase complex	26S proteasome regulatory complex, ATPase RPT5
c141382_g1	2054	--	--	--	--	photosynthesis	--	photosystem I reaction center//photosystem I	--
c141382_g2	904	--	--	--	--	photosynthesis	--	thylakoid//photosystem I//integral component of membrane	--
c141408_g3	862	--	--	--	--	protein stabilization//photosynthesis	phosphate ion binding	photosystem II//membrane	--
c141660_g2	1076	--	--	--	--	photosynthesis//protein stabilization	phosphate ion binding	membrane//photosystem II	--
c141914_g1	2305	PREDICTED: auxin transporter-like protein 2-like [Cicer arietinum]	auxin influx carrier (AUX1 LAX family)	http://www.genome.jp/dbget-bin/www_bget?ko:K13946	Q9FEL7	regulation of RNA metabolic process//photosynthesis, light reaction//electron transport	endoribonuclease activity, producing 5'-phosphomonoesters//protein binding//electron transporter, transferring electrons within the cyclic electron transport pathway of photosynthesis activity	integral component of membrane//plasma membrane light-harvesting complex	--
c141941_g1	2993	CRM family member 3A isoform 1 [Theobroma cacao] >gi|508714003|gb|EOY05900.1| CRM family member 3A isoform 1 [Theobroma cacao]	--	--	Q9FYT6	photosystem II stabilization//photosynthesis	RNA binding	photosystem II//photosystem II reaction center	--
c142124_g1	3394	Cell division protein ftsH, putative isoform 1 [Theobroma cacao] >gi|508779633|gb|EOY26889.1| Cell division protein ftsH, putative isoform 1 [Theobroma cacao]	--	--	P72991	DNA recombination//fusion of virus membrane with host plasma membrane//photosynthesis//chlorophyll metabolic process//chlorophyll biosynthetic process//DNA repair//proteolysis	RNA helicase activity//ATP binding//DNA helicase activity//RNA binding//four-way junction helicase activity//magnesium chelatase activity//metalloendopeptidase activity//ATPase activity	magnesium chelatase complex//membrane//replication fork//Holliday junction helicase complex	AAA+-type ATPase containing the peptidase M41 domain
c142235_g1	4801	unnamed protein product [Vitis vinifera]	--	--	B3QMC9	photosynthesis//cell redox homeostasis	--	integral component of membrane//thylakoid//photosystem I//viral envelope	--
c142243_g2	3062	hypothetical protein EUGRSUZ_I015252 [Eucalyptus grandis]	bromodomain-containing protein 7/9	http://www.genome.jp/dbget-bin/www_bget?ko:K11723	O95696	response to pheromone//electron transport//sensory perception of chemical stimulus//G-protein coupled receptor signaling pathway//photosynthesis, light reaction	electron transporter, transferring electrons within the cyclic electron transport pathway of photosynthesis activity//mating-type factor pheromone receptor activity//protein binding	plasma membrane light-harvesting complex//membrane//viral capsid//integral component of membrane	PHD finger protein BR140/LIN-49
c142343_g1	1252	--	--	--	--	photosynthesis	--	photosystem I//thylakoid//integral component of membrane	--
c143022_g1	322	chlorophyll A/B binding protein 1 [Arabidopsis thaliana] >gi|115783|sp|P04778.1|CB1C_ARATH RecName: Full=Chlorophyll a-b binding protein 1, chloroplastic; AltName: Full=Chlorophyll a-b protein 140; Short=CAB-140; AltName: Full=LHCII type I CAB-1; Flags: Precursor [Arabidopsis thaliana] >gi|9972353|gb|AAG10603.1|AC008030_3 Putative chlorophyll a/b-binding protein [Arabidopsis thaliana] >gi|1622688…	light-harvesting complex II chlorophyll a/b binding protein 1	http://www.genome.jp/dbget-bin/www_bget?ko:K08912	P04778	photosynthesis, light harvesting	chlorophyll binding	Golgi apparatus//light-harvesting complex//chloroplast thylakoid membrane	--
c143022_g3	907	light-harvesting chlorophyll B-binding protein 3 [Arabidopsis thaliana] >gi|4741952|gb|AAD28773.1|AF134126_1 Lhcb3 protein [Arabidopsis thaliana] >gi|5002210|gb|AAD37362.1|AF143691_1 type III chlorophyll a/b binding protein [Arabidopsis thaliana] >gi|13605754|gb|AAK32870.1|AF361858_1 AT5g54270/MDK4_9 [Arabidopsis thaliana] >gi|13926339|gb|AAK49633.1|AF372917_1 AT5g54270/MDK4_9 [Arabidopsis thalia…	light-harvesting complex II chlorophyll a/b binding protein 3	http://www.genome.jp/dbget-bin/www_bget?ko:K08914	P27489	photosynthesis, light harvesting	structural molecule activity	light-harvesting complex//chloroplast thylakoid membrane	--
c143044_g1	3690	PREDICTED: uncharacterized protein sll0005 [Vitis vinifera] >gi|296086035|emb|CBI31476.3| unnamed protein product [Vitis vinifera]	aarF domain-containing kinase	http://www.genome.jp/dbget-bin/www_bget?ko:K08869	Q8L6J2	photosynthesis//pyrimidine nucleobase metabolic process//transcription, DNA-templated//purine nucleobase metabolic process	DNA-directed RNA polymerase activity//transferase activity, transferring phosphorus-containing groups//DNA binding	photosystem II//nucleolus//photosystem II reaction center//membrane	Predicted unusual protein kinase
c143094_g1	2875	PREDICTED: ATP-dependent zinc metalloprotease FTSH 10, mitochondrial [Vitis vinifera] >gi|297746048|emb|CBI16104.3| unnamed protein product [Vitis vinifera]	AFG3 family protein	http://www.genome.jp/dbget-bin/www_bget?ko:K08956	Q8VZI8	chlorophyll metabolic process//ubiquinone biosynthetic process//photosynthesis//proteolysis//chlorophyll biosynthetic process//sodium ion transport//DNA repair//DNA recombination//electron transport//proton transport//mitochondrial electron transport, NADH to ubiquinone//protein catabolic process	metal ion binding//four-way junction helicase activity//metalloendopeptidase activity//ATPase activity//nucleoside-triphosphatase activity//magnesium chelatase activity//NADH dehydrogenase (ubiquinone) activity//ATP binding//kinase activity//NADH dehydrogenase activity//DNA helicase activity//zinc ion binding	replication fork//integral component of membrane//Holliday junction helicase complex//mitochondrion//magnesium chelatase complex	AAA+-type ATPase containing the peptidase M41 domain
c143144_g1	2336	thyroid hormone receptor interactor, putative [Ricinus communis] >gi|223550430|gb|EEF51917.1| thyroid hormone receptor interactor, putative [Ricinus communis]	--	--	Q8H1F9	DNA repair//chlorophyll biosynthetic process//photosynthesis//threonylcarbamoyladenosine biosynthetic process//chlorophyll metabolic process//regulation of transcription, DNA-templated//cellular biogenic amine metabolic process//DNA recombination	magnesium chelatase activity//ADP binding//ATPase activity//transferase activity//four-way junction helicase activity//transcription factor binding//GTPase activity//DNA helicase activity//GTP binding//RNA binding//microtubule-severing ATPase activity//RNA helicase activity//ATP binding//kinase activity	Holliday junction helicase complex//replication fork//transcription factor complex//magnesium chelatase complex	AAA+-type ATPase
c143349_g1	4305	PREDICTED: ATPase family AAA domain-containing protein 2B-like [Vitis vinifera]	--	--	F4IAE9	DNA recombination//cell cycle//chromosome segregation//regulation of transcription, DNA-templated//chlorophyll metabolic process//viral genome replication//photosynthesis//cell division//chlorophyll biosynthetic process//DNA repair	kinase activity//ATP binding//RNA helicase activity//RNA binding//protein binding//DNA helicase activity//nucleotide binding//transcription factor binding//four-way junction helicase activity//ATPase activity//DNA binding//magnesium chelatase activity	tight junction//magnesium chelatase complex//transcription factor complex//replication fork//Holliday junction helicase complex//integral component of membrane	AAA+-type ATPase containing the bromodomain
c143756_g3	1585	PREDICTED: uncharacterized protein LOC103722117 [Phoenix dactylifera]	--	--	--	photosynthesis//bacteriochlorophyll biosynthetic process	--	--	--
c143799_g1	1197	hypothetical protein BAUCODRAFT_298603 [Baudoinia compniacensis UAMH 10762] >gi|449295563|gb|EMC91584.1| hypothetical protein BAUCODRAFT_298603 [Baudoinia compniacensis UAMH 10762]	--	--	Q7RX39	carotenoid biosynthetic process//photosynthesis//chlorophyll biosynthetic process//response to oxidative stress//oxidation-reduction process//viral process	oxidoreductase activity	--	--
c144116_g1	3288	P-loop containing nucleoside triphosphate hydrolases superfamily protein [Theobroma cacao] >gi|508776121|gb|EOY23377.1| P-loop containing nucleoside triphosphate hydrolases superfamily protein [Theobroma cacao]	--	--	Q7ZZ25	photosynthesis//chlorophyll metabolic process//viral genome replication//growth//threonylcarbamoyladenosine biosynthetic process//regulation of transcription, DNA-templated//immune response//chlorophyll biosynthetic process//DNA repair//cell proliferation//DNA recombination//signal transduction	four-way junction helicase activity//transcription factor binding//magnesium chelatase activity//interleukin-12 receptor binding//ATPase activity//RNA helicase activity//ATP binding//kinase activity//DNA helicase activity//growth factor activity//protein binding//RNA binding	replication fork//transcription factor complex//extracellular region//Holliday junction helicase complex//interleukin-12 receptor complex//magnesium chelatase complex	AAA+-type ATPase
c144517_g4	2142	hypothetical protein VITISV_024822 [Vitis vinifera]	5'-3' exoribonuclease 2	http://www.genome.jp/dbget-bin/www_bget?ko:K12619	P10978	protein import into mitochondrial matrix//photosynthesis	calmodulin binding	mitochondrial outer membrane translocase complex//photosystem I//thylakoid membrane	--
c144529_g1	1380	--	--	--	--	carotenoid biosynthetic process//photosynthesis//chlorophyll biosynthetic process//oxidation-reduction process	oxidoreductase activity	--	--
c144658_g1	2662	PREDICTED: uncharacterized LOC101213491 [Cucumis sativus]	--	--	Q0AKB3	photosynthesis	--	photosystem II//membrane	Molecular chaperone (DnaJ superfamily)
c144722_g1	2768	PREDICTED: DNA replication licensing factor MCM4 [Vitis vinifera]	DNA replication licensing factor MCM4	http://www.genome.jp/dbget-bin/www_bget?ko:K02212	Q0WVF5	chlorophyll biosynthetic process//chlorophyll metabolic process//regulation of transcription, DNA-templated//DNA replication//photosynthesis	DNA binding//ATPase activity//magnesium chelatase activity//transcription factor binding//ATP binding	magnesium chelatase complex//transcription factor complex	DNA replication licensing factor, MCM4 component
c144729_g3	776	--	--	--	--	photosynthesis	--	--	--
c144825_g1	4195	PREDICTED: uncharacterized protein LOC103321069 isoform X2 [Prunus mume] >gi|645228551|ref|XP_008221049.1| PREDICTED: uncharacterized protein LOC103321069 isoform X2 [Prunus mume]	--	--	Q7ZZ25	DNA recombination//translation//chlorophyll metabolic process//photosynthesis//DNA repair//chlorophyll biosynthetic process//ribosome biogenesis	kinase activity//ATP binding//structural constituent of ribosome//RNA helicase activity//RNA binding//DNA helicase activity//four-way junction helicase activity//ATPase activity//magnesium chelatase activity	ribosome//magnesium chelatase complex//intracellular//replication fork//Holliday junction helicase complex	AAA+-type ATPase
c144916_g1	4278	PREDICTED: chromosome-associated kinesin KIF4-like [Vitis vinifera]	kinesin family member 4/7/21/27	http://www.genome.jp/dbget-bin/www_bget?ko:K10395	Q91784	pyruvate metabolic process//microtubule-based process//microtubule-based movement//valine biosynthetic process//leucine biosynthetic process//isoleucine biosynthetic process//photosynthesis	ATP binding//microtubule motor activity//microtubule binding//2-isopropylmalate synthase activity	tubulin complex//photosystem I//thylakoid//microtubule//integral component of membrane	Kinesin-like protein
c144936_g1	1990	PREDICTED: heparan-alpha-glucosaminide N-acetyltransferase-like isoform X2 [Cicer arietinum]	heparan-alpha-glucosaminide N-acetyltransferase	http://www.genome.jp/dbget-bin/www_bget?ko:K10532	Q3UDW8	bacteriochlorophyll biosynthetic process//photosynthesis, dark reaction	hydro-lyase activity	--	Uncharacterized conserved protein
c144994_g1	1629	Biotin carboxyl carrier protein subunit of of Het-ACCase (BCCP2) [Ricinus communis] >gi|223534596|gb|EEF36293.1| Biotin carboxyl carrier protein subunit of of Het-ACCase (BCCP2) [Ricinus communis]	acetyl-CoA carboxylase biotin carboxyl carrier protein	http://www.genome.jp/dbget-bin/www_bget?ko:K02160	Q42533	photosynthesis//transmembrane transport//viral life cycle//glycine catabolic process//regulation of transcription, DNA-templated	--	glycine cleavage complex//integral component of membrane//photosystem I//membrane//thylakoid	--
c145375_g1	2722	--	--	--	--	photosynthesis, light reaction//electron transport	electron transporter, transferring electrons within the cyclic electron transport pathway of photosynthesis activity	plasma membrane light-harvesting complex	--
c145679_g1	788	hypothetical protein MYCFIDRAFT_60582 [Pseudocercospora fijiensis CIRAD86] >gi|452977138|gb|EME76911.1| hypothetical protein MYCFIDRAFT_60582 [Pseudocercospora fijiensis CIRAD86]	26S proteasome regulatory subunit T6	http://www.genome.jp/dbget-bin/www_bget?ko:K03066	Q9C5U3	DNA recombination//photosynthesis//regulation of transcription, DNA-templated//chlorophyll metabolic process//viral genome replication//chlorophyll biosynthetic process//DNA repair	RNA helicase activity//kinase activity//ATP binding//DNA helicase activity//RNA binding//four-way junction helicase activity//transcription factor binding//magnesium chelatase activity//ADP binding//ATPase activity	magnesium chelatase complex//replication fork//transcription factor complex//Holliday junction helicase complex	26S proteasome regulatory complex, ATPase RPT6
c146129_g2	1094	hypothetical protein SNOG_05601 [Phaeosphaeria nodorum SN15] >gi|111065545|gb|EAT86665.1| hypothetical protein SNOG_05601 [Phaeosphaeria nodorum SN15]	solute carrier family 25 (mitochondrial adenine nucleotide translocator), member 4/5/6/31	http://www.genome.jp/dbget-bin/www_bget?ko:K05863	P02723	photosynthesis//transmembrane transport//transport	transporter activity	integral component of membrane//mitochondrial inner membrane//membrane//photosystem II	Mitochondrial ADP/ATP carrier proteins
c146145_g1	2596	heat shock protein 101 [Vitis vinifera] >gi|59805048|gb|AAX08108.1| heat shock protein 101 [Vitis vinifera]	ATP-dependent Clp protease ATP-binding subunit ClpB	http://www.genome.jp/dbget-bin/www_bget?ko:K03695	P42730	DNA repair//response to stress//chlorophyll biosynthetic process//regulation of transcription, DNA-templated//protein metabolic process//transport//chlorophyll metabolic process//photosynthesis//chaperone mediated protein folding requiring cofactor//metabolic process//DNA recombination	DNA binding//ATPase activity//magnesium chelatase activity//catalytic activity//transcription factor binding//four-way junction helicase activity//RNA binding//GTPase activity//GTP binding//hydrolase activity//kinase activity//ATP binding//RNA helicase activity	Holliday junction helicase complex//integral component of membrane//transcription factor complex//replication fork//magnesium chelatase complex	Chaperone HSP104 and related ATP-dependent Clp proteases
c146161_g1	2729	PREDICTED: ATP-dependent zinc metalloprotease FTSH 10, mitochondrial [Vitis vinifera] >gi|297746048|emb|CBI16104.3| unnamed protein product [Vitis vinifera]	AFG3 family protein	http://www.genome.jp/dbget-bin/www_bget?ko:K08956	Q0DHL4	DNA recombination//protein catabolic process//photosynthesis//chlorophyll metabolic process//DNA repair//chlorophyll biosynthetic process//proteolysis	ATP binding//kinase activity//zinc ion binding//DNA helicase activity//four-way junction helicase activity//metal ion binding//magnesium chelatase activity//ATPase activity//metalloendopeptidase activity//nucleoside-triphosphatase activity	magnesium chelatase complex//replication fork//integral component of membrane//Holliday junction helicase complex	AAA+-type ATPase containing the peptidase M41 domain
c146192_g1	1335	hypothetical protein MYCFIDRAFT_156006 [Pseudocercospora fijiensis CIRAD86] >gi|452980453|gb|EME80214.1| hypothetical protein MYCFIDRAFT_156006 [Pseudocercospora fijiensis CIRAD86]	26S proteasome regulatory subunit T4	http://www.genome.jp/dbget-bin/www_bget?ko:K03064	O74445	chlorophyll biosynthetic process//DNA repair//regulation of translational initiation//photosynthesis//chlorophyll metabolic process//viral genome replication//threonylcarbamoyladenosine biosynthetic process//regulation of transcription, DNA-templated//translational initiation//DNA recombination	magnesium chelatase activity//ATPase activity//DNA binding//four-way junction helicase activity//transcription factor binding//DNA helicase activity//translation initiation factor activity//RNA binding//RNA helicase activity//ATP binding//kinase activity//hydrolase activity	Holliday junction helicase complex//replication fork//transcription factor complex//magnesium chelatase complex//cytoplasm//ribosome	26S proteasome regulatory complex, ATPase RPT4
c146384_g2	5423	PREDICTED: uncharacterized protein LOC103951201 [Pyrus x bretschneideri]	--	--	F4J7A7	signal transduction//cell proliferation//photosynthesis//growth//gonad development	growth factor activity//calcium ion binding	extrinsic component of membrane//photosystem II oxygen evolving complex//photosystem II	FOG: Transposon-encoded proteins with TYA, reverse transcriptase, integrase domains in various combinations
c146482_g1	1581	--	--	--	--	photosynthesis	--	integral component of membrane//photosystem II reaction center//photosystem II//membrane	--
c146487_g1	1958	PREDICTED: ATPase WRNIP1-like [Vitis vinifera]	putative ATPase	http://www.genome.jp/dbget-bin/www_bget?ko:K07478	Q8CG07	chlorophyll biosynthetic process//DNA repair//photosynthesis//regulation of transcription, DNA-templated//chlorophyll metabolic process//viral genome replication//transport//DNA recombination	magnesium chelatase activity//ATPase activity//DNA binding//four-way junction helicase activity//transcription factor binding//DNA helicase activity//RNA binding//protein binding//RNA helicase activity//kinase activity//hydrolase activity//ATP binding	Holliday junction helicase complex//replication fork//transcription factor complex//magnesium chelatase complex	ATPase related to the helicase subunit of the Holliday junction resolvase
c146507_g1	3248	--	--	--	--	photosynthesis	--	photosystem I//thylakoid//integral component of membrane	--
c146614_g2	1992	PREDICTED: ATP-dependent zinc metalloprotease FTSH 12, chloroplastic [Prunus mume]	cell division protease FtsH	http://www.genome.jp/dbget-bin/www_bget?ko:K03798	Q9SAJ3	DNA recombination//DNA repair//chlorophyll biosynthetic process//regulation of transcription, DNA-templated//chlorophyll metabolic process//photosynthesis	RNA binding//DNA helicase activity//ATP binding//RNA helicase activity//ATPase activity//magnesium chelatase activity//transcription factor binding//four-way junction helicase activity	magnesium chelatase complex//Holliday junction helicase complex//transcription factor complex//replication fork	AAA+-type ATPase containing the peptidase M41 domain
c146917_g3	891	--	--	--	--	photosynthesis	DNA binding	membrane//photosystem II//photosystem II reaction center	--
c146920_g2	3506	--	--	--	--	photosynthesis//nuclear-transcribed mRNA catabolic process, nonsense-mediated decay	--	membrane//photosystem II//photosystem II reaction center	--
c147268_g1	13879	hypothetical protein VITISV_035070 [Vitis vinifera]	--	--	Q4R1I9	photosynthesis//chlorophyll biosynthetic process//metabolic process//DNA integration//oxidation-reduction process//regulation of RNA metabolic process	oxidoreductase activity//RNA-DNA hybrid ribonuclease activity//transferase activity, transferring hexosyl groups//protein dimerization activity//zinc ion binding//RNA binding//nucleic acid binding	--	--
c147318_g1	2840	Peptidyl-prolyl cis-trans isomerase CYP38 [Morus notabilis]	--	--	Q9SSA5	protein folding//photosynthesis	peptidyl-prolyl cis-trans isomerase activity//calcium ion binding	photosystem II//extrinsic component of membrane//photosystem II oxygen evolving complex	--
c147426_g2	737	--	--	--	--	electron transport//photosynthesis	iron ion binding//heme binding//electron carrier activity	integral component of thylakoid membrane	--
c147545_g2	1246	--	--	--	--	transmembrane transport//photosynthesis	--	integral component of membrane//photosystem II//membrane	--
c147712_g1	3902	unnamed protein product [Vitis vinifera]	--	--	P05311	photosynthesis	protein dimerization activity	integral component of membrane//photosystem I//thylakoid	--
c147840_g1	3691	unnamed protein product [Vitis vinifera]	hydroxymethylbilane synthase	http://www.genome.jp/dbget-bin/www_bget?ko:K01749	Q43082	photosynthetic electron transport chain//photosynthesis, light reaction//tetrapyrrole biosynthetic process//chlorophyll metabolic process//peptidyl-pyrromethane cofactor linkage	chlorophyll binding//hydroxymethylbilane synthase activity	membrane//photosystem	Porphobilinogen deaminase
c147913_g2	2550	PREDICTED: uncharacterized protein LOC103699074, partial [Phoenix dactylifera]	--	--	--	regulation of cell migration//regulation of cell adhesion//regulation of embryonic development//signal transduction//photosynthesis	calmodulin binding//receptor binding	photosystem I//thylakoid membrane//laminin-1 complex	--
c148003_g1	4572	unnamed protein product [Coffea canephora]	ATP-dependent Clp protease ATP-binding subunit ClpC	http://www.genome.jp/dbget-bin/www_bget?ko:K03696	Q9FI56	regulation of transcription, DNA-templated//protein metabolic process//photosynthesis//chlorophyll biosynthetic process//DNA repair//chaperone mediated protein folding requiring cofactor//trehalose biosynthetic process//chlorophyll metabolic process//proteolysis//DNA recombination	four-way junction helicase activity//ATPase activity//serine-type endopeptidase activity//nucleic acid binding//catalytic activity//kinase activity//RNA helicase activity//protein binding//DNA helicase activity//transcription factor binding//unfolded protein binding//DNA binding//magnesium chelatase activity//ATP binding//hydrolase activity//RNA binding//GTPase activity//GTP binding//zinc ion bin…	transcription factor complex//Holliday junction helicase complex//magnesium chelatase complex//replication fork	Chaperone HSP104 and related ATP-dependent Clp proteases
c148068_g1	1155	hypothetical protein DOTSEDRAFT_129885 [Dothistroma septosporum NZE10]	--	--	B9W4V6	regulation of transcription, DNA-templated//photosynthesis//photosystem II stabilization	DNA binding//sequence-specific DNA binding transcription factor activity//copper ion binding	photosystem II reaction center//nucleus//transcription factor complex//photosystem II	--
c148280_g3	8841	PREDICTED: small subunit processome component 20 homolog [Prunus mume]	U3 small nucleolar RNA-associated protein 20	http://www.genome.jp/dbget-bin/www_bget?ko:K14772	O75691	photosynthesis	protein binding	photosystem II//membrane//photosystem II reaction center	DRIM (Down-regulated in metastasis)-like proteins
c148636_g1	2305	PREDICTED: transcription factor TCP4-like [Brassica rapa]	--	--	Q9MAH8	regulation of transcription, DNA-templated//bacteriochlorophyll biosynthetic process//phage shock//photosynthesis	--	--	--
c148637_g1	1518	--	--	--	--	photosynthesis, light reaction//electron transport	electron transporter, transferring electrons within the cyclic electron transport pathway of photosynthesis activity	plasma membrane light-harvesting complex//integral component of membrane	--
c148745_g1	1956	--	--	--	--	electron transport//photosynthesis, light reaction	electron transporter, transferring electrons within the cyclic electron transport pathway of photosynthesis activity	integral component of membrane//plasma membrane light-harvesting complex	--
c148781_g1	2147	--	--	--	--	bacteriochlorophyll biosynthetic process//photosynthesis	--	--	--
c148791_g1	4015	unnamed protein product [Vitis vinifera]	valyl-tRNA synthetase	http://www.genome.jp/dbget-bin/www_bget?ko:K01873	P93736	viral life cycle//valyl-tRNA aminoacylation//isoleucine biosynthetic process//leucine biosynthetic process//valine biosynthetic process//tRNA aminoacylation for protein translation//photosynthesis	valine-tRNA ligase activity//ATP binding//zinc ion binding//aminoacyl-tRNA ligase activity//nucleotide binding//aminoacyl-tRNA editing activity//metalloendopeptidase activity	photosystem II//cytoplasm//membrane//photosystem II reaction center	Valyl-tRNA synthetase
c148855_g1	5302	UDP-glucose:glycoprotein glucosyltransferase isoform 1 [Theobroma cacao] >gi|508706182|gb|EOX98078.1| UDP-glucose:glycoprotein glucosyltransferase isoform 1 [Theobroma cacao]	UDP-glucose:glycoprotein glucosyltransferase	http://www.genome.jp/dbget-bin/www_bget?ko:K11718	Q0WL80	photosynthesis//protein glycosylation	UDP-glucose:glycoprotein glucosyltransferase activity//transferase activity, transferring glycosyl groups	photosystem II//integral component of membrane//photosystem II reaction center//membrane	UDP-glucose:glycoprotein glucosyltransferase
c149024_g1	2649	--	--	--	--	photosynthesis, light reaction//electron transport	electron transporter, transferring electrons within the cyclic electron transport pathway of photosynthesis activity	plasma membrane light-harvesting complex	--
c149259_g1	4181	PREDICTED: ATP-dependent DNA helicase Q-like 5-like [Vitis vinifera]	ATP-dependent DNA helicase Q4	http://www.genome.jp/dbget-bin/www_bget?ko:K10730	Q0WVW7	photosynthesis	DNA binding//nucleic acid binding//ATP-dependent helicase activity//helicase activity//ATP binding//hydrolase activity	membrane//viral envelope//photosystem II	ATP-dependent DNA helicase
c149355_g2	2170	--	--	--	--	photosynthesis//photosynthesis, light reaction	--	integral component of membrane//photosystem II	--
c149372_g1	1613	hypothetical protein MYCFIDRAFT_60533 [Pseudocercospora fijiensis CIRAD86] >gi|452988670|gb|EME88425.1| hypothetical protein MYCFIDRAFT_60533 [Pseudocercospora fijiensis CIRAD86]	26S proteasome regulatory subunit T5	http://www.genome.jp/dbget-bin/www_bget?ko:K03065	P33297	chlorophyll biosynthetic process//DNA repair//photosynthesis//chlorophyll metabolic process//DNA recombination	magnesium chelatase activity//ATPase activity//four-way junction helicase activity//ATP binding	magnesium chelatase complex//Holliday junction helicase complex//replication fork	26S proteasome regulatory complex, ATPase RPT5
c149430_g3	791	alcohol dehydrogenase 1 [Fusarium graminearum PH-1] >gi|596555049|gb|EYB34114.1| hypothetical protein FG05_10855 [Fusarium graminearum]	alcohol dehydrogenase, propanol-preferring	http://www.genome.jp/dbget-bin/www_bget?ko:K13953	Q9P6C8	photosystem II stabilization//photosynthesis//oxidation-reduction process	zinc ion binding//oxidoreductase activity	photosystem II//photosystem II reaction center	Alcohol dehydrogenase, class V
c149460_g3	805	hypothetical protein DOTSEDRAFT_141754 [Dothistroma septosporum NZE10]	26S proteasome regulatory subunit T1	http://www.genome.jp/dbget-bin/www_bget?ko:K03061	O42931	photosynthesis//DNA recombination//chlorophyll metabolic process//chlorophyll biosynthetic process//DNA repair	four-way junction helicase activity//RNA helicase activity//kinase activity//ATP binding//magnesium chelatase activity//RNA binding//ATPase activity	replication fork//Holliday junction helicase complex//magnesium chelatase complex	26S proteasome regulatory complex, ATPase RPT1
c149465_g1	3060	PREDICTED: ATP-dependent zinc metalloprotease FTSH 9, chloroplastic-like [Vitis vinifera]	cell division protease FtsH	http://www.genome.jp/dbget-bin/www_bget?ko:K03798	Q9FIM2	DNA recombination//protein catabolic process//photosynthesis//chlorophyll metabolic process//chlorophyll biosynthetic process//DNA repair//proteolysis	ATP binding//kinase activity//DNA helicase activity//zinc ion binding//four-way junction helicase activity//magnesium chelatase activity//ATPase activity//metalloendopeptidase activity//nucleoside-triphosphatase activity	chloroplast envelope//magnesium chelatase complex//replication fork//integral component of membrane//Holliday junction helicase complex	AAA+-type ATPase containing the peptidase M41 domain
c149554_g3	812	--	--	--	--	photosynthesis	--	photosystem I//photosystem I reaction center	--
c149554_g4	655	--	--	--	--	photosynthesis	--	photosystem I reaction center//photosystem I	--
c149884_g2	2679	--	--	--	--	photosynthesis, dark reaction//bacteriochlorophyll biosynthetic process	transcription cofactor activity//hydro-lyase activity	SAGA complex//transcription factor complex	--
c150290_g3	1233	--	--	--	--	photosynthesis	--	photosystem II reaction center//membrane//photosystem II	--
c150313_g2	1021	--	--	--	--	photosynthesis	--	membrane//photosystem II//photosystem II reaction center	--
c150314_g2	3560	PREDICTED: uncharacterized protein ycf45 [Vitis vinifera]	--	--	P17783	steroid biosynthetic process//chlorophyll metabolic process//SRP-dependent cotranslational protein targeting to membrane//transport//lysine biosynthetic process//DNA recombination//C21-steroid hormone metabolic process//estrogen metabolic process//photosynthesis//chlorophyll biosynthetic process//DNA repair//G-protein coupled receptor signaling pathway//androgen metabolic process//dUTP metabolic …	G-protein beta/gamma-subunit complex binding//signal transducer activity//oxidoreductase activity, acting on the CH-OH group of donors, NAD or NADP as acceptor//magnesium chelatase activity//nucleotide phosphatase activity, acting on free nucleotides//3-beta-hydroxy-delta5-steroid dehydrogenase activity//hydrolase activity//ATP binding//GTPase activity//GTP binding//RNA binding//four-way junction…	replication fork//Holliday junction helicase complex//magnesium chelatase complex	NAD-dependent malate dehydrogenase
c150359_g2	7626	Embryo defective 2410 isoform 2 [Theobroma cacao] >gi|508784097|gb|EOY31353.1| Embryo defective 2410 isoform 2 [Theobroma cacao]	--	--	P82715	metabolic process//photosynthesis	catalytic activity//calcium ion binding	photosystem II oxygen evolving complex//extrinsic component of membrane//photosystem II	--
c150460_g1	1713	PREDICTED: phytochrome B-like [Vitis vinifera]	phytochrome B	http://www.genome.jp/dbget-bin/www_bget?ko:K12121	P29130	regulation of seed germination//abscisic acid metabolic process//phosphorylation//detection of visible light//gravitropism//regulation of defense response//protein-tetrapyrrole linkage//signal transduction by phosphorylation//red, far-red light phototransduction//phototropism//phosphorelay signal transduction system//circadian regulation of calcium ion oscillation//entrainment of circadian clock/…	G-protein coupled photoreceptor activity//ATP binding//red or far-red light photoreceptor activity//phosphorelay sensor kinase activity//protein binding//protein homodimerization activity	protein histidine kinase complex//membrane//nucleus	--
c150460_g2	2551	phytochrome B [Vitis vinifera]	phytochrome B	http://www.genome.jp/dbget-bin/www_bget?ko:K12121	P34094	regulation of defense response//protein-tetrapyrrole linkage//signal transduction by phosphorylation//red, far-red light phototransduction//gravitropism//detection of visible light//regulation of seed germination//abscisic acid metabolic process//phosphorylation//red light signaling pathway//response to cold//G-protein coupled receptor signaling pathway, coupled to cyclic nucleotide second messen…	ATP binding//G-protein coupled photoreceptor activity//signal transducer activity//phosphorelay sensor kinase activity//protein binding//protein homodimerization activity//red or far-red light photoreceptor activity	protein histidine kinase complex//nucleus//membrane	--
c150561_g1	6330	hypothetical protein JCGZ_07356 [Jatropha curcas]	phosphoinositide-3-kinase, regulatory subunit 4	http://www.genome.jp/dbget-bin/www_bget?ko:K08333	P0C0R5	protein phosphorylation//photosystem II stabilization//translational elongation//ribosome biogenesis//photosynthesis//regulation of small GTPase mediated signal transduction//intra-Golgi vesicle-mediated transport//regulation of GTPase activity	guanyl-nucleotide exchange factor activity//protein binding//structural constituent of ribosome//protein kinase activity//ATP binding//aminoacyl-tRNA editing activity	integral component of Golgi membrane//photosystem II reaction center//ribosome//photosystem II//intracellular	Protein kinase containing WD40 repeats
c150609_g2	11334	PREDICTED: LOW QUALITY PROTEIN: midasin-like [Vitis vinifera]	--	--	Q869L3	chlorophyll biosynthetic process//photosynthesis//chlorophyll metabolic process	magnesium chelatase activity//ATPase activity//heme binding//ATP binding	magnesium chelatase complex	AAA ATPase containing von Willebrand factor type A (vWA) domain
c150655_g1	7178	PREDICTED: LOW QUALITY PROTEIN: uncharacterized protein LOC103327441 [Prunus mume]	senataxin	http://www.genome.jp/dbget-bin/www_bget?ko:K10706	Q00416	DNA methylation//photosynthesis	hydrolase activity//N-methyltransferase activity//ATP binding//DNA binding	photosystem II//photosystem II reaction center//membrane//viral tegument	tRNA-splicing endonuclease positive effector (SEN1)
c150683_g1	1981	hypothetical protein MYCFIDRAFT_151730 [Pseudocercospora fijiensis CIRAD86] >gi|452986931|gb|EME86687.1| hypothetical protein MYCFIDRAFT_151730 [Pseudocercospora fijiensis CIRAD86]	transitional endoplasmic reticulum ATPase	http://www.genome.jp/dbget-bin/www_bget?ko:K13525	Q5AWS6	ubiquitin-dependent protein catabolic process//DNA recombination//biosynthetic process//transport//chlorophyll metabolic process//steroid biosynthetic process//cortical actin cytoskeleton organization//terpenoid biosynthetic process//DNA repair//chlorophyll biosynthetic process//viral genome replication//regulation of transcription, DNA-templated//photosynthesis	RNA binding//cytoskeletal protein binding//ATP binding//hydrolase activity//nucleotide phosphatase activity, acting on free nucleotides//DNA binding//magnesium chelatase activity//transcription factor binding//DNA helicase activity//kinase activity//RNA helicase activity//ATPase activity//ADP binding//four-way junction helicase activity//dimethylallyltranstransferase activity	cytoskeleton//replication fork//magnesium chelatase complex//Holliday junction helicase complex//transcription factor complex	AAA+-type ATPase
c150694_g1	6421	PREDICTED: pleiotropic drug resistance protein 3-like [Vitis vinifera]	--	--	Q5W274	cellular biogenic amine metabolic process//chromosome segregation//DNA recombination//cell cycle//small GTPase mediated signal transduction//DNA repair//chlorophyll biosynthetic process//cell division//photosynthesis//transport//threonylcarbamoyladenosine biosynthetic process//chlorophyll metabolic process	GTP binding//GTPase activity//RNA binding//nucleotide phosphatase activity, acting on free nucleotides//RNA helicase activity//kinase activity//ATP binding//magnesium chelatase activity//DNA binding//ATPase activity//four-way junction helicase activity//nucleotide binding	magnesium chelatase complex//membrane//Holliday junction helicase complex//integral component of membrane//replication fork//intracellular	Pleiotropic drug resistance proteins (PDR1-15), ABC superfamily
c150823_g2	2867	hypothetical protein SNOG_04600 [Phaeosphaeria nodorum SN15] >gi|160706342|gb|EAT88360.2| hypothetical protein SNOG_04600 [Phaeosphaeria nodorum SN15]	--	--	--	photosynthesis//small GTPase mediated signal transduction//regulation of GTPase activity	guanyl-nucleotide exchange factor activity	photosystem I//intracellular	--
c150871_g2	4335	hypothetical protein JCGZ_20832 [Jatropha curcas]	--	--	O64517	proteolysis//photosynthesis	protein binding//nucleic acid binding//helicase activity//metal ion binding//ATP binding//cysteine-type endopeptidase activity	photosystem I reaction center//photosystem I	Metacaspase involved in regulation of apoptosis
c150932_g1	3850	--	--	--	--	photosynthesis	protein binding	photosystem II reaction center//membrane//photosystem II	--
c150945_g1	2905	hypothetical protein BAUCODRAFT_38324 [Baudoinia compniacensis UAMH 10762] >gi|449296272|gb|EMC92292.1| hypothetical protein BAUCODRAFT_38324 [Baudoinia compniacensis UAMH 10762]	ATP-dependent Clp protease ATP-binding subunit ClpB	http://www.genome.jp/dbget-bin/www_bget?ko:K03695	P31540	chlorophyll biosynthetic process//photosynthesis//regulation of transcription, DNA-templated//protein metabolic process//transport//chlorophyll metabolic process//SRP-dependent cotranslational protein targeting to membrane//ATP hydrolysis coupled proton transport//proton transport//chaperone mediated protein folding requiring cofactor	magnesium chelatase activity//DNA binding//ATPase activity//transcription factor binding//GTP binding//GTPase activity//RNA binding//hydrogen ion transmembrane transporter activity//nucleotide phosphatase activity, acting on free nucleotides//RNA helicase activity//hydrolase activity//kinase activity//ATP binding	integral component of membrane//viral nucleocapsid//proton-transporting V-type ATPase, V0 domain//transcription factor complex//magnesium chelatase complex	Chaperone HSP104 and related ATP-dependent Clp proteases
c150976_g1	16732	gag-pol polyprotein [Glycine max]	--	--	P04146	photosynthesis//regulation of transcription, DNA-templated//DNA integration	sequence-specific DNA binding transcription factor activity//sequence-specific DNA binding	transcription factor complex//integral component of membrane//thylakoid//photosystem I	--
c151146_g1	602	photosystem II subunit R [Arabidopsis thaliana] >gi|131398|sp|P27202.1|PSBR_ARATH RecName: Full=Photosystem II 10 kDa polypeptide, chloroplastic; Flags: Precursor [Arabidopsis thaliana] >gi|16447|emb|CAA39441.1| photosystem II 10 kDa polypeptide [Arabidopsis thaliana] >gi|3152571|gb|AAC17052.1| Match to photosystem II 10kDa polypeptide gb|X55970. ESTs gb|Z17693, gb|N37616, gb|T41858, gb|T88021, g…	photosystem II 10kDa protein	http://www.genome.jp/dbget-bin/www_bget?ko:K03541	P27202	response to high light intensity//cysteine biosynthetic process//response to far red light//response to sucrose//photosynthesis//response to red light//regulation of proton transport//photosystem II oxygen evolving complex assembly//response to blue light	protein binding	photosystem II//thylakoid membrane//chloroplast thylakoid membrane//photosystem II oxygen evolving complex	--
c151416_g1	774	oxygen evolving complex of photosystem II subunit PsbQ [Arabidopsis thaliana] >gi|2911085|emb|CAA17547.1| photosystem II oxygen-evolving complex protein 3-like [Arabidopsis thaliana] >gi|3402748|emb|CAA20194.1| photosystem II oxygen-evolving complex protein 3-like [Arabidopsis thaliana] >gi|7268925|emb|CAB79128.1| photosystem II oxygen-evolving complex protein 3-like [Arabidopsis thaliana] >gi|15…	photosystem II oxygen-evolving enhancer protein 3	http://www.genome.jp/dbget-bin/www_bget?ko:K08901	Q9XFT3	heme transport//response to red light//protein folding//regulation of proton transport//regulation of protein dephosphorylation//response to high light intensity//response to far red light//response to sucrose//photosynthesis//plastid organization//photosystem II assembly//cytochrome complex assembly//rRNA processing//response to blue light	protein homodimerization activity//chaperone binding//adenyl-nucleotide exchange factor activity//calcium ion binding	photosystem II//chloroplast stroma//photosystem II oxygen evolving complex//chloroplast photosystem II//chloroplast thylakoid lumen//integral component of membrane//extrinsic component of membrane	--
c15255_g1	1356	--	--	--	--	fat cell differentiation//photosynthesis	--	photosystem II//integral component of membrane	--
c153959_g1	851	photosystem I subunit F [Arabidopsis thaliana] >gi|75205498|sp|Q9SHE8.1|PSAF_ARATH RecName: Full=Photosystem I reaction center subunit III, chloroplastic; AltName: Full=Light-harvesting complex I 17 kDa protein; AltName: Full=PSI-F; Flags: Precursor [Arabidopsis thaliana] >gi|6692130|gb|AAF24595.1|AC007654_11 T19E23.12 [Arabidopsis thaliana] >gi|13430678|gb|AAK25961.1|AF360251_1 putative photosys…	photosystem I subunit III	http://www.genome.jp/dbget-bin/www_bget?ko:K02694	Q9SHE8	cysteine biosynthetic process//photosynthesis	--	photosystem I reaction center//photosystem I//chloroplast envelope//chloroplast thylakoid membrane//plastoglobule	--
c154935_g1	1017	hypothetical protein SNOG_10273 [Phaeosphaeria nodorum SN15] >gi|111061488|gb|EAT82608.1| hypothetical protein SNOG_10273 [Phaeosphaeria nodorum SN15]	--	--	--	defense response to bacterium//photosynthesis	--	photosystem II//chloroplast	--
c154937_g1	1059	chloroplast RNA binding protein [Arabidopsis thaliana] >gi|12230623|sp|Q9ZUU4.1|ROC1_ARATH RecName: Full=Ribonucleoprotein At2g37220, chloroplastic; Flags: Precursor [Arabidopsis thaliana] >gi|13877809|gb|AAK43982.1|AF370167_1 putative RNA-binding protein [Arabidopsis thaliana] >gi|4056477|gb|AAC98043.1| putative RNA-binding protein [Arabidopsis thaliana] >gi|15081717|gb|AAK82513.1| At2g37220/F3G…	nucleolin	http://www.genome.jp/dbget-bin/www_bget?ko:K11294	Q9ZUU4	response to cold//defense response, incompatible interaction//regulation of transcription, DNA-templated//defense response to bacterium//photosynthesis, light reaction//salicylic acid biosynthetic process//response to abscisic acid	nucleotide binding//poly(U) RNA binding//nucleic acid binding//DNA binding	chloroplast thylakoid membrane//chloroplast envelope//chloroplast stroma//stromule	FOG: RRM domain
c155442_g1	1026	chlorophyll a-b binding protein CP29.1 [Arabidopsis thaliana] >gi|38502901|sp|Q07473.1|CB4A_ARATH RecName: Full=Chlorophyll a-b binding protein CP29.1, chloroplastic; AltName: Full=LHCB4.1; AltName: Full=LHCII protein 4.1; Flags: Precursor [Arabidopsis thaliana] >gi|298036|emb|CAA50712.1| CP29 [Arabidopsis thaliana] >gi|7327812|emb|CAB82269.1| chlorophyll a/b-binding protein CP29 [Arabidopsis tha…	light-harvesting complex II chlorophyll a/b binding protein 4	http://www.genome.jp/dbget-bin/www_bget?ko:K08915	Q07473	response to sucrose//response to high light intensity//response to far red light//regulation of proton transport//rRNA processing//photosynthesis, light harvesting//response to blue light//response to red light	chlorophyll binding	plastoglobule//light-harvesting complex//chloroplast thylakoid membrane	--
c159329_g1	501	photosystem II subunit X [Arabidopsis thaliana] >gi|13926201|gb|AAK49579.1|AF370573_1 Unknown protein [Arabidopsis thaliana] >gi|4584357|gb|AAD25151.1| expressed protein [Arabidopsis thaliana] >gi|110740880|dbj|BAE98536.1| putative PSII-X protein [Arabidopsis thaliana] >gi|330250917|gb|AEC06011.1| photosystem II subunit X [Arabidopsis thaliana]	--	--	--	photosynthesis	--	chloroplast thylakoid membrane//membrane//photosystem II	--
c162804_g1	324	photosystem I reaction center subunit H-2 [Arabidopsis thaliana] >gi|17369623|sp|Q9SUI6.1|PSAH2_ARATH RecName: Full=Photosystem I reaction center subunit VI-2, chloroplastic; AltName: Full=PSI-H1; Flags: Precursor [Arabidopsis thaliana] >gi|6850347|gb|AAF29410.1|AC022354_9 photosystem I subunit VI precursor [Arabidopsis thaliana] >gi|14326518|gb|AAK60304.1|AF385712_1 At1g52230/F9I5_11 [Arabidopsi…	photosystem I subunit VI	http://www.genome.jp/dbget-bin/www_bget?ko:K02695	Q9SUI6	regulation of protein dephosphorylation//cysteine biosynthetic process//photosynthetic electron transport in photosystem I//photosynthesis//plastid organization//photosystem II assembly//rRNA processing	--	plastoglobule//photosystem I reaction center//photosystem I//chloroplast thylakoid membrane	--
c168584_g1	1254	geranylgeranyl diphosphate reductase [Arabidopsis thaliana] >gi|75333617|sp|Q9CA67.1|CHLP_ARATH RecName: Full=Geranylgeranyl diphosphate reductase, chloroplastic; AltName: Full=Geranylgeranyl reductase; Flags: Precursor [Arabidopsis thaliana] >gi|12324810|gb|AAG52372.1|AC011765_24 geranylgeranyl reductase; 47568-49165 [Arabidopsis thaliana] >gi|15292919|gb|AAK92830.1| putative geranylgeranyl redu…	geranylgeranyl reductase	http://www.genome.jp/dbget-bin/www_bget?ko:K10960	Q9CA67	tryptophan metabolic process//tRNA processing//lysine catabolic process//potassium ion transport//photosynthesis, light reaction//carotenoid biosynthetic process//leucine catabolic process//oxidation-reduction process//fatty acid metabolic process//valine catabolic process//cysteine biosynthetic process//regulation of protein dephosphorylation//benzoate metabolic process//fatty acid biosynthetic …	oxidoreductase activity//oxidoreductase activity, acting on paired donors, with incorporation or reduction of molecular oxygen//3-hydroxyacyl-CoA dehydrogenase activity//geranylgeranyl reductase activity//flavin adenine dinucleotide binding//protein binding//oxidoreductase activity, acting on the CH-CH group of donors, NAD or NADP as acceptor//catalytic activity	chloroplast thylakoid membrane//chloroplast envelope	--
c168723_g1	997	light harvesting complex photosystem II interacting protein Lhcb4.2 [Arabidopsis thaliana] >gi|38503262|sp|Q9XF88.1|CB4B_ARATH RecName: Full=Chlorophyll a-b binding protein CP29.2, chloroplastic; AltName: Full=LHCB4.2; AltName: Full=LHCII protein 4.2; Flags: Precursor [Arabidopsis thaliana] >gi|4741954|gb|AAD28774.1|AF134127_1 Lhcb4.2 protein [Arabidopsis thaliana] >gi|6403491|gb|AAF07831.1|AC010…	light-harvesting complex II chlorophyll a/b binding protein 4	http://www.genome.jp/dbget-bin/www_bget?ko:K08915	Q9XF88	rRNA processing//response to blue light//regulation of protein dephosphorylation//response to high light intensity//cysteine biosynthetic process//response to far red light//photosynthesis//response to sucrose//response to red light//regulation of proton transport//photosynthesis, light harvesting	chlorophyll binding	photosystem I reaction center//photosystem I//chloroplast envelope//chloroplast thylakoid membrane	--
c171815_g1	511	photosystem I reaction center subunit N [Arabidopsis thaliana] >gi|332010450|gb|AED97833.1| photosystem I reaction center subunit N [Arabidopsis thaliana]	photosystem I subunit PsaN	http://www.genome.jp/dbget-bin/www_bget?ko:K02701	P49107	photosynthesis//photosynthetic electron transport in photosystem I//pentose-phosphate shunt//cysteine biosynthetic process//regulation of protein dephosphorylation	calmodulin binding	chloroplast photosystem I//thylakoid membrane//photosystem I//chloroplast thylakoid lumen	--
c172252_g1	941	--	--	--	--	photosynthesis	--	photosystem II//membrane//photosystem II reaction center	--
c17924_g1	1036	ribulose bisphosphate carboxylase/oxygenase activase [Arabidopsis thaliana] >gi|166835|gb|AAA20203.1| ribulose bisphosphate carboxylase/oxygenase activase [Arabidopsis thaliana] >gi|15450671|gb|AAK96607.1| At2g39730/T5I7.3 [Arabidopsis thaliana] >gi|23397139|gb|AAN31853.1| unknown protein [Arabidopsis thaliana] >gi|330254621|gb|AEC09715.1| ribulose bisphosphate carboxylase/oxygenase activase [Ara…	--	--	P10896	regulation of hydrogen peroxide metabolic process//response to cold//jasmonic acid mediated signaling pathway//negative regulation of defense response//photosynthesis, light reaction//defense response to bacterium//regulation of proton transport//regulation of response to biotic stimulus//regulation of multi-organism process//regulation of plant-type hypersensitive response//protein targeting to …	ADP binding//ATP binding//ribulose-1,5-bisphosphate carboxylase/oxygenase activator activity	nucleus//chloroplast envelope//chloroplast thylakoid membrane//cell wall//plastoglobule//apoplast//stromule	--
c184935_g1	1322	epithiospecifier modifier 1 [Arabidopsis thaliana] >gi|75273556|sp|Q9LJG3.1|ESM1_ARATH RecName: Full=GDSL esterase/lipase ESM1; AltName: Full=Extracellular lipase ESM1; AltName: Full=Protein EPITHIOSPECIFIER MODIFIER 1; Short=AtESM1; Flags: Precursor [Arabidopsis thaliana] >gi|9294650|dbj|BAB02989.1| lipase/acylhydrolase; myrosinase-associated protein [Arabidopsis thaliana] >gi|15809925|gb|AAL068…	--	--	Q9LJG3	response to cold//glucosinolate biosynthetic process//pentose-phosphate shunt//defense response to bacterium//glucosinolate catabolic process//photosynthesis//lipid metabolic process//isopentenyl diphosphate biosynthetic process, methylerythritol 4-phosphate pathway//starch biosynthetic process//response to insect	hydrolase activity, acting on ester bonds	nucleus//peroxisome//chloroplast envelope//membrane//vacuole//plasmodesma//cytosolic ribosome//apoplast	--
c18568_g1	562	photosystem I subunit O [Arabidopsis thaliana] >gi|75249761|sp|Q949Q5.1|PSAO_ARATH RecName: Full=Photosystem I subunit O; Short=PSI-O; Flags: Precursor [Arabidopsis thaliana] >gi|15293053|gb|AAK93637.1| unknown protein [Arabidopsis thaliana] >gi|20259137|gb|AAM14284.1| unknown protein [Arabidopsis thaliana] >gi|21592969|gb|AAM64918.1| putative 16kDa membrane protein [Arabidopsis thaliana] >gi|217…	photosystem I subunit PsaO	http://www.genome.jp/dbget-bin/www_bget?ko:K14332	--	plastid organization//pentose-phosphate shunt//cysteine biosynthetic process//regulation of protein dephosphorylation//cellular cation homeostasis//photosynthesis, light harvesting in photosystem I//divalent metal ion transport//rRNA processing//photosystem II assembly	--	chloroplast//photosystem I//mitochondrion	--
c198183_g1	1070	chlorophyll a-b binding protein 4 [Arabidopsis thaliana] >gi|115385|sp|P27521.1|CA4_ARATH RecName: Full=Chlorophyll a-b binding protein 4, chloroplastic; AltName: Full=LHCI type III CAB-4; Flags: Precursor [Arabidopsis thaliana] >gi|166646|gb|AAA32760.1| light-harvesting chlorophyll a/b binding protein [Arabidopsis thaliana] >gi|6522530|emb|CAB61973.1| CHLOROPHYLL A-B BINDING PROTEIN 4 PRECURSOR …	light-harvesting complex I chlorophyll a/b binding protein 4	http://www.genome.jp/dbget-bin/www_bget?ko:K08910	P27521	cysteine biosynthetic process//response to karrikin//divalent metal ion transport//cellular cation homeostasis//photosynthesis, light harvesting	chlorophyll binding	light-harvesting complex//plastoglobule//chloroplast thylakoid membrane//chloroplast envelope	--
c198821_g1	585	hypothetical protein FOIG_07126 [Fusarium oxysporum f. sp. cubense tropical race 4 54006]	--	--	--	photosynthesis	--	photosystem II//membrane//photosystem II reaction center	--
c199316_g1	1063	PSI type III chlorophyll a/b-binding protein [Arabidopsis thaliana] >gi|334183551|ref|NP_001185280.1| PSI type III chlorophyll a/b-binding protein [Arabidopsis thaliana] >gi|4585882|gb|AAD25555.1|AC005850_12 PSI type III chlorophyll a/b-binding protein [Arabidopsis thaliana] >gi|16649019|gb|AAL24361.1| PSI type III chlorophyll a/b-binding protein [Arabidopsis thaliana] >gi|20260044|gb|AAM13369.1|…	light-harvesting complex I chlorophyll a/b binding protein 3	http://www.genome.jp/dbget-bin/www_bget?ko:K08909	P27522	photosynthesis, light harvesting//cysteine biosynthetic process	chlorophyll binding	chloroplast thylakoid membrane//plastoglobule//light-harvesting complex	--
c20340_g1	519	ECP1 [Passalora fulva]	--	--	--	photosynthesis	--	photosystem I//thylakoid//integral component of membrane	--
c211_g2	1111	protein plastid transcriptionally active 16 [Arabidopsis thaliana] >gi|5541681|emb|CAB51187.1| putative protein [Arabidopsis thaliana] >gi|332644683|gb|AEE78204.1| protein plastid transcriptionally active 16 [Arabidopsis thaliana]	--	--	Q8SKU2	response to far red light//thylakoid membrane organization//stomatal complex morphogenesis//rRNA processing//response to blue light//chlorophyll biosynthetic process//circadian rhythm//chloroplast relocation//cellular metabolic process//pentose-phosphate shunt//glucosinolate biosynthetic process//response to red light//carotenoid biosynthetic process//photosynthesis, light reaction	nucleotide binding//catalytic activity//coenzyme binding	plastid chromosome//chloroplast envelope//chloroplast thylakoid membrane	--
c217998_g1	609	photosystem I reaction center subunit psaK [Arabidopsis thaliana] >gi|17369619|sp|Q9SUI5.2|PSAK_ARATH RecName: Full=Photosystem I reaction center subunit psaK, chloroplastic; AltName: Full=PSI-K; AltName: Full=Photosystem I subunit X; Flags: Precursor [Arabidopsis thaliana] >gi|12322125|gb|AAG51099.1|AC025295_7 photosystem I subunit X precursor [Arabidopsis thaliana] >gi|14532448|gb|AAK63952.1| A…	photosystem I subunit X	http://www.genome.jp/dbget-bin/www_bget?ko:K02698	Q9SUI5	divalent metal ion transport//cellular cation homeostasis//photosynthesis//cysteine biosynthetic process	--	chloroplast thylakoid membrane//photosystem I//membrane	--
c218532_g1	930	chlorophyll a-b binding protein 6 [Arabidopsis thaliana] >gi|75220543|sp|Q01667.1|CAB6_ARATH RecName: Full=Chlorophyll a-b binding protein 6, chloroplastic; AltName: Full=LHCI-730; AltName: Full=LHCII type III CAB-6; AltName: Full=Light-harvesting complex protein Lhca1; Flags: Precursor [Arabidopsis thaliana] >gi|268612158|pdb|2WSC|1 Chain 1, Improved Model Of Plant Photosystem I >gi|268612176|pd…	light-harvesting complex I chlorophyll a/b binding protein 1	http://www.genome.jp/dbget-bin/www_bget?ko:K08907	Q01667	response to red light//rRNA processing//regulation of proton transport//photosynthesis, light harvesting in photosystem I//response to blue light//response to high light intensity//response to far red light//response to sucrose	chlorophyll binding	chloroplast thylakoid membrane//chloroplast envelope//light-harvesting complex//plastoglobule	--
c222892_g1	702	photosystem II reaction center W protein [Arabidopsis thaliana] >gi|122064936|sp|Q39194.2|PSBW_ARATH RecName: Full=Photosystem II reaction center W protein, chloroplastic; AltName: Full=PSII 6.1 kDa protein; Flags: Precursor [Arabidopsis thaliana] >gi|11762232|gb|AAG40394.1|AF325042_1 At2g30570 [Arabidopsis thaliana] >gi|14030715|gb|AAK53032.1|AF375448_1 At2g30570/T6B20.8 [Arabidopsis thaliana] >…	photosystem II PsbW protein	http://www.genome.jp/dbget-bin/www_bget?ko:K02721	Q39194	photosystem II stabilization//plastid organization//photosynthesis//photosystem II assembly//rRNA processing	--	photosystem II//chloroplast//chloroplast thylakoid membrane	--
c223661_g1	658	50S ribosomal protein L1 [Arabidopsis thaliana] >gi|75311693|sp|Q9LY66.1|RK1_ARATH RecName: Full=50S ribosomal protein L1, chloroplastic; AltName: Full=CL1; Flags: Precursor [Arabidopsis thaliana] >gi|7573332|emb|CAB87802.1| chloroplast ribosomal L1-like protein [Arabidopsis thaliana] >gi|15450737|gb|AAK96640.1| AT3g63490/MAA21_120 [Arabidopsis thaliana] >gi|16649119|gb|AAL24411.1| chloroplast ri…	--	--	Q9LY66	isopentenyl diphosphate biosynthetic process, methylerythritol 4-phosphate pathway//translation//thylakoid membrane organization//photosynthesis//transcription from plastid promoter//DNA-templated transcription, elongation//ribosome biogenesis//iron-sulfur cluster assembly//chloroplast relocation//pentose-phosphate shunt//aromatic amino acid family biosynthetic process//protein targeting to chlor…	structural constituent of ribosome//RNA binding	nucleus//ribosome//chloroplast stroma//chloroplast thylakoid membrane//chloroplast envelope	--
c228512_g1	452	photosystem I reaction center subunit D-2 [Arabidopsis thaliana] >gi|38503234|sp|Q9SA56.1|PSAD2_ARATH RecName: Full=Photosystem I reaction center subunit II-2, chloroplastic; AltName: Full=Photosystem I 20 kDa subunit 2; Short=PSI-D2; Flags: Precursor [Arabidopsis thaliana] >gi|4587564|gb|AAD25795.1|AC006550_3 Strong similarity to gb|X14017 photosystem I reaction centre subunit II precursor (psaD…	photosystem I subunit II	http://www.genome.jp/dbget-bin/www_bget?ko:K02692	Q9SA56	divalent metal ion transport//photosynthesis, light reaction//cellular cation homeostasis//photosynthesis//regulation of protein dephosphorylation	--	chloroplast thylakoid membrane//chloroplast envelope//photosystem I reaction center//photosystem I	--
c231523_g1	719	photosystem I subunit D-1 [Arabidopsis thaliana] >gi|38503230|sp|Q9S7H1.1|PSAD1_ARATH RecName: Full=Photosystem I reaction center subunit II-1, chloroplastic; AltName: Full=Photosystem I 20 kDa subunit 1; Short=PSI-D1; Flags: Precursor [Arabidopsis thaliana] >gi|11692846|gb|AAG40026.1|AF324675_1 AT4g02770 [Arabidopsis thaliana] >gi|11908080|gb|AAG41469.1|AF326887_1 putative photosystem I reaction…	photosystem I subunit II	http://www.genome.jp/dbget-bin/www_bget?ko:K02692	Q9S7H1	photosystem II assembly//rRNA processing//regulation of protein dephosphorylation//cysteine biosynthetic process//photosynthesis//plastid organization	--	photosystem I reaction center//photosystem I//chloroplast thylakoid membrane//chloroplast envelope//plastoglobule	--
c239040_g1	695	PREDICTED: 26S protease regulatory subunit 8 homolog A-like [Solanum lycopersicum]	26S proteasome regulatory subunit T6	http://www.genome.jp/dbget-bin/www_bget?ko:K03066	Q9C5U3	DNA repair//chlorophyll biosynthetic process//photosynthesis//DNA recombination//chlorophyll metabolic process	magnesium chelatase activity//ATPase activity//four-way junction helicase activity//ATP binding	Holliday junction helicase complex//magnesium chelatase complex//replication fork	26S proteasome regulatory complex, ATPase RPT6
c239123_g1	837	photosystem I subunit L [Arabidopsis thaliana] >gi|18203449|sp|Q9SUI4.2|PSAL_ARATH RecName: Full=Photosystem I reaction center subunit XI, chloroplastic; Short=PSI-L; AltName: Full=PSI subunit V; Flags: Precursor [Arabidopsis thaliana] >gi|16226622|gb|AAL16216.1|AF428447_1 AT4g12800/T20K18_150 [Arabidopsis thaliana] >gi|17933283|gb|AAL48225.1|AF446350_1 AT4g12800/T20K18_150 [Arabidopsis thaliana]…	photosystem I subunit XI	http://www.genome.jp/dbget-bin/www_bget?ko:K02699	Q9SUI4	photosynthesis//plastid organization//photosystem II assembly//cellular cation homeostasis//divalent metal ion transport//rRNA processing	--	plastoglobule//photosystem I//photosystem I reaction center//membrane//chloroplast thylakoid membrane//chloroplast envelope	--
c24137_g1	1185	PS II oxygen-evolving complex 1 [Arabidopsis thaliana] >gi|19883896|sp|P23321.2|PSBO1_ARATH RecName: Full=Oxygen-evolving enhancer protein 1-1, chloroplastic; Short=OEE1; AltName: Full=33 kDa subunit of oxygen evolving system of photosystem II; AltName: Full=33 kDa thylakoid membrane protein; AltName: Full=Manganese-stabilizing protein 1; Short=MSP-1; AltName: Full=OEC 33 kDa subunit; Flags: Prec…	photosystem II oxygen-evolving enhancer protein 1	http://www.genome.jp/dbget-bin/www_bget?ko:K02716	P23321	regulation of protein dephosphorylation//transcription from plastid promoter//photosystem II assembly//leaf morphogenesis//chloroplast relocation//response to chitin//positive regulation of transcription, DNA-templated//detection of biotic stimulus//systemic acquired resistance, salicylic acid mediated signaling pathway//MAPK cascade//cysteine biosynthetic process//defense response to fungus//pho…	calcium ion binding//poly(U) RNA binding//oxygen evolving activity//protein binding	chloroplast photosystem II//extrinsic component of membrane//photosystem II//photosystem II oxygen evolving complex//plastoglobule//chloroplast thylakoid lumen//apoplast	--
c28148_g1	2206	hypothetical protein JCGZ_06712 [Jatropha curcas]	--	--	Q9C6W5	photosynthesis//chlorophyll metabolic process//transport//chlorophyll biosynthetic process	ATP binding//magnesium chelatase activity//GTPase activity//GTP binding//ATPase activity	magnesium chelatase complex//membrane	Transporter, ABC superfamily (Breast cancer resistance protein)
c38372_g3	1434	hypothetical protein, partial [Trichoderma harzianum]	--	--	--	photosynthesis	--	photosystem II//membrane//photosystem II reaction center	--
c70911_g2	721	2-Cys peroxiredoxin BAS1 [Arabidopsis thaliana] >gi|14916972|sp|Q96291.2|BAS1A_ARATH RecName: Full=2-Cys peroxiredoxin BAS1, chloroplastic; Short=2-Cys Prx A; Short=2-Cys peroxiredoxin A; AltName: Full=Thiol-specific antioxidant protein A; Flags: Precursor [Arabidopsis thaliana] >gi|6041816|gb|AAF02131.1|AC009918_3 putative 2-cys peroxiredoxin [Arabidopsis thaliana] >gi|11762140|gb|AAG40348.1|AF3…	peroxiredoxin (alkyl hydroperoxide reductase subunit C)	http://www.genome.jp/dbget-bin/www_bget?ko:K03386	Q96291	salicylic acid biosynthetic process//MAPK cascade//cysteine biosynthetic process//defense response to fungus//response to oxidative stress//oxidation-reduction process//regulation of plant-type hypersensitive response//protein targeting to membrane//photosynthesis, light reaction//defense response to bacterium//regulation of multi-organism process//regulation of response to biotic stimulus//jasmo…	peroxiredoxin activity//antioxidant activity//protein binding//oxidoreductase activity//peroxidase activity	apoplast//chloroplast stroma//chloroplast envelope//stromule//thylakoid//cytosol	Alkyl hydroperoxide reductase, thiol specific antioxidant and related enzymes
c71759_g1	1067	hypothetical protein PRUPE_ppa013107mg [Prunus persica] >gi|462408079|gb|EMJ13413.1| hypothetical protein PRUPE_ppa013107mg [Prunus persica]	photosystem II 10kDa protein	http://www.genome.jp/dbget-bin/www_bget?ko:K03541	P10690	photosynthesis	--	photosystem II oxygen evolving complex//thylakoid membrane//photosystem II	--
c71885_g2	678	photosystem I light harvesting complex protein [Arabidopsis thaliana] >gi|4741940|gb|AAD28767.1|AF134120_1 Lhca2 protein [Arabidopsis thaliana] >gi|15451180|gb|AAK96861.1| Lhca2 protein [Arabidopsis thaliana] >gi|17529286|gb|AAL38870.1| putative Lhca2 protein [Arabidopsis thaliana] >gi|18377464|gb|AAL66898.1| Lhca2 protein [Arabidopsis thaliana] >gi|25083456|gb|AAN72081.1| Lhca2 protein [Arabidop…	light-harvesting complex I chlorophyll a/b binding protein 2	http://www.genome.jp/dbget-bin/www_bget?ko:K08908	P13869	photosynthesis, light harvesting in photosystem I	chlorophyll binding	chloroplast thylakoid membrane//light-harvesting complex//photosystem I antenna complex	--
c72844_g1	1711	PREDICTED: protein disulfide-isomerase LQY1 [Cucumis melo]	--	--	Q8GSJ6	photosynthesis//protein stabilization	unfolded protein binding//phosphate ion binding//heat shock protein binding	photosystem II//membrane	--
c72908_g1	2402	hypothetical protein PRUPE_ppa002089mg [Prunus persica] >gi|462395114|gb|EMJ00913.1| hypothetical protein PRUPE_ppa002089mg [Prunus persica]	DNA replication licensing factor MCM7	http://www.genome.jp/dbget-bin/www_bget?ko:K02210	B8BMI1	chlorophyll biosynthetic process//photosynthesis//DNA replication//chlorophyll metabolic process	magnesium chelatase activity//DNA binding//ATPase activity//ATP binding	magnesium chelatase complex	DNA replication licensing factor, MCM7 component
c83513_g1	1180	--	--	--	--	photosynthesis	--	membrane//photosystem II//photosystem II reaction center	--
c83585_g1	2694	--	--	--	--	transport//photosynthesis//photosystem II stabilization	transporter activity	cytoplasm//photosystem II//photosystem II reaction center//integral component of membrane	--
c83663_g1	1046	PREDICTED: protein LURP-one-related 5-like isoform X1 [Nicotiana tomentosiformis]	--	--	Q9LVZ8	photosynthesis, light reaction//electron transport	electron transporter, transferring electrons within the cyclic electron transport pathway of photosynthesis activity	plasma membrane light-harvesting complex//integral component of membrane	--
c83936_g1	3497	PREDICTED: photosystem I reaction center subunit II, chloroplastic isoform 1 [Vitis vinifera] >gi|359477510|ref|XP_003631987.1| PREDICTED: photosystem I reaction center subunit II, chloroplastic isoform 2 [Vitis vinifera] >gi|359477512|ref|XP_003631988.1| PREDICTED: photosystem I reaction center subunit II, chloroplastic isoform 3 [Vitis vinifera] >gi|359477514|ref|XP_003631989.1| PREDICTED: phot…	photosystem I subunit II	http://www.genome.jp/dbget-bin/www_bget?ko:K02692	P12372	nodule morphogenesis//photosynthesis	metal ion binding	chloroplast envelope//chloroplast thylakoid membrane//photosystem I reaction center//photosystem I//plastoglobule	--
c92169_g1	787	--	--	--	--	regulation of transcription, DNA-templated//photosynthesis	protein binding	photosystem I	--
c94217_g1	961	cell division control protein 48 [Cladophialophora carrionii CBS 160.54] >gi|565931780|gb|ETI21065.1| cell division control protein 48 [Cladophialophora carrionii CBS 160.54]	transitional endoplasmic reticulum ATPase	http://www.genome.jp/dbget-bin/www_bget?ko:K13525	Q5AWS6	DNA recombination//chlorophyll biosynthetic process//DNA repair//regulation of transcription, DNA-templated//chlorophyll metabolic process//viral genome replication//photosynthesis	RNA binding//DNA helicase activity//kinase activity//ATP binding//nucleotide phosphatase activity, acting on free nucleotides//RNA helicase activity//ATPase activity//ADP binding//magnesium chelatase activity//transcription factor binding//four-way junction helicase activity	magnesium chelatase complex//Holliday junction helicase complex//transcription factor complex//replication fork	AAA+-type ATPase
c94815_g1	419	--	--	--	--	photosynthesis	--	chloroplast//photosystem II	--
