# Supplementary material for: De novo assembly and transcriptome characterization of spruce dwarf mistletoe Arceuthobium sichuanense uncovers gene expression profiling associated with plant development
Source: BMC Genomics. 2016 Oct 1;17:771. doi: 10.1186/s12864-016-3127-y (PMC5045590; doi:10.1186/s12864-016-3127-y)
Supplement: Additional file 13: — Table S10. GO enrichment of DGE. (XLS 115 kb) [file 12864_2016_3127_MOESM13_ESM.xls]

## Sheet: Sheet1
Suppl. Table 10. GO enrichment of DGE
Description	Term_type	pValue	Gene_names
organic cyclic compound biosynthetic process	biological_process	8.2022e-07	c140889_g1,c145076_g1,c144646_g1,c126768_g2,c149352_g1,c136304_g1,c115127_g1,c143306_g1,c137872_g1,c145140_g1,c211_g2,c64622_g1,c141160_g1,c149387_g1,c126492_g1,c126436_g1,c136386_g1,c120102_g1,c128220_g1,c118852_g2,c133821_g1,c132810_g1,c150917_g2,c3473_g1,c133142_g1,c135847_g1,c15030_g1,c149416_g2,c140341_g2,c136543_g1,c142896_g1,c147978_g3,c126311_g1,c133438_g1,c145977_g1,c168289_g1,c168584_g1…
transcription, DNA-dependent	biological_process	4.0035e-06	c117726_g1,c149941_g4,c149157_g1,c141216_g1,c105395_g1,c150308_g2,c129636_g1,c137750_g1,c135605_g1,c150494_g4,c135590_g1,c114629_g1,c128460_g1,c34300_g1,c132768_g1,c145221_g1,c88526_g1,c119916_g1,c149373_g4,c142333_g1,c138605_g1,c119918_g1,c134730_g1,c89321_g1,c118031_g1,c143254_g4,c131598_g1,c145251_g1,c149530_g1,c142560_g1,c148396_g1,c94217_g1,c141583_g1,c145659_g2,c133288_g1,c141666_g2,c137640…
RNA biosynthetic process	biological_process	5.2375e-06	c120736_g2,c141615_g1,c149155_g1,c150144_g1,c140425_g1,c142905_g1,c144690_g1,c145946_g1,c136058_g1,c129618_g1,c144410_g1,c149025_g1,c142441_g2,c136019_g3,c142891_g1,c138876_g1,c149127_g1,c151000_g1,c198600_g1,c125906_g2,c118245_g1,c139500_g1,c147519_g1,c130665_g1,c141148_g1,c126264_g1,c113830_g1,c129609_g1,c138329_g1,c119863_g1,c141542_g3,c106414_g1,c144794_g1,c125417_g1,c148202_g1,c134675_g1,c12…
heterocycle biosynthetic process	biological_process	9.4722e-06	c147774_g3,c142124_g1,c115352_g1,c151044_g3,c144373_g1,c133609_g1,c150474_g1,c80634_g1,c120350_g1,c133531_g1,c149628_g2,c126125_g1,c104019_g1,c150326_g1,c135572_g1,c127720_g1,c146765_g3,c117007_g1,c137189_g1,c129465_g1,c135042_g1,c127695_g1,c118106_g1,c106876_g1,c145891_g1,c147177_g2,c144994_g1,c134185_g1,c95264_g1,c114570_g2,c129235_g1,c138305_g1,c141297_g1,c144088_g1,c131403_g1,c144208_g1,c1360…
regulation of RNA biosynthetic process	biological_process	1.0627e-05	c144301_g1,c138365_g1,c125787_g1,c143919_g1,c131524_g1,c167132_g1,c150698_g5,c147068_g2,c131417_g1,c102896_g1,c188059_g1,c143705_g3,c187977_g1,c122937_g1,c113064_g1,c138654_g1,c149138_g2,c139805_g1,c122054_g1,c139015_g2,c140048_g2,c138614_g1,c114570_g1,c38461_g1,c139112_g3,c107968_g1,c24309_g1,c142647_g1,c141377_g2,c1880_g2,c128877_g2,c143334_g1,c142100_g4,c150622_g2,c120665_g1,c148019_g2,c146145…
regulation of transcription, DNA-dependent	biological_process	1.0627e-05	c186867_g1,c146045_g1,c143298_g1,c141818_g2,c145277_g1,c94217_g1,c148396_g1,c145659_g2,c133288_g1,c131598_g1,c145251_g1,c142560_g1,c143254_g4,c138605_g1,c134730_g1,c89321_g1,c149373_g4,c142333_g1,c88526_g1,c119916_g1,c34300_g1,c132768_g1,c145221_g1,c129636_g1,c135590_g1,c150494_g4,c128460_g1,c149941_g4,c117726_g1,c141216_g1,c149157_g1,c146430_g1,c113064_g2,c143225_g1,c149548_g2,c131923_g1,c114570…
aromatic compound biosynthetic process	biological_process	1.1415e-05	c130504_g1,c151032_g3,c130827_g1,c113546_g1,c141377_g1,c30355_g1,c141276_g1,c148003_g1,c106130_g1,c140389_g1,c121678_g1,c142600_g1,c131995_g1,c138527_g3,c142400_g1,c138782_g1,c95710_g1,c131443_g2,c128633_g1,c149602_g1,c36256_g1,c141817_g2,c144600_g1,c122737_g1,c146535_g1,c134752_g1,c223661_g1,c147281_g2,c122873_g1,c90370_g1,c132777_g2,c126668_g1,c140630_g1,c119151_g1,c136073_g1,c146875_g6,c129666…
regulation of RNA metabolic process	biological_process	1.1415e-05	c39268_g1,c129824_g1,c136708_g1,c142130_g1,c139754_g1,c23799_g1,c128553_g1,c145759_g1,c151598_g1,c138879_g1,c132629_g1,c110664_g1,c136574_g1,c126715_g1,c125187_g2,c114600_g1,c24283_g1,c133801_g1,c220_g1,c147670_g1,c133158_g1,c146614_g2,c136669_g1,c124749_g1,c141380_g4,c112427_g1,c125454_g1,c133374_g1,c94597_g1,c147816_g1,c126320_g1,c135072_g1,c151012_g1,c147190_g4,c140038_g5,c129636_g2,c146280_g1…
transcription factor complex	cellular_component	1.2332e-05	c118981_g1,c129636_g2,c145747_g2,c144291_g1,c142109_g1,c123874_g1,c149428_g1,c135190_g1,c104797_g1,c128680_g2,c67974_g1,c140810_g1,c139979_g4,c131026_g1,c86270_g1,c140220_g1,c130048_g1,c149655_g4,c139321_g1,c148939_g1,c144808_g1,c102469_g1,c140031_g1,c145904_g1,c101752_g1,c122729_g1,c138245_g1,c147998_g1,c137805_g7,c128136_g1,c136708_g1,c145977_g1,c133438_g1,c23799_g1,c139754_g1,c134736_g1,c64140…
regulation of nitrogen compound metabolic process	biological_process	1.3212e-05	c147362_g1,c150119_g1,c133750_g1,c134526_g2,c128639_g2,c129052_g1,c146082_g2,c120846_g1,c110437_g1,c112654_g1,c135884_g1,c134172_g1,c115835_g1,c145011_g1,c141018_g1,c140650_g1,c10565_g1,c147445_g1,c185961_g1,c102426_g1,c102015_g2,c151024_g1,c141287_g1,c131656_g1,c148353_g1,c93932_g2,c149761_g2,c131722_g1,c136527_g1,c149839_g1,c133523_g1,c145337_g1,c131443_g1,c127882_g1,c136389_g1,c141202_g1,c1311…
regulation of nucleobase-containing compound metabolic process	biological_process	1.4635e-05	c150703_g1,c145416_g3,c131010_g1,c150417_g1,c142846_g1,c136758_g1,c136589_g1,c147723_g1,c147909_g3,c185333_g1,c123641_g1,c145941_g1,c124626_g1,c136238_g1,c134123_g1,c150306_g3,c150079_g1,c145170_g1,c137539_g1,c67320_g1,c137511_g1,c148212_g2,c121936_g1,c115772_g1,c146956_g1,c138109_g1,c145637_g2,c148679_g3,c146575_g1,c108710_g1,c34581_g1,c150595_g2,c133221_g1,c120138_g1,c130356_g1,c128274_g1,c1462…
nucleobase-containing compound biosynthetic process	biological_process	2.4754e-05	c142750_g1,c137912_g1,c148636_g1,c145904_g1,c102469_g1,c143951_g3,c148646_g1,c129748_g1,c140031_g1,c144760_g1,c143249_g1,c132877_g1,c170868_g1,c125804_g1,c20581_g2,c122729_g1,c131997_g1,c142800_g1,c86270_g1,c142269_g2,c109120_g2,c135735_g1,c144293_g2,c109825_g1,c149956_g1,c149655_g4,c139321_g1,c136960_g3,c124691_g1,c123874_g1,c149428_g1,c142152_g1,c140810_g1,c67974_g1,c139979_g4,c130238_g2,c83645…
